# Supplementary material for: N-terminal proteoforms may engage in different protein complexes
Source: Life Sci Alliance. 2023 Jun 14;6(8):e202301972. doi: 10.26508/lsa.202301972 (PMC10267514; doi:10.26508/lsa.202301972)
Supplement: Supplementary file 2 [file LSA-2023-01972_TableS2.xlsx]

## Sheet: Cytosolic Map-GOCC-With Unique
Results of the cytosolic proteome map. The cytosolic fraction was studied in triplicate. Results were loaded in Perseus and this table includes all identified proteins after filtering and addition of GO terms.
LFQ intensity 1	LFQ intensity 2	LFQ intensity 3	GOCC name	GOCC slim name	Unique cytosolic?	Peptides	Razor + unique peptides	Unique peptides	Sequence coverage [%]	Unique + razor sequence coverage [%]	Unique sequence coverage [%]	Mol. weight [kDa]	Q-value	Score	MS/MS count	Protein IDs	Majority protein IDs	Protein names	Gene names
29.3534	29.0212	27.6339				1	1	1	39.7	39.7	39.7	7.0249	0	14.3	19	A0A0U1RRE5	A0A0U1RRE5
26.1982	29.1743	29.9193				1	1	1	5.8	5.8	5.8	20.914	0.0037264	2.5202	12	A0A1B0GTL2	A0A1B0GTL2
33.1632	33.3085	33.2873	cell part;cytoplasm;cytoplasmic part;cytosol;intracellular part	cell part;cytoplasm;cytosol	unique cytosolic	46	46	46	62	62	62	117.97	0	323.31	355	A0AVT1	A0AVT1	Ubiquitin-like modifier-activating enzyme 6	UBA6
30.0864	30.353	29.8824	axon part;axonal growth cone;cell part;cell projection part;growth cone;site of polarized growth	cell part;site of polarized growth		14	14	14	30.3	30.3	30.3	71.639	0	56.213	65	A0MZ66	A0MZ66	Shootin-1	KIAA1598
29.0467	29.7712	29.2105	cell junction;cell part;cell projection;cytoplasm;cytoskeletal part;intracellular non-membrane-bounded organelle;intracellular organelle;intracellular organelle part;intracellular part;macromolecular complex;non-membrane-bounded organelle;organelle;organelle part;podosome;protein complex	cell part;cell projection;cytoplasm;intracellular non-membrane-bounded organelle;intracellular organelle;macromolecular complex;organelle;protein complex		15	15	14	29.2	29.2	28.3	101.58	0	93.427	41	A1X283	A1X283	SH3 and PX domain-containing protein 2B	SH3PXD2B
30.5113	30.5251	30.1354	cell part;cytoplasm;intracellular part	cell part;cytoplasm	unique cytosolic	19	14	14	31.4	25.2	25.2	92.644	0	99.392	40	A2RTX5	A2RTX5	Probable threonine--tRNA ligase 2, cytoplasmic	TARSL2
29.3296	30.391	29.3421	cell part;cytoplasm;intracellular part	cell part;cytoplasm		5	5	5	24.1	24.1	24.1	41.933	0	20.894	17	A2RU49	A2RU49	Hydroxylysine kinase	HYKK
29.3626	29.0437	29.4911				9	9	9	13.2	13.2	13.2	154.31	0	16.735	38	A3KN83;Q9Y2G9	A3KN83	Protein strawberry notch homolog 1	SBNO1
29.0238	28.8311	28.7265				12	12	12	24.1	24.1	24.1	83.343	0	56.923	25	A4D1P6	A4D1P6	WD repeat-containing protein 91	WDR91
27.2007	27.127	26.636	cell part;cytoplasmic part;endosomal part;endosome membrane;ESCRT I complex;extracellular membrane-bounded organelle;extracellular organelle;extracellular region part;extracellular vesicular exosome;intracellular organelle part;intracellular part;late endosome membrane;macromolecular complex;membrane;membrane part;membrane-bounded organelle;membrane-bounded vesicle;organelle;organelle membrane;or…	cell part;extracellular organelle;macromolecular complex;membrane;organelle;protein complex;vesicle		4	4	4	17.7	17.7	17.7	38.658	0	13.865	8	A5D8V6	A5D8V6	Vacuolar protein sorting-associated protein 37C	VPS37C
27.7224	28.2579	27.0233			unique cytosolic	6	6	6	19.7	19.7	19.7	46.523	0	47.495	10	A5PLN9	A5PLN9	Trafficking protein particle complex subunit 13	TRAPPC13
26.9395	27.0872	26.6706	CCR4-NOT complex;cell part;cytoplasmic mRNA processing body;cytoplasmic part;cytosol;extracellular region part;extracellular space;intracellular membrane-bounded organelle;intracellular non-membrane-bounded organelle;intracellular organelle;intracellular organelle part;intracellular part;macromolecular complex;membrane;membrane-bounded organelle;microbody;microbody membrane;microbody part;non-mem…	cell part;cytosol;extracellular space;intracellular membrane-bounded organelle;intracellular non-membrane-bounded organelle;intracellular organelle;macromolecular complex;membrane;microbody;nucleoplasm;organelle;protein complex;ribonucleoprotein complex;transcription factor complex	unique cytosolic	5	5	5	2.9	2.9	2.9	266.94	0	16.653	9	A5YKK6	A5YKK6	CCR4-NOT transcription complex subunit 1	CNOT1
29.4155	28.2836	29.0517	autophagic vacuole;autophagic vacuole membrane;axoneme;cell part;cell projection part;cytoplasmic part;cytoplasmic vesicle;cytoskeletal part;cytosol;endomembrane system;endosome;extrinsic to membrane;intracellular;intracellular membrane-bounded organelle;intracellular organelle;intracellular organelle part;intracellular part;late endosome;macromolecular complex;membrane;membrane part;membrane-bou…	cell part;cytosol;endomembrane system;endosome;intracellular;intracellular membrane-bounded organelle;intracellular organelle;macromolecular complex;membrane;mitochondrion;organelle;protein complex;vacuole;vesicle	unique cytosolic	4	4	4	30.4	30.4	30.4	14.688	0	7.0921	14	Q9GZQ8;A6NCE7;Q9H492	Q9GZQ8;A6NCE7;Q9H492	Microtubule-associated proteins 1A/1B light chain 3B;Microtubule-associated proteins 1A/1B light chain 3 beta 2;Microtubule-associated proteins 1A/1B light chain 3A	MAP1LC3B;MAP1LC3B2;MAP1LC3A
31.8086	32.3372	32.4419				14	14	14	65.4	65.4	65.4	34.006	0	323.31	127	A6NDG6	A6NDG6	Phosphoglycolate phosphatase	PGP
30.1374	30.1059	30.3465				8	8	8	35.4	35.4	35.4	33.62	0	77.329	51	A6NDU8	A6NDU8	UPF0600 protein C5orf51	C5orf51
28.3448	27.8608	27.9768	cell part;cytoplasm;intracellular part;membrane;plasma membrane	cell part;cytoplasm;membrane;plasma membrane		5	5	5	23.1	23.1	23.1	40.078	0	28.894	15	A6NED2	A6NED2	RCC1 domain-containing protein 1	RCCD1
27.1416	26.5681	25.5743	cell part;intracellular membrane-bounded organelle;intracellular organelle;intracellular part;membrane-bounded organelle;nucleus;organelle	cell part;intracellular membrane-bounded organelle;intracellular organelle;nucleus;organelle		2	2	2	3.9	3.9	3.9	108.44	0	12.73	5	A6NFI3	A6NFI3	Zinc finger protein 316	ZNF316
27.8051	28.4619	27.3514			unique cytosolic	6	6	6	28.9	28.9	28.9	36.056	0	25.091	18	A6NHX0;Q8WTX7	A6NHX0	GATS-like protein 2	GATSL2
30.136	30.0933	30.1159	cell part;cell projection;cell projection part;ciliary transition zone;cilium;cilium part;cytoplasmic part;cytosol;intracellular organelle part;intracellular part;organelle part;primary cilium	cell part;cell projection;cilium;cytosol	unique cytosolic	9	9	8	52.6	52.6	49	28.136	0	62.577	45	A6NIH7	A6NIH7	Protein unc-119 homolog B	UNC119B
27.2258	26.4317	27.0083	apical junction complex;cell junction;cell-cell junction;occluding junction;tight junction			7	7	7	27.7	27.7	27.7	45.209	0	96.372	10	A6NKD9	A6NKD9	Coiled-coil domain-containing protein 85C	CCDC85C
25.2432	28.2138	29.6245	catalytic step 2 spliceosome;cell part;cytoplasmic part;cytosol;intracellular organelle part;intracellular part;macromolecular complex;methylosome;methyltransferase complex;nuclear part;nucleoplasm;organelle part;protein complex;ribonucleoprotein complex;small nuclear ribonucleoprotein complex;small nucleolar ribonucleoprotein complex;SMN-Sm protein complex;spliceosomal complex;U1 snRNP;U12-type …	cell part;cytosol;macromolecular complex;nucleoplasm;protein complex;ribonucleoprotein complex;small nuclear ribonucleoprotein complex;small nucleolar ribonucleoprotein complex;spliceosomal complex		3	3	3	26.3	26.3	26.3	8.496	0	9.719	25	P62308;A8MWD9	P62308;A8MWD9	Small nuclear ribonucleoprotein G;Putative small nuclear ribonucleoprotein G-like protein 15	SNRPG;SNRPGP15
26.237	26.5036	27.166				4	3	3	24.5	18.2	18.2	29.038	0	26.206	12	B7ZAP0	B7ZAP0	Rab GTPase-activating protein 1-like, isoform 10	RABGAP1L
29.2316	28.7798	29.0472				4	4	4	47.4	47.4	47.4	10.92	0	22.182	23	C9JLW8	C9JLW8	Protein FAM195B	FAM195B
34.9646	34.2817	34.5002	cell part;cytoplasm;cytoplasmic part;extracellular membrane-bounded organelle;extracellular organelle;extracellular region part;extracellular vesicular exosome;intracellular membrane-bounded organelle;intracellular organelle;intracellular part;macromolecular complex;membrane-bounded organelle;membrane-bounded vesicle;nascent polypeptide-associated complex;nucleus;organelle;protein complex;vesicle	cell part;cytoplasm;extracellular organelle;intracellular membrane-bounded organelle;intracellular organelle;macromolecular complex;nucleus;organelle;protein complex;vesicle	unique cytosolic	6	6	4	32.6	32.6	26.5	23.384	0	98.367	342	Q13765;E9PAV3	Q13765;E9PAV3	Nascent polypeptide-associated complex subunit alpha;Nascent polypeptide-associated complex subunit alpha, muscle-specific form	NACA
29.2457	28.5856	28.6105			unique cytosolic	3	3	3	44.8	44.8	44.8	11.25	0	9.7589	14	L0R819	L0R819		ASNSD1
26.6373	26.7372	27.9751	cell part;cytoplasm;intracellular membrane-bounded organelle;intracellular non-membrane-bounded organelle;intracellular organelle;intracellular organelle part;intracellular part;macromolecular complex;membrane;membrane-bounded organelle;non-membrane-bounded organelle;nuclear part;nucleolus;nucleus;organelle;organelle part;ribonucleoprotein complex;spliceosomal complex	cell part;cytoplasm;intracellular membrane-bounded organelle;intracellular non-membrane-bounded organelle;intracellular organelle;macromolecular complex;membrane;nucleolus;nucleus;organelle;ribonucleoprotein complex;spliceosomal complex		14	7	7	50.1	27.2	27.2	49.129	0	22.688	11	O00148	O00148	ATP-dependent RNA helicase DDX39A	DDX39A
33.2651	33.1802	33.2507	adherens junction;anchoring junction;cell junction;cell part;cell-substrate adherens junction;cell-substrate junction;cytoplasm;cytoskeleton;focal adhesion;intracellular non-membrane-bounded organelle;intracellular organelle;intracellular organelle part;intracellular part;macromolecular complex;non-membrane-bounded organelle;nuclear part;nucleoplasm part;organelle;organelle part;protein complex;t…	cell part;cytoplasm;cytoskeleton;intracellular non-membrane-bounded organelle;intracellular organelle;macromolecular complex;organelle;protein complex;transcription factor complex		14	14	14	73.6	73.6	73.6	36.071	0	323.31	238	O00151	O00151	PDZ and LIM domain protein 1	PDLIM1
33.3987	33.5245	33.406	cell body;cell part;cell projection;cytoplasm;cytoplasmic part;cytosol;extracellular membrane-bounded organelle;extracellular organelle;extracellular region part;extracellular vesicular exosome;intracellular membrane-bounded organelle;intracellular organelle;intracellular organelle part;intracellular part;membrane-bounded organelle;membrane-bounded vesicle;mitochondrion;neuron projection;nuclear …	cell body;cell part;cell projection;cytoplasm;cytosol;extracellular organelle;intracellular membrane-bounded organelle;intracellular organelle;mitochondrion;neuron projection;nucleoplasm;organelle;vesicle		12	12	12	43.7	43.7	43.7	41.796	0	87.235	313	O00154	O00154	Cytosolic acyl coenzyme A thioester hydrolase	ACOT7
29.9359	30.2208	30.0823	basal plasma membrane;brush border;cell part;cell projection;cell projection membrane;cell projection part;cytoplasm;cytoplasmic membrane-bounded vesicle;cytoplasmic part;cytoplasmic vesicle;cytoskeletal part;cytosol;extracellular membrane-bounded organelle;extracellular organelle;extracellular region part;extracellular vesicular exosome;filamentous actin;intracellular membrane-bounded organelle;…	brush border;cell part;cell projection;cytoplasm;cytoplasmic membrane-bounded vesicle;cytosol;extracellular organelle;intracellular membrane-bounded organelle;intracellular non-membrane-bounded organelle;intracellular organelle;macromolecular complex;membrane;microvillus;mitochondrion;nuclear pore;nucleolus;nucleoplasm;organelle;plasma membrane;protein complex;vesicle		19	19	19	26.2	26.2	26.2	121.68	0	111.9	67	O00159	O00159	Unconventional myosin-Ic	MYO1C
29.068	29.8717	29.6676	adherens junction;anchoring junction;azurophil granule;cell junction;cell part;cell projection;cell-substrate adherens junction;cell-substrate junction;cytoplasm;cytoplasmic membrane-bounded vesicle;cytoplasmic part;cytoplasmic vesicle;extracellular membrane-bounded organelle;extracellular organelle;extracellular region part;extracellular vesicular exosome;focal adhesion;intracellular membrane-bo…	cell part;cell projection;cytoplasm;cytoplasmic membrane-bounded vesicle;extracellular organelle;intracellular membrane-bounded organelle;intracellular organelle;lysosome;macromolecular complex;membrane;neuron projection;nucleoplasm;organelle;plasma membrane;protein complex;synapse;vacuole;vesicle		8	8	8	44.1	44.1	44.1	23.354	0	40.778	33	O00161	O00161	Synaptosomal-associated protein 23	SNAP23
31.716	32.2206	32.4331	cell part;cytoplasm;cytoplasmic part;cytosol;intracellular organelle part;intracellular part;membrane;nuclear part;nucleoplasm;organelle part	cell part;cytoplasm;cytosol;membrane;nucleoplasm	unique cytosolic	14	14	14	54.5	54.5	54.5	37.636	0	301.3	133	O00170	O00170	AH receptor-interacting protein	AIP
31.8489	31.301	31.7758	cell part;cytoplasmic exosome (RNase complex);cytoplasmic part;cytosol;exosome (RNase complex);intracellular part;macromolecular complex;membrane;protein complex	cell part;cytosol;exosome (RNase complex);macromolecular complex;membrane;protein complex		20	20	20	51.7	51.7	51.7	72.453	0	169.03	95	O00178	O00178	GTP-binding protein 1	GTPBP1
30.5797	30.5162	30.2497				5	5	5	33.3	33.3	33.3	20.332	0	235.82	55	O00193	O00193	Small acidic protein	SMAP
30.5837	29.4776	30.7786	AP-3 adaptor complex;AP-type membrane coat adaptor complex;cell part;clathrin coated vesicle membrane;coated vesicle membrane;cytoplasmic part;cytoplasmic vesicle membrane;cytoplasmic vesicle part;Golgi apparatus;intracellular membrane-bounded organelle;intracellular organelle;intracellular organelle part;intracellular part;lysosomal membrane;macromolecular complex;membrane;membrane part;membrane…	AP-type membrane coat adaptor complex;cell part;Golgi apparatus;intracellular membrane-bounded organelle;intracellular organelle;macromolecular complex;membrane;organelle;protein complex		17	17	15	21.4	21.4	19.4	121.32	0	42.542	47	O00203	O00203	AP-3 complex subunit beta-1	AP3B1
28.3928	28.3879	28.1037	cell part;cell projection;cell projection part;cytoplasm;growth cone;intracellular membrane-bounded organelle;intracellular organelle;intracellular organelle part;intracellular part;lamellipodium;membrane;membrane-bounded organelle;nuclear body;nuclear part;nuclear speck;nucleoplasm part;nucleus;organelle;organelle part;plasma membrane;site of polarized growth;synapse	cell part;cell projection;cytoplasm;intracellular membrane-bounded organelle;intracellular organelle;membrane;nucleus;organelle;plasma membrane;site of polarized growth;synapse		6	6	6	14.2	14.2	14.2	77.243	0	40.216	20	O00213	O00213	Amyloid beta A4 precursor protein-binding family B member 1	APBB1
27.8908	27.5722	27.3468	cell part;cytoplasm;cytoplasmic part;cytosol;Golgi apparatus;intracellular membrane-bounded organelle;intracellular organelle;intracellular part;membrane-bounded organelle;organelle;perinuclear region of cytoplasm	cell part;cytoplasm;cytosol;Golgi apparatus;intracellular membrane-bounded organelle;intracellular organelle;organelle		5	5	5	18.8	18.8	18.8	52.863	0	88.316	13	O00221	O00221	NF-kappa-B inhibitor epsilon	NFKBIE
34.5577	34.3365	34.4814	cell part;cytoplasmic part;cytosol;extracellular membrane-bounded organelle;extracellular organelle;extracellular region part;extracellular vesicular exosome;intracellular membrane-bounded organelle;intracellular organelle;intracellular organelle part;intracellular part;macromolecular complex;membrane;membrane-bounded organelle;membrane-bounded vesicle;nuclear part;nucleoplasm;nucleus;organelle;o…	cell part;cytosol;extracellular organelle;intracellular membrane-bounded organelle;intracellular organelle;macromolecular complex;membrane;nucleoplasm;nucleus;organelle;proteasome complex;protein complex;vesicle		27	27	27	64.9	64.9	64.9	47.463	0	270.73	493	O00231	O00231	26S proteasome non-ATPase regulatory subunit 11	PSMD11
33.7784	33.6043	33.1372	cell part;cytoplasmic part;cytosol;extracellular membrane-bounded organelle;extracellular organelle;extracellular region part;extracellular vesicular exosome;intracellular organelle part;intracellular part;macromolecular complex;membrane;membrane-bounded organelle;membrane-bounded vesicle;nuclear part;nucleoplasm;organelle;organelle part;proteasome accessory complex;proteasome complex;proteasome …	cell part;cytosol;extracellular organelle;macromolecular complex;membrane;nucleoplasm;organelle;proteasome complex;protein complex;vesicle		20	20	20	52	52	52	52.904	0	222.48	291	O00232	O00232	26S proteasome non-ATPase regulatory subunit 12	PSMD12
31.124	30.775	29.9994	cell part;cytoplasm;cytoplasmic part;cytosol;intracellular membrane-bounded organelle;intracellular organelle;intracellular organelle part;intracellular part;macromolecular complex;membrane-bounded organelle;nuclear part;nucleoplasm;nucleus;organelle;organelle part;proteasome regulatory particle;protein complex	cell part;cytoplasm;cytosol;intracellular membrane-bounded organelle;intracellular organelle;macromolecular complex;nucleoplasm;nucleus;organelle;protein complex		5	5	5	25.1	25.1	25.1	24.682	0	35.548	48	O00233	O00233	26S proteasome non-ATPase regulatory subunit 9	PSMD9
31.5218	32.3402	32.2645	cell part;cytoplasmic part;cytosol;intracellular part	cell part;cytosol	unique cytosolic	4	4	4	64.7	64.7	64.7	7.4016	0	52.724	88	O00244	O00244	Copper transport protein ATOX1	ATOX1
25.3015	25.2225	24.639	cell part;DSIF complex;intracellular membrane-bounded organelle;intracellular organelle;intracellular organelle part;intracellular part;macromolecular complex;membrane-bounded organelle;nuclear part;nucleoplasm;nucleoplasm part;nucleus;organelle;organelle part;protein complex;transcription elongation factor complex	cell part;intracellular membrane-bounded organelle;intracellular organelle;macromolecular complex;nucleoplasm;nucleus;organelle;protein complex;transcription elongation factor complex		3	3	3	4.7	4.7	4.7	121	0	5.571	5	O00267	O00267	Transcription elongation factor SPT5	SUPT5H
32.4882	33.1886	32.4768	cell part;chromatin;chromosomal part;cytoplasm;cytoplasmic part;cytosol;intracellular membrane-bounded organelle;intracellular organelle;intracellular organelle part;intracellular part;membrane-bounded organelle;nuclear chromatin;nuclear chromosome part;nuclear part;nucleoplasm;nucleus;organelle;organelle part	cell part;cytoplasm;cytosol;intracellular membrane-bounded organelle;intracellular organelle;nucleoplasm;nucleus;organelle		16	16	16	72.5	72.5	72.5	36.521	0	124.66	179	O00273	O00273	DNA fragmentation factor subunit alpha	DFFA
24.0718	26.0962	24.8694	cell part;intracellular membrane-bounded organelle;intracellular organelle;intracellular part;membrane-bounded organelle;nucleus;organelle	cell part;intracellular membrane-bounded organelle;intracellular organelle;nucleus;organelle		2	2	2	13.2	13.2	13.2	28.232	0	10.683	3	O00287	O00287	Regulatory factor X-associated protein	RFXAP
34.9724	34.9435	34.7453	blood microparticle;brush border;cell part;cell projection;chloride channel complex;cytoplasm;cytoplasmic part;envelope;extracellular membrane-bounded organelle;extracellular organelle;extracellular region part;extracellular space;extracellular vesicular exosome;intracellular membrane-bounded organelle;intracellular organelle;intracellular organelle part;intracellular part;ion channel complex;mac…	brush border;cell part;cell projection;cytoplasm;extracellular organelle;extracellular space;intracellular membrane-bounded organelle;intracellular organelle;macromolecular complex;membrane;mitochondrion;nuclear envelope;nucleus;organelle;plasma membrane;protein complex;vesicle	unique cytosolic	16	16	16	81.3	81.3	81.3	26.922	0	323.31	547	O00299	O00299	Chloride intracellular channel protein 1	CLIC1
31.4844	30.7885	31.1947	cell part;cytoplasmic part;cytosol;eukaryotic 43S preinitiation complex;eukaryotic 48S preinitiation complex;eukaryotic translation initiation factor 3 complex;intracellular part;macromolecular complex;membrane;protein complex;ribonucleoprotein complex;translation preinitiation complex	cell part;cytosol;macromolecular complex;membrane;protein complex;ribonucleoprotein complex		10	10	10	39.8	39.8	39.8	37.563	0	84.381	98	O00303	O00303	Eukaryotic translation initiation factor 3 subunit F	EIF3F
27.9411	28.3979	28.2125	actin cap;actin cytoskeleton;cell cortex part;cell part;cell projection;cytoplasmic membrane-bounded vesicle;cytoplasmic part;cytoplasmic vesicle;cytoplasmic vesicle membrane;cytoplasmic vesicle part;cytoskeletal part;cytoskeleton;cytosol;endocytic vesicle membrane;extracellular membrane-bounded organelle;extracellular organelle;extracellular region part;extracellular vesicular exosome;intracellu…	cell part;cell projection;cytoplasmic membrane-bounded vesicle;cytoskeleton;cytosol;extracellular organelle;intracellular membrane-bounded organelle;intracellular non-membrane-bounded organelle;intracellular organelle;membrane;nucleus;organelle;plasma membrane;vesicle		8	8	8	33.3	33.3	33.3	54.826	0	77.087	24	O00401	O00401	Neural Wiskott-Aldrich syndrome protein	WASL
35.851	36.3273	36.2209	cell part;cytoplasm;cytoplasmic part;Golgi apparatus;intracellular membrane-bounded organelle;intracellular non-membrane-bounded organelle;intracellular organelle;intracellular organelle part;intracellular part;macromolecular complex;membrane;membrane part;membrane-bounded organelle;non-membrane-bounded organelle;nuclear membrane;nuclear part;nuclear pore;nucleolus;nucleoplasm;nucleus;organelle;o…	cell part;cytoplasm;Golgi apparatus;intracellular membrane-bounded organelle;intracellular non-membrane-bounded organelle;intracellular organelle;macromolecular complex;membrane;nuclear pore;nucleolus;nucleoplasm;nucleus;organelle;protein complex		52	52	51	72.4	72.4	71.7	123.63	0	323.31	1710	O00410	O00410	Importin-5	IPO5
27.0929	27.3431	26.944	cell part;cytoplasm;cytoplasmic part;cytosol;intracellular part	cell part;cytoplasm;cytosol	unique cytosolic	9	9	9	18.9	18.9	18.9	82.143	0	20.339	14	O00418	O00418	Eukaryotic elongation factor 2 kinase	EEF2K
33.9049	33.6038	33.5703	cell junction;cell part;clathrin coated vesicle membrane;coated pit;coated vesicle membrane;cytoplasm;cytoplasmic part;cytoplasmic vesicle membrane;cytoplasmic vesicle part;cytoskeletal part;cytosol;Golgi apparatus;intracellular membrane-bounded organelle;intracellular organelle;intracellular organelle part;intracellular part;macromolecular complex;membrane;membrane part;membrane-bounded organell…	cell part;cytoplasm;cytosol;Golgi apparatus;intracellular membrane-bounded organelle;intracellular organelle;macromolecular complex;membrane;microbody;mitochondrion;organelle;peroxisome;protein complex		38	38	38	70.5	70.5	70.5	81.876	0	323.31	448	O00429	O00429	Dynamin-1-like protein	DNM1L
31.3404	31.6964	30.9882	cell part;intracellular membrane-bounded organelle;intracellular organelle;intracellular organelle part;intracellular part;membrane-bounded organelle;nuclear part;nucleoplasm;nucleus;organelle;organelle part	cell part;intracellular membrane-bounded organelle;intracellular organelle;nucleoplasm;nucleus;organelle		12	12	12	45.4	45.4	45.4	39.336	0	93.05	114	O00442	O00442	RNA 3-terminal phosphate cyclase	RTCA
25.1527	25.3184	25.3853	cell part;clathrin-coated vesicle;coated vesicle;cytoplasm;cytoplasmic membrane-bounded vesicle;cytoplasmic part;cytoplasmic vesicle;cytosol;cytosolic part;extracellular membrane-bounded organelle;extracellular organelle;extracellular region part;extracellular vesicular exosome;Golgi apparatus;intracellular membrane-bounded organelle;intracellular organelle;intracellular part;macromolecular compl…	cell part;cytoplasm;cytoplasmic membrane-bounded vesicle;cytosol;extracellular organelle;Golgi apparatus;intracellular membrane-bounded organelle;intracellular organelle;macromolecular complex;membrane;nucleus;organelle;phosphatidylinositol 3-kinase complex;plasma membrane;protein complex;vesicle		3	3	3	2.9	2.9	2.9	190.68	0.00082576	3.256	4	O00443	O00443	Phosphatidylinositol 4-phosphate 3-kinase C2 domain-containing subunit alpha	PIK3C2A
31.3503	33.25	32.123	cell part;cytoplasmic part;cytosol;extracellular membrane-bounded organelle;extracellular organelle;extracellular region part;extracellular vesicular exosome;intracellular membrane-bounded organelle;intracellular organelle;intracellular organelle part;intracellular part;macromolecular complex;membrane-bounded organelle;membrane-bounded vesicle;nuclear part;nucleoplasm;nucleus;organelle;organelle …	cell part;cytosol;extracellular organelle;intracellular membrane-bounded organelle;intracellular organelle;macromolecular complex;nucleoplasm;nucleus;organelle;proteasome complex;protein complex;vesicle		10	10	10	52.9	52.9	52.9	34.577	0	107.64	185	O00487	O00487	26S proteasome non-ATPase regulatory subunit 14	PSMD14
30.3113	30.1597	30.1978	actin cytoskeleton;axon;axon part;axon terminus;cell part;cell projection;cell projection part;cerebellar mossy fiber;clathrin-coated vesicle;coated vesicle;contractile fiber part;cytoplasm;cytoplasmic membrane-bounded vesicle;cytoplasmic part;cytoplasmic vesicle;cytoskeleton;I band;initial segment;intracellular membrane-bounded organelle;intracellular non-membrane-bounded organelle;intracellular…	cell part;cell projection;cytoplasm;cytoplasmic membrane-bounded vesicle;cytoskeleton;intracellular membrane-bounded organelle;intracellular non-membrane-bounded organelle;intracellular organelle;macromolecular complex;membrane;neuron projection;nucleus;organelle;vesicle	unique cytosolic	12	12	11	33.6	33.6	32.2	64.699	0	89.959	43	O00499	O00499	Myc box-dependent-interacting protein 1	BIN1
32.4281	32.1627	32.4489	cell part;cytoplasmic part;cytosol;intracellular organelle part;intracellular part;macromolecular complex;membrane part;nuclear part;nuclear pore;nucleoplasm;organelle part;pore complex;protein complex	cell part;cytosol;macromolecular complex;nuclear pore;nucleoplasm;protein complex		13	13	12	40.5	40.5	37.6	57.81	0	186.95	164	O00505	O00505	Importin subunit alpha-4	KPNA3
26.6551	26.1119	26.8763	cell part;cis-Golgi network;cytoplasmic part;Golgi apparatus;Golgi apparatus part;intracellular membrane-bounded organelle;intracellular organelle;intracellular organelle part;intracellular part;membrane-bounded organelle;nuclear part;nucleoplasm;organelle;organelle part	cell part;Golgi apparatus;intracellular membrane-bounded organelle;intracellular organelle;nucleoplasm;organelle		7	7	7	8.1	8.1	8.1	149.29	0	11.66	4	O00512	O00512	B-cell CLL/lymphoma 9 protein	BCL9
27.7981	27.9679	25.9788	cell part;chromosome;condensed chromosome;cytoplasm;intracellular membrane-bounded organelle;intracellular non-membrane-bounded organelle;intracellular organelle;intracellular organelle part;intracellular part;macromolecular complex;membrane;membrane-bounded organelle;non-membrane-bounded organelle;nuclear part;nucleolar part;nucleolus;nucleoplasm;nucleus;organelle;organelle part;PeBoW complex;pr…	cell part;chromosome;cytoplasm;intracellular membrane-bounded organelle;intracellular non-membrane-bounded organelle;intracellular organelle;macromolecular complex;membrane;nucleolus;nucleoplasm;nucleus;organelle;preribosome;protein complex;ribonucleoprotein complex		3	3	3	9	9	9	68.002	0	8.8333	8	O00541	O00541	Pescadillo homolog	PES1
30.378	30.9581	30.4891	adherens junction;anchoring junction;blood microparticle;cell junction;cell part;cell-substrate adherens junction;cell-substrate junction;cytoplasm;cytoplasmic membrane-bounded vesicle;cytoplasmic part;cytoplasmic vesicle;cytoskeleton;cytosol;endoplasmic reticulum membrane;endoplasmic reticulum part;extracellular membrane-bounded organelle;extracellular organelle;extracellular region part;extrace…	cell part;cytoplasm;cytoplasmic membrane-bounded vesicle;cytoskeleton;cytosol;extracellular organelle;extracellular space;intracellular membrane-bounded organelle;intracellular non-membrane-bounded organelle;intracellular organelle;macromolecular complex;membrane;nucleus;organelle;plasma membrane;protein complex;receptor complex;vesicle		9	9	9	51.7	51.7	51.7	32.444	0	242.97	75	O00560	O00560	Syntenin-1	SDCBP
30.3552	29.1534	30.1346	cell part;cytoplasm;cytoplasmic part;extracellular membrane-bounded organelle;extracellular organelle;extracellular region part;extracellular vesicular exosome;intracellular membrane-bounded organelle;intracellular non-membrane-bounded organelle;intracellular organelle;intracellular organelle part;intracellular part;macromolecular complex;membrane;membrane-bounded organelle;membrane-bounded vesic…	cell part;cytoplasm;extracellular organelle;intracellular membrane-bounded organelle;intracellular non-membrane-bounded organelle;intracellular organelle;macromolecular complex;membrane;nucleolus;nucleus;organelle;ribonucleoprotein complex;vesicle		13	13	13	29.9	29.9	29.9	73.243	0	81.239	47	O00571;O15523;Q9NQI0	O00571;O15523	ATP-dependent RNA helicase DDX3X;ATP-dependent RNA helicase DDX3Y	DDX3X;DDX3Y
27.9975	28.0731	28.4145	cell part;cytoplasmic part;endoplasmic reticulum lumen;endoplasmic reticulum part;extracellular membrane-bounded organelle;extracellular organelle;extracellular region;extracellular region part;extracellular space;extracellular vesicular exosome;intracellular membrane-bounded organelle;intracellular organelle;intracellular organelle lumen;intracellular organelle part;intracellular part;lysosomal …	cell part;extracellular organelle;extracellular region;extracellular space;intracellular membrane-bounded organelle;intracellular organelle;lysosome;organelle;vacuole;vesicle	unique cytosolic	4	4	4	20.3	20.3	20.3	29.48	0	33.395	23	O00584	O00584	Ribonuclease T2	RNASET2
30.5612	29.8047	30.8309	cell part;cytoplasm;intracellular membrane-bounded organelle;intracellular organelle;intracellular part;membrane-bounded organelle;nucleus;organelle	cell part;cytoplasm;intracellular membrane-bounded organelle;intracellular organelle;nucleus;organelle	unique cytosolic	8	8	8	37.9	37.9	37.9	32.113	0	57.155	65	O00625	O00625	Pirin	PIR
31.4816	31.6161	31.6103	cell part;cytoplasmic part;cytosol;extracellular membrane-bounded organelle;extracellular organelle;extracellular region part;extracellular vesicular exosome;intracellular organelle part;intracellular part;membrane-bounded organelle;membrane-bounded vesicle;nuclear part;nucleoplasm;organelle;organelle part;vesicle	cell part;cytosol;extracellular organelle;nucleoplasm;organelle;vesicle		12	11	11	42.4	39.5	39.5	57.886	0	203.07	106	O00629	O00629	Importin subunit alpha-3	KPNA4
31.6263	31.3918	31.576	cell part;cytoplasmic part;cytosol;intracellular part	cell part;cytosol	unique cytosolic	12	12	12	51.8	51.8	51.8	35.144	0	86.028	104	O00743	O00743	Serine/threonine-protein phosphatase 6 catalytic subunit;Serine/threonine-protein phosphatase 6 catalytic subunit, N-terminally processed	PPP6C
28.9401	28.471	28.6035	cell part;cytoplasmic part;extracellular membrane-bounded organelle;extracellular organelle;extracellular region part;extracellular vesicular exosome;intracellular membrane-bounded organelle;intracellular organelle;intracellular part;lysosome;lytic vacuole;membrane-bounded organelle;membrane-bounded vesicle;organelle;vacuole;vesicle	cell part;extracellular organelle;intracellular membrane-bounded organelle;intracellular organelle;lysosome;organelle;vacuole;vesicle		7	7	7	11.2	11.2	11.2	113.74	0	29.328	18	O00754	O00754	Lysosomal alpha-mannosidase;Lysosomal alpha-mannosidase A peptide;Lysosomal alpha-mannosidase B peptide;Lysosomal alpha-mannosidase C peptide;Lysosomal alpha-mannosidase D peptide;Lysosomal alpha-mannosidase E peptide	MAN2B1
32.4663	33.1152	32.7051	anaphase-promoting complex;cell part;cullin-RING ubiquitin ligase complex;cytoplasm;cytoplasmic part;cytosol;intracellular organelle part;intracellular part;macromolecular complex;nuclear part;nuclear ubiquitin ligase complex;nucleoplasm;organelle part;protein complex;ubiquitin ligase complex	cell part;cytoplasm;cytosol;macromolecular complex;nucleoplasm;protein complex;ubiquitin ligase complex		10	10	10	81	81	81	19.652	0	68.574	146	O00762	O00762	Ubiquitin-conjugating enzyme E2 C	UBE2C
33.4107	32.9645	33.375	cell part;cytoplasm;cytoplasmic part;cytosol;extracellular membrane-bounded organelle;extracellular organelle;extracellular region part;extracellular vesicular exosome;intracellular membrane-bounded organelle;intracellular organelle;intracellular organelle part;intracellular part;membrane-bounded organelle;membrane-bounded vesicle;nuclear part;nucleoplasm;nucleus;organelle;organelle part;vesicle	cell part;cytoplasm;cytosol;extracellular organelle;intracellular membrane-bounded organelle;intracellular organelle;nucleoplasm;nucleus;organelle;vesicle		16	16	16	65.1	65.1	65.1	35.102	0	146.92	241	O00764	O00764	Pyridoxal kinase	PDXK
30.5419	30.0776	30.0698	cell part;centrosome;cytoplasm;cytoplasmic part;cytoskeletal part;intracellular membrane-bounded organelle;intracellular non-membrane-bounded organelle;intracellular organelle;intracellular organelle part;intracellular part;membrane-bounded organelle;microtubule organizing center;midbody;non-membrane-bounded organelle;nucleus;organelle;organelle part	cell part;centrosome;cytoplasm;intracellular membrane-bounded organelle;intracellular non-membrane-bounded organelle;intracellular organelle;microtubule organizing center;midbody;nucleus;organelle	unique cytosolic	7	7	7	39.8	39.8	39.8	26.534	0	86.405	28	O14530	O14530	Thioredoxin domain-containing protein 9	TXNDC9
30.4322	30.7334	30.5234	cell part;cytoplasmic part;cytosol;intracellular part	cell part;cytosol	unique cytosolic	16	16	16	48.6	48.6	48.6	61.877	0	109.8	65	O14531	O14531	Dihydropyrimidinase-related protein 4	DPYSL4
30.3402	30.2991	29.7902				11	11	11	33	33	33	64.84	0	121.57	59	O14545	O14545	TRAF-type zinc finger domain-containing protein 1	TRAFD1
30.3922	30.3126	30.8115				7	7	7	32.7	32.7	32.7	33.382	0	76.843	77	O14562	O14562	Ubiquitin domain-containing protein UBFD1	UBFD1
28.1316	28.2993	28.521	cell part;COPI vesicle coat;cytoplasmic part;cytoplasmic vesicle part;cytosol;Golgi apparatus;Golgi apparatus part;intracellular membrane-bounded organelle;intracellular organelle;intracellular organelle part;intracellular part;macromolecular complex;membrane coat;membrane part;membrane-bounded organelle;nuclear part;nucleoplasm;organelle;organelle part;protein complex;vesicle coat	cell part;cytosol;Golgi apparatus;intracellular membrane-bounded organelle;intracellular organelle;macromolecular complex;nucleoplasm;organelle;protein complex		8	8	8	40.3	40.3	40.3	34.482	0	68.243	27	O14579	O14579	Coatomer subunit epsilon	COPE
30.3509	30.2222	30.853	axon part;cell part;cell projection part;cytoplasmic part;endosomal part;endosome membrane;Golgi apparatus;Golgi apparatus part;Golgi membrane;intracellular membrane-bounded organelle;intracellular organelle;intracellular organelle part;intracellular part;lysosomal membrane;macromolecular complex;membrane;membrane coat;membrane part;membrane-bounded organelle;nuclear part;nucleoplasm;organelle;or…	cell part;Golgi apparatus;intracellular membrane-bounded organelle;intracellular organelle;macromolecular complex;membrane;nucleoplasm;organelle;protein complex	unique cytosolic	23	23	23	28.2	28.2	28.2	130.16	0	144.71	71	O14617	O14617	AP-3 complex subunit delta-1	AP3D1
30.0303	30.6203	29.9795	cell part;cytoplasm;cytoplasmic part;cytosol;intracellular membrane-bounded organelle;intracellular organelle;intracellular part;membrane-bounded organelle;nucleus;organelle	cell part;cytoplasm;cytosol;intracellular membrane-bounded organelle;intracellular organelle;nucleus;organelle		8	8	8	46	46	46	29.04	0	45.881	38	O14618	O14618	Copper chaperone for superoxide dismutase	CCS
27.9946	27.1194	27.5435	actin cytoskeleton;actin filament bundle;actomyosin;cell part;cell projection;cytoplasm;cytoskeletal part;cytoskeleton;intracellular non-membrane-bounded organelle;intracellular organelle;intracellular organelle part;intracellular part;lamellipodium;non-membrane-bounded organelle;organelle;organelle part;stress fiber	cell part;cell projection;cytoplasm;cytoskeleton;intracellular non-membrane-bounded organelle;intracellular organelle;organelle	unique cytosolic	5	5	5	11.3	11.3	11.3	87.687	0	24.23	8	O14639	O14639	Actin-binding LIM protein 1	ABLIM1
27.5688	26.8952	26.8136	axon;cell body;cell part;cell projection;cell projection part;clathrin-coated vesicle;coated vesicle;cytoplasm;cytoplasmic membrane-bounded vesicle;cytoplasmic part;cytoplasmic vesicle;cytoskeletal part;cytosol;dendrite;growth cone;intracellular membrane-bounded organelle;intracellular organelle;intracellular organelle part;intracellular part;macromolecular complex;membrane;membrane-bounded organ…	cell body;cell part;cell projection;cytoplasm;cytoplasmic membrane-bounded vesicle;cytosol;intracellular membrane-bounded organelle;intracellular organelle;macromolecular complex;membrane;neuron projection;neuronal cell body;organelle;plasma membrane;protein complex;site of polarized growth;synapse;vesicle		5	3	3	11.8	8.6	8.6	75.186	0	21.291	9	O14640;P54792	O14640;P54792	Segment polarity protein dishevelled homolog DVL-1;Putative segment polarity protein dishevelled homolog DVL1P1	DVL1;DVL1P1
29.6304	29.2756	29.4128	apical part of cell;cell part;clathrin-coated endocytic vesicle;clathrin-coated vesicle;coated vesicle;cytoplasm;cytoplasmic membrane-bounded vesicle;cytoplasmic part;cytoplasmic vesicle;cytosol;endocytic vesicle;intracellular membrane-bounded organelle;intracellular organelle;intracellular part;membrane;membrane-bounded organelle;membrane-bounded vesicle;nucleus;organelle;plasma membrane;vesicle	apical part of cell;cell part;cytoplasm;cytoplasmic membrane-bounded vesicle;cytosol;intracellular membrane-bounded organelle;intracellular organelle;membrane;nucleus;organelle;plasma membrane;vesicle		10	10	8	20.9	20.9	17.9	78.947	0	51.483	30	O14641;Q92997	O14641	Segment polarity protein dishevelled homolog DVL-2	DVL2
31.8733	31.6288	31.8134	cell part;cytoplasmic part;cytosol;intracellular membrane-bounded organelle;intracellular organelle;intracellular part;membrane;membrane-bounded organelle;organelle;plasma membrane	cell part;cytosol;intracellular membrane-bounded organelle;intracellular organelle;membrane;organelle;plasma membrane		24	24	24	36	36	36	133.77	0	215.26	167	O14654	O14654	Insulin receptor substrate 4	IRS4
28.5683	28.0783	27.9545	apoptosome;cell part;cytoplasmic part;cytosol;cytosolic part;extracellular membrane-bounded organelle;extracellular organelle;extracellular region part;extracellular vesicular exosome;intracellular membrane-bounded organelle;intracellular organelle;intracellular part;macromolecular complex;membrane-bounded organelle;membrane-bounded vesicle;nucleus;organelle;protein complex;vesicle	cell part;cytosol;extracellular organelle;intracellular membrane-bounded organelle;intracellular organelle;macromolecular complex;nucleus;organelle;protein complex;vesicle		13	13	13	13.8	13.8	13.8	141.84	0	26.674	24	O14727	O14727	Apoptotic protease-activating factor 1	APAF1
27.0582	26.0546	24.9456	cell part;cytoplasm;cytoplasmic part;cytosol;intracellular part	cell part;cytoplasm;cytosol	unique cytosolic	5	5	5	23.6	23.6	23.6	31.321	0	20.671	16	O14732	O14732	Inositol monophosphatase 2	IMPA2
27.877	27.7217	27.3584	cell part;cytoplasm;cytoplasmic part;cytosol;intracellular;intracellular membrane-bounded organelle;intracellular organelle;intracellular part;membrane-bounded organelle;nucleus;organelle	cell part;cytoplasm;cytosol;intracellular;intracellular membrane-bounded organelle;intracellular organelle;nucleus;organelle		4	4	4	15.5	15.5	15.5	47.484	0	17.559	19	O14733	O14733	Dual specificity mitogen-activated protein kinase kinase 7	MAP2K7
34.8826	34.5662	34.3069	cell part;cytoplasm;extracellular membrane-bounded organelle;extracellular organelle;extracellular region part;extracellular vesicular exosome;intracellular membrane-bounded organelle;intracellular organelle;intracellular part;membrane-bounded organelle;membrane-bounded vesicle;nucleus;organelle;vesicle	cell part;cytoplasm;extracellular organelle;intracellular membrane-bounded organelle;intracellular organelle;nucleus;organelle;vesicle		7	7	7	44.8	44.8	44.8	14.285	0	90.465	214	O14737	O14737	Programmed cell death protein 5	PDCD5
33.6579	34.0616	34.0397	cell part;cytoplasm;cytoplasmic part;cytosol;intracellular membrane-bounded organelle;intracellular organelle;intracellular organelle part;intracellular part;macromolecular complex;membrane-bounded organelle;methylosome;methyltransferase complex;nuclear part;nucleoplasm;nucleus;organelle;organelle part;protein complex	cell part;cytoplasm;cytosol;intracellular membrane-bounded organelle;intracellular organelle;macromolecular complex;nucleoplasm;nucleus;organelle;protein complex		24	24	24	51.8	51.8	51.8	72.683	0	321.25	369	O14744	O14744	Protein arginine N-methyltransferase 5;Protein arginine N-methyltransferase 5, N-terminally processed	PRMT5
31.4432	31.5135	31.4446	actin cytoskeleton;apical plasma membrane;brush border membrane;cell part;cell periphery;cell projection;cell projection membrane;cell projection part;centrosome;cytoplasm;cytoplasmic part;cytoskeletal part;cytoskeleton;endomembrane system;extracellular membrane-bounded organelle;extracellular organelle;extracellular region part;extracellular vesicular exosome;filopodium;intracellular membrane-bo…	cell part;cell projection;centrosome;cytoplasm;cytoskeleton;endomembrane system;extracellular organelle;filopodium;intracellular membrane-bounded organelle;intracellular non-membrane-bounded organelle;intracellular organelle;membrane;microtubule organizing center;microvillus;organelle;plasma membrane;vesicle		13	13	13	52.5	52.5	52.5	38.868	0	75.605	79	O14745	O14745	Na(+)/H(+) exchange regulatory cofactor NHE-RF1	SLC9A3R1
25.5863	26.0387	25.6033	cell part;centrosome;chromatin;chromosomal part;chromosome;condensed chromosome;condensed nuclear chromosome;cytoplasmic part;cytoskeletal part;cytosol;extracellular region part;extracellular space;intracellular membrane-bounded organelle;intracellular non-membrane-bounded organelle;intracellular organelle;intracellular organelle part;intracellular part;membrane-bounded organelle;microtubule orga…	cell part;centrosome;chromosome;cytosol;extracellular space;intracellular membrane-bounded organelle;intracellular non-membrane-bounded organelle;intracellular organelle;microtubule organizing center;nuclear chromosome;nucleoplasm;nucleus;organelle		3	3	3	6.5	6.5	6.5	54.433	0	10.902	8	O14757	O14757	Serine/threonine-protein kinase Chk1	CHEK1
30.2722	29.9878	30.0486	cell part;cytoplasm;intracellular part	cell part;cytoplasm	unique cytosolic	14	14	14	38.9	38.9	38.9	68.009	0	100.89	52	O14772	O14772	Fucose-1-phosphate guanylyltransferase	FPGT
31.3991	31.7877	31.4651	cell part;cytoplasm;intracellular membrane-bounded organelle;intracellular organelle;intracellular part;membrane-bounded organelle;nucleus;organelle	cell part;cytoplasm;intracellular membrane-bounded organelle;intracellular organelle;nucleus;organelle		29	23	23	49.9	43	43	101.39	0	244.46	153	O14787	O14787	Transportin-2	TNPO2
30.2592	30.4845	30.268	cell part;cytoplasmic part;cytosol;DNA-directed RNA polymerase complex;DNA-directed RNA polymerase III complex;intracellular organelle part;intracellular part;macromolecular complex;membrane;nuclear DNA-directed RNA polymerase complex;nuclear part;nucleoplasm;nucleoplasm part;organelle part;protein complex;RNA polymerase complex	cell part;cytosol;macromolecular complex;membrane;nucleoplasm;protein complex;RNA polymerase complex		26	26	26	29.2	29.2	29.2	155.64	0	129.18	82	O14802	O14802	DNA-directed RNA polymerase III subunit RPC1	POLR3A
34.8605	33.6715	34.3562	cell part;cytoplasm;cytoplasmic part;cytosol;extracellular membrane-bounded organelle;extracellular organelle;extracellular region part;extracellular vesicular exosome;intracellular membrane-bounded organelle;intracellular organelle;intracellular organelle part;intracellular part;macromolecular complex;membrane-bounded organelle;membrane-bounded vesicle;nuclear part;nucleoplasm;nucleus;organelle;…	cell part;cytoplasm;cytosol;extracellular organelle;intracellular membrane-bounded organelle;intracellular organelle;macromolecular complex;nucleoplasm;nucleus;organelle;proteasome complex;protein complex;vesicle		14	14	14	64.1	64.1	64.1	27.887	0	223.6	329	O14818;Q8TAA3	O14818	Proteasome subunit alpha type-7	PSMA7
26.567	25.5657	26.0385	cell part;cytoplasm;intracellular membrane-bounded organelle;intracellular organelle;intracellular organelle part;intracellular part;membrane-bounded organelle;nuclear part;nucleoplasm;nucleus;organelle;organelle part	cell part;cytoplasm;intracellular membrane-bounded organelle;intracellular organelle;nucleoplasm;nucleus;organelle		4	4	4	7.2	7.2	7.2	81.957	0	9.6373	3	O14867	O14867	Transcription regulator protein BACH1	BACH1
29.351	29.7439	29.0156	actin cytoskeleton;cell part;cytoplasm;cytoplasmic part;cytoskeleton;cytosol;extracellular membrane-bounded organelle;extracellular organelle;extracellular region part;extracellular vesicular exosome;intracellular membrane-bounded organelle;intracellular non-membrane-bounded organelle;intracellular organelle;intracellular part;membrane;membrane-bounded organelle;membrane-bounded vesicle;non-membr…	cell part;cytoplasm;cytoskeleton;cytosol;extracellular organelle;intracellular membrane-bounded organelle;intracellular non-membrane-bounded organelle;intracellular organelle;membrane;nucleus;organelle;plasma membrane;vesicle		3	3	3	39.5	39.5	39.5	13.735	0	14.245	21	O14907	O14907	Tax1-binding protein 3	TAX1BP3
31.2304	31.6104	31.247	brush border;cell cortex;cell part;cell projection;cell projection part;clathrin-coated vesicle;coated vesicle;cytoplasm;cytoplasmic membrane-bounded vesicle;cytoplasmic part;cytoplasmic vesicle;cytosol;dendritic shaft;dendritic spine;endocytic vesicle;extracellular membrane-bounded organelle;extracellular organelle;extracellular region part;extracellular vesicular exosome;intracellular membrane-…	brush border;cell cortex;cell part;cell projection;cytoplasm;cytoplasmic membrane-bounded vesicle;cytosol;extracellular organelle;intracellular membrane-bounded organelle;intracellular organelle;membrane;neuron projection;organelle;vesicle		16	16	15	60.1	60.1	60.1	36.049	0	164.62	117	O14908	O14908	PDZ domain-containing protein GIPC1	GIPC1
29.3399	29.4254	29.1126	CD40 receptor complex;cell part;cytoplasm;cytoplasmic part;cytosol;cytosolic part;IkappaB kinase complex;internal side of plasma membrane;intracellular membrane-bounded organelle;intracellular organelle;intracellular part;macromolecular complex;membrane part;membrane raft;membrane-bounded organelle;nucleus;organelle;plasma membrane part;protein complex;receptor complex	cell part;cytoplasm;cytosol;intracellular membrane-bounded organelle;intracellular organelle;macromolecular complex;nucleus;organelle;protein complex;receptor complex	unique cytosolic	18	18	18	36.8	36.8	36.8	86.563	0	96.64	48	O14920	O14920	Inhibitor of nuclear factor kappa-B kinase subunit beta	IKBKB
33.6789	33.7145	33.7412	cell part;chromatin;chromosomal part;cytoplasm;intracellular membrane-bounded organelle;intracellular organelle;intracellular organelle part;intracellular part;macromolecular complex;membrane-bounded organelle;nuclear chromatin;nuclear chromosome part;nuclear matrix;nuclear part;nucleoplasm;nucleus;organelle;organelle part;protein complex	cell part;cytoplasm;intracellular membrane-bounded organelle;intracellular organelle;macromolecular complex;nucleoplasm;nucleus;organelle;protein complex		14	14	14	56.6	56.6	56.6	49.512	0	258.92	327	O14929	O14929	Histone acetyltransferase type B catalytic subunit	HAT1
32.6464	33.3174	32.6468	actin filament bundle;actomyosin;apical part of cell;cell part;contractile fiber part;cytoplasmic part;cytoskeletal part;cytosol;extracellular membrane-bounded organelle;extracellular organelle;extracellular region part;extracellular vesicular exosome;intracellular organelle part;intracellular part;macromolecular complex;membrane-bounded organelle;membrane-bounded vesicle;myosin complex;myosin II…	apical part of cell;cell part;cytosol;extracellular organelle;macromolecular complex;organelle;protein complex;vesicle		7	7	7	46.2	46.2	46.2	19.794	0	255.12	139	P19105;O14950;P24844	P19105;O14950	Myosin regulatory light chain 12A;Myosin regulatory light chain 12B	MYL12A;MYL12B
31.1587	30.9615	31.4986	cell part;cytoplasm;cytoplasmic membrane-bounded vesicle;cytoplasmic part;cytoplasmic vesicle;cytosol;early endosome;early endosome membrane;endosomal part;endosome;endosome membrane;extracellular membrane-bounded organelle;extracellular organelle;extracellular region part;extracellular vesicular exosome;intracellular membrane-bounded organelle;intracellular organelle;intracellular organelle part…	cell part;cytoplasm;cytoplasmic membrane-bounded vesicle;cytosol;endosome;extracellular organelle;intracellular membrane-bounded organelle;intracellular organelle;membrane;organelle;vesicle		16	16	16	24.2	24.2	24.2	86.191	0	116.31	96	O14964	O14964	Hepatocyte growth factor-regulated tyrosine kinase substrate	HGS
27.4445	26.9286	27.0796	axon hillock;axon part;cell part;cell projection part;centrosome;chromosomal part;chromosome passenger complex;chromosome, centromeric region;condensed chromosome, centromeric region;condensed nuclear chromosome, centromeric region;cytoplasmic part;cytoskeletal part;cytoskeleton;cytosol;female germ cell nucleus;germ cell nucleus;germinal vesicle;intracellular membrane-bounded organelle;intracellu…	cell part;centrosome;cytoskeleton;cytosol;intracellular membrane-bounded organelle;intracellular non-membrane-bounded organelle;intracellular organelle;macromolecular complex;microtubule organizing center;midbody;nucleus;organelle;protein complex		6	6	6	25.8	25.8	25.8	45.809	0	19.72	9	O14965	O14965	Aurora kinase A	AURKA
28.7389	28.4629	28.5885	actin cytoskeleton;adherens junction;anchoring junction;cell junction;cell part;cell-substrate adherens junction;cell-substrate junction;centrosome;chromosomal part;contractile fiber;cytoplasm;cytoplasmic part;cytoskeletal part;cytoskeleton;cytosol;focal adhesion;intracellular non-membrane-bounded organelle;intracellular organelle;intracellular organelle part;intracellular part;kinetochore;macrom…	cell part;centrosome;cytoplasm;cytoskeleton;cytosol;intracellular non-membrane-bounded organelle;intracellular organelle;kinetochore;macromolecular complex;microtubule organizing center;nucleoplasm;organelle;protein complex;protein serine/threonine phosphatase complex		11	11	11	17	17	17	115.28	0	72.255	28	O14974	O14974	Protein phosphatase 1 regulatory subunit 12A	PPP1R12A
25.0497	24.9493	24.6208	adherens junction;anchoring junction;cell junction;cell part;cell-substrate adherens junction;cell-substrate junction;cytoplasmic part;focal adhesion;Golgi apparatus;intracellular membrane-bounded organelle;intracellular organelle;intracellular part;membrane;membrane-bounded organelle;organelle;perinuclear region of cytoplasm	cell part;Golgi apparatus;intracellular membrane-bounded organelle;intracellular organelle;membrane;organelle		3	3	3	4.2	4.2	4.2	143.19	0	7.828	7	O14976	O14976	Cyclin-G-associated kinase	GAK
24.6413	28.6801	28.7835	cell part;cytoplasm;extracellular membrane-bounded organelle;extracellular organelle;extracellular region part;extracellular vesicular exosome;intracellular membrane-bounded organelle;intracellular organelle;intracellular organelle part;intracellular part;macromolecular complex;membrane-bounded organelle;membrane-bounded vesicle;nuclear part;nucleoplasm;nucleus;organelle;organelle part;ribonucleo…	cell part;cytoplasm;extracellular organelle;intracellular membrane-bounded organelle;intracellular organelle;macromolecular complex;nucleoplasm;nucleus;organelle;ribonucleoprotein complex;spliceosomal complex;vesicle		3	2	2	9	7.1	7.1	46.437	0	11.075	16	O14979	O14979	Heterogeneous nuclear ribonucleoprotein D-like	HNRNPDL
34.6659	34.2456	34.5148	annulate lamellae;Cajal body;cell part;chromosomal part;cytoplasm;cytoplasmic part;cytosol;envelope;intracellular membrane-bounded organelle;intracellular non-membrane-bounded organelle;intracellular organelle;intracellular organelle part;intracellular part;kinetochore;macromolecular complex;membrane;membrane part;membrane-bounded organelle;non-membrane-bounded organelle;nuclear body;nuclear enve…	cell part;cytoplasm;cytosol;intracellular membrane-bounded organelle;intracellular non-membrane-bounded organelle;intracellular organelle;kinetochore;macromolecular complex;membrane;nuclear envelope;nucleolus;nucleoplasm;nucleus;organelle;protein complex;ribonucleoprotein complex		42	42	42	50.8	50.8	50.8	123.38	0	323.31	764	O14980	O14980	Exportin-1	XPO1
29.2552	29.0684	28.3644	cell part;intracellular membrane-bounded organelle;intracellular organelle;intracellular part;membrane-bounded organelle;nucleus;organelle	cell part;intracellular membrane-bounded organelle;intracellular organelle;nucleus;organelle		15	15	15	13.6	13.6	13.6	206.89	0	45.988	39	O14981	O14981	TATA-binding protein-associated factor 172	BTAF1
27.4749	27.1875	26.1245	cell part;centrosome;cytoplasmic part;cytoskeletal part;cytosol;intracellular non-membrane-bounded organelle;intracellular organelle;intracellular organelle part;intracellular part;microtubule organizing center;non-membrane-bounded organelle;organelle;organelle part	cell part;centrosome;cytosol;intracellular non-membrane-bounded organelle;intracellular organelle;microtubule organizing center;organelle		3	3	3	4.7	4.7	4.7	151.61	0	15.647	16	O15013	O15013	Rho guanine nucleotide exchange factor 10	ARHGEF10
30.8494	30.6864	30.3628	cell part;cytoplasm;cytoplasmic part;cytosol;endoplasmic reticulum membrane;endoplasmic reticulum part;Golgi apparatus;Golgi apparatus part;Golgi membrane;intracellular membrane-bounded organelle;intracellular organelle;intracellular organelle part;intracellular part;membrane;membrane part;membrane-bounded organelle;organelle;organelle membrane;organelle part	cell part;cytoplasm;cytosol;Golgi apparatus;intracellular membrane-bounded organelle;intracellular organelle;membrane;organelle		36	36	36	28.2	28.2	28.2	251.89	0	214.2	87	O15027	O15027	Protein transport protein Sec16A	SEC16A
28.383	27.2825	26.9002				3	3	3	4	4	4	153.85	0.0024318	2.8248	3	O15040	O15040	Tectonin beta-propeller repeat-containing protein 2	TECPR2
35.1391	35.4676	35.2747	cell part;cytoplasm;cytoplasmic part;cytosol;extracellular membrane-bounded organelle;extracellular organelle;extracellular region part;extracellular vesicular exosome;intracellular part;membrane-bounded organelle;membrane-bounded vesicle;organelle;vesicle	cell part;cytoplasm;cytosol;extracellular organelle;organelle;vesicle		54	54	54	62	62	62	144.73	0	323.31	1324	O15067	O15067	Phosphoribosylformylglycinamidine synthase	PFAS
25.6854	24.2889	25.8129	cell part;integral to membrane;integral to plasma membrane;intrinsic to membrane;intrinsic to plasma membrane;membrane part;plasma membrane part	cell part		2	2	2	3.8	3.8	3.8	82.223	0.00029172	4.5185	4	O15075	O15075	Serine/threonine-protein kinase DCLK1	DCLK1
30.5898	30.8368	30.5506	cell part;intracellular organelle part;intracellular part;nuclear part;nucleoplasm;organelle part	cell part;nucleoplasm	unique cytosolic	17	17	16	31.9	31.9	30.1	112.96	0	164.01	89	O15084	O15084	Serine/threonine-protein phosphatase 6 regulatory ankyrin repeat subunit A	ANKRD28
29.4016	30.0847	29.5015	CD40 receptor complex;cell part;cytoplasm;cytoplasmic part;cytosol;cytosolic part;IkappaB kinase complex;internal side of plasma membrane;intracellular membrane-bounded organelle;intracellular organelle;intracellular organelle part;intracellular part;macromolecular complex;membrane part;membrane-bounded organelle;nuclear part;nucleoplasm;organelle;organelle part;plasma membrane part;protein compl…	cell part;cytoplasm;cytosol;intracellular membrane-bounded organelle;intracellular organelle;macromolecular complex;nucleoplasm;organelle;protein complex;receptor complex		21	21	21	37.3	37.3	37.3	84.639	0	88.289	70	O15111	O15111	Inhibitor of nuclear factor kappa-B kinase subunit alpha	CHUK
31.0681	30.3433	30.5078	cell part;cytoplasm;cytoplasmic mRNA processing body;cytoplasmic part;cytosol;intracellular membrane-bounded organelle;intracellular non-membrane-bounded organelle;intracellular organelle;intracellular part;macromolecular complex;membrane-bounded organelle;non-membrane-bounded organelle;nucleus;organelle;ribonucleoprotein complex;RNA granule	cell part;cytoplasm;cytosol;intracellular membrane-bounded organelle;intracellular non-membrane-bounded organelle;intracellular organelle;macromolecular complex;nucleus;organelle;ribonucleoprotein complex		5	5	5	48.9	48.9	48.9	15.179	0	57.864	47	O15116	O15116	U6 snRNA-associated Sm-like protein LSm1	LSM1
30.9644	30.387	30.2355	actin cytoskeleton;adherens junction;anchoring junction;Arp2/3 protein complex;cell junction;cell part;cell-substrate adherens junction;cell-substrate junction;cytoplasm;cytoskeletal part;cytoskeleton;extracellular membrane-bounded organelle;extracellular organelle;extracellular region part;extracellular vesicular exosome;focal adhesion;intracellular non-membrane-bounded organelle;intracellular o…	cell part;cytoplasm;cytoskeleton;extracellular organelle;intracellular non-membrane-bounded organelle;intracellular organelle;macromolecular complex;organelle;protein complex;vesicle		8	6	6	32.8	24.7	24.7	40.949	0	63.194	43	O15143	O15143	Actin-related protein 2/3 complex subunit 1B	ARPC1B
31.9857	31.3444	31.6872	actin cytoskeleton;adherens junction;anchoring junction;Arp2/3 protein complex;cell junction;cell leading edge;cell part;cell projection;cell-substrate adherens junction;cell-substrate junction;cytoplasm;cytoplasmic part;cytoskeletal part;cytoskeleton;cytosol;endosome;extracellular membrane-bounded organelle;extracellular organelle;extracellular region part;extracellular vesicular exosome;focal a…	cell leading edge;cell part;cell projection;cytoplasm;cytoskeleton;cytosol;endosome;extracellular organelle;Golgi apparatus;intracellular membrane-bounded organelle;intracellular non-membrane-bounded organelle;intracellular organelle;macromolecular complex;membrane;neuron projection;organelle;plasma membrane;protein complex;synapse;vesicle		12	12	12	49.3	49.3	49.3	34.333	0	96.459	107	O15144	O15144	Actin-related protein 2/3 complex subunit 2	ARPC2
26.6572	29.0032	29.1094	actin cytoskeleton;adherens junction;anchoring junction;Arp2/3 protein complex;cell junction;cell part;cell projection;cell-substrate adherens junction;cell-substrate junction;cytoplasmic part;cytoskeletal part;cytoskeleton;cytosol;extracellular membrane-bounded organelle;extracellular organelle;extracellular region part;extracellular vesicular exosome;focal adhesion;intracellular non-membrane-bo…	cell part;cell projection;cytoskeleton;cytosol;extracellular organelle;intracellular non-membrane-bounded organelle;intracellular organelle;macromolecular complex;membrane;organelle;protein complex;vesicle		3	3	3	26.4	26.4	26.4	20.546	0	35.554	11	O15145	O15145	Actin-related protein 2/3 complex subunit 3	ARPC3
30.3151	30.9496	30.8606	cell part;cytoplasmic part;cytosol;DNA-directed RNA polymerase complex;DNA-directed RNA polymerase I complex;DNA-directed RNA polymerase III complex;intracellular organelle part;intracellular part;macromolecular complex;nuclear DNA-directed RNA polymerase complex;nuclear part;nucleolar part;nucleoplasm;nucleoplasm part;organelle part;protein complex;RNA polymerase complex	cell part;cytosol;macromolecular complex;nucleoplasm;protein complex;RNA polymerase complex		13	13	13	58.7	58.7	58.7	39.249	0	126.42	89	O15160	O15160	DNA-directed RNA polymerases I and III subunit RPAC1	POLR1C
31.5832	31.276	30.4116	cell part;cytoplasm;cytoplasmic part;cytosolic part;intracellular part;macromolecular complex;prefoldin complex;protein complex	cell part;cytoplasm;macromolecular complex;protein complex		6	6	6	48.1	48.1	48.1	14.582	0	72.04	75	O15212	O15212	Prefoldin subunit 6	PFDN6
26.4265	28.0963	28.2771	cell part;cytoplasmic part;cytosol;intracellular part	cell part;cytosol	unique cytosolic	5	5	5	29.3	29.3	29.3	25.704	0	11.425	21	O15217	O15217	Glutathione S-transferase A4	GSTA4
24.1749	25.0338	24.5763	cell part;cytoplasm;cytoplasmic part;Fanconi anaemia nuclear complex;intracellular membrane-bounded organelle;intracellular non-membrane-bounded organelle;intracellular organelle;intracellular organelle part;intracellular part;macromolecular complex;membrane;membrane-bounded organelle;mitochondrion;non-membrane-bounded organelle;nuclear part;nucleolus;nucleoplasm;nucleoplasm part;organelle;organe…	cell part;cytoplasm;intracellular membrane-bounded organelle;intracellular non-membrane-bounded organelle;intracellular organelle;macromolecular complex;membrane;mitochondrion;nucleolus;nucleoplasm;organelle;plasma membrane;protein complex		3	3	3	9.3	9.3	9.3	68.553	0	5.1834	6	O15287	O15287	Fanconi anemia group G protein	FANCG
31.7238	31.6525	31.562	cell part;cytoplasm;cytoplasmic part;cytoskeletal part;cytosol;histone acetyltransferase complex;histone methyltransferase complex;intracellular membrane-bounded organelle;intracellular organelle;intracellular organelle part;intracellular part;macromolecular complex;membrane;membrane-bounded organelle;methyltransferase complex;microtubule organizing center;mitochondrion;MLL5-L complex;nuclear par…	cell part;cytoplasm;cytosol;histone methyltransferase complex;intracellular membrane-bounded organelle;intracellular organelle;macromolecular complex;membrane;microtubule organizing center;mitochondrion;nucleoplasm;nucleus;organelle;plasma membrane;protein complex		28	28	28	44.5	44.5	44.5	116.92	0	226.22	139	O15294	O15294	UDP-N-acetylglucosamine--peptide N-acetylglucosaminyltransferase 110 kDa subunit	OGT
31.5521	31.6241	31.2727	cell body;cell part;cytoplasmic part;cytosol;extracellular membrane-bounded organelle;extracellular organelle;extracellular region part;extracellular vesicular exosome;intracellular part;membrane-bounded organelle;membrane-bounded vesicle;neuronal cell body;organelle;vesicle	cell body;cell part;cytosol;extracellular organelle;neuronal cell body;organelle;vesicle		12	12	10	53.3	53.3	50	28.082	0	65.632	84	O15305	O15305	Phosphomannomutase 2	PMM2
27.6717	26.8877	25.0714	cell part;chromatin;chromosomal part;cytoplasmic part;cytosol;DNA-directed RNA polymerase complex;DNA-directed RNA polymerase III complex;intracellular organelle part;intracellular part;macromolecular complex;nuclear chromatin;nuclear chromosome part;nuclear DNA-directed RNA polymerase complex;nuclear part;nucleoplasm;nucleoplasm part;organelle part;protein complex;RNA polymerase complex	cell part;cytosol;macromolecular complex;nucleoplasm;protein complex;RNA polymerase complex		1	1	1	10.3	10.3	10.3	25.914	0	15.221	10	O15318	O15318	DNA-directed RNA polymerase III subunit RPC7	POLR3G
31.7404	31.3286	31.3568	cell part;chromosome;intracellular membrane-bounded organelle;intracellular non-membrane-bounded organelle;intracellular organelle;intracellular part;membrane-bounded organelle;non-membrane-bounded organelle;nucleus;organelle	cell part;chromosome;intracellular membrane-bounded organelle;intracellular non-membrane-bounded organelle;intracellular organelle;nucleus;organelle		4	4	4	20	20	20	22.98	0	20.397	72	O15347	O15347	High mobility group protein B3	HMGB3
33.2802	33.3433	33.3488	cell part;cytoplasm;intracellular membrane-bounded organelle;intracellular organelle;intracellular organelle part;intracellular part;membrane-bounded organelle;nuclear part;nucleoplasm;nucleus;organelle;organelle part	cell part;cytoplasm;intracellular membrane-bounded organelle;intracellular organelle;nucleoplasm;nucleus;organelle		21	21	21	54.8	54.8	54.8	59.271	0	273.66	326	O15355	O15355	Protein phosphatase 1G	PPM1G
28.0628	27.6847	28.0236	cell part;cell projection;cytoplasm;cytoplasmic part;cytoskeleton;cytosol;filopodium;Golgi apparatus;intracellular membrane-bounded organelle;intracellular non-membrane-bounded organelle;intracellular organelle;intracellular part;lamellipodium;membrane;membrane-bounded organelle;non-membrane-bounded organelle;organelle;plasma membrane	cell part;cell projection;cytoplasm;cytoskeleton;cytosol;filopodium;Golgi apparatus;intracellular membrane-bounded organelle;intracellular non-membrane-bounded organelle;intracellular organelle;membrane;organelle;plasma membrane		14	14	14	18.3	18.3	18.3	138.6	0	30.986	17	O15357	O15357	Phosphatidylinositol 3,4,5-trisphosphate 5-phosphatase 2	INPPL1
29.077	28.5735	29.3528	cell part;cytoplasmic part;cytosol;eukaryotic 43S preinitiation complex;eukaryotic 48S preinitiation complex;eukaryotic translation initiation factor 3 complex;eukaryotic translation initiation factor 3 complex, eIF3m;intracellular part;macromolecular complex;membrane;protein complex;ribonucleoprotein complex;translation preinitiation complex	cell part;cytosol;macromolecular complex;membrane;protein complex;ribonucleoprotein complex	unique cytosolic	11	11	11	31.2	31.2	31.2	63.972	0	88.11	32	O15371	O15371	Eukaryotic translation initiation factor 3 subunit D	EIF3D
28.7829	27.9107	28.1096	cell part;cytoplasmic part;cytosol;eukaryotic 43S preinitiation complex;eukaryotic 48S preinitiation complex;eukaryotic translation initiation factor 3 complex;eukaryotic translation initiation factor 3 complex, eIF3m;extracellular membrane-bounded organelle;extracellular organelle;extracellular region part;extracellular vesicular exosome;intracellular part;macromolecular complex;membrane;membran…	cell part;cytosol;extracellular organelle;macromolecular complex;membrane;organelle;protein complex;ribonucleoprotein complex;vesicle	unique cytosolic	5	5	5	19.9	19.9	19.9	39.93	0	46.807	14	O15372	O15372	Eukaryotic translation initiation factor 3 subunit H	EIF3H
32.4912	32.3683	32.4857	cell part;cytoplasmic part;cytosol;intracellular organelle part;intracellular part;nuclear part;nucleoplasm;organelle part	cell part;cytosol;nucleoplasm		30	29	29	41	40	40	119.94	0	291.38	205	O15397	O15397	Importin-8	IPO8
30.6073	31.2393	30.4482	cell part;cytoplasm;cytoplasmic part;cytoplasmic vesicle membrane;cytoplasmic vesicle part;cytosol;endoplasmic reticulum;endosome;extracellular membrane-bounded organelle;extracellular organelle;extracellular region part;extracellular vesicular exosome;Golgi apparatus;Golgi apparatus part;Golgi membrane;integral to membrane;integral to plasma membrane;intracellular membrane-bounded organelle;intr…	cell part;cytoplasm;cytosol;endoplasmic reticulum;endosome;extracellular organelle;Golgi apparatus;intracellular membrane-bounded organelle;intracellular organelle;macromolecular complex;membrane;mitochondrion;organelle;protein complex;vesicle		10	10	10	58.1	58.1	58.1	22.417	0	135.24	73	O15498	O15498	Synaptobrevin homolog YKT6	YKT6
30.5807	31.2485	30.2229	actin cytoskeleton;adherens junction;anchoring junction;Arp2/3 protein complex;cell junction;cell part;cell projection;cell-substrate adherens junction;cell-substrate junction;cytoplasm;cytoplasmic part;cytoskeletal part;cytoskeleton;cytosol;extracellular membrane-bounded organelle;extracellular organelle;extracellular region part;extracellular vesicular exosome;focal adhesion;intracellular non-m…	cell part;cell projection;cytoplasm;cytoskeleton;cytosol;extracellular organelle;intracellular non-membrane-bounded organelle;intracellular organelle;macromolecular complex;organelle;protein complex;vesicle		6	5	5	57	51.7	51.7	16.32	0	75.664	47	O15511	O15511	Actin-related protein 2/3 complex subunit 5	ARPC5
29.4303	30.0128	29.9408	cell part;cytoplasmic mRNA processing body;cytoplasmic part;DNA-directed RNA polymerase complex;DNA-directed RNA polymerase II, core complex;intracellular membrane-bounded organelle;intracellular non-membrane-bounded organelle;intracellular organelle;intracellular organelle part;intracellular part;macromolecular complex;membrane-bounded organelle;non-membrane-bounded organelle;nuclear DNA-directe…	cell part;intracellular membrane-bounded organelle;intracellular non-membrane-bounded organelle;intracellular organelle;macromolecular complex;nucleoplasm;nucleus;organelle;protein complex;ribonucleoprotein complex;RNA polymerase complex		8	8	8	68.3	68.3	68.3	16.311	0	111.27	53	O15514	O15514	DNA-directed RNA polymerase II subunit RPB4	POLR2D
30.4572	30.4283	30.1865	adherens junction;anchoring junction;cell junction;cell part;cell projection;cell-substrate adherens junction;cell-substrate junction;cytoplasm;cytoplasmic membrane-bounded vesicle;cytoplasmic part;cytoplasmic vesicle;cytosol;focal adhesion;intracellular membrane-bounded organelle;intracellular organelle;intracellular organelle part;intracellular part;membrane;membrane-bounded organelle;membrane-…	cell part;cell projection;cytoplasm;cytoplasmic membrane-bounded vesicle;cytosol;intracellular membrane-bounded organelle;intracellular organelle;membrane;nucleoplasm;organelle;plasma membrane;vesicle		15	15	15	39.6	39.6	39.6	63.151	0	97.68	61	O15530;Q6A1A2	O15530;Q6A1A2	3-phosphoinositide-dependent protein kinase 1;Putative 3-phosphoinositide-dependent protein kinase 2	PDPK1;PDPK2P
26.7689	26.9312	24.9715				4	4	4	22.2	22.2	22.2	38.787	0	21.883	6	O15541	O15541	RING finger protein 113A	RNF113A
31.6721	30.8626	31.7218	cell part;cytoplasm;intracellular membrane-bounded organelle;intracellular non-membrane-bounded organelle;intracellular organelle;intracellular organelle part;intracellular part;macromolecular complex;membrane-bounded organelle;non-membrane-bounded organelle;nuclear part;nucleolus;nucleoplasm;nucleus;organelle;organelle part;ribonucleoprotein complex;spliceosomal complex;U12-type spliceosomal com…	cell part;cytoplasm;intracellular membrane-bounded organelle;intracellular non-membrane-bounded organelle;intracellular organelle;macromolecular complex;nucleolus;nucleoplasm;nucleus;organelle;ribonucleoprotein complex;spliceosomal complex		22	22	22	38.7	38.7	38.7	90.932	0	214.13	131	O43143	O43143	Pre-mRNA-splicing factor ATP-dependent RNA helicase DHX15	DHX15
28.9404	27.6939	28.0009	cell part;intracellular membrane-bounded organelle;intracellular non-membrane-bounded organelle;intracellular organelle;intracellular organelle part;intracellular part;macromolecular complex;membrane-bounded organelle;mRNA cap binding complex;non-membrane-bounded organelle;nuclear part;nucleolus;nucleoplasm;nucleus;organelle;organelle part;protein complex;receptor complex;RNA cap binding complex	cell part;intracellular membrane-bounded organelle;intracellular non-membrane-bounded organelle;intracellular organelle;macromolecular complex;nucleolus;nucleoplasm;nucleus;organelle;protein complex;receptor complex		6	6	6	15.1	15.1	15.1	54.843	0	20.708	16	O43148	O43148	mRNA cap guanine-N7 methyltransferase	RNMT
29.9978	30.2363	29.8205				26	26	26	12.6	12.6	12.6	331.07	0	146.61	58	O43149	O43149	Zinc finger ZZ-type and EF-hand domain-containing protein 1	ZZEF1
26.5434	27.879	27.0785	cell part;cytoplasm;intracellular part;macromolecular complex;protein complex;TORC1 complex;TORC2 complex	cell part;cytoplasm;macromolecular complex;protein complex		8	8	8	12.1	12.1	12.1	122.07	0	46.421	20	O43156	O43156	TELO2-interacting protein 1 homolog	TTI1
30.3077	29.8333	29.7831	cell junction;cell part;cytoplasm;cytoplasmic part;cytoskeletal part;endoplasmic reticulum membrane;endoplasmic reticulum part;Golgi apparatus part;Golgi membrane;intracellular organelle part;intracellular part;membrane;membrane part;organelle membrane;organelle part;plasma membrane;postsynaptic density;postsynaptic membrane;synapse part;synaptic membrane	cell part;cytoplasm;membrane;plasma membrane		8	8	7	19.6	19.6	15.7	78.213	0	100.7	37	O43164	O43164	E3 ubiquitin-protein ligase Praja-2	PJA2
36.9076	36.9026	36.7371	cell part;cytoplasmic part;cytosol;extracellular membrane-bounded organelle;extracellular organelle;extracellular region part;extracellular vesicular exosome;intracellular part;membrane-bounded organelle;membrane-bounded vesicle;organelle;vesicle	cell part;cytosol;extracellular organelle;organelle;vesicle		28	28	28	60.6	60.6	60.6	56.65	0	323.31	1706	O43175	O43175	D-3-phosphoglycerate dehydrogenase	PHGDH
30.2675	30.3891	29.8462	cell part;centrosome;cytoplasmic dynein complex;cytoplasmic part;cytoskeletal part;cytosol;dynein complex;intracellular non-membrane-bounded organelle;intracellular organelle;intracellular organelle part;intracellular part;macromolecular complex;membrane;microtubule;microtubule associated complex;microtubule organizing center;non-membrane-bounded organelle;organelle;organelle part;protein complex	cell part;centrosome;cytosol;intracellular non-membrane-bounded organelle;intracellular organelle;macromolecular complex;membrane;microtubule organizing center;organelle;protein complex		13	12	12	46.3	43.7	43.7	54.099	0	113.63	62	O43237	O43237	Cytoplasmic dynein 1 light intermediate chain 2	DYNC1LI2
33.9739	33.4265	33.6674	cell part;cytoplasm;cytoplasmic part;cytosol;extracellular membrane-bounded organelle;extracellular organelle;extracellular region part;extracellular vesicular exosome;intracellular membrane-bounded organelle;intracellular organelle;intracellular organelle part;intracellular part;macromolecular complex;membrane;membrane-bounded organelle;membrane-bounded vesicle;nuclear part;nucleoplasm;nucleus;o…	cell part;cytoplasm;cytosol;extracellular organelle;intracellular membrane-bounded organelle;intracellular organelle;macromolecular complex;membrane;nucleoplasm;nucleus;organelle;proteasome complex;protein complex;vesicle		24	24	24	47.2	47.2	47.2	60.977	0	190.12	295	O43242	O43242	26S proteasome non-ATPase regulatory subunit 3	PSMD3
32.8385	32.7983	32.5838	cell part;cytoplasmic part;cytosol;intracellular part	cell part;cytosol	unique cytosolic	27	27	26	54.3	54.3	52.1	70.832	0	323.31	214	O43252	O43252	Bifunctional 3-phosphoadenosine 5-phosphosulfate synthase 1;Sulfate adenylyltransferase;Adenylyl-sulfate kinase	PAPSS1
31.5836	31.3865	31.5789	cell part;chromosomal part;condensed chromosome kinetochore;cytoplasm;cytoplasmic part;cytoskeletal part;cytosol;endoplasmic reticulum;endoplasmic reticulum membrane;endoplasmic reticulum part;intracellular membrane-bounded organelle;intracellular non-membrane-bounded organelle;intracellular organelle;intracellular organelle part;intracellular part;kinetochore;kinetochore microtubule;macromolecul…	cell part;cytoplasm;cytosol;endoplasmic reticulum;intracellular membrane-bounded organelle;intracellular non-membrane-bounded organelle;intracellular organelle;kinetochore;macromolecular complex;membrane;nucleus;organelle;protein complex		27	27	27	47.9	47.9	47.9	88.828	0	237.23	139	O43264	O43264	Centromere/kinetochore protein zw10 homolog	ZW10
28.0935	27.463	28.3343	extracellular membrane-bounded organelle;extracellular organelle;extracellular region part;extracellular vesicular exosome;membrane-bounded organelle;membrane-bounded vesicle;organelle;vesicle	extracellular organelle;organelle;vesicle		8	8	8	15.9	15.9	15.9	74.977	0	24.834	19	O43301	O43301	Heat shock 70 kDa protein 12A	HSPA12A
25.5589	26.4421	25.5061	cell part;cytoplasm;cytoplasmic part;intracellular part;perinuclear region of cytoplasm	cell part;cytoplasm	unique cytosolic	4	4	4	10.2	10.2	10.2	67.586	0	6.5632	8	O43310	O43310	CBP80/20-dependent translation initiation factor	CTIF
28.0013	28.589	28.4275	cell part;cytoplasmic part;cytosol;intracellular part	cell part;cytosol	unique cytosolic	9	9	7	11.7	11.7	9.1	140.41	0	22.929	23	O43314	O43314	Inositol hexakisphosphate and diphosphoinositol-pentakisphosphate kinase 2	PPIP5K2
28.9444	28.9265	28.7437	Ada2/Gcn5/Ada3 transcription activator complex;cell part;cytoplasm;cytoplasmic part;cytosol;endosomal part;endosome membrane;histone acetyltransferase complex;intracellular membrane-bounded organelle;intracellular organelle;intracellular organelle part;intracellular part;macromolecular complex;membrane;membrane-bounded organelle;nuclear part;nucleoplasm;nucleoplasm part;nucleus;organelle;organell…	cell part;cytoplasm;cytosol;intracellular membrane-bounded organelle;intracellular organelle;macromolecular complex;membrane;nucleoplasm;nucleus;organelle;plasma membrane;protein complex		9	9	9	24.9	24.9	24.9	67.195	0	56.188	27	O43318	O43318	Mitogen-activated protein kinase kinase kinase 7	MAP3K7
32.4199	31.7959	31.9301	cell part;cytoplasm;cytoplasmic part;cytosol;extracellular membrane-bounded organelle;extracellular organelle;extracellular region part;extracellular vesicular exosome;intracellular membrane-bounded organelle;intracellular organelle;intracellular part;membrane-bounded organelle;membrane-bounded vesicle;nucleus;organelle;vesicle	cell part;cytoplasm;cytosol;extracellular organelle;intracellular membrane-bounded organelle;intracellular organelle;nucleus;organelle;vesicle		8	8	8	61.5	61.5	61.5	19.81	0	71.501	128	O43324	O43324	Eukaryotic translation elongation factor 1 epsilon-1	EEF1E1
27.1566	25.9912	26.0515	cell part;cytoplasm;intracellular membrane-bounded organelle;intracellular organelle;intracellular part;macromolecular complex;membrane-bounded organelle;nucleus;organelle;polysome;ribonucleoprotein complex	cell part;cytoplasm;intracellular membrane-bounded organelle;intracellular organelle;macromolecular complex;nucleus;organelle;polysome;ribonucleoprotein complex		3	3	2	17.4	17.4	14.1	39.124	0	10.918	9	O43347	O43347	RNA-binding protein Musashi homolog 1	MSI1
28.5034	28.382	27.848	cell part;cytoplasm;cytoplasmic part;cytoskeleton;cytosol;intracellular non-membrane-bounded organelle;intracellular organelle;intracellular part;macromolecular complex;non-membrane-bounded organelle;organelle;protein complex;vesicle	cell part;cytoplasm;cytoskeleton;cytosol;intracellular non-membrane-bounded organelle;intracellular organelle;macromolecular complex;organelle;protein complex;vesicle	unique cytosolic	8	8	8	23.3	23.3	23.3	61.194	0	50.477	13	O43353	O43353	Receptor-interacting serine/threonine-protein kinase 2	RIPK2
27.641	26.4671	27.362	cell part;cytoplasm;cytoskeletal part;intracellular membrane-bounded organelle;intracellular organelle;intracellular organelle part;intracellular part;membrane-bounded organelle;nuclear part;nucleoplasm;nucleus;organelle;organelle part;spindle pole	cell part;cytoplasm;intracellular membrane-bounded organelle;intracellular organelle;nucleoplasm;nucleus;organelle		10	10	10	9.7	9.7	9.7	165.95	0	33.266	16	O43379	O43379	WD repeat-containing protein 62	WDR62
29.9242	29.9262	29.2821	catalytic step 2 spliceosome;cell part;cytoplasm;intracellular organelle part;intracellular part;macromolecular complex;nuclear part;nucleoplasm;organelle part;ribonucleoprotein complex;spliceosomal complex	cell part;cytoplasm;macromolecular complex;nucleoplasm;ribonucleoprotein complex;spliceosomal complex		14	10	10	31.3	25.1	25.1	70.942	0	73.258	36	O43390	O43390	Heterogeneous nuclear ribonucleoprotein R	HNRNPR
33.5258	33.1212	33.2464	cell part;cytoplasm;extracellular membrane-bounded organelle;extracellular organelle;extracellular region part;extracellular vesicular exosome;intracellular membrane-bounded organelle;intracellular organelle;intracellular part;macromolecular complex;membrane-bounded organelle;membrane-bounded vesicle;nucleus;organelle;proteasome complex;protein complex;vesicle	cell part;cytoplasm;extracellular organelle;intracellular membrane-bounded organelle;intracellular organelle;macromolecular complex;nucleus;organelle;proteasome complex;protein complex;vesicle	unique cytosolic	16	16	16	54.7	54.7	54.7	32.251	0	233.47	190	O43396	O43396	Thioredoxin-like protein 1	TXNL1
33.024	32.8653	32.979	cell part;cytoplasm;cytoplasmic part;intracellular part;perinuclear region of cytoplasm	cell part;cytoplasm		11	11	11	63.6	63.6	63.6	22.237	0	288.32	151	O43399	O43399	Tumor protein D54	TPD52L2
27.9561	27.5398	27.689	cell part;cytoplasm;cytoplasmic part;ER membrane protein complex;intracellular membrane-bounded organelle;intracellular organelle;intracellular part;macromolecular complex;membrane;membrane-bounded organelle;mitochondrion;nucleus;organelle;protein complex	cell part;cytoplasm;intracellular membrane-bounded organelle;intracellular organelle;macromolecular complex;membrane;mitochondrion;nucleus;organelle;protein complex	unique cytosolic	2	2	2	12.4	12.4	12.4	23.773	0	16.786	9	O43402	O43402	ER membrane protein complex subunit 8	EMC8
28.7765	28.8597	28.2257	cell part;cytoplasm;intracellular non-membrane-bounded organelle;intracellular organelle;intracellular organelle part;intracellular part;non-membrane-bounded organelle;nuclear part;nucleolus;organelle;organelle part	cell part;cytoplasm;intracellular non-membrane-bounded organelle;intracellular organelle;nucleolus;organelle		4	4	4	19	19	19	37.238	0	27.387	21	O43414	O43414	ERI1 exoribonuclease 3	ERI3
27.8071	27.587	27.2236	cell part;cytoplasmic part;cytosol;eukaryotic translation initiation factor 4F complex;intracellular part;macromolecular complex;protein complex	cell part;cytosol;macromolecular complex;protein complex	unique cytosolic	10	6	6	7.8	5.2	5.2	176.65	0	27.183	18	O43432	O43432	Eukaryotic translation initiation factor 4 gamma 3	EIF4G3
30.8498	31.477	31.5097	cell part;cytoplasm;intracellular organelle part;intracellular part;macromolecular complex;nuclear body;nuclear part;nuclear speck;nucleoplasm part;organelle part;ribonucleoprotein complex;small nuclear ribonucleoprotein complex;spliceosomal complex;U4/U6 snRNP;U4/U6 x U5 tri-snRNP complex	cell part;cytoplasm;macromolecular complex;ribonucleoprotein complex;small nuclear ribonucleoprotein complex;spliceosomal complex		14	14	14	80.8	80.8	80.8	19.208	0	92.099	108	O43447	O43447	Peptidyl-prolyl cis-trans isomerase H	PPIH
27.3695	27.6626	27.8163	Cajal body;cell part;chromatin;chromocenter;chromosomal part;chromosome, centromeric region;cytoplasm;intracellular membrane-bounded organelle;intracellular organelle;intracellular organelle part;intracellular part;membrane-bounded organelle;nuclear body;nuclear part;nucleoplasm;nucleoplasm part;nucleus;organelle;organelle part	cell part;cytoplasm;intracellular membrane-bounded organelle;intracellular organelle;nucleoplasm;nucleus;organelle		3	3	3	22.7	22.7	22.7	24.691	0	67.325	14	O43482	O43482	Protein Mis18-beta	OIP5
31.8643	31.4311	31.326	cell part;cytoplasmic part;cytosol;extracellular membrane-bounded organelle;extracellular organelle;extracellular region part;extracellular vesicular exosome;Golgi apparatus;intracellular membrane-bounded organelle;intracellular organelle;intracellular part;membrane-bounded organelle;membrane-bounded vesicle;mitochondrion;organelle;vesicle	cell part;cytosol;extracellular organelle;Golgi apparatus;intracellular membrane-bounded organelle;intracellular organelle;mitochondrion;organelle;vesicle	unique cytosolic	10	10	10	38.2	38.2	38.2	39.589	0	71.056	72	O43488;Q8NHP1;O95154	O43488	Aflatoxin B1 aldehyde reductase member 2	AKR7A2
33.7769	33.4926	33.3893	adherens junction;anchoring junction;cell cortex part;cell junction;cell part;cell-substrate adherens junction;cell-substrate junction;cytoplasmic part;cytoskeletal part;extracellular membrane-bounded organelle;extracellular organelle;extracellular region part;extracellular vesicular exosome;extrinsic to membrane;focal adhesion;intracellular membrane-bounded organelle;intracellular organelle;intr…	cell part;extracellular organelle;intracellular membrane-bounded organelle;intracellular organelle;membrane;nucleoplasm;nucleus;organelle;plasma membrane;vesicle		42	42	40	52.7	52.7	50.5	112.59	0	323.31	375	O43491	O43491	Band 4.1-like protein 2	EPB41L2
30.6766	31.5187	30.2964	cell part;cytoplasmic part;cytosol;endosomal part;intracellular membrane-bounded organelle;intracellular organelle;intracellular organelle part;intracellular part;lysosome;lytic vacuole;macromolecular complex;membrane part;membrane-bounded organelle;organelle;organelle part;protein complex;Ragulator complex;vacuole	cell part;cytosol;intracellular membrane-bounded organelle;intracellular organelle;lysosome;macromolecular complex;organelle;protein complex;vacuole	unique cytosolic	5	5	5	96.7	96.7	96.7	9.6138	0	287.51	63	O43504	O43504	Ragulator complex protein LAMTOR5	LAMTOR5
28.8843	29.0986	28.8382	cell part;cytoplasm;cytoplasmic part;cytosol;intracellular membrane-bounded organelle;intracellular organelle;intracellular organelle part;intracellular part;membrane;membrane-bounded organelle;nuclear part;nucleoplasm;nucleus;organelle;organelle part	cell part;cytoplasm;cytosol;intracellular membrane-bounded organelle;intracellular organelle;membrane;nucleoplasm;nucleus;organelle		8	8	8	22	22	22	71.276	0	54.506	21	O43524	O43524	Forkhead box protein O3	FOXO3
31.6722	31.838	32.3581			unique cytosolic	7	7	7	43.4	43.4	43.4	22.092	0	323.31	133	O43583	O43583	Density-regulated protein	DENR
33.0931	33.2739	32.9966	cell part;cytoplasm;intracellular organelle part;intracellular part;nuclear part;nucleoplasm;organelle part	cell part;cytoplasm;nucleoplasm		34	34	34	51.1	51.1	51.1	109.96	0	318.04	319	O43592	O43592	Exportin-T	XPOT
33.2796	33.2517	33.1071	cell part;cytoplasm;extracellular membrane-bounded organelle;extracellular organelle;extracellular region part;extracellular vesicular exosome;intracellular membrane-bounded organelle;intracellular organelle;intracellular organelle part;intracellular part;membrane-bounded organelle;membrane-bounded vesicle;nuclear part;nucleoplasm;nucleus;organelle;organelle part;vesicle	cell part;cytoplasm;extracellular organelle;intracellular membrane-bounded organelle;intracellular organelle;nucleoplasm;nucleus;organelle;vesicle		9	9	9	67.8	67.8	67.8	19.108	0	226.54	374	O43598	O43598	2-deoxynucleoside 5-phosphate N-hydrolase 1	DNPH1
29.3232	29.0329	29.4935	cell part;cytoplasmic part;endoplasmic reticulum;Golgi apparatus;intracellular membrane-bounded organelle;intracellular organelle;intracellular part;membrane-bounded organelle;organelle	cell part;endoplasmic reticulum;Golgi apparatus;intracellular membrane-bounded organelle;intracellular organelle;organelle		6	6	6	36.7	36.7	36.7	20.274	0	27.204	43	O43617	O43617	Trafficking protein particle complex subunit 3	TRAPPC3
29.6031	28.8959	29.3637	axon part;axon terminus;cell body;cell part;cell projection;cell projection part;cytoplasm;dendritic spine;intracellular membrane-bounded organelle;intracellular organelle;intracellular part;membrane;membrane-bounded organelle;neuron projection;neuron projection terminus;neuron spine;neuronal cell body;nucleus;organelle;plasma membrane	cell body;cell part;cell projection;cytoplasm;intracellular membrane-bounded organelle;intracellular organelle;membrane;neuron projection;neuronal cell body;nucleus;organelle;plasma membrane		3	3	3	26	26	26	20.236	0	18.153	19	O43665	O43665	Regulator of G-protein signaling 10	RGS10
27.3019	25.7795	24.9051	cell part;chromosomal part;condensed chromosome kinetochore;cytoskeletal part;intracellular membrane-bounded organelle;intracellular non-membrane-bounded organelle;intracellular organelle;intracellular organelle part;intracellular part;kinetochore;macromolecular complex;membrane-bounded organelle;microtubule;non-membrane-bounded organelle;nuclear part;nucleolus;nucleus;organelle;organelle part;pr…	cell part;intracellular membrane-bounded organelle;intracellular non-membrane-bounded organelle;intracellular organelle;kinetochore;macromolecular complex;nucleolus;nucleus;organelle;protein complex		1	1	1	2.7	2.7	2.7	50.75	0.00055788	3.5309	2	O43670	O43670	BUB3-interacting and GLEBS motif-containing protein ZNF207	ZNF207
31.1914	31.5091	30.6141	cell part;cytoplasm;cytoplasmic part;endoplasmic reticulum membrane;endoplasmic reticulum part;extracellular membrane-bounded organelle;extracellular organelle;extracellular region part;extracellular vesicular exosome;intracellular membrane-bounded organelle;intracellular non-membrane-bounded organelle;intracellular organelle;intracellular organelle part;intracellular part;membrane;membrane part;…	cell part;cytoplasm;extracellular organelle;intracellular membrane-bounded organelle;intracellular non-membrane-bounded organelle;intracellular organelle;membrane;nucleolus;nucleus;organelle;vesicle		12	12	12	58.3	58.3	58.3	38.792	0	182.03	99	O43681	O43681	ATPase ASNA1	ASNA1
28.3989	28.131	27.6621	cell part;chromosomal part;condensed chromosome kinetochore;condensed chromosome outer kinetochore;condensed nuclear chromosome outer kinetochore;cytoplasm;cytoplasmic part;cytosol;intracellular non-membrane-bounded organelle;intracellular organelle;intracellular organelle part;intracellular part;kinetochore;macromolecular complex;membrane;non-membrane-bounded organelle;nuclear chromosome part;nu…	cell part;cytoplasm;cytosol;intracellular non-membrane-bounded organelle;intracellular organelle;kinetochore;macromolecular complex;membrane;nucleoplasm;organelle;protein complex		10	10	10	15.3	15.3	15.3	122.37	0	50.649	11	O43683	O43683	Mitotic checkpoint serine/threonine-protein kinase BUB1	BUB1
31.2353	31.5223	31.1062	cell part;chromosomal part;condensed chromosome kinetochore;cytoplasmic part;cytosol;intracellular non-membrane-bounded organelle;intracellular organelle;intracellular organelle part;intracellular part;kinetochore;macromolecular complex;non-membrane-bounded organelle;nuclear part;nucleoplasm;organelle;organelle part;protein complex	cell part;cytosol;intracellular non-membrane-bounded organelle;intracellular organelle;kinetochore;macromolecular complex;nucleoplasm;organelle;protein complex		11	11	11	56.1	56.1	56.1	37.154	0	87.72	74	O43684	O43684	Mitotic checkpoint protein BUB3	BUB3
33.8326	33.6042	33.9465	actin filament bundle;actomyosin;adherens junction;anchoring junction;cell cortex part;cell junction;cell part;cell projection;cell-cell junction;cell-substrate adherens junction;cell-substrate junction;contractile fiber part;cortical cytoskeleton;cytoplasm;cytoplasmic membrane-bounded vesicle lumen;cytoplasmic part;cytoplasmic vesicle part;cytoskeletal part;cytoskeleton;extracellular membrane-bo…	cell part;cell projection;cytoplasm;cytoskeleton;extracellular organelle;extracellular region;extracellular space;intracellular membrane-bounded organelle;intracellular non-membrane-bounded organelle;intracellular organelle;macromolecular complex;neuron projection;nucleus;organelle;protein complex;pseudopodium;ribonucleoprotein complex;vesicle		46	46	29	60.5	60.5	45	104.85	0	323.31	457	O43707	O43707	Alpha-actinin-4	ACTN4
29.102	27.8654	27.3311	cell part;cytoplasmic part;cytosol;intracellular membrane-bounded organelle;intracellular organelle;intracellular part;membrane-bounded organelle;mitochondrion;organelle	cell part;cytosol;intracellular membrane-bounded organelle;intracellular organelle;mitochondrion;organelle		4	4	4	22.7	22.7	22.7	24.212	0	20.048	19	O43708	O43708	Maleylacetoacetate isomerase	GSTZ1
26.6697	24.8764	27.2307	cell part;cytoplasm;intracellular non-membrane-bounded organelle;intracellular organelle;intracellular organelle part;intracellular part;non-membrane-bounded organelle;nuclear part;nucleolus;organelle;organelle part	cell part;cytoplasm;intracellular non-membrane-bounded organelle;intracellular organelle;nucleolus;organelle		3	3	3	14.2	14.2	14.2	31.88	0	10.038	4	O43709	O43709	Probable 18S rRNA (guanine-N(7))-methyltransferase	WBSCR22
26.3606	26.2636	26.4094	cell part;intracellular membrane-bounded organelle;intracellular organelle;intracellular organelle part;intracellular part;membrane-bounded organelle;nuclear part;nucleoplasm;nucleus;organelle;organelle part	cell part;intracellular membrane-bounded organelle;intracellular organelle;nucleoplasm;nucleus;organelle		4	4	4	6	6	6	85.852	0	51.025	10	O43719	O43719	HIV Tat-specific factor 1	HTATSF1
28.0353	28.0676	28.0692	AMP-activated protein kinase complex;cell part;cytoplasmic part;cytosol;intracellular organelle part;intracellular part;macromolecular complex;nuclear part;nucleoplasm;organelle part;protein complex	cell part;cytosol;macromolecular complex;nucleoplasm;protein complex		6	6	6	44.9	44.9	44.9	30.302	0	18.493	15	O43741	O43741	5-AMP-activated protein kinase subunit beta-2	PRKAB2
28.42	29.5118	29.3661	AP-type membrane coat adaptor complex;cell part;clathrin adaptor complex;clathrin coated vesicle membrane;clathrin-coated endocytic vesicle membrane;clathrin-coated vesicle;coated vesicle;coated vesicle membrane;cytoplasm;cytoplasmic membrane-bounded vesicle;cytoplasmic part;cytoplasmic vesicle;cytoplasmic vesicle membrane;cytoplasmic vesicle part;cytosol;endocytic vesicle membrane;endosome;Golgi…	AP-type membrane coat adaptor complex;cell part;cytoplasm;cytoplasmic membrane-bounded vesicle;cytosol;endosome;Golgi apparatus;intracellular membrane-bounded organelle;intracellular organelle;macromolecular complex;membrane;organelle;protein complex;vesicle		16	16	16	26.5	26.5	26.5	91.35	0	119.29	65	O43747	O43747	AP-1 complex subunit gamma-1	AP1G1
32.2759	31.6877	32.1622	cell part;cytoplasm;intracellular part	cell part;cytoplasm		9	9	9	31	31	31	34.063	0	58.59	118	O43765	O43765	Small glutamine-rich tetratricopeptide repeat-containing protein alpha	SGTA
32.219	32.0193	32.1413	cell part;cytoplasm;intracellular organelle part;intracellular part;nuclear part;nucleoplasm;organelle part	cell part;cytoplasm;nucleoplasm		5	5	4	43	43	33.9	13.389	0	46.047	131	O43768	O43768	Alpha-endosulfine	ENSA
34.0383	33.9199	33.8214	cell part;cytoplasm;cytoplasmic part;cytosol;extracellular membrane-bounded organelle;extracellular organelle;extracellular region part;extracellular vesicular exosome;intracellular membrane-bounded organelle;intracellular organelle;intracellular part;membrane-bounded organelle;membrane-bounded vesicle;mitochondrion;organelle;vesicle	cell part;cytoplasm;cytosol;extracellular organelle;intracellular membrane-bounded organelle;intracellular organelle;mitochondrion;organelle;vesicle	unique cytosolic	24	24	24	50.9	50.9	50.9	62.942	0	323.31	398	O43776	O43776	Asparagine--tRNA ligase, cytoplasmic	NARS
30.3058	30.5565	30.5942	actin filament;brush border;cell part;cell periphery;cell projection;cytoplasm;cytoplasmic part;cytoskeletal part;early endosome;endosomal part;endosome;endosome membrane;extracellular membrane-bounded organelle;extracellular organelle;extracellular region part;extracellular vesicular exosome;filopodium;intracellular membrane-bounded organelle;intracellular organelle;intracellular organelle part;…	brush border;cell part;cell projection;cytoplasm;endosome;extracellular organelle;filopodium;intracellular membrane-bounded organelle;intracellular organelle;macromolecular complex;membrane;organelle;plasma membrane;protein complex;vesicle		20	20	20	24	24	24	131.98	0	200.98	91	O43795	O43795	Unconventional myosin-Ib	MYO1B
29.4631	24.9713	28.8472	cell part;centrosome;cytoplasmic part;cytoskeletal part;cytosol;intracellular membrane-bounded organelle;intracellular non-membrane-bounded organelle;intracellular organelle;intracellular organelle part;intracellular part;membrane-bounded organelle;microtubule organizing center;non-membrane-bounded organelle;nucleus;organelle;organelle part	cell part;centrosome;cytosol;intracellular membrane-bounded organelle;intracellular non-membrane-bounded organelle;intracellular organelle;microtubule organizing center;nucleus;organelle		4	4	4	40.3	40.3	40.3	13.596	0	50.51	16	O43805	O43805	Sjoegren syndrome nuclear autoantigen 1	SSNA1
27.6391	26.3105	26.1249	cell part;centrosome;cytoplasmic part;cytoskeletal part;intracellular membrane-bounded organelle;intracellular non-membrane-bounded organelle;intracellular organelle;intracellular organelle part;intracellular part;macromolecular complex;membrane-bounded organelle;microtubule organizing center;mRNA cleavage factor complex;non-membrane-bounded organelle;nuclear body;nuclear part;nucleoplasm;nucleop…	cell part;centrosome;intracellular membrane-bounded organelle;intracellular non-membrane-bounded organelle;intracellular organelle;macromolecular complex;microtubule organizing center;mRNA cleavage factor complex;nucleoplasm;nucleus;organelle;protein complex		2	2	2	14.1	14.1	14.1	26.227	0	40.315	7	O43809	O43809	Cleavage and polyadenylation specificity factor subunit 5	NUDT21
31.9063	32.0541	31.8529	cell part;cytoplasm;extracellular membrane-bounded organelle;extracellular organelle;extracellular region part;extracellular vesicular exosome;integral to membrane;integral to plasma membrane;intracellular membrane-bounded organelle;intracellular organelle;intracellular part;intrinsic to membrane;intrinsic to plasma membrane;membrane part;membrane-bounded organelle;membrane-bounded vesicle;nucleu…	cell part;cytoplasm;extracellular organelle;intracellular membrane-bounded organelle;intracellular organelle;nucleus;organelle;vesicle		10	10	10	33.3	33.3	33.3	45.283	0	62.813	97	O43813	O43813	LanC-like protein 1	LANCL1
29.5256	28.8676	29.2662	cell body;cell junction;cell part;cell projection;cell projection part;cell-cell junction;cytoplasm;cytoskeletal part;dendritic spine;intracellular organelle part;intracellular part;membrane;neuron projection;neuron spine;neuronal cell body;occluding junction;organelle part;postsynaptic density;postsynaptic membrane;synapse part;synaptic membrane;tight junction	cell body;cell part;cell projection;cytoplasm;membrane;neuron projection;neuronal cell body		16	16	16	33.6	33.6	33.6	86.131	0	66.415	32	O43815	O43815	Striatin	STRN
26.0749	26.234	26.9299	cell part;cytoplasm;intracellular part;membrane;plasma membrane	cell part;cytoplasm;membrane;plasma membrane		4	4	4	22.3	22.3	22.3	28.34	0	13.637	8	O43822	O43822	Protein C21orf2	C21orf2
26.3153	26.2958	23.7423	cell part;chromosome;condensed chromosome;cytoplasmic part;female pronucleus;Golgi apparatus;intracellular membrane-bounded organelle;intracellular non-membrane-bounded organelle;intracellular organelle;intracellular organelle part;intracellular part;membrane;membrane-bounded organelle;mitochondrion;non-membrane-bounded organelle;nuclear matrix;nuclear part;nucleoplasm;nucleus;organelle;organelle…	cell part;chromosome;Golgi apparatus;intracellular membrane-bounded organelle;intracellular non-membrane-bounded organelle;intracellular organelle;membrane;mitochondrion;nucleoplasm;nucleus;organelle		2	2	2	5.8	5.8	5.8	76.107	0	5.5545	5	O43823	O43823	A-kinase anchor protein 8	AKAP8
32.9861	33.4225	33.2005	cell part;cell surface;cytoplasmic part;cytosol;intracellular part	cell part;cell surface;cytosol	unique cytosolic	36	36	36	35.7	35.7	35.7	131.7	0	323.31	329	O43847	O43847	Nardilysin	NRD1
26.2212	26.1158	26.0719	cell part;cytoplasmic membrane-bounded vesicle;cytoplasmic part;cytoplasmic vesicle;endoplasmic reticulum;endoplasmic reticulum lumen;endoplasmic reticulum part;extracellular region;Golgi apparatus;intracellular membrane-bounded organelle;intracellular organelle;intracellular organelle lumen;intracellular organelle part;intracellular part;melanosome;membrane;membrane-bounded organelle;membrane-bo…	cell part;cytoplasmic membrane-bounded vesicle;endoplasmic reticulum;extracellular region;Golgi apparatus;intracellular membrane-bounded organelle;intracellular organelle;membrane;organelle;vesicle		3	3	3	15.9	15.9	15.9	37.106	0	21.657	5	O43852	O43852	Calumenin	CALU
31.5308	31.9307	31.5723	cell part;cytoplasmic part;cytosol;endoplasmic reticulum;extracellular membrane-bounded organelle;extracellular organelle;extracellular region part;extracellular vesicular exosome;intracellular membrane-bounded organelle;intracellular organelle;intracellular part;membrane-bounded organelle;membrane-bounded vesicle;organelle;vesicle	cell part;cytosol;endoplasmic reticulum;extracellular organelle;intracellular membrane-bounded organelle;intracellular organelle;organelle;vesicle	unique cytosolic	19	19	12	47.4	47.4	33.2	58.951	0	136.63	111	O43865	O43865	Putative adenosylhomocysteinase 2	AHCYL1
29.6779	24.7554	30.148	cell part;cell projection;cilium;cytoplasmic part;cytoplasmic vesicle;cytoplasmic vesicle membrane;cytoplasmic vesicle part;cytoskeleton;cytosol;intracellular non-membrane-bounded organelle;intracellular organelle;intracellular organelle part;intracellular part;membrane;non-membrane-bounded organelle;organelle;organelle membrane;organelle part;primary cilium;vesicle;vesicle membrane	cell part;cell projection;cilium;cytoskeleton;cytosol;intracellular non-membrane-bounded organelle;intracellular organelle;membrane;organelle;vesicle	unique cytosolic	2	2	2	20.7	20.7	20.7	17.42	0	6.8209	14	O43924	O43924	Retinal rod rhodopsin-sensitive cGMP 3,5-cyclic phosphodiesterase subunit delta	PDE6D
30.7051	30.4261	29.8562			unique cytosolic	7	7	7	58.3	58.3	58.3	21.474	0	101.16	75	O60232	O60232	Sjoegren syndrome/scleroderma autoantigen 1	SSSCA1
31.876	32.427	31.7828	macromolecular complex;protein complex;ribose phosphate diphosphokinase complex	macromolecular complex;protein complex		15	15	14	50.1	50.1	46.3	40.925	0	109.61	137	O60256	O60256	Phosphoribosyl pyrophosphate synthase-associated protein 2	PRPSAP2
30.6851	29.9141	25.1918	cell part;chromatin remodeling complex;chromatin silencing complex;chromosome;condensed chromosome;intracellular membrane-bounded organelle;intracellular non-membrane-bounded organelle;intracellular organelle;intracellular organelle part;intracellular part;ISWI complex;macromolecular complex;membrane-bounded organelle;non-membrane-bounded organelle;nuclear part;nucleolus;nucleoplasm;nucleus;NURF …	cell part;chromatin remodeling complex;chromosome;intracellular membrane-bounded organelle;intracellular non-membrane-bounded organelle;intracellular organelle;macromolecular complex;nucleolus;nucleoplasm;nucleus;organelle;protein complex		2	2	1	2.1	2.1	1.4	121.9	0.0024291	2.7915	33	O60264	O60264	SWI/SNF-related matrix-associated actin-dependent regulator of chromatin subfamily A member 5	SMARCA5
32.4903	32.6479	32.6245	acrosomal vesicle;cell part;cytoplasm;cytoplasmic membrane-bounded vesicle;cytoplasmic part;cytoplasmic vesicle;cytosol;extracellular membrane-bounded organelle;extracellular organelle;extracellular region part;extracellular vesicular exosome;integral to membrane;intracellular membrane-bounded organelle;intracellular organelle;intracellular part;intrinsic to membrane;membrane part;membrane-bounde…	cell part;cytoplasm;cytoplasmic membrane-bounded vesicle;cytosol;extracellular organelle;intracellular membrane-bounded organelle;intracellular organelle;organelle;vesicle		37	37	35	40	40	38.7	146.2	0	323.31	262	O60271	O60271	C-Jun-amino-terminal kinase-interacting protein 4	SPAG9
27.9161	28.6914	28.3408				8	8	8	18.1	18.1	18.1	75.601	0	40.477	26	O60294	O60294	tRNA wybutosine-synthesizing protein 4	LCMT2
29.0183	29.2022	28.7069	cell part;cell projection;cytoplasmic part;cytoplasmic vesicle;cytoplasmic vesicle membrane;cytoplasmic vesicle part;cytoskeletal part;intracellular membrane-bounded organelle;intracellular organelle;intracellular organelle part;intracellular part;kinesin complex;macromolecular complex;membrane;membrane-bounded organelle;microtubule;microtubule associated complex;mitochondrion;neuron projection;o…	cell part;cell projection;intracellular membrane-bounded organelle;intracellular organelle;macromolecular complex;membrane;mitochondrion;neuron projection;organelle;protein complex;vesicle		19	12	12	18.2	12.3	12.3	204.47	0	68.377	30	O60333	O60333	Kinesin-like protein KIF1B	KIF1B
25.5918	26.1068	25.9933	cell part;chromatin;chromosomal part;intracellular membrane-bounded organelle;intracellular organelle;intracellular organelle part;intracellular part;macromolecular complex;membrane-bounded organelle;nuclear chromatin;nuclear chromosome part;nuclear part;nucleoplasm;nucleoplasm part;nucleus;organelle;organelle part;protein complex;transcription factor complex	cell part;intracellular membrane-bounded organelle;intracellular organelle;macromolecular complex;nucleoplasm;nucleus;organelle;protein complex;transcription factor complex		3	3	3	5.2	5.2	5.2	92.902	0	5.6857	3	O60341	O60341	Lysine-specific histone demethylase 1A	KDM1A
31.8844	32.1978	32.2776	cell part;cytoplasm;cytoplasmic part;cytoplasmic vesicle membrane;cytoplasmic vesicle part;extracellular membrane-bounded organelle;extracellular organelle;extracellular region part;extracellular vesicular exosome;intracellular organelle part;intracellular part;membrane;membrane-bounded organelle;membrane-bounded vesicle;organelle;organelle membrane;organelle part;vesicle;vesicle membrane	cell part;cytoplasm;extracellular organelle;membrane;organelle;vesicle	unique cytosolic	36	36	35	35.5	35.5	34.7	146.56	0	303.61	176	O60343	O60343	TBC1 domain family member 4	TBC1D4
26.5639	26.2711	26.4772	cell part;cytoplasmic part;cytosol;intracellular membrane-bounded organelle;intracellular organelle;intracellular part;membrane;membrane-bounded organelle;nucleus;organelle	cell part;cytosol;intracellular membrane-bounded organelle;intracellular organelle;membrane;nucleus;organelle		3	3	3	4.2	4.2	4.2	184.67	0	36.12	14	O60346	O60346	PH domain leucine-rich repeat-containing protein phosphatase 1	PHLPP1
30.1678	30.8134	29.7682	cell part;extracellular membrane-bounded organelle;extracellular organelle;extracellular region part;extracellular vesicular exosome;intracellular membrane-bounded organelle;intracellular organelle;intracellular part;membrane-bounded organelle;membrane-bounded vesicle;nucleus;organelle;vesicle	cell part;extracellular organelle;intracellular membrane-bounded organelle;intracellular organelle;nucleus;organelle;vesicle	unique cytosolic	10	1	1	65	7.3	7.3	15.529	0.00029744	5.0412	27	O60361	O60361	Putative nucleoside diphosphate kinase	NME2P1
28.8787	29.0588	28.9959	cell body;cell part;cytoplasm;cytoplasmic part;endoplasmic reticulum membrane;endoplasmic reticulum part;ER-mitochondrion membrane contact site;extracellular membrane-bounded organelle;extracellular organelle;extracellular region part;extracellular vesicular exosome;integral to membrane;intracellular membrane-bounded organelle;intracellular organelle;intracellular organelle part;intracellular par…	cell body;cell part;cytoplasm;extracellular organelle;intracellular membrane-bounded organelle;intracellular organelle;lipid particle;membrane;microbody;neuronal cell body;organelle;vesicle		17	17	17	35.4	35.4	35.4	79.187	0	77.683	34	O60488;O95573	O60488	Long-chain-fatty-acid--CoA ligase 4	ACSL4
31.1882	31.2233	31.1115	cell part;clathrin-coated vesicle;coated vesicle;cytoplasm;cytoplasmic membrane-bounded vesicle;cytoplasmic part;cytoplasmic vesicle;cytosol;early endosome;early endosome membrane;early phagosome;endocytic vesicle;endosomal part;endosome;endosome membrane;extracellular membrane-bounded organelle;extracellular organelle;extracellular region part;extracellular vesicular exosome;extrinsic to membran…	cell part;cytoplasm;cytoplasmic membrane-bounded vesicle;cytosol;endosome;extracellular organelle;intracellular membrane-bounded organelle;intracellular organelle;membrane;organelle;vesicle		12	10	10	71	61.1	61.1	18.762	0	84.795	74	O60493	O60493	Sorting nexin-3	SNX3
32.0332	32.5097	32.2122	cell part;cytoplasmic part;cytosol;intracellular membrane-bounded organelle;intracellular organelle;intracellular part;membrane;membrane-bounded organelle;nucleus;organelle	cell part;cytosol;intracellular membrane-bounded organelle;intracellular organelle;membrane;nucleus;organelle	unique cytosolic	30	30	30	56.3	56.3	56.3	102.91	0	300.95	151	O60502	O60502	Protein O-GlcNAcase	MGEA5
26.4391	26.5432	26.7294	adherens junction;anchoring junction;cell junction;cell part;cell-substrate adherens junction;cell-substrate junction;cytoplasmic part;cytoskeleton;cytosol;focal adhesion;intracellular membrane-bounded organelle;intracellular non-membrane-bounded organelle;intracellular organelle;intracellular part;membrane-bounded organelle;non-membrane-bounded organelle;nucleus;organelle	cell part;cytoskeleton;cytosol;intracellular membrane-bounded organelle;intracellular non-membrane-bounded organelle;intracellular organelle;nucleus;organelle		5	5	5	13	13	13	75.34	0	18.248	7	O60504	O60504	Vinexin	SORBS3
32.4365	32.1742	31.8956	catalytic step 2 spliceosome;cell part;CRD-mediated mRNA stability complex;cytoplasmic part;endoplasmic reticulum;histone pre-mRNA 3'end processing complex;intracellular membrane-bounded organelle;intracellular organelle;intracellular organelle part;intracellular part;macromolecular complex;membrane;membrane-bounded organelle;nuclear part;nucleoplasm;nucleus;organelle;organelle part;protein compl…	cell part;endoplasmic reticulum;intracellular membrane-bounded organelle;intracellular organelle;macromolecular complex;membrane;nucleoplasm;nucleus;organelle;protein complex;ribonucleoprotein complex;spliceosomal complex		14	14	10	34.7	34.7	28.4	69.602	0	236.87	125	O60506	O60506	Heterogeneous nuclear ribonucleoprotein Q	SYNCRIP
25.8503	26.0546	26.7407	cell part;cytoplasm;intracellular membrane-bounded organelle;intracellular organelle;intracellular part;membrane-bounded organelle;nucleus;organelle	cell part;cytoplasm;intracellular membrane-bounded organelle;intracellular organelle;nucleus;organelle		7	6	6	10.5	9.9	9.9	124.71	0	15.717	12	O60518	O60518	Ran-binding protein 6	RANBP6
31.3736	30.8104	31.3502	cell part;cytoplasm;extracellular membrane-bounded organelle;extracellular organelle;extracellular region part;extracellular vesicular exosome;intracellular part;membrane-bounded organelle;membrane-bounded vesicle;organelle;vesicle	cell part;cytoplasm;extracellular organelle;organelle;vesicle		12	12	12	44.1	44.1	44.1	41.949	0	81.504	93	O60547	O60547	GDP-mannose 4,6 dehydratase	GMDS
25.5493	24.9847	25.8508	cell part;cytoplasm;cytoplasmic part;cytosol;extrinsic to membrane;Golgi apparatus;intracellular membrane-bounded organelle;intracellular organelle;intracellular part;membrane;membrane part;membrane-bounded organelle;organelle;plasma membrane	cell part;cytoplasm;cytosol;Golgi apparatus;intracellular membrane-bounded organelle;intracellular organelle;membrane;organelle;plasma membrane		5	2	2	11.4	4.8	4.8	56.98	0.00029595	4.9031	3	O60551	O60551	Glycylpeptide N-tetradecanoyltransferase 2	NMT2
29.8171	29.515	29.0564	anaphase-promoting complex;cell part;chromosomal part;condensed chromosome kinetochore;condensed chromosome outer kinetochore;condensed nuclear chromosome kinetochore;cullin-RING ubiquitin ligase complex;cytoplasm;cytoplasmic part;cytoskeletal part;cytosol;intracellular non-membrane-bounded organelle;intracellular organelle;intracellular organelle part;intracellular part;kinetochore;macromolecula…	cell part;cytoplasm;cytosol;intracellular non-membrane-bounded organelle;intracellular organelle;kinetochore;macromolecular complex;microtubule organizing center;organelle;protein complex;ubiquitin ligase complex	unique cytosolic	17	17	17	26.4	26.4	26.4	119.54	0	101.99	52	O60566	O60566	Mitotic checkpoint serine/threonine-protein kinase BUB1 beta	BUB1B
28.0381	25.7857	26.2526	cell part;cytoplasmic part;cytosol;intracellular part;macromolecular complex;mRNA cap binding complex;protein complex;RNA cap binding complex	cell part;cytosol;macromolecular complex;protein complex		5	5	5	25.3	25.3	25.3	28.362	0	14.699	12	O60573	O60573	Eukaryotic translation initiation factor 4E type 2	EIF4E2
32.3083	32.6031	32.8504	cell part;cell projection;cell projection membrane;cell projection part;cytoplasmic part;cytoskeletal part;cytosol;intracellular non-membrane-bounded organelle;intracellular organelle;intracellular organelle part;intracellular part;leading edge membrane;membrane part;mitotic spindle;neuron projection;non-membrane-bounded organelle;organelle;organelle part;plasma membrane part;ruffle membrane;spin…	cell part;cell projection;cytosol;intracellular non-membrane-bounded organelle;intracellular organelle;neuron projection;organelle		39	39	39	37.7	37.7	37.7	141.35	0	323.31	293	O60610;Q8IUG5	O60610	Protein diaphanous homolog 1	DIAPH1
32.5424	33.0125	32.7193	cell part;cytoplasm;cytoplasmic part;endosomal part;endosome;endosome membrane;Golgi apparatus;intracellular membrane-bounded organelle;intracellular organelle;intracellular organelle part;intracellular part;lipid particle;membrane;membrane-bounded organelle;organelle;organelle membrane;organelle part	cell part;cytoplasm;endosome;Golgi apparatus;intracellular membrane-bounded organelle;intracellular organelle;lipid particle;membrane;organelle		15	15	15	56.2	56.2	56.2	47.074	0	289.54	201	O60664	O60664	Perilipin-3	PLIN3
32.6013	31.951	32.3834	cell part;cytoplasm;cytoplasmic part;cytosol;intracellular non-membrane-bounded organelle;intracellular organelle;intracellular part;macromolecular complex;non-membrane-bounded organelle;organelle;ribonucleoprotein complex;ribosome	cell part;cytoplasm;cytosol;intracellular non-membrane-bounded organelle;intracellular organelle;macromolecular complex;organelle;ribonucleoprotein complex;ribosome		21	21	21	50.3	50.3	50.3	59.902	0	260.31	173	O60678	O60678	Protein arginine N-methyltransferase 3	PRMT3
32.2022	32.0362	31.9476	cell part;cytoplasm;intracellular membrane-bounded organelle;intracellular organelle;intracellular part;membrane;membrane-bounded organelle;nucleus;organelle	cell part;cytoplasm;intracellular membrane-bounded organelle;intracellular organelle;membrane;nucleus;organelle		18	18	8	45	45	20.7	60.029	0	269.84	145	O60684	O60684	Importin subunit alpha-7	KPNA6
32.3295	32.2546	32.051	cell part;cytoplasmic part;cytosol;extracellular membrane-bounded organelle;extracellular organelle;extracellular region part;extracellular vesicular exosome;intracellular organelle part;intracellular part;membrane-bounded organelle;membrane-bounded vesicle;nuclear part;nucleoplasm;organelle;organelle part;vesicle	cell part;cytosol;extracellular organelle;nucleoplasm;organelle;vesicle		19	19	19	57.7	57.7	57.7	55.023	0	206.18	133	O60701	O60701	UDP-glucose 6-dehydrogenase	UGDH
28.5541	28.2856	28.3639			unique cytosolic	6	2	2	75.2	26.5	26.5	12.823	0	34.616	13	O60739	O60739	Eukaryotic translation initiation factor 1b	EIF1B
33.1415	33.1519	33.0518	cell part;cell projection;cytoplasm;cytoplasmic part;early endosome membrane;endosomal part;endosome membrane;extracellular membrane-bounded organelle;extracellular organelle;extracellular region part;extracellular vesicular exosome;extrinsic to membrane;intracellular membrane-bounded organelle;intracellular organelle;intracellular organelle part;intracellular part;lamellipodium;macromolecular co…	cell part;cell projection;cytoplasm;extracellular organelle;intracellular membrane-bounded organelle;intracellular organelle;macromolecular complex;membrane;organelle;protein complex;retromer complex;vesicle		19	19	17	45.9	45.9	41.8	58.47	0	164.44	210	O60749	O60749	Sorting nexin-2	SNX2
32.2859	31.9035	32.0082	cell part;coated vesicle membrane;cytoplasmic part;cytoplasmic vesicle membrane;cytoplasmic vesicle part;cytosol;endoplasmic reticulum;ER to Golgi transport vesicle membrane;Golgi apparatus;Golgi apparatus part;Golgi membrane;Golgi stack;intracellular membrane-bounded organelle;intracellular non-membrane-bounded organelle;intracellular organelle;intracellular organelle part;intracellular part;mem…	cell part;cytosol;endoplasmic reticulum;Golgi apparatus;intracellular membrane-bounded organelle;intracellular non-membrane-bounded organelle;intracellular organelle;membrane;nucleolus;organelle		27	27	27	39.8	39.8	39.8	107.89	0	284.81	189	O60763	O60763	General vesicular transport factor p115	USO1
29.0464	30.9917	29.8787	cell part;cytoplasm;cytoplasmic part;cytosol;early endosome;endosome;extracellular membrane-bounded organelle;extracellular organelle;extracellular region part;extracellular vesicular exosome;intracellular membrane-bounded organelle;intracellular organelle;intracellular part;membrane;membrane-bounded organelle;membrane-bounded vesicle;organelle;vesicle	cell part;cytoplasm;cytosol;endosome;extracellular organelle;intracellular membrane-bounded organelle;intracellular organelle;membrane;organelle;vesicle		15	15	15	55.3	55.3	55.3	53.818	0	94.112	54	O60784	O60784	Target of Myb protein 1	TOM1
31.4522	31.1828	31.5539	cell part;chromosomal part;extracellular membrane-bounded organelle;extracellular organelle;extracellular region part;extracellular space;extracellular vesicular exosome;extrinsic to membrane;extrinsic to plasma membrane;intracellular membrane-bounded organelle;intracellular organelle;intracellular organelle part;intracellular part;macromolecular complex;membrane part;membrane-bounded organelle;m…	cell part;extracellular organelle;extracellular space;intracellular membrane-bounded organelle;intracellular organelle;macromolecular complex;nucleoplasm;nucleosome;nucleus;organelle;vesicle		3	3	3	27.8	27.8	27.8	13.952	0	21.454	54	Q99880;Q99879;Q99877;Q93079;Q8N257;Q5QNW6;Q16778;P62807;P58876;P57053;P33778;P23527;P06899;O60814;Q96A08	Q99880;Q99879;Q99877;Q93079;Q8N257;Q5QNW6;Q16778;P62807;P58876;P57053;P33778;P23527;P06899;O60814;Q96A08	Histone H2B type 1-L;Histone H2B type 1-M;Histone H2B type 1-N;Histone H2B type 1-H;Histone H2B type 3-B;Histone H2B type 2-F;Histone H2B type 2-E;Histone H2B type 1-C/E/F/G/I;Histone H2B type 1-D;Histone H2B type F-S;Histone H2B type 1-B;Histone H2B type 1-O;Histone H2B type 1-J;Histone H2B type 1-K;Histone H2B type 1-A	HIST1H2BL;HIST1H2BM;HIST1H2BN;HIST1H2BH;HIST3H2BB;HIST2H2BF;HIST2H2BE;HIST1H2BC;HIST1H2BD;H2BFS;HIST1H2BB;HIST1H2BO;HIST1H2BJ;HIST1H2BK;HIST1H2BA
30.724	29.9609	30.6344	cell part;cytoplasmic part;cytosol;intracellular part	cell part;cytosol	unique cytosolic	19	19	16	44.4	44.4	38.6	58.476	0	86.073	67	O60825;P16118;Q16877	O60825	6-phosphofructo-2-kinase/fructose-2,6-bisphosphatase 2;6-phosphofructo-2-kinase;Fructose-2,6-bisphosphatase	PFKFB2
26.7145	26.7782	26.255	cell part;cytoplasmic part;endosome;intracellular membrane-bounded organelle;intracellular organelle;intracellular part;membrane-bounded organelle;organelle	cell part;endosome;intracellular membrane-bounded organelle;intracellular organelle;organelle		6	6	6	15.5	15.5	15.5	70.755	0	19.888	6	O60826	O60826	Coiled-coil domain-containing protein 22	CCDC22
29.407	29.3914	29.4413	box H/ACA RNP complex;box H/ACA snoRNP complex;Cajal body;cell part;cytoplasm;intracellular membrane-bounded organelle;intracellular non-membrane-bounded organelle;intracellular organelle;intracellular organelle part;intracellular part;macromolecular complex;membrane-bounded organelle;non-membrane-bounded organelle;nuclear body;nuclear part;nucleolar part;nucleolus;nucleoplasm;nucleoplasm part;nu…	cell part;cytoplasm;intracellular membrane-bounded organelle;intracellular non-membrane-bounded organelle;intracellular organelle;macromolecular complex;nucleolus;nucleoplasm;nucleus;organelle;ribonucleoprotein complex;small nucleolar ribonucleoprotein complex;telomerase holoenzyme complex		10	10	10	28.4	28.4	28.4	57.673	0	45.392	50	O60832	O60832	H/ACA ribonucleoprotein complex subunit 4	DKC1
30.214	29.9396	30.2409	cell part;cytoplasm;cytoplasmic part;cytosol;intracellular part	cell part;cytoplasm;cytosol	unique cytosolic	10	10	10	12.9	12.9	12.9	138.83	0	68.016	19	O60841	O60841	Eukaryotic translation initiation factor 5B	EIF5B
25.5879	26.667	27.2879	cell part;cytoplasm;extracellular membrane-bounded organelle;extracellular organelle;extracellular region part;extracellular vesicular exosome;intracellular;intracellular membrane-bounded organelle;intracellular non-membrane-bounded organelle;intracellular organelle;intracellular organelle part;intracellular part;membrane-bounded organelle;membrane-bounded vesicle;non-membrane-bounded organelle;n…	cell part;cytoplasm;extracellular organelle;intracellular;intracellular membrane-bounded organelle;intracellular non-membrane-bounded organelle;intracellular organelle;nucleolus;nucleus;organelle;vesicle		4	4	4	31.1	31.1	31.1	16.368	0	9.2762	9	O60869	O60869	Endothelial differentiation-related factor 1	EDF1
29.7604	29.9438	29.344	cell part;cytoplasmic part;cytosol;early endosome;endosome;Golgi apparatus;intracellular membrane-bounded organelle;intracellular non-membrane-bounded organelle;intracellular organelle;intracellular organelle part;intracellular part;membrane-bounded organelle;mitochondrion;non-membrane-bounded organelle;nuclear part;nucleolus;organelle;organelle part	cell part;cytosol;endosome;Golgi apparatus;intracellular membrane-bounded organelle;intracellular non-membrane-bounded organelle;intracellular organelle;mitochondrion;nucleolus;organelle		15	15	15	21.7	21.7	21.7	125.57	0	157.19	39	O60879	O60879	Protein diaphanous homolog 2	DIAPH2
31.428	32.4155	32.2616	cell part;cytoplasmic part;cytosol;extracellular membrane-bounded organelle;extracellular organelle;extracellular region part;extracellular vesicular exosome;intracellular part;membrane;membrane-bounded organelle;membrane-bounded vesicle;organelle;vesicle	cell part;cytosol;extracellular organelle;membrane;organelle;vesicle		12	12	12	49.5	49.5	49.5	45.745	0	135.94	144	O60884	O60884	DnaJ homolog subfamily A member 2	DNAJA2
27.8207	27.0619	29.3404	cell part;extracellular membrane-bounded organelle;extracellular organelle;extracellular region part;extracellular vesicular exosome;membrane;membrane-bounded organelle;membrane-bounded vesicle;organelle;vesicle	cell part;extracellular organelle;membrane;organelle;vesicle		2	2	2	22.9	22.9	22.9	19.116	0	18.034	12	O60888	O60888	Protein CutA	CUTA
30.4234	31.8795	31.2481	cell part;cytoplasmic part;cytosolic part;intracellular part;macromolecular complex;prefoldin complex;protein complex	cell part;macromolecular complex;protein complex		6	6	6	49.2	49.2	49.2	14.21	0	63.404	77	O60925	O60925	Prefoldin subunit 1	PFDN1
28.0124	27.7689	27.6072	cell part;cytoplasm;intracellular membrane-bounded organelle;intracellular organelle;intracellular part;membrane-bounded organelle;nucleus;organelle	cell part;cytoplasm;intracellular membrane-bounded organelle;intracellular organelle;nucleus;organelle		3	3	3	33.3	33.3	33.3	13.952	0	17.89	7	O60927	O60927	Protein phosphatase 1 regulatory subunit 11	PPP1R11
29.0572	27.6532	28.9322	cell junction;cell part;cell projection;cell projection part;cytoplasm;cytoplasmic membrane-bounded vesicle;cytoplasmic part;cytoplasmic vesicle;cytoskeletal part;cytosol;dendritic spine head;endocytic vesicle;intracellular membrane-bounded organelle;intracellular organelle;intracellular organelle part;intracellular part;lamellipodium;membrane;membrane-bounded organelle;membrane-bounded vesicle;n…	cell part;cell projection;cytoplasm;cytoplasmic membrane-bounded vesicle;cytosol;intracellular membrane-bounded organelle;intracellular organelle;membrane;nucleus;organelle;plasma membrane;vesicle		10	10	5	15.5	15.5	9.1	120.87	0	179.79	14	O75044;P0DMP2	O75044	SLIT-ROBO Rho GTPase-activating protein 2	SRGAP2
33.6771	34.1637	33.7176	actin filament;cell junction;cell part;cell projection;cytoplasm;cytoplasmic part;cytoskeletal part;cytosol;extracellular membrane-bounded organelle;extracellular organelle;extracellular region;extracellular region part;extracellular vesicular exosome;intracellular non-membrane-bounded organelle;intracellular organelle;intracellular organelle part;intracellular part;macromolecular complex;membran…	cell part;cell projection;cytoplasm;cytosol;extracellular organelle;extracellular region;intracellular non-membrane-bounded organelle;intracellular organelle;macromolecular complex;organelle;protein complex;vesicle		18	18	18	52.5	52.5	52.5	66.193	0	323.31	372	O75083	O75083	WD repeat-containing protein 1	WDR1
29.6779	29.5772	29.2072	cell part;intracellular non-membrane-bounded organelle;intracellular organelle;intracellular organelle part;intracellular part;non-membrane-bounded organelle;nuclear body;nuclear part;nucleolus;nucleoplasm part;organelle;organelle part;PML body	cell part;intracellular non-membrane-bounded organelle;intracellular organelle;nucleolus;organelle		16	16	16	23.8	23.8	23.8	100.38	0	99.903	44	O75113	O75113	NEDD4-binding protein 1	N4BP1
31.0187	30.3409	31.1049	cell part;centrosome;cytoplasmic part;cytoskeletal part;cytosol;intracellular membrane-bounded organelle;intracellular non-membrane-bounded organelle;intracellular organelle;intracellular organelle part;intracellular part;membrane;membrane-bounded organelle;microtubule organizing center;non-membrane-bounded organelle;nucleus;organelle;organelle part;plasma membrane;spindle pole centrosome	cell part;centrosome;cytosol;intracellular membrane-bounded organelle;intracellular non-membrane-bounded organelle;intracellular organelle;membrane;microtubule organizing center;nucleus;organelle;plasma membrane	unique cytosolic	25	25	24	22.2	22.2	21.5	160.9	0	123.27	89	O75116	O75116	Rho-associated protein kinase 2	ROCK2
30.8585	30.4698	30.8508	cell cortex;cell part;cell projection membrane;cell projection part;chromosomal part;condensed chromosome kinetochore;cytoplasm;cytoplasmic microtubule;cytoplasmic part;cytoskeletal part;cytosol;Golgi apparatus;Golgi apparatus part;intracellular membrane-bounded organelle;intracellular non-membrane-bounded organelle;intracellular organelle;intracellular organelle part;intracellular part;kinetocho…	cell cortex;cell part;cytoplasm;cytosol;Golgi apparatus;intracellular membrane-bounded organelle;intracellular non-membrane-bounded organelle;intracellular organelle;kinetochore;macromolecular complex;membrane;microtubule organizing center;organelle;plasma membrane;protein complex		31	31	27	37.7	37.7	34.2	141.06	0	199.29	92	O75122	O75122	CLIP-associating protein 2	CLASP2
34.5086	34.3452	34.3356	cell part;cytoplasm;cytoplasmic part;cytosol;extracellular membrane-bounded organelle;extracellular organelle;extracellular region part;extracellular vesicular exosome;intracellular membrane-bounded organelle;intracellular organelle;intracellular part;membrane;membrane-bounded organelle;membrane-bounded vesicle;nucleus;organelle;plasma membrane;vesicle	cell part;cytoplasm;cytosol;extracellular organelle;intracellular membrane-bounded organelle;intracellular organelle;membrane;nucleus;organelle;plasma membrane;vesicle		23	23	23	55.5	55.5	55.5	60.13	0	309.09	414	O75131;Q96FN4;Q8IYJ1;Q96A23;O95741;Q86YQ8;Q9HCH3;Q9UBL6	O75131	Copine-3	CPNE3
27.2665	27.8659	27.5557	Atg1p signaling complex;cell part;cytoplasmic part;cytosol;intracellular membrane-bounded organelle;intracellular organelle;intracellular part;macromolecular complex;membrane-bounded organelle;mitochondrion;organelle;pre-autophagosomal structure;protein complex;ULK1-ATG13-FIP200 complex	cell part;cytosol;intracellular membrane-bounded organelle;intracellular organelle;macromolecular complex;mitochondrion;organelle;protein complex		5	5	5	17.4	17.4	17.4	56.571	0	27.75	13	O75143	O75143	Autophagy-related protein 13	ATG13
25.7815	25.1153	26.3982	cell junction;cell part;cell-cell contact zone;cell-cell junction;centrosome;contractile fiber part;cytoplasm;cytoplasmic part;cytoskeletal part;Golgi apparatus;intercalated disc;intracellular membrane-bounded organelle;intracellular non-membrane-bounded organelle;intracellular organelle;intracellular organelle part;intracellular part;M band;membrane-bounded organelle;microtubule organizing cente…	cell part;centrosome;cytoplasm;Golgi apparatus;intracellular membrane-bounded organelle;intracellular non-membrane-bounded organelle;intracellular organelle;microtubule organizing center;organelle		6	6	6	4.8	4.8	4.8	206.94	0	16.877	8	O75147	O75147	Obscurin-like protein 1	OBSL1
28.0028	26.9479	27.9606	cell part;cell projection;chromosomal part;HULC complex;intracellular membrane-bounded organelle;intracellular organelle;intracellular organelle part;intracellular part;macromolecular complex;membrane;membrane-bounded organelle;neuron projection;nuclear part;nucleoplasm;nucleus;organelle;organelle part;protein complex;ubiquitin conjugating enzyme complex;ubiquitin ligase complex	cell part;cell projection;intracellular membrane-bounded organelle;intracellular organelle;macromolecular complex;membrane;neuron projection;nucleoplasm;nucleus;organelle;protein complex;ubiquitin conjugating enzyme complex;ubiquitin ligase complex		9	9	6	11.8	11.8	8.8	113.68	0	25.526	13	O75150	O75150	E3 ubiquitin-protein ligase BRE1B	RNF40
31.0293	31.1765	31.1974	cell part;cytoplasm;intracellular part	cell part;cytoplasm		31	31	31	37.7	37.7	37.7	146.67	0	290.94	126	O75153;Q9Y5I4	O75153	Clustered mitochondria protein homolog	CLUH
30.5253	30.8561	30.4538	cell part;intracellular;intracellular membrane-bounded organelle;intracellular organelle;intracellular part;membrane-bounded organelle;nucleus;organelle	cell part;intracellular;intracellular membrane-bounded organelle;intracellular organelle;nucleus;organelle		31	30	30	36.6	35.8	35.8	135.25	0	136.43	107	O75155	O75155	Cullin-associated NEDD8-dissociated protein 2	CAND2
26.0341	26.9033	26.754			unique cytosolic	4	2	2	10.1	7.9	7.9	79.227	0	13.98	7	O75157	O75157	TSC22 domain family protein 2	TSC22D2
25.8765	26.2253	25.5744				3	3	3	7.4	7.4	7.4	69.699	0	11.949	5	O75167	O75167	Phosphatase and actin regulator 2	PHACTR2
29.2941	29.0483	29.2524	cell part;cytoplasm;intracellular membrane-bounded organelle;intracellular organelle;intracellular part;membrane-bounded organelle;organelle	cell part;cytoplasm;intracellular membrane-bounded organelle;intracellular organelle;organelle		17	17	17	29.6	29.6	29.6	104.94	0	123.21	38	O75170	O75170	Serine/threonine-protein phosphatase 6 regulatory subunit 2	PPP6R2
27.8818	27.8395	27.5196	CCR4-NOT complex;cell part;cytoplasmic mRNA processing body;cytoplasmic part;cytosol;intracellular membrane-bounded organelle;intracellular non-membrane-bounded organelle;intracellular organelle;intracellular organelle part;intracellular part;macromolecular complex;membrane-bounded organelle;non-membrane-bounded organelle;nuclear part;nucleoplasm part;nucleus;organelle;organelle part;protein comp…	cell part;cytosol;intracellular membrane-bounded organelle;intracellular non-membrane-bounded organelle;intracellular organelle;macromolecular complex;nucleus;organelle;protein complex;ribonucleoprotein complex;transcription factor complex	unique cytosolic	5	5	5	8.8	8.8	8.8	81.871	0	19.144	6	O75175	O75175	CCR4-NOT transcription complex subunit 3	CNOT3
30.1681	30.207	30.2135	cell part;chromatin;chromosomal part;cytoplasm;intracellular membrane-bounded organelle;intracellular organelle;intracellular organelle part;intracellular part;membrane;membrane-bounded organelle;nucleus;organelle;organelle part	cell part;cytoplasm;intracellular membrane-bounded organelle;intracellular organelle;membrane;nucleus;organelle		24	24	17	16.5	16.5	13.3	274.25	0	115.6	59	O75179	O75179	Ankyrin repeat domain-containing protein 17	ANKRD17
27.3392	28.0889	27.0409	cell part;contractile fiber part;cytoplasm;cytoplasmic part;cytosol;intracellular membrane-bounded organelle;intracellular organelle;intracellular organelle part;intracellular part;membrane;membrane-bounded organelle;nuclear part;nucleoplasm;nucleus;organelle;organelle part;perinuclear region of cytoplasm;Z disc	cell part;cytoplasm;cytosol;intracellular membrane-bounded organelle;intracellular organelle;membrane;nucleoplasm;nucleus;organelle		3	3	2	12.3	12.3	9.2	36.087	0	6.7398	9	O75190;Q8WWF6;Q8NHS0	O75190	DnaJ homolog subfamily B member 6	DNAJB6
30.2689	30.2371	29.768	cell part;cytoplasm;extracellular membrane-bounded organelle;extracellular organelle;extracellular region part;extracellular vesicular exosome;intracellular part;membrane-bounded organelle;membrane-bounded vesicle;organelle;vesicle	cell part;cytoplasm;extracellular organelle;organelle;vesicle	unique cytosolic	11	11	11	35.8	35.8	35.8	58.382	0	65.213	59	O75191	O75191	Xylulose kinase	XYLB
31.4971	30.5965	31.1171	cell part;cytoplasmic part;cytosol;extracellular membrane-bounded organelle;extracellular organelle;extracellular region part;extracellular vesicular exosome;intracellular part;membrane-bounded organelle;membrane-bounded vesicle;organelle;vesicle	cell part;cytosol;extracellular organelle;organelle;vesicle		6	6	6	52.7	52.7	52.7	21.007	0	83.5	65	O75223	O75223	Gamma-glutamylcyclotransferase	GGCT
31.4027	31.8458	31.9327	axon;Cajal body;cell body;cell part;cell projection;cell projection part;cytoplasm;cytoplasmic part;growth cone;intracellular membrane-bounded organelle;intracellular non-membrane-bounded organelle;intracellular organelle;intracellular organelle part;intracellular part;macromolecular complex;membrane-bounded organelle;neuron projection;neuronal cell body;non-membrane-bounded organelle;nuclear bod…	cell body;cell part;cell projection;cytoplasm;intracellular membrane-bounded organelle;intracellular non-membrane-bounded organelle;intracellular organelle;macromolecular complex;neuron projection;neuronal cell body;nucleolus;nucleoplasm;nucleus;organelle;protein complex;site of polarized growth		19	19	19	52.5	52.5	52.5	50.925	0	191.86	130	O75312	O75312	Zinc finger protein ZPR1	ZPR1
24.5301	24.5739	25.6692				1	1	1	4.9	4.9	4.9	42.442	0.00082942	3.3405	2	P62068;O75317	P62068;O75317	Ubiquitin carboxyl-terminal hydrolase 46;Ubiquitin carboxyl-terminal hydrolase 12	USP46;USP12
31.2288	30.3237	31.0939	cell part;cytoplasm;cytoplasmic part;cytoplasmic vesicle;endoplasmic reticulum;endoplasmic reticulum exit site;endoplasmic reticulum membrane;endoplasmic reticulum part;endosome;extracellular membrane-bounded organelle;extracellular organelle;extracellular region part;extracellular vesicular exosome;intracellular membrane-bounded organelle;intracellular organelle;intracellular organelle part;intr…	cell part;cytoplasm;endoplasmic reticulum;endosome;extracellular organelle;intracellular membrane-bounded organelle;intracellular organelle;membrane;nucleus;organelle;vesicle	unique cytosolic	10	10	10	50.3	50.3	50.3	21.868	0	60.969	77	O75340	O75340	Programmed cell death protein 6	PDCD6
30.9929	29.9658	32.4393	cell part;cytoplasm;cytoskeletal part;cytoskeleton;extracellular membrane-bounded organelle;extracellular organelle;extracellular region part;extracellular vesicular exosome;intracellular non-membrane-bounded organelle;intracellular organelle;intracellular organelle part;intracellular part;macromolecular complex;membrane-bounded organelle;membrane-bounded vesicle;microtubule;microtubule cytoskele…	cell part;cytoplasm;cytoskeleton;extracellular organelle;intracellular non-membrane-bounded organelle;intracellular organelle;macromolecular complex;nucleolus;organelle;protein complex;vesicle		6	6	6	37	37	37	12.855	0	21.179	69	O75347	O75347	Tubulin-specific chaperone A	TBCA
30.3985	31.1866	30.684	cell part;cytoplasmic part;cytosol;extracellular membrane-bounded organelle;extracellular organelle;extracellular region part;extracellular vesicular exosome;intracellular organelle part;intracellular part;lysosomal membrane;macromolecular complex;membrane;membrane part;membrane-bounded organelle;membrane-bounded vesicle;organelle;organelle membrane;organelle part;plasma membrane;protein complex;…	cell part;cytosol;extracellular organelle;macromolecular complex;membrane;organelle;plasma membrane;protein complex;proton-transporting two-sector ATPase complex;vesicle		3	3	3	34.7	34.7	34.7	13.757	0	45.06	43	O75348;O95670	O75348	V-type proton ATPase subunit G 1	ATP6V1G1
31.0853	31.4472	30.8544	cell part;centrosome;cytoplasm;cytoplasmic part;cytoskeletal part;cytosol;endosomal part;endosome;endosome membrane;extracellular membrane-bounded organelle;extracellular organelle;extracellular region part;extracellular vesicular exosome;intracellular membrane-bounded organelle;intracellular non-membrane-bounded organelle;intracellular organelle;intracellular organelle part;intracellular part;la…	cell part;centrosome;cytoplasm;cytosol;endosome;extracellular organelle;intracellular membrane-bounded organelle;intracellular non-membrane-bounded organelle;intracellular organelle;membrane;microtubule organizing center;nucleus;organelle;vesicle		15	13	13	42.1	37.6	37.6	49.301	0	97.481	93	O75351	O75351	Vacuolar protein sorting-associated protein 4B	VPS4B
30.969	31.3869	31.5106	cell part;cytoplasm;extracellular membrane-bounded organelle;extracellular organelle;extracellular region part;extracellular space;extracellular vesicular exosome;intracellular membrane-bounded organelle;intracellular organelle;intracellular part;membrane-bounded organelle;membrane-bounded vesicle;nucleus;organelle;vesicle	cell part;cytoplasm;extracellular organelle;extracellular space;intracellular membrane-bounded organelle;intracellular organelle;nucleus;organelle;vesicle		7	7	7	70.2	70.2	70.2	12.774	0	39.583	98	O75368	O75368	SH3 domain-binding glutamic acid-rich-like protein	SH3BGRL
34.6876	34.4874	34.7011	actin cytoskeleton;actin filament bundle;actomyosin;adherens junction;anchoring junction;cell cortex;cell junction;cell part;cell-substrate adherens junction;cell-substrate junction;contractile fiber part;cytoplasm;cytoplasmic part;cytoskeletal part;cytoskeleton;cytosol;extracellular membrane-bounded organelle;extracellular organelle;extracellular region part;extracellular vesicular exosome;focal…	cell cortex;cell part;cytoplasm;cytoskeleton;cytosol;extracellular organelle;intracellular non-membrane-bounded organelle;intracellular organelle;membrane;organelle;plasma membrane;vesicle		111	111	105	62	62	59.4	278.16	0	323.31	898	O75369	O75369	Filamin-B	FLNB
25.4054	24.3193	23.5372	Atg1p signaling complex;autophagic vacuole;cell body;cell part;cell projection;cytoplasm;cytoplasmic part;cytoplasmic vesicle membrane;cytoplasmic vesicle part;cytosol;intracellular membrane-bounded organelle;intracellular organelle;intracellular organelle part;intracellular part;macromolecular complex;membrane;membrane-bounded organelle;neuron projection;neuronal cell body;organelle;organelle me…	cell body;cell part;cell projection;cytoplasm;cytosol;intracellular membrane-bounded organelle;intracellular organelle;macromolecular complex;membrane;neuron projection;neuronal cell body;organelle;protein complex;vacuole	unique cytosolic	2	2	2	3.8	3.8	3.8	112.63	0	9.5479	3	O75385	O75385	Serine/threonine-protein kinase ULK1	ULK1
28.3279	29.326	28.4239	cell part;intracellular membrane-bounded organelle;intracellular organelle;intracellular part;membrane-bounded organelle;nucleus;organelle	cell part;intracellular membrane-bounded organelle;intracellular organelle;nucleus;organelle		6	6	6	30	30	30	26.034	0	88.146	32	O75391	O75391	Sperm-associated antigen 7	SPAG7
31.2105	31.5813	31.2724	cell part;cytoplasmic membrane-bounded vesicle;cytoplasmic part;cytoplasmic vesicle;endoplasmic reticulum membrane;endoplasmic reticulum part;endoplasmic reticulum-Golgi intermediate compartment;endoplasmic reticulum-Golgi intermediate compartment membrane;Golgi apparatus part;Golgi membrane;integral to membrane;intracellular membrane-bounded organelle;intracellular organelle;intracellular organe…	cell part;cytoplasmic membrane-bounded vesicle;intracellular membrane-bounded organelle;intracellular organelle;membrane;organelle;vesicle		2	2	2	14.4	14.4	14.4	24.593	0.0026759	2.5989	27	O75396	O75396	Vesicle-trafficking protein SEC22b	SEC22B
29.6429	29.4211	29.469	cell part;cytoplasmic part;cytosol;early endosome;endosomal part;endosome;endosome membrane;extracellular membrane-bounded organelle;extracellular organelle;extracellular region part;extracellular vesicular exosome;intracellular membrane-bounded organelle;intracellular organelle;intracellular organelle part;intracellular part;macromolecular complex;membrane;membrane part;membrane-bounded organell…	cell part;cytosol;endosome;extracellular organelle;intracellular membrane-bounded organelle;intracellular organelle;macromolecular complex;membrane;organelle;protein complex;retromer complex;vesicle		8	8	8	30.3	30.3	30.3	38.169	0	31.889	31	O75436	O75436	Vacuolar protein sorting-associated protein 26A	VPS26A
27.0114	27.703	27.5777	axon;cell body;cell part;cell projection;cell projection part;centrosome;cytoplasm;cytoplasmic part;cytoskeletal part;growth cone;intracellular membrane-bounded organelle;intracellular non-membrane-bounded organelle;intracellular organelle;intracellular organelle part;intracellular part;lipid particle;macromolecular complex;membrane;membrane-bounded organelle;microtubule;microtubule organizing ce…	cell body;cell part;cell projection;centrosome;cytoplasm;intracellular membrane-bounded organelle;intracellular non-membrane-bounded organelle;intracellular organelle;lipid particle;macromolecular complex;membrane;microtubule organizing center;midbody;neuron projection;neuronal cell body;nucleoplasm;nucleus;organelle;plasma membrane;protein complex;site of polarized growth		6	6	5	17.5	17.5	15.1	55.964	0	23	13	O75449	O75449	Katanin p60 ATPase-containing subunit A1	KATNA1
24.7309	27.6489	27.2244	cell part;cytoplasm;cytoplasmic part;cytosol;intracellular membrane-bounded organelle;intracellular organelle;intracellular organelle part;intracellular part;membrane-bounded organelle;nuclear part;nucleoplasm;nucleus;organelle;organelle part	cell part;cytoplasm;cytosol;intracellular membrane-bounded organelle;intracellular organelle;nucleoplasm;nucleus;organelle		2	2	2	17.7	17.7	17.7	23.565	0	10.206	10	O75496	O75496	Geminin	GMNN
31.8907	31.5533	31.8985	cell part;cytoskeleton;intracellular membrane-bounded organelle;intracellular non-membrane-bounded organelle;intracellular organelle;intracellular organelle part;intracellular part;membrane-bounded organelle;non-membrane-bounded organelle;nuclear part;nucleoplasm;nucleus;organelle;organelle part	cell part;cytoskeleton;intracellular membrane-bounded organelle;intracellular non-membrane-bounded organelle;intracellular organelle;nucleoplasm;nucleus;organelle		3	3	3	64.5	64.5	64.5	8.5435	0	213.56	151	O75506	O75506	Heat shock factor-binding protein 1	HSBP1
33.6316	34.4497	32.8342	cell part;chromosome;cytoplasm;cytoplasmic part;cytosol;extracellular membrane-bounded organelle;extracellular organelle;extracellular region part;extracellular vesicular exosome;intracellular membrane-bounded organelle;intracellular non-membrane-bounded organelle;intracellular organelle;intracellular organelle part;intracellular part;membrane-bounded organelle;membrane-bounded vesicle;non-membra…	cell part;chromosome;cytoplasm;cytosol;extracellular organelle;intracellular membrane-bounded organelle;intracellular non-membrane-bounded organelle;intracellular organelle;nucleoplasm;nucleus;organelle;vesicle		5	5	5	55.1	55.1	55.1	10.058	0	46.092	129	O75531	O75531	Barrier-to-autointegration factor;Barrier-to-autointegration factor, N-terminally processed	BANF1
29.83	28.98	29.3857	catalytic step 2 spliceosome;cell part;intracellular membrane-bounded organelle;intracellular organelle;intracellular organelle part;intracellular part;macromolecular complex;membrane-bounded organelle;nuclear body;nuclear part;nuclear speck;nucleoplasm;nucleoplasm part;nucleus;organelle;organelle part;ribonucleoprotein complex;spliceosomal complex;U12-type spliceosomal complex	cell part;intracellular membrane-bounded organelle;intracellular organelle;macromolecular complex;nucleoplasm;nucleus;organelle;ribonucleoprotein complex;spliceosomal complex		18	18	18	20.2	20.2	20.2	145.83	0	106.84	40	O75533	O75533	Splicing factor 3B subunit 1	SF3B1
33.1433	32.2796	32.7162	cell part;CRD-mediated mRNA stability complex;cytoplasm;cytoplasmic part;Golgi apparatus;intracellular membrane-bounded organelle;intracellular organelle;intracellular organelle part;intracellular part;macromolecular complex;membrane;membrane-bounded organelle;mitochondrial inner membrane;mitochondrial membrane;mitochondrial part;organelle;organelle inner membrane;organelle membrane;organelle par…	cell part;cytoplasm;Golgi apparatus;intracellular membrane-bounded organelle;intracellular organelle;macromolecular complex;membrane;organelle;plasma membrane;protein complex	unique cytosolic	24	24	24	38	38	38	88.884	0	317.51	223	O75534	O75534	Cold shock domain-containing protein E1	CSDE1
27.6958	26.9594	26.5712	acrosomal vesicle;cell part;cytoplasmic membrane-bounded vesicle;cytoplasmic part;cytoplasmic vesicle;cytosol;DNA polymerase complex;DNA polymerase III complex;DNA-directed RNA polymerase complex;DNA-directed RNA polymerase III complex;intracellular membrane-bounded organelle;intracellular organelle;intracellular organelle part;intracellular part;macromolecular complex;membrane;membrane-bounded o…	cell part;cytoplasmic membrane-bounded vesicle;cytosol;DNA polymerase complex;intracellular membrane-bounded organelle;intracellular organelle;macromolecular complex;membrane;nucleoplasm;organelle;plasma membrane;protein complex;RNA polymerase complex;vesicle		2	2	2	29.1	29.1	29.1	16.871	0	16.542	21	O75575	O75575	DNA-directed RNA polymerase III subunit RPC9	CRCP
25.0277	25.2619	25.5078	cell part;cytoplasm;intracellular membrane-bounded organelle;intracellular organelle;intracellular organelle part;intracellular part;membrane-bounded organelle;nuclear part;nucleoplasm;nucleus;organelle;organelle part	cell part;cytoplasm;intracellular membrane-bounded organelle;intracellular organelle;nucleoplasm;nucleus;organelle		3	3	3	7.7	7.7	7.7	89.864	0	10.636	4	O75582	O75582	Ribosomal protein S6 kinase alpha-5	RPS6KA5
27.8593	27.8254	27.7327	cell part;intracellular non-membrane-bounded organelle;intracellular organelle;intracellular organelle part;intracellular part;non-membrane-bounded organelle;nuclear part;nucleolus;organelle;organelle part	cell part;intracellular non-membrane-bounded organelle;intracellular organelle;nucleolus;organelle		4	4	4	42.1	42.1	42.1	19.343	0	22.441	9	O75607	O75607	Nucleoplasmin-3	NPM3
31.0085	31.1292	31.3516	cell part;cytoplasmic part;cytosol;extracellular membrane-bounded organelle;extracellular organelle;extracellular region part;extracellular vesicular exosome;intracellular membrane-bounded organelle;intracellular organelle;intracellular part;membrane-bounded organelle;membrane-bounded vesicle;mitochondrion;organelle;vesicle	cell part;cytosol;extracellular organelle;intracellular membrane-bounded organelle;intracellular organelle;mitochondrion;organelle;vesicle		8	8	8	60.4	60.4	60.4	24.669	0	45.695	59	O75608	O75608	Acyl-protein thioesterase 1	LYPLA1
27.3761	25.9007	28.0704	catalytic step 2 spliceosome;cell part;intracellular membrane-bounded organelle;intracellular organelle;intracellular organelle part;intracellular part;macromolecular complex;membrane;membrane-bounded organelle;nuclear part;nucleoplasm;nucleus;organelle;organelle part;ribonucleoprotein complex;small nuclear ribonucleoprotein complex;spliceosomal complex;U5 snRNP	cell part;intracellular membrane-bounded organelle;intracellular organelle;macromolecular complex;membrane;nucleoplasm;nucleus;organelle;ribonucleoprotein complex;small nuclear ribonucleoprotein complex;spliceosomal complex		7	7	7	4.9	4.9	4.9	244.5	0	24.736	8	O75643	O75643	U5 small nuclear ribonucleoprotein 200 kDa helicase	SNRNP200
32.1851	32.1282	32.5634	cell part;cytoplasm;intracellular membrane-bounded organelle;intracellular organelle;intracellular part;membrane-bounded organelle;organelle	cell part;cytoplasm;intracellular membrane-bounded organelle;intracellular organelle;organelle	unique cytosolic	12	12	12	60.7	60.7	60.7	31.444	0	133.83	186	O75663	O75663	TIP41-like protein	TIPRL
29.1642	29.0861	28.6503	cell part;cytoplasm;cytoplasmic part;cytosol;endosomal part;endosome;endosome membrane;extracellular membrane-bounded organelle;extracellular organelle;extracellular region part;extracellular vesicular exosome;Golgi apparatus part;Golgi stack;intracellular membrane-bounded organelle;intracellular organelle;intracellular organelle part;intracellular part;lysosome;lytic vacuole;membrane;membrane-bo…	cell part;cytoplasm;cytosol;endosome;extracellular organelle;intracellular membrane-bounded organelle;intracellular organelle;lysosome;membrane;organelle;vacuole;vesicle		8	8	8	38	38	38	52.988	0	82.752	20	O75674	O75674	TOM1-like protein 1	TOM1L1
30.2277	30.1499	30.2903	cell part;cytoplasmic part;cytosol;intracellular part;membrane	cell part;cytosol;membrane		12	12	11	38.2	38.2	35.7	52.642	0	95.976	73	O75688	O75688	Protein phosphatase 1B	PPM1B
28.9083	28.0301	28.3221	cell part;envelope;intracellular organelle part;intracellular part;macromolecular complex;membrane;membrane part;nuclear envelope;nuclear membrane;nuclear part;nuclear pore;organelle envelope;organelle membrane;organelle part;pore complex;protein complex	cell part;macromolecular complex;membrane;nuclear envelope;nuclear pore;protein complex		12	12	12	14.9	14.9	14.9	155.2	0	69.788	33	O75694	O75694	Nuclear pore complex protein Nup155	NUP155
30.3224	30.1482	30.0521	cell part;intracellular membrane-bounded organelle;intracellular organelle;intracellular part;macromolecular complex;membrane-bounded organelle;nucleus;organelle;protein complex;ribonuclease H2 complex	cell part;intracellular membrane-bounded organelle;intracellular organelle;macromolecular complex;nucleus;organelle;protein complex		11	11	11	50.5	50.5	50.5	33.395	0	74.491	56	O75792	O75792	Ribonuclease H2 subunit A	RNASEH2A
31.5482	31.069	30.8811	cell part;cytoplasm;intracellular part	cell part;cytoplasm		11	11	11	35.4	35.4	35.4	39.134	0	123.56	97	O75794	O75794	Cell division cycle protein 123 homolog	CDC123
25.0889	24.3579	24.7126	cell part;cytoplasm;intracellular part	cell part;cytoplasm		3	3	3	5.8	5.8	5.8	117.31	0	9.2302	6	O75808	O75808	Calpain-15	CAPN15
27.5937	27.417	24.2772	cell part;cytoplasmic part;intracellular membrane-bounded organelle;intracellular organelle;intracellular organelle part;intracellular part;macromolecular complex;membrane-bounded organelle;mitochondrial part;mitochondrial ribonuclease P complex;multimeric ribonuclease P complex;nuclear part;nucleolar part;nucleolar ribonuclease P complex;nucleus;organelle;organelle part;ribonuclease P complex;ri…	cell part;intracellular membrane-bounded organelle;intracellular organelle;macromolecular complex;nucleus;organelle;ribonuclease P complex;ribonucleoprotein complex		3	3	3	18.6	18.6	18.6	15.651	0	5.8091	5	O75817	O75817	Ribonuclease P protein subunit p20	POP7
28.1339	27.1613	28.0316	cell part;intracellular membrane-bounded organelle;intracellular organelle;intracellular organelle part;intracellular part;macromolecular complex;membrane-bounded organelle;multimeric ribonuclease P complex;nuclear part;nucleolar part;nucleolar ribonuclease P complex;nucleus;organelle;organelle part;ribonuclease P complex;ribonucleoprotein complex	cell part;intracellular membrane-bounded organelle;intracellular organelle;macromolecular complex;nucleus;organelle;ribonuclease P complex;ribonucleoprotein complex		7	7	7	28.1	28.1	28.1	41.833	0	14.352	12	O75818	O75818	Ribonuclease P protein subunit p40	RPP40
32.5061	32.853	32.1206	cell part;cytoplasm;cytoplasmic part;cytosol;eukaryotic 43S preinitiation complex;eukaryotic 48S preinitiation complex;eukaryotic translation initiation factor 3 complex;intracellular part;macromolecular complex;perinuclear region of cytoplasm;protein complex;ribonucleoprotein complex;translation preinitiation complex	cell part;cytoplasm;cytosol;macromolecular complex;protein complex;ribonucleoprotein complex	unique cytosolic	9	9	9	43.1	43.1	43.1	35.611	0	240.76	150	O75821	O75821	Eukaryotic translation initiation factor 3 subunit G	EIF3G
29.8396	28.9045	28.1625	cell part;cytoplasmic part;cytosol;eukaryotic 43S preinitiation complex;eukaryotic 48S preinitiation complex;eukaryotic translation initiation factor 3 complex;intracellular part;macromolecular complex;protein complex;ribonucleoprotein complex;translation preinitiation complex	cell part;cytosol;macromolecular complex;protein complex;ribonucleoprotein complex	unique cytosolic	4	4	4	26.4	26.4	26.4	29.062	0	31.614	19	O75822	O75822	Eukaryotic translation initiation factor 3 subunit J	EIF3J
29.4471	29.1898	29.4968	cell part;cytoplasm;cytoplasmic part;cytosol;extracellular region part;extracellular space;intracellular organelle part;intracellular part;nuclear part;nucleoplasm;organelle part	cell part;cytoplasm;cytosol;extracellular space;nucleoplasm		7	5	5	38.3	27.8	27.8	30.85	0	49.037	26	O75828	O75828	Carbonyl reductase [NADPH] 3	CBR3
33.7066	33.4549	32.8146	cell part;cytoplasm;cytoplasmic part;cytoskeleton;cytosol;intermediate filament cytoskeleton;intracellular membrane-bounded organelle;intracellular non-membrane-bounded organelle;intracellular organelle;intracellular organelle part;intracellular part;macromolecular complex;membrane-bounded organelle;non-membrane-bounded organelle;nuclear part;nucleoplasm;nucleus;organelle;organelle part;proteasom…	cell part;cytoplasm;cytoskeleton;cytosol;intracellular membrane-bounded organelle;intracellular non-membrane-bounded organelle;intracellular organelle;macromolecular complex;nucleoplasm;nucleus;organelle;proteasome complex;protein complex		10	10	10	56.6	56.6	56.6	24.428	0	186.13	174	O75832	O75832	26S proteasome non-ATPase regulatory subunit 10	PSMD10
32.7465	32.814	32.8725	cell part;cytoplasm;cytoplasmic part;cytosol;extracellular membrane-bounded organelle;extracellular organelle;extracellular region part;extracellular vesicular exosome;intracellular membrane-bounded organelle;intracellular organelle;intracellular organelle lumen;intracellular organelle part;intracellular part;membrane-bounded organelle;membrane-bounded vesicle;membrane-enclosed lumen;microbody;mi…	cell part;cytoplasm;cytosol;extracellular organelle;intracellular membrane-bounded organelle;intracellular organelle;microbody;mitochondrion;organelle;peroxisome;vesicle		15	15	15	47.1	47.1	47.1	46.659	0	145.1	222	O75874;P48735	O75874	Isocitrate dehydrogenase [NADP] cytoplasmic	IDH1
31.0287	30.6816	30.8818	cell part;cytoplasm;extracellular membrane-bounded organelle;extracellular organelle;extracellular region part;extracellular vesicular exosome;intracellular membrane-bounded organelle;intracellular non-membrane-bounded organelle;intracellular organelle;intracellular organelle part;intracellular part;membrane-bounded organelle;membrane-bounded vesicle;non-membrane-bounded organelle;nuclear part;nu…	cell part;cytoplasm;extracellular organelle;intracellular membrane-bounded organelle;intracellular non-membrane-bounded organelle;intracellular organelle;nucleolus;nucleoplasm;nucleus;organelle;vesicle		7	7	7	59.1	59.1	59.1	21	0	63.777	47	O75884	O75884	Putative hydrolase RBBP9	RBBP9
27.9895	28.2407	28.0038	cell part;cytoplasm;cytoplasmic part;cytosol;early endosome membrane;endosomal part;endosome membrane;intracellular membrane-bounded organelle;intracellular organelle;intracellular organelle part;intracellular part;membrane;membrane-bounded organelle;nuclear part;nucleoplasm;organelle;organelle membrane;organelle part	cell part;cytoplasm;cytosol;intracellular membrane-bounded organelle;intracellular organelle;membrane;nucleoplasm;organelle		6	5	5	18.7	16.8	16.8	58.164	0	45.665	9	O75886	O75886	Signal transducing adapter molecule 2	STAM2
27.8379	28.18	27.7334	cell part;cytoplasmic part;intracellular membrane-bounded organelle;intracellular organelle;intracellular part;membrane-bounded organelle;mitochondrion;organelle	cell part;intracellular membrane-bounded organelle;intracellular organelle;mitochondrion;organelle		4	4	4	64.5	64.5	64.5	12.074	0	13.741	12	O75896	O75896	Tumor suppressor candidate 2	TUSC2
28.0261	28.5494	28.4957	cell junction;cell part;intracellular membrane-bounded organelle;intracellular non-membrane-bounded organelle;intracellular organelle;intracellular organelle part;intracellular part;macromolecular complex;membrane-bounded organelle;non-membrane-bounded organelle;nuclear part;nucleolus;nucleoplasm;nucleus;organelle;organelle part;ribonucleoprotein complex;spliceosomal complex	cell part;intracellular membrane-bounded organelle;intracellular non-membrane-bounded organelle;intracellular organelle;macromolecular complex;nucleolus;nucleoplasm;nucleus;organelle;ribonucleoprotein complex;spliceosomal complex		5	5	5	39.6	39.6	39.6	26.131	0	54.596	13	O75934	O75934	Pre-mRNA-splicing factor SPF27	BCAS2
30.9349	29.9714	29.772	cell division site part;cell part;centrosome;chromosomal part;cleavage furrow;condensed chromosome kinetochore;cytoplasmic part;cytoskeletal part;cytosol;dynactin complex;intracellular non-membrane-bounded organelle;intracellular organelle;intracellular organelle part;intracellular part;kinetochore;macromolecular complex;microtubule associated complex;microtubule organizing center;midbody;non-mem…	cell part;centrosome;cytosol;intracellular non-membrane-bounded organelle;intracellular organelle;kinetochore;macromolecular complex;microtubule organizing center;midbody;organelle;protein complex		9	9	9	51.1	51.1	51.1	21.119	0	154.76	49	O75935	O75935	Dynactin subunit 3	DCTN3
30.8299	32.0334	31.932	cell part;intracellular organelle part;intracellular part;nuclear part;nucleoplasm;organelle part	cell part;nucleoplasm		11	11	11	48.2	48.2	48.2	29.841	0	126.5	80	O75937	O75937	DnaJ homolog subfamily C member 8	DNAJC8
28.0018	28.1354	27.2369	cell part;cytoplasmic part;cytosol;intracellular part	cell part;cytosol	unique cytosolic	5	5	5	3.6	3.6	3.6	346.9	0.00029028	4.3894	7	O75962	O75962	Triple functional domain protein	TRIO
32.7804	33.4299	33.0687	cell cortex;cell part;contractile fiber part;cytoplasmic part;extracellular membrane-bounded organelle;extracellular organelle;extracellular region part;extracellular vesicular exosome;intracellular part;membrane-bounded organelle;membrane-bounded vesicle;organelle;organelle part;vesicle;Z disc	cell cortex;cell part;extracellular organelle;organelle;vesicle		12	12	12	43.3	43.3	43.3	37.432	0	254.38	205	O76003	O76003	Glutaredoxin-3	GLRX3
25.6658	27.8948	27.1896	cell part;cytoplasm;extracellular membrane-bounded organelle;extracellular organelle;extracellular region part;extracellular vesicular exosome;integral to membrane;intracellular membrane-bounded organelle;intracellular organelle;intracellular part;intrinsic to membrane;membrane part;membrane-bounded organelle;membrane-bounded vesicle;nucleus;organelle;vesicle	cell part;cytoplasm;extracellular organelle;intracellular membrane-bounded organelle;intracellular organelle;nucleus;organelle;vesicle		4	4	4	16.9	16.9	16.9	46.145	0	17.686	9	O76054;Q9UDX4	O76054	SEC14-like protein 2	SEC14L2
31.3718	30.7785	31.02	cell part;cytoskeletal part;intracellular organelle part;intracellular part;macromolecular complex;MMXD complex;organelle part;protein complex	cell part;macromolecular complex;protein complex		10	10	10	55.2	55.2	55.2	37.84	0	242.93	89	O76071	O76071	Probable cytosolic iron-sulfur protein assembly protein CIAO1	CIAO1
30.7607	28.7439	29.3665	cell part;chromatin;chromosomal part;cytoplasmic part;cytosol;intracellular membrane-bounded organelle;intracellular non-membrane-bounded organelle;intracellular organelle;intracellular organelle part;intracellular part;membrane-bounded organelle;non-membrane-bounded organelle;nuclear chromatin;nuclear chromosome part;nuclear part;nucleolus;nucleoplasm;nucleus;organelle;organelle part	cell part;cytosol;intracellular membrane-bounded organelle;intracellular non-membrane-bounded organelle;intracellular organelle;nucleolus;nucleoplasm;nucleus;organelle		7	7	7	33.7	33.7	33.7	39.109	0	106.49	32	O76075	O76075	DNA fragmentation factor subunit beta	DFFB
28.9126	29.1173	29.417	cell part;cytoplasm;intracellular part	cell part;cytoplasm		9	9	8	65.7	65.7	61	23.132	0	89.257	34	O76080	O76080	AN1-type zinc finger protein 5	ZFAND5
31.6122	31.5726	30.9686	cell part;cytoplasmic part;extracellular membrane-bounded organelle;extracellular organelle;extracellular region part;extracellular vesicular exosome;intracellular membrane-bounded organelle;intracellular organelle;intracellular part;membrane-bounded organelle;membrane-bounded vesicle;mitochondrion;organelle;vesicle	cell part;extracellular organelle;intracellular membrane-bounded organelle;intracellular organelle;mitochondrion;organelle;vesicle		11	11	11	58.9	58.9	58.9	31.121	0	54.709	113	O94760	O94760	N(G),N(G)-dimethylarginine dimethylaminohydrolase 1	DDAH1
26.9621	26.926	27.0494	cell part;cell projection;cytoplasm;cytoplasmic part;dendrite;DNA-directed RNA polymerase complex;DNA-directed RNA polymerase II, core complex;intracellular membrane-bounded organelle;intracellular organelle;intracellular organelle part;intracellular part;macromolecular complex;membrane-bounded organelle;mitochondrion;neuron projection;nuclear DNA-directed RNA polymerase complex;nuclear part;nucl…	cell part;cell projection;cytoplasm;intracellular membrane-bounded organelle;intracellular organelle;macromolecular complex;mitochondrion;neuron projection;nucleus;organelle;protein complex;RNA polymerase complex		4	4	4	12	12	12	59.832	0	13.42	10	O94763	O94763	Unconventional prefoldin RPB5 interactor 1	URI1
29.4325	29.4321	28.906	cell part;chromatin;chromatin remodeling complex;chromosomal part;histone deacetylase complex;intracellular organelle part;intracellular part;macromolecular complex;membrane;nuclear chromatin;nuclear chromosome part;nuclear part;nucleoplasm;nucleoplasm part;NuRD complex;organelle part;protein complex;transcription factor complex;transcriptional repressor complex	cell part;chromatin remodeling complex;macromolecular complex;membrane;nucleoplasm;protein complex;transcription factor complex;transcriptional repressor complex		11	11	10	25.4	25.4	24	75.022	0	29.453	26	O94776	O94776	Metastasis-associated protein MTA2	MTA2
31.0029	30.9646	30.6182	cell part;cytoplasm;cytoplasmic part;cytosol;intracellular part;perinuclear region of cytoplasm	cell part;cytoplasm;cytosol	unique cytosolic	17	17	17	56.6	56.6	56.6	56.723	0	192.68	90	O94788;P47895	O94788	Retinal dehydrogenase 2	ALDH1A2
29.6589	29.3712	28.9319	cell part;cytoplasm;extracellular membrane-bounded organelle;extracellular organelle;extracellular region part;extracellular vesicular exosome;intracellular part;membrane;membrane-bounded organelle;membrane-bounded vesicle;organelle;plasma membrane;vesicle	cell part;cytoplasm;extracellular organelle;membrane;organelle;plasma membrane;vesicle		13	11	11	21.2	19.1	19.1	112.13	0	54.848	33	O94804	O94804	Serine/threonine-protein kinase 10	STK10
28.0396	27.405	26.9045	cell part;cytoplasmic part;cytosol;intracellular part	cell part;cytosol	unique cytosolic	12	8	8	22.6	13.2	13.2	76.93	0	13.114	11	O94808	O94808	Glutamine--fructose-6-phosphate aminotransferase [isomerizing] 2	GFPT2
26.4647	26.1666	25.8976			unique cytosolic	6	6	6	5.8	5.8	5.8	200.55	0	22.933	8	O94822	O94822	E3 ubiquitin-protein ligase listerin	LTN1
25.3665	25.9346	25.8465	cell part;cytoplasmic part;extracellular membrane-bounded organelle;extracellular organelle;extracellular region part;extracellular vesicular exosome;integral to membrane;intracellular membrane-bounded organelle;intracellular organelle;intracellular organelle part;intracellular part;intrinsic to membrane;macromolecular complex;membrane;membrane part;membrane-bounded organelle;membrane-bounded ves…	cell part;extracellular organelle;intracellular membrane-bounded organelle;intracellular organelle;macromolecular complex;membrane;mitochondrion;organelle;protein complex;vesicle		2	2	2	6.9	6.9	6.9	67.454	0	7.2922	8	O94826	O94826	Mitochondrial import receptor subunit TOM70	TOMM70A
29.2726	28.844	29.0435	cell part;cytoplasm;intracellular membrane-bounded organelle;intracellular organelle;intracellular part;membrane-bounded organelle;nucleus;organelle	cell part;cytoplasm;intracellular membrane-bounded organelle;intracellular organelle;nucleus;organelle		15	15	15	25.6	25.6	25.6	108.19	0	70.979	44	O94829	O94829	Importin-13	IPO13
27.305	27.7579	26.79	cell part;cytoplasm;cytoplasmic part;cytoskeletal part;cytosol;endoplasmic reticulum-Golgi intermediate compartment;Golgi apparatus;intracellular membrane-bounded organelle;intracellular organelle;intracellular organelle part;intracellular part;membrane-bounded organelle;microtubule organizing center;organelle;organelle part	cell part;cytoplasm;cytosol;Golgi apparatus;intracellular membrane-bounded organelle;intracellular organelle;microtubule organizing center;organelle		5	4	4	11.3	10.1	10.1	81.031	0	15.733	11	O94830	O94830	Phospholipase DDHD2	DDHD2
27.2255	25.4819	25.8622	axolemma;axon;axon part;basolateral plasma membrane;brush border;cell body;cell part;cell projection;cell projection membrane;cell projection part;cytoplasmic part;cytoplasmic vesicle;cytoskeletal part;endoplasmic reticulum;endosome;extracellular membrane-bounded organelle;extracellular organelle;extracellular region part;extracellular vesicular exosome;intracellular membrane-bounded organelle;in…	brush border;cell body;cell part;cell projection;endoplasmic reticulum;endosome;extracellular organelle;intracellular membrane-bounded organelle;intracellular organelle;macromolecular complex;neuron projection;neuronal cell body;organelle;protein complex;vesicle	unique cytosolic	3	3	3	4.4	4.4	4.4	116.2	0	6.4582	3	O94832	O94832	Unconventional myosin-Id	MYO1D
26.7362	26.1056	26.8341	cell part;coated vesicle membrane;COPII vesicle coat;cytoplasmic part;cytoplasmic vesicle membrane;cytoplasmic vesicle part;cytosol;endoplasmic reticulum membrane;endoplasmic reticulum part;ER to Golgi transport vesicle membrane;Golgi apparatus part;Golgi membrane;intracellular organelle part;intracellular part;macromolecular complex;membrane;membrane coat;membrane part;organelle membrane;organel…	cell part;cytosol;macromolecular complex;membrane;protein complex		4	4	4	6.8	6.8	6.8	113.01	0	20.889	6	O94855	O94855	Protein transport protein Sec24D	SEC24D
26.265	27.3785	26.22				3	3	3	7.7	7.7	7.7	84.275	0	10.442	3	O94868	O94868	F-BAR and double SH3 domains protein 2	FCHSD2
25.8349	25.748	24.7683	cell part;cytoplasm;cytoplasmic part;cytoskeleton;cytosol;extrinsic to membrane;intracellular non-membrane-bounded organelle;intracellular organelle;intracellular part;membrane part;non-membrane-bounded organelle;organelle	cell part;cytoplasm;cytoskeleton;cytosol;intracellular non-membrane-bounded organelle;intracellular organelle;organelle	unique cytosolic	2	2	2	3.3	3.3	3.3	119.89	0	5.1598	2	O94887	O94887	FERM, RhoGEF and pleckstrin domain-containing protein 2	FARP2
29.3514	30.0058	30.0746	Cdc48p-Npl4p-Ufd1p AAA ATPase complex;cell part;cytoplasmic part;endoplasmic reticulum part;intracellular organelle part;intracellular part;macromolecular complex;membrane part;nuclear part;nucleoplasm;organelle part;protein complex	cell part;macromolecular complex;nucleoplasm;protein complex		8	8	8	22.3	22.3	22.3	54.862	0	68.918	28	O94888	O94888	UBX domain-containing protein 7	UBXN7
27.0742	27.8347	27.098				5	5	5	13.2	13.2	13.2	63.638	0	31.077	11	O94889	O94889	Kelch-like protein 18	KLHL18
31.7956	31.1705	30.8979	cell part;cytoplasm;cytoplasmic part;extracellular membrane-bounded organelle;extracellular organelle;extracellular region part;extracellular vesicular exosome;intracellular;intracellular membrane-bounded organelle;intracellular organelle;intracellular part;membrane-bounded organelle;membrane-bounded vesicle;mitochondrion;organelle;vesicle	cell part;cytoplasm;extracellular organelle;intracellular;intracellular membrane-bounded organelle;intracellular organelle;mitochondrion;organelle;vesicle	unique cytosolic	9	9	9	39.3	39.3	39.3	30.344	0	41.795	95	O94903	O94903	Proline synthase co-transcribed bacterial homolog protein	PROSC
26.9383	26.7801	25.8966				4	4	4	2.6	2.6	2.6	339.59	0	8.0763	13	O94915	O94915	Protein furry homolog-like	FRYL
27.242	27.445	26.3291	cell part;intracellular part;macromolecular complex;protein complex;ubiquitin ligase complex	cell part;macromolecular complex;protein complex;ubiquitin ligase complex		4	4	4	11.9	11.9	11.9	72.269	0	21.639	9	O94952	O94952	F-box only protein 21	FBXO21
30.7758	31.2341	31.0753	cell part;cytoplasmic part;cytosol;endoplasmic reticulum membrane;endoplasmic reticulum part;integral to membrane;intracellular organelle part;intracellular part;intrinsic to membrane;membrane;membrane part;organelle membrane;organelle part	cell part;cytosol;membrane	unique cytosolic	25	25	25	34.3	34.3	34.3	145.65	0	296.13	110	O94966	O94966	Ubiquitin carboxyl-terminal hydrolase 19	USP19
27.0277	27.1988	27.2411	cell part;cytoplasm;cytoskeletal part;intracellular organelle part;intracellular part;macromolecular complex;microtubule;organelle part;protein complex	cell part;cytoplasm;macromolecular complex;protein complex		5	5	5	9.2	9.2	9.2	101.95	0	18.992	7	O94967	O94967	WD repeat-containing protein 47	WDR47
31.8382	32.0826	31.9521	AP-2 adaptor complex;AP-type membrane coat adaptor complex;cell part;clathrin adaptor complex;clathrin coated vesicle membrane;clathrin-coated endocytic vesicle membrane;coated vesicle membrane;cytoplasmic membrane-bounded vesicle;cytoplasmic part;cytoplasmic vesicle;cytoplasmic vesicle membrane;cytoplasmic vesicle part;cytosol;endocytic vesicle membrane;intracellular membrane-bounded organelle;i…	AP-type membrane coat adaptor complex;cell part;cytoplasmic membrane-bounded vesicle;cytosol;intracellular membrane-bounded organelle;intracellular organelle;macromolecular complex;membrane;organelle;plasma membrane;protein complex;vesicle		28	28	23	45	45	37.2	103.96	0	323.31	178	O94973	O94973	AP-2 complex subunit alpha-2	AP2A2
32.4061	32.1551	32.041	cell part;coated vesicle;coated vesicle membrane;COPII vesicle coat;cytoplasm;cytoplasmic membrane-bounded vesicle;cytoplasmic part;cytoplasmic vesicle;cytoplasmic vesicle membrane;cytoplasmic vesicle part;cytosol;endoplasmic reticulum;endoplasmic reticulum exit site;endoplasmic reticulum membrane;endoplasmic reticulum part;ER to Golgi transport vesicle;ER to Golgi transport vesicle membrane;Golg…	cell part;cytoplasm;cytoplasmic membrane-bounded vesicle;cytosol;endoplasmic reticulum;intracellular membrane-bounded organelle;intracellular organelle;macromolecular complex;membrane;organelle;protein complex;vesicle		23	23	23	28.2	28.2	28.2	133.01	0	172.61	182	O94979	O94979	Protein transport protein Sec31A	SEC31A
30.7681	30.0142	30.0623	cell part;cytoplasm;intracellular membrane-bounded organelle;intracellular organelle;intracellular organelle part;intracellular part;membrane-bounded organelle;nuclear part;nucleoplasm;nucleus;organelle;organelle part	cell part;cytoplasm;intracellular membrane-bounded organelle;intracellular organelle;nucleoplasm;nucleus;organelle		9	9	9	42.6	42.6	42.6	40.623	0	124.91	41	O94992	O94992	Protein HEXIM1	HEXIM1
30.4562	30.0989	30.2098	cell part;cytoplasm;intracellular membrane-bounded organelle;intracellular organelle;intracellular organelle part;intracellular part;membrane;membrane-bounded organelle;nuclear part;nucleoplasm;nucleus;organelle;organelle part	cell part;cytoplasm;intracellular membrane-bounded organelle;intracellular organelle;membrane;nucleoplasm;nucleus;organelle		34	34	34	19.6	19.6	19.6	309.35	0	224.68	96	O95071	O95071	E3 ubiquitin-protein ligase UBR5	UBR5
27.4361	27.2954	27.373	cell part;intracellular organelle part;intracellular part;nuclear part;nucleoplasm;organelle part	cell part;nucleoplasm		4	4	4	5	5	5	125.87	0	21.202	12	O95104;Q9UPN6	O95104	Splicing factor, arginine/serine-rich 15	SCAF4
29.3123	28.6676	29.0816	cell part;cytoplasmic part;cytosol;extracellular membrane-bounded organelle;extracellular organelle;extracellular region part;extracellular vesicular exosome;intracellular organelle part;intracellular part;macromolecular complex;membrane part;membrane-bounded organelle;membrane-bounded vesicle;nuclear part;nuclear pore;organelle;organelle part;pore complex;protein complex;vesicle	cell part;cytosol;extracellular organelle;macromolecular complex;nuclear pore;organelle;protein complex;vesicle		5	5	5	22.2	22.2	22.2	41.142	0	56.635	26	O95149	O95149	Snurportin-1	SNUPN
30.4883	30.8926	30.6244	cell part;cytoplasm;intracellular membrane-bounded organelle;intracellular organelle;intracellular part;macromolecular complex;membrane-bounded organelle;nucleus;organelle;protein complex;ubiquitin ligase complex	cell part;cytoplasm;intracellular membrane-bounded organelle;intracellular organelle;macromolecular complex;nucleus;organelle;protein complex;ubiquitin ligase complex		30	30	30	37.6	37.6	37.6	146.18	0	275.13	109	O95155	O95155	Ubiquitin conjugation factor E4 B	UBE4B
32.9662	32.8387	32.7611	cell part;cytoplasm;Elongator holoenzyme complex;histone acetyltransferase complex;intracellular non-membrane-bounded organelle;intracellular organelle;intracellular organelle part;intracellular part;macromolecular complex;non-membrane-bounded organelle;nuclear part;nucleolus;nucleoplasm part;organelle;organelle part;protein complex;transcription elongation factor complex	cell part;cytoplasm;intracellular non-membrane-bounded organelle;intracellular organelle;macromolecular complex;nucleolus;organelle;protein complex;transcription elongation factor complex		46	46	46	51.7	51.7	51.7	150.25	0	323.31	266	O95163	O95163	Elongator complex protein 1	IKBKAP
26.74	26.1575	26.265	cell part;clathrin coat;clathrin coat of endocytic vesicle;clathrin vesicle coat;cytoplasmic part;cytoplasmic vesicle part;Golgi apparatus;intracellular membrane-bounded organelle;intracellular organelle;intracellular organelle part;intracellular part;macromolecular complex;membrane coat;membrane part;membrane-bounded organelle;nuclear part;nucleoplasm;organelle;organelle part;protein complex;ves…	cell part;Golgi apparatus;intracellular membrane-bounded organelle;intracellular organelle;macromolecular complex;nucleoplasm;organelle;protein complex		3	3	3	7.3	7.3	7.3	68.481	0	13.136	5	O95208	O95208	Epsin-2	EPN2
30.0952	29.9873	29.8956	cell part;cytoplasm;cytoplasmic dynein complex;cytoplasmic part;cytoskeletal part;dynein complex;early endosome membrane;endosomal part;endosome membrane;extrinsic to membrane;intracellular organelle part;intracellular part;macromolecular complex;membrane;membrane part;microtubule associated complex;organelle membrane;organelle part;plasma membrane;protein complex;SNARE complex	cell part;cytoplasm;macromolecular complex;membrane;plasma membrane;protein complex		10	10	10	30.4	30.4	30.4	51.908	0	127.57	35	O95219	O95219	Sorting nexin-4	SNX4
28.3379	28.8602	26.8704	cell part;cell projection;chromosomal part;condensed chromosome kinetochore;cytoplasm;cytoplasmic part;cytosol;dendrite;intracellular membrane-bounded organelle;intracellular non-membrane-bounded organelle;intracellular organelle;intracellular organelle part;intracellular part;kinetochore;macromolecular complex;membrane-bounded organelle;neuron projection;non-membrane-bounded organelle;nucleus;or…	cell part;cell projection;cytoplasm;cytosol;intracellular membrane-bounded organelle;intracellular non-membrane-bounded organelle;intracellular organelle;kinetochore;macromolecular complex;neuron projection;nucleus;organelle;protein complex		8	8	8	40.4	40.4	40.4	31.293	0	36.76	22	O95229	O95229	ZW10 interactor	ZWINT
25.9078	27.4185	26.925	cell part;intracellular membrane-bounded organelle;intracellular organelle;intracellular organelle part;intracellular part;macromolecular complex;membrane-bounded organelle;nuclear body;nuclear part;nuclear speck;nucleoplasm;nucleoplasm part;nucleus;organelle;organelle part;ribonucleoprotein complex;small nuclear ribonucleoprotein complex;U1 snRNP	cell part;intracellular membrane-bounded organelle;intracellular organelle;macromolecular complex;nucleoplasm;nucleus;organelle;ribonucleoprotein complex;small nuclear ribonucleoprotein complex		4	4	4	14.4	14.4	14.4	51.466	0	26.702	12	O95232	O95232	Luc7-like protein 3	LUC7L3
28.9995	28.9586	28.1	cell part;cytoplasm;intracellular membrane-bounded organelle;intracellular organelle;intracellular part;membrane-bounded organelle;nucleus;organelle	cell part;cytoplasm;intracellular membrane-bounded organelle;intracellular organelle;nucleus;organelle		7	7	7	21.4	21.4	21.4	59.09	0	154.08	33	O95260	O95260	Arginyl-tRNA--protein transferase 1	ATE1
26.712	27.0191	26.3642	cell part;cytoplasm;intracellular membrane-bounded organelle;intracellular organelle;intracellular organelle part;intracellular part;membrane-bounded organelle;nuclear part;nucleoplasm;nucleus;organelle;organelle part	cell part;cytoplasm;intracellular membrane-bounded organelle;intracellular organelle;nucleoplasm;nucleus;organelle		4	4	4	19.7	19.7	19.7	40.262	0	22.296	16	O95273	O95273	Cyclin-D1-binding protein 1	CCNDBP1
27.9522	28.9811	28.5592	BLOC complex;BLOC-1 complex;cell junction;cell part;clathrin coated vesicle membrane;clathrin-coated vesicle;coated vesicle;coated vesicle membrane;cytoplasmic membrane-bounded vesicle;cytoplasmic part;cytoplasmic vesicle;cytoplasmic vesicle membrane;cytoplasmic vesicle part;cytosolic part;Golgi apparatus;Golgi apparatus part;Golgi membrane;intracellular membrane-bounded organelle;intracellular n…	BLOC complex;cell part;cytoplasmic membrane-bounded vesicle;Golgi apparatus;intracellular membrane-bounded organelle;intracellular non-membrane-bounded organelle;intracellular organelle;macromolecular complex;membrane;nucleolus;organelle;protein complex;synapse;vesicle		4	4	4	55.9	55.9	55.9	14.874	0	36.016	20	O95295	O95295	SNARE-associated protein Snapin	SNAPIN
32.9569	32.9125	32.7401	cell part;cytoplasmic part;cytosol;extracellular membrane-bounded organelle;extracellular organelle;extracellular region part;extracellular vesicular exosome;intracellular part;membrane-bounded organelle;membrane-bounded vesicle;organelle;vesicle	cell part;cytosol;extracellular organelle;organelle;vesicle		13	13	13	81.4	81.4	81.4	27.547	0	129.82	254	O95336	O95336	6-phosphogluconolactonase	PGLS
30.2353	30.2311	29.5268	cell part;cytoplasmic part;cytosol;intracellular part	cell part;cytosol	unique cytosolic	17	16	16	41	38.8	38.8	69.5	0	79.016	57	O95340	O95340	Bifunctional 3-phosphoadenosine 5-phosphosulfate synthase 2;Sulfate adenylyltransferase;Adenylyl-sulfate kinase	PAPSS2
30.7514	29.2032	31.0078	cell part;chromosomal part;chromosome;condensed chromosome;condensin complex;cytoplasm;cytoplasmic part;cytosol;extracellular membrane-bounded organelle;extracellular organelle;extracellular region part;extracellular vesicular exosome;intracellular membrane-bounded organelle;intracellular non-membrane-bounded organelle;intracellular organelle;intracellular organelle part;intracellular part;macrom…	cell part;chromosome;condensin complex;cytoplasm;cytosol;extracellular organelle;intracellular membrane-bounded organelle;intracellular non-membrane-bounded organelle;intracellular organelle;macromolecular complex;nuclear chromosome;nucleoplasm;nucleus;organelle;protein complex;vesicle		20	20	20	23.3	23.3	23.3	135.65	0	124.28	55	O95347	O95347	Structural maintenance of chromosomes protein 2	SMC2
31.4776	31.2701	31.4494	axoneme;cell part;cell projection part;cytoplasm;cytoplasmic part;cytosol;intracellular part;organelle part;pre-autophagosomal structure	cell part;cytoplasm;cytosol		24	24	24	49.6	49.6	49.6	77.959	0	191.03	130	O95352	O95352	Ubiquitin-like modifier-activating enzyme ATG7	ATG7
29.2271	30.484	29.2154	cell part;cytoplasm;extracellular membrane-bounded organelle;extracellular organelle;extracellular region part;extracellular vesicular exosome;intracellular part;membrane-bounded organelle;membrane-bounded vesicle;organelle;vesicle	cell part;cytoplasm;extracellular organelle;organelle;vesicle		7	7	7	47.6	47.6	47.6	24.737	0	73.415	32	O95372	O95372	Acyl-protein thioesterase 2	LYPLA2
34.8032	35.137	34.7175	cell part;cytoplasm;intracellular organelle part;intracellular part;macromolecular complex;membrane;membrane part;nuclear part;nuclear pore;nucleoplasm;organelle part;pore complex;protein complex	cell part;cytoplasm;macromolecular complex;membrane;nuclear pore;nucleoplasm;protein complex		38	38	37	46.7	46.7	45.8	119.52	0	323.31	844	O95373	O95373	Importin-7	IPO7
30.8554	31.0847	30.7071	cell part;cytoplasm;intracellular membrane-bounded organelle;intracellular organelle;intracellular part;membrane-bounded organelle;nucleus;organelle	cell part;cytoplasm;intracellular membrane-bounded organelle;intracellular organelle;nucleus;organelle		15	15	15	37.1	37.1	37.1	57.818	0	295.74	72	O95376	O95376	E3 ubiquitin-protein ligase ARIH2	ARIH2
27.8184	27.506	28.2364	cell part;cytoplasm;intracellular part	cell part;cytoplasm		2	2	2	17.2	17.2	17.2	23.003	0	49.702	16	O95379	O95379	Tumor necrosis factor alpha-induced protein 8	TNFAIP8
32.2714	32.7638	32.1801	cell part;cytoplasmic part;cytosol;intracellular part	cell part;cytosol	unique cytosolic	21	21	21	55.4	55.4	55.4	59.851	0	252.12	180	O95394	O95394	Phosphoacetylglucosamine mutase	PGM3
30.8167	31.3257	30.6448	cell part;cytoplasmic part;cytosol;intracellular part	cell part;cytosol	unique cytosolic	13	13	13	46.1	46.1	46.1	49.669	0	166.39	75	O95396	O95396	Adenylyltransferase and sulfurtransferase MOCS3;Molybdopterin-synthase adenylyltransferase;Molybdopterin-synthase sulfurtransferase	MOCS3
25.2874	28.5953	27.5589	cell part;cytoplasmic part;cytosol;intracellular membrane-bounded organelle;intracellular organelle;intracellular part;membrane;membrane-bounded organelle;nucleus;organelle;plasma membrane	cell part;cytosol;intracellular membrane-bounded organelle;intracellular organelle;membrane;nucleus;organelle;plasma membrane		3	3	3	11.8	11.8	11.8	49.593	0	18.496	13	O95429	O95429	BAG family molecular chaperone regulator 4	BAG4
34.2572	34.4563	34.1073	cell part;cytoplasm;cytoplasmic part;cytosol;endoplasmic reticulum;extracellular membrane-bounded organelle;extracellular organelle;extracellular region part;extracellular vesicular exosome;intracellular membrane-bounded organelle;intracellular organelle;intracellular part;membrane-bounded organelle;membrane-bounded vesicle;organelle;vesicle	cell part;cytoplasm;cytosol;endoplasmic reticulum;extracellular organelle;intracellular membrane-bounded organelle;intracellular organelle;organelle;vesicle	unique cytosolic	18	18	18	64.2	64.2	64.2	38.274	0	261.72	354	O95433	O95433	Activator of 90 kDa heat shock protein ATPase homolog 1	AHSA1
26.1898	25.2607	25.913				3	3	3	10	10	10	40.213	0	9.7102	4	O95455	O95455	dTDP-D-glucose 4,6-dehydratase	TGDS
31.4165	31.7744	31.666	cell part;cytoplasm;cytoplasmic part;endoplasmic reticulum;intracellular membrane-bounded organelle;intracellular organelle;intracellular part;membrane-bounded organelle;nucleus;organelle	cell part;cytoplasm;endoplasmic reticulum;intracellular membrane-bounded organelle;intracellular organelle;nucleus;organelle		13	13	13	64.2	64.2	64.2	32.854	0	74.858	130	O95456	O95456	Proteasome assembly chaperone 1	PSMG1
28.2231	27.7121	28.9465	cell part;coated vesicle membrane;COPII vesicle coat;cytoplasmic part;cytoplasmic vesicle membrane;cytoplasmic vesicle part;cytosol;endoplasmic reticulum membrane;endoplasmic reticulum part;ER to Golgi transport vesicle membrane;Golgi apparatus part;Golgi membrane;intracellular organelle part;intracellular part;macromolecular complex;membrane;membrane coat;membrane part;organelle membrane;organel…	cell part;cytosol;macromolecular complex;membrane;protein complex		7	7	7	10.8	10.8	10.8	119.75	0	80.575	22	O95486	O95486	Protein transport protein Sec24A	SEC24A
27.131	27.2616	27.8576	cell part;coated vesicle membrane;COPII vesicle coat;cytoplasmic part;cytoplasmic vesicle membrane;cytoplasmic vesicle part;cytosol;endoplasmic reticulum membrane;endoplasmic reticulum part;ER to Golgi transport vesicle membrane;Golgi apparatus part;Golgi membrane;intracellular organelle part;intracellular part;macromolecular complex;membrane;membrane coat;membrane part;organelle membrane;organel…	cell part;cytosol;macromolecular complex;membrane;protein complex		4	4	4	6.4	6.4	6.4	137.42	0	7.2086	7	O95487	O95487	Protein transport protein Sec24B	SEC24B
27.4963	26.9002	27.6172	cell part;cytoplasmic part;cytosol;intracellular part	cell part;cytosol	unique cytosolic	3	3	3	6.5	6.5	6.5	49.228	0	10.459	6	O95544	O95544	NAD kinase	NADK
28.1492	29.1684	28.3248	cell part;cytoplasm;extracellular region part;intercellular bridge;intracellular membrane-bounded organelle;intracellular non-membrane-bounded organelle;intracellular organelle;intracellular organelle part;intracellular part;membrane-bounded organelle;non-membrane-bounded organelle;nuclear body;nuclear part;nucleolus;nucleoplasm;nucleoplasm part;nucleus;organelle;organelle part;PML body	cell part;cytoplasm;intracellular membrane-bounded organelle;intracellular non-membrane-bounded organelle;intracellular organelle;nucleolus;nucleoplasm;nucleus;organelle		7	7	7	26	26	26	40.929	0	38.663	20	O95551	O95551	Tyrosyl-DNA phosphodiesterase 2	TDP2
29.0121	29.4819	28.7472	cell part;cytoplasmic part;cytosol;intracellular membrane-bounded organelle;intracellular organelle;intracellular part;membrane-bounded organelle;nucleus;organelle	cell part;cytosol;intracellular membrane-bounded organelle;intracellular organelle;nucleus;organelle	unique cytosolic	9	9	9	19.5	19.5	19.5	63.509	0	116.69	22	O95628	O95628	CCR4-NOT transcription complex subunit 4	CNOT4
31.0709	31.0764	31.0164	cell division site part;cell part;cleavage furrow;cytoplasm;cytoplasmic part;early endosome;endosome;extracellular membrane-bounded organelle;extracellular organelle;extracellular region part;extracellular vesicular exosome;intracellular membrane-bounded organelle;intracellular organelle;intracellular organelle part;intracellular part;membrane;membrane-bounded organelle;membrane-bounded vesicle;n…	cell part;cytoplasm;endosome;extracellular organelle;intracellular membrane-bounded organelle;intracellular organelle;membrane;nucleoplasm;nucleus;organelle;plasma membrane;vesicle		14	14	14	46	46	46	48.076	0	166.16	75	O95630	O95630	STAM-binding protein	STAMBP
30.5896	30.534	30.5355	cell part;cytoplasm;intracellular part	cell part;cytoplasm	unique cytosolic	14	14	14	31.4	31.4	31.4	68.856	0	127.47	73	O95671	O95671	N-acetylserotonin O-methyltransferase-like protein	ASMTL
29.0765	29.1875	29.0161	cell part;centrosome;cytoplasmic part;cytoskeletal part;cytosol;intracellular membrane-bounded organelle;intracellular non-membrane-bounded organelle;intracellular organelle;intracellular organelle part;intracellular part;membrane-bounded organelle;microtubule organizing center;non-membrane-bounded organelle;nucleus;organelle;organelle part;perinuclear region of cytoplasm	cell part;centrosome;cytosol;intracellular membrane-bounded organelle;intracellular non-membrane-bounded organelle;intracellular organelle;microtubule organizing center;nucleus;organelle		8	8	8	41.9	41.9	41.9	43.064	0	66.739	37	O95684	O95684	FGFR1 oncogene partner	FGFR1OP
29.99	29.6722	29.5549	cell junction;cell part;cell projection;centrosome;cytoplasm;cytoplasmic part;cytoskeletal part;intracellular non-membrane-bounded organelle;intracellular organelle;intracellular organelle part;intracellular part;macromolecular complex;membrane;membrane part;microtubule organizing center;neuron projection;non-membrane-bounded organelle;organelle;organelle part;plasma membrane;protein complex;SNAR…	cell part;cell projection;centrosome;cytoplasm;intracellular non-membrane-bounded organelle;intracellular organelle;macromolecular complex;membrane;microtubule organizing center;neuron projection;organelle;plasma membrane;protein complex;synapse		5	5	5	29.8	29.8	29.8	28.97	0	29.338	38	O95721	O95721	Synaptosomal-associated protein 29	SNAP29
31.0152	31.6312	31.7403	cell part;cytoplasm;extracellular membrane-bounded organelle;extracellular organelle;extracellular region part;extracellular vesicular exosome;intracellular part;membrane-bounded organelle;membrane-bounded vesicle;organelle;vesicle	cell part;cytoplasm;extracellular organelle;organelle;vesicle	unique cytosolic	15	15	12	41.2	41.2	35.9	58.022	0	190.99	139	O95747	O95747	Serine/threonine-protein kinase OSR1	OXSR1
30.3597	29.5112	30.1841	cell part;cytoplasmic part;cytosol;intracellular part	cell part;cytosol	unique cytosolic	5	5	5	18.7	18.7	18.7	34.87	0	21.119	37	O95749	O95749	Geranylgeranyl pyrophosphate synthase	GGPS1
33.8084	34.0358	33.9693	cell part;cytoplasm;cytoplasmic part;cytosol;intracellular membrane-bounded organelle;intracellular organelle;intracellular part;membrane-bounded organelle;nucleus;organelle	cell part;cytoplasm;cytosol;intracellular membrane-bounded organelle;intracellular organelle;nucleus;organelle		39	36	36	56.3	51	51	94.511	0	323.31	456	O95757	O95757	Heat shock 70 kDa protein 4L	HSPA4L
29.6804	29.6218	29.4724	cell part;intracellular organelle part;intracellular part;macromolecular complex;nuclear part;organelle part;ribonucleoprotein complex;small nuclear ribonucleoprotein complex;spliceosomal complex;U4/U6 x U5 tri-snRNP complex	cell part;macromolecular complex;ribonucleoprotein complex;small nuclear ribonucleoprotein complex;spliceosomal complex		3	3	3	37.5	37.5	37.5	10.403	0	11.228	19	O95777	O95777	U6 snRNA-associated Sm-like protein LSm8	LSM8
30.0668	29.4083	30.5872	AP-2 adaptor complex;apical plasma membrane;AP-type membrane coat adaptor complex;basolateral plasma membrane;cell part;clathrin adaptor complex;clathrin coat;clathrin coat of trans-Golgi network vesicle;clathrin coated vesicle membrane;clathrin vesicle coat;clathrin-coated endocytic vesicle membrane;coated vesicle membrane;cytoplasmic part;cytoplasmic vesicle membrane;cytoplasmic vesicle part;cy…	AP-type membrane coat adaptor complex;cell part;cytosol;macromolecular complex;membrane;plasma membrane;protein complex		21	16	16	33.8	26.2	26.2	107.54	0	70.417	38	O95782	O95782	AP-2 complex subunit alpha-1	AP2A1
27.5596	26.8625	27.4955	cell body;cell part;cell projection;cytoplasm;cytoplasmic part;cytoskeletal part;dendrite;endoplasmic reticulum;extracellular membrane-bounded organelle;extracellular organelle;extracellular region part;extracellular vesicular exosome;intracellular membrane-bounded organelle;intracellular non-membrane-bounded organelle;intracellular organelle;intracellular organelle part;intracellular part;macrom…	cell body;cell part;cell projection;cytoplasm;endoplasmic reticulum;extracellular organelle;intracellular membrane-bounded organelle;intracellular non-membrane-bounded organelle;intracellular organelle;macromolecular complex;membrane;neuron projection;neuronal cell body;organelle;plasma membrane;protein complex;ribonucleoprotein complex;vesicle	unique cytosolic	4	4	4	11.3	11.3	11.3	63.182	0	25.076	9	O95793	O95793	Double-stranded RNA-binding protein Staufen homolog 1	STAU1
31.797	32.5721	32.0568				18	18	18	66.4	66.4	66.4	44.678	0	195.23	141	O95801	O95801	Tetratricopeptide repeat protein 4	TTC4
30.909	30.2822	30.8756	cell part;cytoplasmic part;cytosol;intracellular part	cell part;cytosol	unique cytosolic	7	7	7	40.3	40.3	40.3	23.772	0	48.009	28	O95816	O95816	BAG family molecular chaperone regulator 2	BAG2
31.1357	30.9632	30.7654	cell part;cell projection;contractile fiber part;cytoplasm;cytoplasmic part;cytosol;intracellular part;membrane;neuron projection;organelle part;plasma membrane;Z disc	cell part;cell projection;cytoplasm;cytosol;membrane;neuron projection;plasma membrane		20	20	20	67	67	67	61.594	0	163.22	105	O95817	O95817	BAG family molecular chaperone regulator 3	BAG3
29.4524	29.6968	29.9954	cell part;cytoplasmic part;cytosol;intracellular part	cell part;cytosol	unique cytosolic	8	8	8	36.7	36.7	36.7	38.696	0	323.31	46	O95825	O95825	Quinone oxidoreductase-like protein 1	CRYZL1
28.0569	27.2987	27.1667	cell part;cytoplasm;cytoskeletal part;intracellular non-membrane-bounded organelle;intracellular organelle;intracellular organelle part;intracellular part;macromolecular complex;microtubule;microtubule associated complex;non-membrane-bounded organelle;organelle;organelle part;protein complex;spindle	cell part;cytoplasm;intracellular non-membrane-bounded organelle;intracellular organelle;macromolecular complex;organelle;protein complex		3	3	3	8.3	8.3	8.3	70.678	0	22.11	9	O95834	O95834	Echinoderm microtubule-associated protein-like 2	EML2
33.163	33.1013	32.8799	cell part;cytoplasmic part;cytosol;extracellular membrane-bounded organelle;extracellular organelle;extracellular region part;extracellular vesicular exosome;intracellular part;membrane-bounded organelle;membrane-bounded vesicle;organelle;vesicle	cell part;cytosol;extracellular organelle;organelle;vesicle	unique cytosolic	17	17	17	67.9	67.9	67.9	33.392	0	199.12	250	O95861	O95861	3(2),5-bisphosphate nucleotidase 1	BPNT1
28.7303	29.2947	28.7747	cell part;centrosome;cytoplasm;cytoplasmic part;cytoskeletal part;extracellular membrane-bounded organelle;extracellular organelle;extracellular region part;extracellular vesicular exosome;intracellular membrane-bounded organelle;intracellular non-membrane-bounded organelle;intracellular organelle;intracellular organelle part;intracellular part;membrane-bounded organelle;membrane-bounded vesicle;…	cell part;centrosome;cytoplasm;extracellular organelle;intracellular membrane-bounded organelle;intracellular non-membrane-bounded organelle;intracellular organelle;microtubule organizing center;mitochondrion;organelle;vesicle		6	6	6	37.9	37.9	37.9	29.644	0	58.77	30	O95865	O95865	N(G),N(G)-dimethylarginine dimethylaminohydrolase 2	DDAH2
28.4213	26.9171	27.386	cell part;cytoplasmic part;endoplasmic reticulum lumen;endoplasmic reticulum part;intracellular organelle lumen;intracellular organelle part;intracellular part;membrane-enclosed lumen;organelle lumen;organelle part	cell part		2	2	2	14	14	14	19.206	0	9.8211	8	O95881	O95881	Thioredoxin domain-containing protein 12	TXNDC12
28.9313	28.4202	28.8111	cell part;cytoplasm;intracellular organelle part;intracellular part;nuclear part;nucleoplasm;organelle part	cell part;cytoplasm;nucleoplasm		11	11	11	27.5	27.5	27.5	72.757	0	63.165	38	O95905	O95905	Protein SGT1	ECD
27.0079	26.8007	26.8489	cell part;chromatin;chromatin remodeling complex;chromosomal part;cytoplasm;heterochromatin;histone deacetylase complex;intracellular organelle part;intracellular part;macromolecular complex;nuclear chromatin;nuclear chromosome part;nuclear part;nucleoplasm;nucleoplasm part;NuRD complex;organelle part;protein complex;transcriptional repressor complex	cell part;chromatin remodeling complex;cytoplasm;macromolecular complex;nucleoplasm;protein complex;transcriptional repressor complex		4	4	4	29.9	29.9	29.9	32.844	0	13.435	12	O95983	O95983	Methyl-CpG-binding domain protein 3	MBD3
28.2859	27.8297	27.2154	cell part;cytoplasmic part;cytosol;extracellular membrane-bounded organelle;extracellular organelle;extracellular region part;extracellular vesicular exosome;intracellular part;membrane-bounded organelle;membrane-bounded vesicle;organelle;vesicle	cell part;cytosol;extracellular organelle;organelle;vesicle	unique cytosolic	4	4	4	32.6	32.6	32.6	19.471	0	14.791	8	O95989	O95989	Diphosphoinositol polyphosphate phosphohydrolase 1	NUDT3
29.215	28.995	28.7971	CBM complex;cell part;cytoplasm;cytoplasmic microtubule;cytoplasmic part;cytoskeletal part;cytosol;immunological synapse;intracellular membrane-bounded organelle;intracellular organelle;intracellular organelle part;intracellular part;lysosome;lytic vacuole;macromolecular complex;membrane;membrane part;membrane raft;membrane-bounded organelle;microtubule;nucleus;organelle;organelle part;perinuclea…	cell part;cytoplasm;cytosol;intracellular membrane-bounded organelle;intracellular organelle;lysosome;macromolecular complex;membrane;nucleus;organelle;plasma membrane;protein complex;vacuole		6	6	6	43.8	43.8	43.8	26.251	0	66	21	O95999	O95999	B-cell lymphoma/leukemia 10	BCL10
30.3574	30.2534	30.1613	cell part;cytoplasm;cytoplasmic part;cytosol;intracellular membrane-bounded organelle;intracellular organelle;intracellular part;macromolecular complex;membrane-bounded organelle;molybdopterin synthase complex;nucleus;organelle;protein complex	cell part;cytoplasm;cytosol;intracellular membrane-bounded organelle;intracellular organelle;macromolecular complex;nucleus;organelle;protein complex		5	5	5	38.3	38.3	38.3	20.944	0	42.281	65	O96007	O96007	Molybdopterin synthase catalytic subunit	MOCS2
29.8909	29.2558	29.2305	adherens junction;anchoring junction;cell junction;cell part;cell-substrate adherens junction;cell-substrate junction;cytoplasmic part;focal adhesion;Golgi apparatus;intracellular membrane-bounded organelle;intracellular organelle;intracellular part;membrane-bounded organelle;organelle	cell part;Golgi apparatus;intracellular membrane-bounded organelle;intracellular organelle;organelle		15	15	15	45.5	45.5	45.5	64.071	0	77.398	49	O96013	O96013	Serine/threonine-protein kinase PAK 4	PAK4
30.318	30.4014	29.9618	cell part;cytoplasmic part;Golgi apparatus;intracellular membrane-bounded organelle;intracellular organelle;intracellular organelle part;intracellular part;membrane-bounded organelle;nuclear body;nuclear part;nucleoplasm;nucleoplasm part;organelle;organelle part;PML body	cell part;Golgi apparatus;intracellular membrane-bounded organelle;intracellular organelle;nucleoplasm;organelle		11	11	11	28.4	28.4	28.4	60.914	0	106.23	54	O96017	O96017	Serine/threonine-protein kinase Chk2	CHEK2
28.4758	28.1546	27.9208	cell part;chromatin;chromatin remodeling complex;chromosomal part;DNA helicase complex;H4/H2A histone acetyltransferase complex;histone acetyltransferase complex;Ino80 complex;intracellular membrane-bounded organelle;intracellular organelle;intracellular organelle part;intracellular part;macromolecular complex;membrane;membrane-bounded organelle;npBAF complex;NuA4 histone acetyltransferase comple…	cell part;chromatin remodeling complex;DNA helicase complex;intracellular membrane-bounded organelle;intracellular organelle;macromolecular complex;membrane;nucleoplasm;nucleus;organelle;plasma membrane;protein complex		5	5	5	17.9	17.9	17.9	47.46	0	35.307	13	O96019;O94805	O96019	Actin-like protein 6A	ACTL6A
30.0897	30.7479	29.8356	cell part;cytoplasmic part;cytosol;extracellular membrane-bounded organelle;extracellular organelle;extracellular region part;extracellular vesicular exosome;intracellular part;macromolecular complex;membrane-bounded organelle;membrane-bounded vesicle;molybdopterin synthase complex;organelle;protein complex;vesicle	cell part;cytosol;extracellular organelle;macromolecular complex;organelle;protein complex;vesicle		6	6	6	55.7	55.7	55.7	9.7552	0	17.39	31	O96033	O96033	Molybdopterin synthase sulfur carrier subunit	MOCS2
36.1757	36.1238	36.0106	cell part;cell projection part;cytoplasmic part;cytosol;extracellular membrane-bounded organelle;extracellular organelle;extracellular region part;extracellular vesicular exosome;flagellar fibrous sheath;flagellum part;intracellular membrane-bounded organelle;intracellular organelle;intracellular organelle part;intracellular part;membrane;membrane-bounded organelle;membrane-bounded vesicle;microt…	cell part;cytosol;extracellular organelle;intracellular membrane-bounded organelle;intracellular organelle;membrane;mitochondrion;nucleus;organelle;vesicle		18	16	16	68.1	64.2	64.2	36.688	0	232.92	1174	P00338;Q6ZMR3	P00338	L-lactate dehydrogenase A chain	LDHA
32.1636	32.9102	32.8507	cell part;cytoplasmic part;cytosol;intracellular organelle part;intracellular part;nuclear part;nucleoplasm;organelle part	cell part;cytosol;nucleoplasm		11	11	11	66.3	66.3	66.3	21.452	0	72.461	255	P00374;Q86XF0	P00374	Dihydrofolate reductase	DHFR
33.4908	33.4378	32.8789	cell part;cytoplasmic part;cytosol;external side of plasma membrane;extracellular membrane-bounded organelle;extracellular organelle;extracellular region part;extracellular vesicular exosome;intracellular organelle lumen;intracellular organelle part;intracellular part;membrane part;membrane-bounded organelle;membrane-bounded vesicle;membrane-enclosed lumen;mitochondrial matrix;mitochondrial part;…	cell part;cytosol;extracellular organelle;organelle;vesicle		19	19	19	54	54	54	56.256	0	224.83	227	P00390	P00390	Glutathione reductase, mitochondrial	GSR
36.5385	36.1757	35.9684	cell body;cell part;cell projection cytoplasm;cell projection part;cytoplasm;cytoplasmic membrane-bounded vesicle;cytoplasmic part;cytoplasmic vesicle;cytosol;dendrite cytoplasm;dense core granule;extracellular matrix;extracellular membrane-bounded organelle;extracellular organelle;extracellular region;extracellular region part;extracellular space;extracellular vesicular exosome;intracellular mem…	cell body;cell part;cytoplasm;cytoplasmic membrane-bounded vesicle;cytosol;extracellular matrix;extracellular organelle;extracellular region;extracellular space;intracellular membrane-bounded organelle;intracellular organelle;macromolecular complex;microbody;mitochondrion;neuronal cell body;nucleoplasm;nucleus;organelle;peroxisome;protein complex;vesicle		8	8	8	66.9	66.9	66.9	15.936	0	323.31	824	P00441	P00441	Superoxide dismutase [Cu-Zn]	SOD1
34.5355	34.9158	34.9028	cell part;cytoplasm;cytoplasmic part;cytoskeleton;cytosol;extracellular membrane-bounded organelle;extracellular organelle;extracellular region part;extracellular vesicular exosome;intracellular;intracellular non-membrane-bounded organelle;intracellular organelle;intracellular part;membrane-bounded organelle;membrane-bounded vesicle;non-membrane-bounded organelle;organelle;vesicle	cell part;cytoplasm;cytoskeleton;cytosol;extracellular organelle;intracellular;intracellular non-membrane-bounded organelle;intracellular organelle;organelle;vesicle	unique cytosolic	20	20	20	80.6	80.6	80.6	32.118	0	281.58	607	P00491	P00491	Purine nucleoside phosphorylase	PNP
34.8416	34.4622	35.041	cell part;cytoplasm;cytoplasmic part;cytosol;extracellular membrane-bounded organelle;extracellular organelle;extracellular region part;extracellular vesicular exosome;intracellular part;membrane-bounded organelle;membrane-bounded vesicle;organelle;vesicle	cell part;cytoplasm;cytosol;extracellular organelle;organelle;vesicle	unique cytosolic	13	13	13	76.1	76.1	76.1	24.579	0	189.09	468	P00492	P00492	Hypoxanthine-guanine phosphoribosyltransferase	HPRT1
36.8711	37.0974	36.9659	cell part;cytoplasmic part;cytosol;extracellular membrane-bounded organelle;extracellular organelle;extracellular region part;extracellular vesicular exosome;intracellular part;membrane;membrane part;membrane raft;membrane-bounded organelle;membrane-bounded vesicle;organelle;vesicle	cell part;cytosol;extracellular organelle;membrane;organelle;vesicle		24	24	24	67.9	67.9	67.9	44.614	0	323.31	1893	P00558;P07205	P00558	Phosphoglycerate kinase 1	PGK1
32.1837	31.8765	32.5335	axoneme part;cell part;cell projection part;cytoplasm;cytoplasmic part;cytosol;extracellular membrane-bounded organelle;extracellular organelle;extracellular region part;extracellular vesicular exosome;intracellular part;membrane;membrane-bounded organelle;membrane-bounded vesicle;organelle;organelle part;outer dense fiber;plasma membrane;vesicle	cell part;cytoplasm;cytosol;extracellular organelle;membrane;organelle;plasma membrane;vesicle	unique cytosolic	11	11	11	68	68	68	21.635	0	165.11	171	P00568;Q9Y6K8	P00568	Adenylate kinase isoenzyme 1	AK1
29.2364	29.3454	29.7269	cell body;cell junction;cell part;cell projection cytoplasm;cell projection part;cell surface;cytoplasm;cytoplasmic membrane-bounded vesicle lumen;cytoplasmic part;cytoplasmic vesicle part;cytosol;dendrite cytoplasm;external side of plasma membrane;extracellular region part;extracellular space;intracellular membrane-bounded organelle;intracellular organelle;intracellular organelle part;intracellu…	cell body;cell part;cell surface;cytoplasm;cytosol;extracellular space;intracellular membrane-bounded organelle;intracellular organelle;lysosome;membrane;neuronal cell body;organelle;plasma membrane;vacuole		8	8	8	33.6	33.6	33.6	40.764	0	54.253	44	P00813	P00813	Adenosine deaminase	ADA
35.5668	35.8636	35.7804	apical part of cell;axon;basolateral plasma membrane;cell part;cell projection;cytoplasm;cytoplasmic part;cytosol;extracellular membrane-bounded organelle;extracellular organelle;extracellular region part;extracellular space;extracellular vesicular exosome;intracellular part;membrane;membrane part;membrane-bounded organelle;membrane-bounded vesicle;microvillus;myelin sheath;neuron projection;orga…	apical part of cell;cell part;cell projection;cytoplasm;cytosol;extracellular organelle;extracellular space;membrane;microvillus;neuron projection;organelle;plasma membrane;vesicle		15	15	15	66.5	66.5	66.5	29.246	0	274.78	854	P00918	P00918	Carbonic anhydrase 2	CA2
29.8755	29.497	29.4457	cell body fiber;cell part;cell projection;cytoplasm;cytoplasmic part;cytosol;endoplasmic reticulum;extracellular membrane-bounded organelle;extracellular organelle;extracellular region part;extracellular vesicular exosome;intracellular membrane-bounded organelle;intracellular organelle;intracellular organelle part;intracellular part;lysosome;lytic vacuole;membrane;membrane-bounded organelle;membr…	cell part;cell projection;cytoplasm;cytosol;endoplasmic reticulum;extracellular organelle;intracellular membrane-bounded organelle;intracellular organelle;lysosome;membrane;neuron projection;nucleus;organelle;vacuole;vesicle		10	10	10	27.4	27.4	27.4	46.53	0	28.809	39	P00966	P00966	Argininosuccinate synthase	ASS1
27.8724	29.7165	28.7506	cell part;cytoplasmic part;cytosol;extracellular membrane-bounded organelle;extracellular organelle;extracellular region part;extracellular vesicular exosome;ferritin complex;intracellular ferritin complex;intracellular membrane-bounded organelle;intracellular organelle;intracellular part;macromolecular complex;membrane-bounded organelle;membrane-bounded vesicle;nucleus;organelle;protein complex;…	cell part;cytosol;extracellular organelle;intracellular membrane-bounded organelle;intracellular organelle;macromolecular complex;nucleus;organelle;protein complex;vesicle		7	7	7	45.9	45.9	45.9	21.225	0	19.254	25	P02794	P02794	Ferritin heavy chain;Ferritin heavy chain, N-terminally processed	FTH1
30.0813	30.0081	29.2862	cell part;cell projection;cytoplasm;cytoplasmic part;cytosol;Golgi apparatus;intracellular membrane-bounded organelle;intracellular organelle;intracellular organelle part;intracellular part;membrane;membrane-bounded organelle;mitochondrial membrane;mitochondrial outer membrane;mitochondrial part;nucleus;organelle;organelle membrane;organelle outer membrane;organelle part;outer membrane;plasma mem…	cell part;cell projection;cytoplasm;cytosol;Golgi apparatus;intracellular membrane-bounded organelle;intracellular organelle;membrane;nucleus;organelle;plasma membrane;pseudopodium		12	9	8	29.6	24.2	22.5	73.051	0	55.746	45	P04049	P04049	RAF proto-oncogene serine/threonine-protein kinase	RAF1
25.0338	26.6333	27.2774	cell part;cytoplasm;cytoplasmic part;extracellular membrane-bounded organelle;extracellular organelle;extracellular region part;extracellular vesicular exosome;intracellular membrane-bounded organelle;intracellular organelle;intracellular part;lysosome;lytic vacuole;membrane-bounded organelle;membrane-bounded vesicle;organelle;vacuole;vesicle	cell part;cytoplasm;extracellular organelle;intracellular membrane-bounded organelle;intracellular organelle;lysosome;organelle;vacuole;vesicle		4	4	4	12.4	12.4	12.4	53.688	0	11.659	8	P04066	P04066	Tissue alpha-L-fucosidase	FUCA1
37.7106	37.7729	37.9019	actin cytoskeleton;cell part;contractile fiber part;cytoplasmic membrane-bounded vesicle lumen;cytoplasmic part;cytoplasmic vesicle part;cytoskeleton;cytosol;extracellular membrane-bounded organelle;extracellular organelle;extracellular region;extracellular region part;extracellular space;extracellular vesicular exosome;I band;intracellular membrane-bounded organelle;intracellular non-membrane-bo…	cell part;cytoskeleton;cytosol;extracellular organelle;extracellular region;extracellular space;intracellular membrane-bounded organelle;intracellular non-membrane-bounded organelle;intracellular organelle;membrane;nucleus;organelle;vesicle	unique cytosolic	27	27	24	76.4	76.4	64	39.42	0	323.31	4560	P04075	P04075	Fructose-bisphosphate aldolase A	ALDOA
34.4829	34.3139	34.6424	cell part;cytoplasm;extracellular membrane-bounded organelle;extracellular organelle;extracellular region part;extracellular space;extracellular vesicular exosome;intracellular non-membrane-bounded organelle;intracellular organelle;intracellular organelle part;intracellular part;membrane-bounded organelle;membrane-bounded vesicle;non-membrane-bounded organelle;nuclear part;nucleolus;organelle;org…	cell part;cytoplasm;extracellular organelle;extracellular space;intracellular non-membrane-bounded organelle;intracellular organelle;nucleolus;organelle;vesicle		9	9	9	85.7	85.7	85.7	11.139	0	254.24	345	P04080	P04080	Cystatin-B	CSTB
27.8439	27.4006	27.7385	adherens junction;anchoring junction;basolateral plasma membrane;cell junction;cell part;cell projection;cell surface;cell-substrate adherens junction;cell-substrate junction;cilium;cornified envelope;cytoplasm;cytoplasmic part;cytoskeleton;endosome;extracellular membrane-bounded organelle;extracellular organelle;extracellular region;extracellular region part;extracellular space;extracellular ves…	cell part;cell projection;cell surface;cilium;cytoplasm;cytoskeleton;endosome;extracellular organelle;extracellular region;extracellular space;intracellular membrane-bounded organelle;intracellular non-membrane-bounded organelle;intracellular organelle;lysosome;macromolecular complex;membrane;nucleus;organelle;plasma membrane;protein complex;vacuole;vesicle		5	5	5	22.5	22.5	22.5	38.714	0	100.66	12	P04083	P04083	Annexin A1	ANXA1
28.4201	27.9143	27.2435	cell part;cytoplasm;cytoplasmic part;cytosol;intracellular membrane-bounded organelle;intracellular organelle;intracellular organelle lumen;intracellular organelle part;intracellular part;membrane;membrane-bounded organelle;membrane-enclosed lumen;mitochondrial matrix;mitochondrial part;nuclear part;nucleoplasm;nucleus;organelle;organelle lumen;organelle part	cell part;cytoplasm;cytosol;intracellular membrane-bounded organelle;intracellular organelle;membrane;nucleoplasm;nucleus;organelle		9	9	9	17.9	17.9	17.9	85.658	0	71.865	16	P04150;P08235	P04150	Glucocorticoid receptor	NR3C1
30.7736	30.0432	30.2113	cell part;cytoplasmic part;cytosol;intracellular part	cell part;cytosol	unique cytosolic	8	8	8	36.3	36.3	36.3	25.468	0	58.601	82	P04183	P04183	Thymidine kinase, cytosolic	TK1
32.0133	32.3121	32.4056	axon part;cell body;cell part;cell projection;cell projection part;cilium;cytoplasmic part;cytoskeletal part;cytosol;extracellular membrane-bounded organelle;extracellular organelle;extracellular region part;extracellular vesicular exosome;internode region of axon;intracellular membrane-bounded organelle;intracellular organelle;intracellular organelle part;intracellular part;macromolecular comple…	cell body;cell part;cell projection;cilium;cytosol;extracellular organelle;intracellular membrane-bounded organelle;intracellular organelle;macromolecular complex;neuronal cell body;nucleus;organelle;protein complex;vesicle		29	5	2	73.9	13.5	7.4	49.585	0	160.33	90	P04350	P04350	Tubulin beta-4A chain	TUBB4A
38.702	38.9921	38.7008	cell part;cytoplasm;cytoplasmic part;cytoskeleton;cytosol;extracellular membrane-bounded organelle;extracellular organelle;extracellular region part;extracellular vesicular exosome;intracellular membrane-bounded organelle;intracellular non-membrane-bounded organelle;intracellular organelle;intracellular organelle part;intracellular part;lipid particle;macromolecular complex;membrane;membrane-boun…	cell part;cytoplasm;cytoskeleton;cytosol;extracellular organelle;intracellular membrane-bounded organelle;intracellular non-membrane-bounded organelle;intracellular organelle;lipid particle;macromolecular complex;membrane;nucleus;organelle;plasma membrane;ribonucleoprotein complex;vesicle		23	23	23	77.6	77.6	77.6	36.053	0	323.31	7701	P04406;O14556	P04406	Glyceraldehyde-3-phosphate dehydrogenase	GAPDH
31.0537	31.9288	31.7092	cell part;cytoplasm;cytoplasmic part;cytosol;extracellular membrane-bounded organelle;extracellular organelle;extracellular region part;extracellular vesicular exosome;intracellular part;membrane;membrane-bounded organelle;membrane-bounded vesicle;organelle;plasma membrane;vesicle	cell part;cytoplasm;cytosol;extracellular organelle;membrane;organelle;plasma membrane;vesicle		12	12	12	78	78	78	28.315	0	271.18	152	P04632;Q96L46	P04632	Calpain small subunit 1	CAPNS1
30.4919	30.1422	29.9084	adherens junction;anchoring junction;cell junction;cell part;cell-substrate adherens junction;cell-substrate junction;contractile fiber part;cytoplasm;cytoplasmic part;cytoskeletal part;cytoskeleton;cytosol;extracellular membrane-bounded organelle;extracellular organelle;extracellular region part;extracellular space;extracellular vesicular exosome;focal adhesion;intracellular membrane-bounded org…	cell part;cytoplasm;cytoskeleton;cytosol;extracellular organelle;extracellular space;intracellular membrane-bounded organelle;intracellular non-membrane-bounded organelle;intracellular organelle;macromolecular complex;membrane;nucleus;organelle;plasma membrane;proteasome complex;protein complex;vesicle		7	7	7	49.3	49.3	49.3	22.782	0	63.953	49	P04792	P04792	Heat shock protein beta-1	HSPB1
32.567	32.56	32.6877	cell part;cytoplasm;cytoplasmic part;cytosol;intracellular membrane-bounded organelle;intracellular non-membrane-bounded organelle;intracellular organelle;intracellular organelle lumen;intracellular organelle part;intracellular part;membrane;membrane-bounded organelle;membrane-enclosed lumen;mitochondrial inner membrane;mitochondrial matrix;mitochondrial membrane;mitochondrial part;mitochondrion;…	cell part;cytoplasm;cytosol;intracellular membrane-bounded organelle;intracellular non-membrane-bounded organelle;intracellular organelle;membrane;mitochondrion;nucleolus;nucleoplasm;nucleus;organelle		15	15	15	65.2	65.2	65.2	35.716	0	218.28	152	P04818	P04818	Thymidylate synthase	TYMS
31.6348	30.9396	30.7745	cell part;chromatin;chromosomal part;chromosome;condensed chromosome;condensed nuclear chromosome;extracellular membrane-bounded organelle;extracellular organelle;extracellular region part;extracellular vesicular exosome;germ cell nucleus;intracellular membrane-bounded organelle;intracellular non-membrane-bounded organelle;intracellular organelle;intracellular organelle part;intracellular part;ma…	cell part;chromosome;extracellular organelle;intracellular membrane-bounded organelle;intracellular non-membrane-bounded organelle;intracellular organelle;macromolecular complex;nuclear chromosome;nucleoplasm;nucleosome;nucleus;organelle;vesicle		4	2	2	32.8	25.8	25.8	13.936	0	37.094	43	Q99878;Q96KK5;Q9BTM1;Q16777;Q93077;Q7L7L0;Q6FI13;P20671;P0C0S8;P04908;Q96QV6;P16104;Q8IUE6	Q99878;Q96KK5;Q9BTM1;Q16777;Q93077;Q7L7L0;Q6FI13;P20671;P0C0S8;P04908;Q96QV6;P16104	Histone H2A type 1-J;Histone H2A type 1-H;Histone H2A.J;Histone H2A type 2-C;Histone H2A type 1-C;Histone H2A type 3;Histone H2A type 2-A;Histone H2A type 1-D;Histone H2A type 1;Histone H2A type 1-B/E;Histone H2A type 1-A;Histone H2AX	HIST1H2AJ;HIST1H2AH;H2AFJ;HIST2H2AC;HIST1H2AC;HIST3H2A;HIST2H2AA3;HIST1H2AD;HIST1H2AG;HIST1H2AB;HIST1H2AA;H2AFX
26.2824	27.8073	27.344	apical plasma membrane;axon;basolateral plasma membrane;caveola;cell part;cell projection;cell projection part;cytoplasmic membrane-bounded vesicle;cytoplasmic part;cytoplasmic vesicle;dendritic spine head;dendritic spine neck;endoplasmic reticulum;endosome;extracellular membrane-bounded organelle;extracellular organelle;extracellular region part;extracellular vesicular exosome;Golgi apparatus;in…	cell part;cell projection;cytoplasmic membrane-bounded vesicle;endoplasmic reticulum;endosome;extracellular organelle;Golgi apparatus;intracellular membrane-bounded organelle;intracellular organelle;macromolecular complex;membrane;neuron projection;nucleus;organelle;plasma membrane;protein complex;synapse;vesicle		7	7	4	9.6	9.6	5.1	112.89	0	21.338	10	P05023;P13637;P20648;Q13733;P54707	P05023;P13637	Sodium/potassium-transporting ATPase subunit alpha-1;Sodium/potassium-transporting ATPase subunit alpha-3	ATP1A1;ATP1A3
26.3964	24.5274	26.1992	cell part;cell projection;cilium;cytoplasmic part;cytoskeletal part;extracellular membrane-bounded organelle;extracellular organelle;extracellular region part;extracellular vesicular exosome;integral to membrane;integral to plasma membrane;intracellular membrane-bounded organelle;intracellular non-membrane-bounded organelle;intracellular organelle;intracellular organelle part;intracellular part;i…	cell part;cell projection;cilium;extracellular organelle;intracellular membrane-bounded organelle;intracellular non-membrane-bounded organelle;intracellular organelle;macromolecular complex;membrane;mitochondrial inner membrane presequence translocase complex;mitochondrion;nucleus;organelle;protein complex;vesicle		3	3	3	9.4	9.4	9.4	33.064	0.00083079	3.3669	3	P12235;P05141;P12236;Q9H0C2	P12235;P05141;P12236;Q9H0C2	ADP/ATP translocase 1;ADP/ATP translocase 2;ADP/ATP translocase 2, N-terminally processed;ADP/ATP translocase 3;ADP/ATP translocase 3, N-terminally processed;ADP/ATP translocase 4;ADP/ATP translocase 4, N-terminally processed	SLC25A4;SLC25A5;SLC25A6;SLC25A31
30.5615	30.2045	30.3501	cell part;cytoplasmic part;cytosol;eukaryotic 48S preinitiation complex;eukaryotic translation initiation factor 2 complex;extracellular membrane-bounded organelle;extracellular organelle;extracellular region part;extracellular vesicular exosome;intracellular membrane-bounded organelle;intracellular non-membrane-bounded organelle;intracellular organelle;intracellular part;macromolecular complex;m…	cell part;cytosol;extracellular organelle;intracellular membrane-bounded organelle;intracellular non-membrane-bounded organelle;intracellular organelle;macromolecular complex;membrane;nucleus;organelle;polysome;protein complex;ribonucleoprotein complex;ribosome;vesicle		15	15	15	53.3	53.3	53.3	36.112	0	96.4	53	P05198	P05198	Eukaryotic translation initiation factor 2 subunit 1	EIF2S1
33.2633	33.8065	33.5018	adherens junction;anchoring junction;cell junction;cell part;cell-substrate adherens junction;cell-substrate junction;cytoplasm;cytoplasmic part;cytosol;cytosolic large ribosomal subunit;extracellular membrane-bounded organelle;extracellular organelle;extracellular region part;extracellular vesicular exosome;focal adhesion;intracellular organelle part;intracellular part;large ribosomal subunit;ma…	cell part;cytoplasm;cytosol;extracellular organelle;macromolecular complex;organelle;ribonucleoprotein complex;vesicle		3	3	3	74.6	74.6	74.6	11.514	0	109.59	406	P05386	P05386	60S acidic ribosomal protein P1	RPLP1
35.0631	34.3233	34.7481	adherens junction;anchoring junction;cell junction;cell part;cell-substrate adherens junction;cell-substrate junction;cytoplasmic part;cytosol;cytosolic large ribosomal subunit;extracellular membrane-bounded organelle;extracellular organelle;extracellular region part;extracellular vesicular exosome;focal adhesion;intracellular organelle part;intracellular part;large ribosomal subunit;macromolecul…	cell part;cytosol;extracellular organelle;macromolecular complex;membrane;organelle;ribonucleoprotein complex;vesicle		6	6	6	76.5	76.5	76.5	11.665	0	150.78	293	P05387	P05387	60S acidic ribosomal protein P2	RPLP2
33.0805	31.2829	32.0519	adherens junction;anchoring junction;cell junction;cell part;cell-substrate adherens junction;cell-substrate junction;cytoplasm;cytoplasmic part;cytosol;cytosolic large ribosomal subunit;extracellular membrane-bounded organelle;extracellular organelle;extracellular region part;extracellular vesicular exosome;focal adhesion;intracellular membrane-bounded organelle;intracellular non-membrane-bounde…	cell part;cytoplasm;cytosol;extracellular organelle;intracellular membrane-bounded organelle;intracellular non-membrane-bounded organelle;intracellular organelle;macromolecular complex;membrane;nucleus;organelle;ribonucleoprotein complex;ribosome;vesicle		11	11	11	55.8	55.8	55.8	34.273	0	91.192	175	P05388;Q8NHW5	P05388;Q8NHW5	60S acidic ribosomal protein P0;60S acidic ribosomal protein P0-like	RPLP0;RPLP0P6
28.093	28.3489	28.3057	cell part;chromatin;chromosomal part;cytoplasm;cytoplasmic part;cytosol;DNA-directed RNA polymerase complex;DNA-directed RNA polymerase III complex;intracellular organelle part;intracellular part;macromolecular complex;nuclear chromatin;nuclear chromosome part;nuclear DNA-directed RNA polymerase complex;nuclear part;nucleoplasm;nucleoplasm part;organelle part;protein complex;RNA polymerase complex	cell part;cytoplasm;cytosol;macromolecular complex;nucleoplasm;protein complex;RNA polymerase complex		8	8	8	30.2	30.2	30.2	44.395	0	50.613	23	P05423	P05423	DNA-directed RNA polymerase III subunit RPC4	POLR3D
35.2065	34.7497	35.1753	cell part;intracellular membrane-bounded organelle;intracellular organelle;intracellular part;macromolecular complex;membrane-bounded organelle;nucleus;organelle;ribonucleoprotein complex	cell part;intracellular membrane-bounded organelle;intracellular organelle;macromolecular complex;nucleus;organelle;ribonucleoprotein complex		19	19	19	49.5	49.5	49.5	46.836	0	146.43	932	P05455	P05455	Lupus La protein	SSB
32.9579	32.9143	33.1052	cell part;cytoplasm;cytoplasmic part;cytosol;intracellular organelle part;intracellular part;nuclear part;nucleoplasm;organelle part	cell part;cytoplasm;cytosol;nucleoplasm		15	15	15	64	64	64	40.786	0	207.66	252	P06132	P06132	Uroporphyrinogen decarboxylase	UROD
25.7908	24.8297	24.3441	actin filament;cell part;cytoplasmic part;cytoskeletal part;cytosol;endosome;extrinsic to internal side of plasma membrane;extrinsic to membrane;extrinsic to plasma membrane;intracellular membrane-bounded organelle;intracellular organelle;intracellular organelle part;intracellular part;macromolecular complex;membrane;membrane part;membrane-bounded organelle;mitochondrion;nucleus;organelle;organel…	cell part;cytosol;endosome;intracellular membrane-bounded organelle;intracellular organelle;macromolecular complex;membrane;mitochondrion;nucleus;organelle;plasma membrane;protein complex		3	2	2	8.6	6.7	6.7	60.761	0	6.2293	2	P06241	P06241	Tyrosine-protein kinase Fyn	FYN
30.741	31.0064	31.1799	cell part;cytoplasm;cytoplasmic part;extracellular membrane-bounded organelle;extracellular organelle;extracellular region;extracellular region part;extracellular vesicular exosome;Golgi apparatus;intracellular membrane-bounded organelle;intracellular organelle;intracellular organelle lumen;intracellular organelle part;intracellular part;lysosomal lumen;lysosome;lytic vacuole;membrane-bounded org…	cell part;cytoplasm;extracellular organelle;extracellular region;Golgi apparatus;intracellular membrane-bounded organelle;intracellular organelle;lysosome;organelle;vacuole;vesicle		9	9	9	30.8	30.8	30.8	48.766	0	236.88	73	P06280	P06280	Alpha-galactosidase A	GLA
29.0855	28.9061	28.488	cell part;chromatin;chromatin remodeling complex;chromosomal part;cytoskeletal part;intracellular membrane-bounded organelle;intracellular non-membrane-bounded organelle;intracellular organelle;intracellular organelle part;intracellular part;macromolecular complex;membrane-bounded organelle;non-membrane-bounded organelle;nuclear body;nuclear part;nucleoplasm;nucleoplasm part;nucleus;organelle;org…	cell part;chromatin remodeling complex;intracellular membrane-bounded organelle;intracellular non-membrane-bounded organelle;intracellular organelle;macromolecular complex;nucleoplasm;nucleus;organelle;protein complex;transcription factor complex		10	10	10	16.2	16.2	16.2	106.16	0	64.128	22	P06400	P06400	Retinoblastoma-associated protein	RB1
32.9923	32.4807	32.8805	cell part;cytoplasm;extracellular membrane-bounded organelle;extracellular organelle;extracellular region part;extracellular vesicular exosome;intracellular membrane-bounded organelle;intracellular organelle;intracellular organelle part;intracellular part;membrane-bounded organelle;membrane-bounded vesicle;nuclear part;nucleoplasm;nucleus;organelle;organelle part;vesicle	cell part;cytoplasm;extracellular organelle;intracellular membrane-bounded organelle;intracellular organelle;nucleoplasm;nucleus;organelle;vesicle		3	3	3	27.9	27.9	27.9	12.203	0	61.646	1010	P06454	P06454	Prothymosin alpha;Prothymosin alpha, N-terminally processed;Thymosin alpha-1	PTMA
33.7919	33.9975	34.0452	cell part;centrosome;cytoplasm;cytoplasmic part;cytoskeletal part;cytosol;extracellular membrane-bounded organelle;extracellular organelle;extracellular region part;extracellular vesicular exosome;intracellular membrane-bounded organelle;intracellular non-membrane-bounded organelle;intracellular organelle;intracellular organelle part;intracellular part;macromolecular complex;membrane;membrane-bou…	cell part;centrosome;cytoplasm;cytosol;extracellular organelle;intracellular membrane-bounded organelle;intracellular non-membrane-bounded organelle;intracellular organelle;macromolecular complex;membrane;microtubule organizing center;midbody;mitochondrion;nucleoplasm;nucleus;organelle;protein complex;vesicle		18	17	16	66	63.3	59.6	34.095	0	189.43	427	P06493	P06493	Cyclin-dependent kinase 1	CDK1
32.2176	30.7378	31.5241	cell part;chromatoid body;cytoplasm;cytoplasmic mRNA processing body;cytoplasmic part;cytosol;eukaryotic translation initiation factor 4F complex;extracellular membrane-bounded organelle;extracellular organelle;extracellular region part;extracellular vesicular exosome;intracellular non-membrane-bounded organelle;intracellular organelle;intracellular part;macromolecular complex;membrane-bounded or…	cell part;cytoplasm;cytosol;extracellular organelle;intracellular non-membrane-bounded organelle;intracellular organelle;macromolecular complex;organelle;protein complex;ribonucleoprotein complex;RNAi effector complex;vesicle		5	5	5	30.9	30.9	30.9	25.097	0	76.557	110	P06730	P06730	Eukaryotic translation initiation factor 4E	EIF4E
37.6766	37.9639	38.0776	cell part;contractile fiber part;cytoplasm;cytoplasmic part;cytosol;cytosolic part;extracellular membrane-bounded organelle;extracellular organelle;extracellular region part;extracellular space;extracellular vesicular exosome;intracellular membrane-bounded organelle;intracellular organelle;intracellular part;M band;macromolecular complex;membrane;membrane-bounded organelle;membrane-bounded vesicl…	cell part;cytoplasm;cytosol;extracellular organelle;extracellular space;intracellular membrane-bounded organelle;intracellular organelle;macromolecular complex;membrane;nucleus;organelle;plasma membrane;protein complex;vesicle		30	30	27	77.4	77.4	68.9	47.168	0	323.31	6181	P06733	P06733	Alpha-enolase	ENO1
35.1267	34.7818	34.9363	cell part;cytoplasm;cytoplasmic part;cytosol;extracellular membrane-bounded organelle;extracellular organelle;extracellular region part;extracellular vesicular exosome;intracellular part;membrane;membrane-bounded organelle;membrane-bounded vesicle;organelle;plasma membrane;vesicle	cell part;cytoplasm;cytosol;extracellular organelle;membrane;organelle;plasma membrane;vesicle		50	50	41	60.4	60.4	49.8	97.147	0	323.31	766	P06737	P06737	Glycogen phosphorylase, liver form	PYGL
36.4996	36.865	36.551	cell part;cell projection;cytoplasm;cytoplasmic part;cytosol;extracellular membrane-bounded organelle;extracellular organelle;extracellular region part;extracellular space;extracellular vesicular exosome;intracellular organelle part;intracellular part;membrane;membrane-bounded organelle;membrane-bounded vesicle;neuron projection;nuclear part;nucleoplasm;organelle;organelle part;plasma membrane;ve…	cell part;cell projection;cytoplasm;cytosol;extracellular organelle;extracellular space;membrane;neuron projection;nucleoplasm;organelle;plasma membrane;vesicle		31	31	25	62.9	62.9	50	63.146	0	323.31	1597	P06744	P06744	Glucose-6-phosphate isomerase	GPI
28.7216	29.0349	29.206	adherens junction;anchoring junction;cell junction;cell part;cell-substrate adherens junction;cell-substrate junction;centrosome;cytoplasm;cytoplasmic part;cytoskeletal part;cytosol;focal adhesion;intracellular membrane-bounded organelle;intracellular non-membrane-bounded organelle;intracellular organelle;intracellular organelle part;intracellular part;macromolecular complex;membrane;membrane-bou…	cell part;centrosome;cytoplasm;cytosol;intracellular membrane-bounded organelle;intracellular non-membrane-bounded organelle;intracellular organelle;macromolecular complex;membrane;microtubule organizing center;nucleolus;nucleoplasm;nucleus;organelle;ribonucleoprotein complex		6	6	6	34	34	34	32.575	0	34.431	43	P06748	P06748	Nucleophosmin	NPM1
32.6975	32.0147	32.1912	actin filament bundle;actomyosin;cell part;contractile fiber part;cytoplasmic part;cytoskeletal part;cytoskeleton;cytosol;extracellular membrane-bounded organelle;extracellular organelle;extracellular region part;extracellular vesicular exosome;intracellular non-membrane-bounded organelle;intracellular organelle;intracellular organelle part;intracellular part;membrane-bounded organelle;membrane-b…	cell part;cytoskeleton;cytosol;extracellular organelle;intracellular non-membrane-bounded organelle;intracellular organelle;organelle;vesicle		11	6	5	33.3	22.8	17.2	32.95	0	17.808	96	P06753	P06753	Tropomyosin alpha-3 chain	TPM3
29.4003	30.0227	29.0768	cell part;cytoplasmic part;extracellular membrane-bounded organelle;extracellular organelle;extracellular region part;extracellular vesicular exosome;intracellular organelle lumen;intracellular organelle part;intracellular part;lysosomal lumen;membrane;membrane-bounded organelle;membrane-bounded vesicle;membrane-enclosed lumen;organelle;organelle lumen;organelle part;vacuolar lumen;vacuolar part;…	cell part;extracellular organelle;membrane;organelle;vesicle		14	14	14	28.7	28.7	28.7	60.702	0	58.682	49	P06865	P06865	Beta-hexosaminidase subunit alpha	HEXA
33.4151	33.075	33.1867	cell part;cytoplasmic part;endoplasmic reticulum;endoplasmic reticulum part;extracellular membrane-bounded organelle;extracellular organelle;extracellular region part;extracellular vesicular exosome;Golgi apparatus;intracellular membrane-bounded organelle;intracellular organelle;intracellular organelle part;intracellular part;membrane-bounded organelle;membrane-bounded vesicle;mitochondrion;organ…	cell part;endoplasmic reticulum;extracellular organelle;Golgi apparatus;intracellular membrane-bounded organelle;intracellular organelle;mitochondrion;organelle;vesicle		4	4	4	50.6	50.6	50.6	10.044	0	103.67	145	P07108	P07108	Acyl-CoA-binding protein	DBI
37.754	37.4452	37.688	cell part;cytoplasm;cytoplasmic part;cytosol;extracellular membrane-bounded organelle;extracellular organelle;extracellular region part;extracellular vesicular exosome;intracellular membrane-bounded organelle;intracellular organelle;intracellular part;membrane;membrane part;membrane raft;membrane-bounded organelle;membrane-bounded vesicle;mitochondrion;organelle;vesicle	cell part;cytoplasm;cytosol;extracellular organelle;intracellular membrane-bounded organelle;intracellular organelle;membrane;mitochondrion;organelle;vesicle	unique cytosolic	18	18	16	55.1	55.1	53.3	36.638	0	323.31	1980	P07195	P07195	L-lactate dehydrogenase B chain	LDHB
29.2611	29.5727	29.4915	axon;axon part;cell part;cell projection;cell projection part;cytoskeletal part;intermediate filament;intracellular organelle part;intracellular part;macromolecular complex;neurofilament;neuromuscular junction;neuron projection;organelle part;protein complex;synapse	cell part;cell projection;macromolecular complex;neuron projection;protein complex;synapse		13	13	13	21.4	21.4	21.4	102.47	0	158.97	40	P07197	P07197	Neurofilament medium polypeptide	NEFM
29.1295	28.6685	29.0503	cell part;cytoplasm;cytoplasmic part;cytosol;extracellular membrane-bounded organelle;extracellular organelle;extracellular region part;extracellular vesicular exosome;intracellular membrane-bounded organelle;intracellular organelle;intracellular organelle lumen;intracellular organelle part;intracellular part;membrane-bounded organelle;membrane-bounded vesicle;membrane-enclosed lumen;mitochondria…	cell part;cytoplasm;cytosol;extracellular organelle;intracellular membrane-bounded organelle;intracellular organelle;mitochondrion;nucleus;organelle;vesicle	unique cytosolic	8	8	8	53.7	53.7	53.7	22.088	0	44.474	35	P07203	P07203	Glutathione peroxidase 1	GPX1
30.4917	29.5901	30.5586	adherens junction;anchoring junction;cell junction;cell part;cell-substrate adherens junction;cell-substrate junction;cytoplasmic membrane-bounded vesicle;cytoplasmic part;cytoplasmic vesicle;endoplasmic reticulum;endoplasmic reticulum lumen;endoplasmic reticulum part;endoplasmic reticulum-Golgi intermediate compartment;extracellular membrane-bounded organelle;extracellular organelle;extracellula…	cell part;cytoplasmic membrane-bounded vesicle;endoplasmic reticulum;extracellular organelle;extracellular region;intracellular membrane-bounded organelle;intracellular organelle;macromolecular complex;membrane;organelle;plasma membrane;protein complex;vesicle		17	17	17	40.7	40.7	40.7	57.116	0	235.32	75	P07237	P07237	Protein disulfide-isomerase	P4HB
29.7287	28.6164	29.3944	extracellular membrane-bounded organelle;extracellular organelle;extracellular region part;extracellular vesicular exosome;membrane-bounded organelle;membrane-bounded vesicle;organelle;vesicle	extracellular organelle;organelle;vesicle		4	4	4	51.5	51.5	51.5	11.261	0	11.841	23	P07311	P07311	Acylphosphatase-1	ACYP1
31.762	32.1385	32.4394	cell part;cytoplasmic membrane-bounded vesicle;cytoplasmic part;cytoplasmic vesicle;extracellular membrane-bounded organelle;extracellular organelle;extracellular region;extracellular region part;extracellular space;extracellular vesicular exosome;intracellular membrane-bounded organelle;intracellular organelle;intracellular organelle lumen;intracellular organelle part;intracellular part;lysosoma…	cell part;cytoplasmic membrane-bounded vesicle;extracellular organelle;extracellular region;extracellular space;intracellular membrane-bounded organelle;intracellular organelle;lysosome;organelle;vacuole;vesicle		14	14	14	44.4	44.4	44.4	44.552	0	69.367	123	P07339	P07339	Cathepsin D;Cathepsin D light chain;Cathepsin D heavy chain	CTSD
33.3635	32.9479	33.2501	basement membrane;basolateral plasma membrane;cell cortex;cell part;cell projection;cell surface;cytoplasmic membrane-bounded vesicle;cytoplasmic part;cytoplasmic vesicle;early endosome;endosomal part;endosome;endosome membrane;extracellular matrix part;extracellular membrane-bounded organelle;extracellular organelle;extracellular region part;extracellular space;extracellular vesicular exosome;ex…	cell cortex;cell part;cell projection;cell surface;cytoplasmic membrane-bounded vesicle;endosome;extracellular organelle;extracellular space;intracellular membrane-bounded organelle;intracellular organelle;lipid particle;membrane;midbody;nucleus;organelle;plasma membrane;vesicle		17	17	17	57.8	57.8	57.8	38.604	0	180.6	215	P07355;A6NMY6	P07355;A6NMY6	Annexin A2;Putative annexin A2-like protein	ANXA2;ANXA2P2
29.9762	30.4455	30.1702	adherens junction;anchoring junction;cell junction;cell part;cell-substrate adherens junction;cell-substrate junction;cytoplasm;cytoplasmic part;cytosol;extracellular membrane-bounded organelle;extracellular organelle;extracellular region part;extracellular vesicular exosome;focal adhesion;intracellular part;membrane;membrane-bounded organelle;membrane-bounded vesicle;organelle;plasma membrane;ve…	cell part;cytoplasm;cytosol;extracellular organelle;membrane;organelle;plasma membrane;vesicle	unique cytosolic	14	14	14	34.7	34.7	34.7	81.889	0	89.949	61	P07384	P07384	Calpain-1 catalytic subunit	CAPN1
36.7377	36.8644	36.6388	cell body;cell part;cytoplasmic part;cytoskeletal part;cytoskeleton;cytosol;extracellular membrane-bounded organelle;extracellular organelle;extracellular region part;extracellular vesicular exosome;intracellular membrane-bounded organelle;intracellular non-membrane-bounded organelle;intracellular organelle;intracellular organelle part;intracellular part;macromolecular complex;membrane-bounded or…	cell body;cell part;cytoskeleton;cytosol;extracellular organelle;intracellular membrane-bounded organelle;intracellular non-membrane-bounded organelle;intracellular organelle;macromolecular complex;nucleus;organelle;protein complex;vesicle		30	7	6	71.4	19.6	16.2	49.67	0	220.62	1448	P07437;A6NNZ2	P07437	Tubulin beta chain	TUBB
29.2021	30.0013	29.8566	cell part;cytoplasmic part;extracellular membrane-bounded organelle;extracellular organelle;extracellular region;extracellular region part;extracellular space;extracellular vesicular exosome;Golgi apparatus;integral to membrane;intracellular membrane-bounded organelle;intracellular non-membrane-bounded organelle;intracellular organelle;intracellular organelle lumen;intracellular organelle part;in…	cell part;extracellular organelle;extracellular region;extracellular space;Golgi apparatus;intracellular membrane-bounded organelle;intracellular non-membrane-bounded organelle;intracellular organelle;membrane;mitochondrion;nucleolus;nucleoplasm;organelle;vesicle		8	8	8	18.9	18.9	18.9	58.112	0	26.433	32	P07602	P07602	Prosaposin;Saposin-A;Saposin-B-Val;Saposin-B;Saposin-C;Saposin-D	PSAP
29.9523	30.104	31.1108	acrosomal vesicle;cell part;cytoplasmic membrane-bounded vesicle;cytoplasmic part;cytoplasmic vesicle;extracellular membrane-bounded organelle;extracellular organelle;extracellular region part;extracellular vesicular exosome;intracellular membrane-bounded organelle;intracellular organelle;intracellular organelle lumen;intracellular organelle part;intracellular part;lysosomal lumen;membrane;membra…	cell part;cytoplasmic membrane-bounded vesicle;extracellular organelle;intracellular membrane-bounded organelle;intracellular organelle;membrane;organelle;vesicle		11	11	11	30.6	30.6	30.6	63.111	0	36.829	49	P07686	P07686	Beta-hexosaminidase subunit beta;Beta-hexosaminidase subunit beta chain B;Beta-hexosaminidase subunit beta chain A	HEXB
36.1306	36.9393	36.104	adherens junction;anchoring junction;blood microparticle;cell cortex;cell junction;cell part;cell projection;cell-substrate adherens junction;cell-substrate junction;cytoplasm;cytoplasmic part;cytoskeleton;cytosol;extracellular membrane-bounded organelle;extracellular organelle;extracellular region part;extracellular vesicular exosome;focal adhesion;intracellular membrane-bounded organelle;intrac…	cell cortex;cell part;cell projection;cytoplasm;cytoskeleton;cytosol;extracellular organelle;intracellular membrane-bounded organelle;intracellular non-membrane-bounded organelle;intracellular organelle;membrane;neuron projection;nucleus;organelle;synapse;vesicle	unique cytosolic	14	14	14	93.6	93.6	93.6	15.054	0	218.24	937	P07737;CON__P02584	P07737	Profilin-1	PFN1
27.2914	27.8147	29.1764	extracellular membrane-bounded organelle;extracellular organelle;extracellular region part;extracellular vesicular exosome;membrane-bounded organelle;membrane-bounded vesicle;organelle;vesicle	extracellular organelle;organelle;vesicle		6	6	6	33.6	33.6	33.6	30.005	0	20.248	18	P07738	P07738	Bisphosphoglycerate mutase	BPGM
34.0134	34.2307	34.4131	cell part;cytoplasm;cytoplasmic part;cytosol;extracellular membrane-bounded organelle;extracellular organelle;extracellular region part;extracellular vesicular exosome;intracellular organelle part;intracellular part;membrane-bounded organelle;membrane-bounded vesicle;nuclear part;nucleoplasm;organelle;organelle part;vesicle	cell part;cytoplasm;cytosol;extracellular organelle;nucleoplasm;organelle;vesicle		14	14	14	83.3	83.3	83.3	19.608	0	247.48	576	P07741	P07741	Adenine phosphoribosyltransferase	APRT
36.0254	36.1164	35.9832	aminoacyl-tRNA synthetase multienzyme complex;cell part;cytoplasm;cytoplasmic part;cytosol;intracellular part;macromolecular complex;membrane;protein complex;ribonucleoprotein complex	cell part;cytoplasm;cytosol;macromolecular complex;membrane;protein complex;ribonucleoprotein complex	unique cytosolic	89	89	89	66.8	66.8	66.8	170.59	0	323.31	1811	P07814	P07814	Bifunctional glutamate/proline--tRNA ligase;Glutamate--tRNA ligase;Proline--tRNA ligase	EPRS
28.6343	28.5838	29.6165	cell part;cytoplasmic membrane-bounded vesicle;cytoplasmic part;cytoplasmic vesicle;extracellular membrane-bounded organelle;extracellular organelle;extracellular region;extracellular region part;extracellular space;extracellular vesicular exosome;intracellular;intracellular membrane-bounded organelle;intracellular non-membrane-bounded organelle;intracellular organelle;intracellular organelle par…	cell part;cytoplasmic membrane-bounded vesicle;extracellular organelle;extracellular region;extracellular space;intracellular;intracellular membrane-bounded organelle;intracellular non-membrane-bounded organelle;intracellular organelle;lysosome;mitochondrion;nucleolus;organelle;vacuole;vesicle		4	4	4	13.3	13.3	13.3	37.821	0	21.043	16	P07858	P07858	Cathepsin B;Cathepsin B light chain;Cathepsin B heavy chain	CTSB
37.0727	37.1103	37.0592	apical plasma membrane;basolateral plasma membrane;brush border membrane;cell body;cell part;cell projection;cell projection membrane;cell projection part;cell surface;cytoplasm;cytoplasmic membrane-bounded vesicle;cytoplasmic membrane-bounded vesicle lumen;cytoplasmic part;cytoplasmic vesicle;cytoplasmic vesicle part;cytosol;endocytic vesicle lumen;extracellular matrix;extracellular membrane-bou…	cell body;cell part;cell projection;cell surface;cytoplasm;cytoplasmic membrane-bounded vesicle;cytosol;extracellular matrix;extracellular organelle;extracellular region;intracellular membrane-bounded organelle;intracellular organelle;macromolecular complex;membrane;mitochondrion;neuron projection;neuronal cell body;nucleoplasm;nucleus;organelle;plasma membrane;protein complex;vesicle	unique cytosolic	43	31	26	58.9	43.3	36.2	84.659	0	323.31	2325	P07900	P07900	Heat shock protein HSP 90-alpha	HSP90AA1
27.7478	28.6605	28.3802	cell part;cytoplasmic part;cytosol;Golgi apparatus;intracellular membrane-bounded organelle;intracellular organelle;intracellular part;membrane-bounded organelle;organelle	cell part;cytosol;Golgi apparatus;intracellular membrane-bounded organelle;intracellular organelle;organelle	unique cytosolic	6	6	6	29.6	29.6	29.6	43.363	0	20.333	14	P07902	P07902	Galactose-1-phosphate uridylyltransferase	GALT
29.8567	29.4497	30.1292	catalytic step 2 spliceosome;cell part;chromatin;chromosomal part;cytoplasmic part;cytosol;extracellular membrane-bounded organelle;extracellular organelle;extracellular region part;extracellular vesicular exosome;intracellular membrane-bounded organelle;intracellular organelle;intracellular organelle part;intracellular part;macromolecular complex;membrane;membrane-bounded organelle;membrane-boun…	cell part;cytosol;extracellular organelle;intracellular membrane-bounded organelle;intracellular organelle;macromolecular complex;membrane;nucleoplasm;nucleus;organelle;protein complex;ribonucleoprotein complex;spliceosomal complex;vesicle		7	7	7	24.5	24.5	24.5	33.67	0	22.795	44	P07910;P0DMR1;O60812;B7ZW38;B2RXH8	P07910;P0DMR1;O60812;B7ZW38;B2RXH8	Heterogeneous nuclear ribonucleoproteins C1/C2;Heterogeneous nuclear ribonucleoprotein C-like 4;Heterogeneous nuclear ribonucleoprotein C-like 1;Heterogeneous nuclear ribonucleoprotein C-like 3;Heterogeneous nuclear ribonucleoprotein C-like 2	HNRNPC;HNRNPCL4;HNRNPCL1;HNRNPCL3;HNRNPCL2
29.7039	29.5551	29.1984	cell part;cytoplasmic part;intracellular membrane-bounded organelle;intracellular organelle;intracellular organelle part;intracellular part;membrane;membrane part;membrane-bounded organelle;mitochondrial inner membrane;mitochondrial membrane;mitochondrial membrane part;mitochondrial part;mitochondrial respiratory chain;mitochondrion;organelle;organelle inner membrane;organelle membrane;organelle …	cell part;intracellular membrane-bounded organelle;intracellular organelle;membrane;mitochondrion;organelle		2	2	2	27.5	27.5	27.5	10.739	0	28.198	17	P07919	P07919	Cytochrome b-c1 complex subunit 6, mitochondrial	UQCRH
26.7242	28.0523	26.2684	actin filament;adherens junction;anchoring junction;cell junction;cell part;cell-substrate adherens junction;cell-substrate junction;cytoplasm;cytoplasmic part;cytoskeletal part;cytosol;extracellular membrane-bounded organelle;extracellular organelle;extracellular region part;extracellular vesicular exosome;extrinsic to internal side of plasma membrane;extrinsic to membrane;extrinsic to plasma me…	cell part;cytoplasm;cytosol;extracellular organelle;Golgi apparatus;intracellular membrane-bounded organelle;intracellular organelle;macromolecular complex;membrane;microtubule organizing center;organelle;plasma membrane;protein complex;vesicle		6	6	4	17.3	17.3	13.1	60.801	0	12.275	5	P07947;P06239	P07947	Tyrosine-protein kinase Yes	YES1
32.4199	32.6174	32.3318	cell part;cytoplasm;cytoplasmic part;extracellular membrane-bounded organelle;extracellular organelle;extracellular region part;extracellular vesicular exosome;intracellular membrane-bounded organelle;intracellular organelle;intracellular organelle lumen;intracellular organelle part;intracellular part;macromolecular complex;membrane-bounded organelle;membrane-bounded vesicle;membrane-enclosed lum…	cell part;cytoplasm;extracellular organelle;intracellular membrane-bounded organelle;intracellular organelle;macromolecular complex;mitochondrion;organelle;protein complex;tricarboxylic acid cycle enzyme complex;vesicle		13	13	13	48.8	48.8	48.8	54.636	0	219.64	193	P07954	P07954	Fumarate hydratase, mitochondrial	FH
28.3627	29.0129	28.5959	cell part;cytoplasm;intracellular membrane-bounded organelle;intracellular organelle;intracellular organelle part;intracellular part;macromolecular complex;membrane-bounded organelle;nuclear part;nucleoplasm;nucleus;organelle;organelle part;protein-DNA complex	cell part;cytoplasm;intracellular membrane-bounded organelle;intracellular organelle;macromolecular complex;nucleoplasm;nucleus;organelle		5	5	5	13	13	13	80.692	0	52.821	20	P08047	P08047	Transcription factor Sp1	SP1
30.3243	30.047	30.6119	adherens junction;anchoring junction;cell junction;cell part;cell-substrate adherens junction;cell-substrate junction;cytoplasmic membrane-bounded vesicle;cytoplasmic part;cytoplasmic vesicle;endosomal part;endosome membrane;extracellular membrane-bounded organelle;extracellular organelle;extracellular region part;extracellular vesicular exosome;focal adhesion;intracellular membrane-bounded organ…	cell part;cytoplasmic membrane-bounded vesicle;extracellular organelle;intracellular membrane-bounded organelle;intracellular organelle;membrane;organelle;vesicle		17	17	17	31.9	31.9	31.9	75.872	0	113.06	70	P08133	P08133	Annexin A6	ANXA6
32.5018	32.4096	32.4553	6-phosphofructokinase complex;apical plasma membrane;cell part;cytoplasmic part;cytosol;cytosolic part;extracellular membrane-bounded organelle;extracellular organelle;extracellular region part;extracellular vesicular exosome;intracellular part;macromolecular complex;membrane part;membrane-bounded organelle;membrane-bounded vesicle;organelle;plasma membrane part;protein complex;vesicle	cell part;cytosol;extracellular organelle;macromolecular complex;organelle;protein complex;vesicle		27	27	25	47.9	47.9	45.6	85.182	0	323.31	201	P08237	P08237	ATP-dependent 6-phosphofructokinase, muscle type	PFKM
38.4703	38.4932	38.4447	cell part;cytoplasm;cytoplasmic membrane-bounded vesicle;cytoplasmic part;cytoplasmic vesicle;cytosol;extracellular membrane-bounded organelle;extracellular organelle;extracellular region part;extracellular vesicular exosome;intracellular membrane-bounded organelle;intracellular organelle;intracellular organelle part;intracellular part;melanosome;membrane;membrane-bounded organelle;membrane-bound…	cell part;cytoplasm;cytoplasmic membrane-bounded vesicle;cytosol;extracellular organelle;intracellular membrane-bounded organelle;intracellular organelle;membrane;mitochondrion;nucleoplasm;organelle;vesicle	unique cytosolic	53	53	36	66	66	47.7	83.263	0	323.31	5649	P08238;Q58FF7	P08238	Heat shock protein HSP 90-beta	HSP90AB1
34.2997	34.6049	34.5172	cell part;cytoplasmic part;cytosol;intracellular part	cell part;cytosol	unique cytosolic	30	30	30	70.4	70.4	70.4	64.369	0	323.31	708	P08243	P08243	Asparagine synthetase [glutamine-hydrolyzing]	ASNS
32.4615	32.6367	32.2019	cell part;cytoplasmic part;cytosol;intracellular part	cell part;cytosol	unique cytosolic	18	18	18	62.6	62.6	62.6	39.33	0	209.12	249	P08397	P08397	Porphobilinogen deaminase	HMBS
28.9009	29.0807	29.1343	adherens junction;anchoring junction;cell junction;cell leading edge;cell part;cell projection;cell-substrate adherens junction;cell-substrate junction;cytoplasm;cytoplasmic part;cytoskeletal part;cytoskeleton;cytosol;extracellular membrane-bounded organelle;extracellular organelle;extracellular region part;extracellular vesicular exosome;focal adhesion;intermediate filament;intermediate filament…	cell leading edge;cell part;cell projection;cytoplasm;cytoskeleton;cytosol;extracellular organelle;intracellular membrane-bounded organelle;intracellular non-membrane-bounded organelle;intracellular organelle;macromolecular complex;membrane;microbody;neuron projection;organelle;peroxisome;plasma membrane;protein complex;vesicle		10	10	9	30.5	30.5	28.5	53.651	0	44.933	27	P08670;P41219	P08670	Vimentin	VIM
31.2792	29.2985	31.0368	adherens junction;anchoring junction;cell junction;cell part;cell-substrate adherens junction;cell-substrate junction;cytoplasmic part;cytosol;cytosolic small ribosomal subunit;extracellular membrane-bounded organelle;extracellular organelle;extracellular region part;extracellular vesicular exosome;focal adhesion;intracellular non-membrane-bounded organelle;intracellular organelle;intracellular o…	cell part;cytosol;extracellular organelle;intracellular non-membrane-bounded organelle;intracellular organelle;macromolecular complex;membrane;organelle;ribonucleoprotein complex;ribosome;small ribosomal subunit;vesicle		6	6	6	48.9	48.9	48.9	15.55	0	236.07	66	P08708	P08708	40S ribosomal protein S17	RPS17
25.9568	26.6657	26.011	cell part;centrosome;cytoplasm;cytoplasmic membrane-bounded vesicle;cytoplasmic part;cytoplasmic vesicle;cytoskeletal part;extracellular membrane-bounded organelle;extracellular organelle;extracellular region part;extracellular vesicular exosome;extrinsic to internal side of plasma membrane;extrinsic to membrane;extrinsic to plasma membrane;Golgi apparatus;heterotrimeric G-protein complex;intrace…	cell part;centrosome;cytoplasm;cytoplasmic membrane-bounded vesicle;extracellular organelle;Golgi apparatus;intracellular membrane-bounded organelle;intracellular non-membrane-bounded organelle;intracellular organelle;macromolecular complex;membrane;microtubule organizing center;midbody;organelle;plasma membrane;protein complex;vesicle		4	4	3	19.8	19.8	17.2	40.532	0	31.79	6	P08754	P08754	Guanine nucleotide-binding protein G(k) subunit alpha	GNAI3
34.9303	35.0846	35.1018	adherens junction;anchoring junction;blood microparticle;cell junction;cell part;cell-substrate adherens junction;cell-substrate junction;cytoplasm;endothelial microparticle;external side of plasma membrane;extracellular membrane-bounded organelle;extracellular organelle;extracellular region part;extracellular vesicular exosome;focal adhesion;intracellular;intracellular part;membrane;membrane par…	cell part;cytoplasm;extracellular organelle;intracellular;membrane;organelle;vesicle		22	22	22	72.8	72.8	72.8	35.936	0	323.31	615	P08758	P08758	Annexin A5	ANXA5
33.8447	32.4066	33.3138	90S preribosome;cell part;cytoplasm;cytoplasmic part;cytosol;cytosolic small ribosomal subunit;extracellular membrane-bounded organelle;extracellular organelle;extracellular region part;extracellular vesicular exosome;intracellular membrane-bounded organelle;intracellular organelle;intracellular organelle part;intracellular part;macromolecular complex;membrane;membrane-bounded organelle;membrane-…	cell part;cytoplasm;cytosol;extracellular organelle;intracellular membrane-bounded organelle;intracellular organelle;macromolecular complex;membrane;nucleus;organelle;plasma membrane;preribosome;ribonucleoprotein complex;small ribosomal subunit;vesicle		11	11	11	53.6	53.6	53.6	32.854	0	133.27	192	P08865	P08865	40S ribosomal protein SA	RPSA
29.094	28.9863	28.5015	cell part;cytoplasm;intracellular non-membrane-bounded organelle;intracellular organelle;intracellular organelle part;intracellular part;macromolecular complex;non-membrane-bounded organelle;nuclear part;nucleolus;nucleoplasm;organelle;organelle part;ribonucleoprotein complex;small nuclear ribonucleoprotein complex;spliceosomal complex;U1 snRNP	cell part;cytoplasm;intracellular non-membrane-bounded organelle;intracellular organelle;macromolecular complex;nucleolus;nucleoplasm;organelle;ribonucleoprotein complex;small nuclear ribonucleoprotein complex;spliceosomal complex		2	2	2	10.3	10.3	10.3	31.279	0	21.684	8	P09012	P09012	U1 small nuclear ribonucleoprotein A	SNRPA
29.727	30.4701	30.5586	cell part;cytoplasmic part;cytosol;cytosolic part;extracellular membrane-bounded organelle;extracellular organelle;extracellular region part;extracellular space;extracellular vesicular exosome;intracellular part;macromolecular complex;membrane;membrane-bounded organelle;membrane-bounded vesicle;organelle;perikaryon;phosphopyruvate hydratase complex;photoreceptor inner segment;plasma membrane;prot…	cell part;cytosol;extracellular organelle;extracellular space;macromolecular complex;membrane;organelle;photoreceptor inner segment;plasma membrane;protein complex;vesicle		14	11	11	56	43.3	43.3	47.268	0	119.58	31	P09104;P13929	P09104	Gamma-enolase	ENO2
36.3521	36.3375	35.7102	cell part;cytoplasm;cytoplasmic part;cytosol;extracellular membrane-bounded organelle;extracellular organelle;extracellular region part;extracellular space;extracellular vesicular exosome;intracellular;intracellular membrane-bounded organelle;intracellular organelle;intracellular part;macromolecular complex;membrane;membrane-bounded organelle;membrane-bounded vesicle;mitochondrion;nucleus;organel…	cell part;cytoplasm;cytosol;extracellular organelle;extracellular space;intracellular;intracellular membrane-bounded organelle;intracellular organelle;macromolecular complex;membrane;mitochondrion;nucleus;organelle;plasma membrane;protein complex;vesicle		13	13	13	59	59	59	23.356	0	323.31	775	P09211	P09211	Glutathione S-transferase P	GSTP1
26.5374	25.8503	26.5322	cell part;cell surface;cytoplasm;extracellular matrix;extracellular membrane-bounded organelle;extracellular organelle;extracellular region part;extracellular space;extracellular vesicular exosome;intracellular;intracellular membrane-bounded organelle;intracellular organelle;intracellular part;membrane-bounded organelle;membrane-bounded vesicle;nucleus;organelle;proteinaceous extracellular matrix…	cell part;cell surface;cytoplasm;extracellular matrix;extracellular organelle;extracellular space;intracellular;intracellular membrane-bounded organelle;intracellular organelle;nucleus;organelle;proteinaceous extracellular matrix;vesicle		2	2	2	20	20	20	14.716	0	12.415	7	P09382	P09382	Galectin-1	LGALS1
30.3227	31.143	30.8322	cell part;cell projection;cytoplasm;cytoplasmic part;cytosol;extracellular membrane-bounded organelle;extracellular organelle;extracellular region part;extracellular vesicular exosome;intracellular membrane-bounded organelle;intracellular organelle;intracellular part;membrane-bounded organelle;membrane-bounded vesicle;mitochondrion;neuron projection;organelle;vesicle	cell part;cell projection;cytoplasm;cytosol;extracellular organelle;intracellular membrane-bounded organelle;intracellular organelle;mitochondrion;neuron projection;organelle;vesicle		10	10	10	50.4	50.4	50.4	25.789	0	153.61	71	P09417	P09417	Dihydropteridine reductase	QDPR
33.5177	33.2049	33.6191	cell part;cell surface;chromosome;condensed chromosome;extracellular region;extracellular region part;extracellular space;intracellular membrane-bounded organelle;intracellular non-membrane-bounded organelle;intracellular organelle;intracellular organelle part;intracellular part;membrane-bounded organelle;non-membrane-bounded organelle;nuclear part;nucleoplasm;nucleus;organelle;organelle part	cell part;cell surface;chromosome;extracellular region;extracellular space;intracellular membrane-bounded organelle;intracellular non-membrane-bounded organelle;intracellular organelle;nucleoplasm;nucleus;organelle		10	10	8	34.9	34.9	27.4	24.893	0	63.4	172	P09429;B2RPK0	P09429;B2RPK0	High mobility group protein B1;Putative high mobility group protein B1-like 1	HMGB1;HMGB1P1
29.8436	29.7007	30.2097	cell part;cell surface;cytoplasm;cytoplasmic part;extracellular membrane-bounded organelle;extracellular organelle;extracellular region part;extracellular vesicular exosome;intracellular membrane-bounded organelle;intracellular organelle;intracellular organelle part;intracellular part;membrane;membrane-bounded organelle;membrane-bounded vesicle;nuclear membrane;nuclear part;nucleus;organelle;orga…	cell part;cell surface;cytoplasm;extracellular organelle;intracellular membrane-bounded organelle;intracellular organelle;membrane;nucleus;organelle;plasma membrane;vesicle	unique cytosolic	11	11	11	45.1	45.1	45.1	35.882	0	104.45	59	P09525	P09525	Annexin A4	ANXA4
27.7309	27.7087	26.883	cell part;cell projection;cytoplasm;cytoplasmic membrane-bounded vesicle;cytoplasmic part;cytoplasmic vesicle;cytoskeletal part;extracellular membrane-bounded organelle;extracellular organelle;extracellular region part;extracellular space;extracellular vesicular exosome;intracellular membrane-bounded organelle;intracellular organelle;intracellular organelle part;intracellular part;macromolecular …	cell part;cell projection;cytoplasm;cytoplasmic membrane-bounded vesicle;extracellular organelle;extracellular space;intracellular membrane-bounded organelle;intracellular organelle;macromolecular complex;membrane;microvillus;nucleoplasm;nucleus;organelle;plasma membrane;protein complex;pseudopodium;vesicle		9	9	9	29.9	29.9	29.9	47.578	0	65.791	15	P09543	P09543	2,3-cyclic-nucleotide 3-phosphodiesterase	CNP
25.3562	26.9272	26.368	caveola;cell part;cytoplasmic part;cytosol;endoplasmic reticulum;endoplasmic reticulum membrane;endoplasmic reticulum part;extracellular region part;extracellular space;intracellular membrane-bounded organelle;intracellular non-membrane-bounded organelle;intracellular organelle;intracellular organelle part;intracellular part;membrane;membrane part;membrane raft;membrane-bounded organelle;non-memb…	cell part;cytosol;endoplasmic reticulum;extracellular space;intracellular membrane-bounded organelle;intracellular non-membrane-bounded organelle;intracellular organelle;membrane;nucleolus;nucleus;organelle		4	4	4	22.9	22.9	22.9	32.818	0	32.621	7	P09601	P09601	Heme oxygenase 1	HMOX1
32.0706	32.3919	31.8788	catalytic step 2 spliceosome;cell part;cytoplasm;cytoskeleton;extracellular membrane-bounded organelle;extracellular organelle;extracellular region part;extracellular vesicular exosome;intermediate filament cytoskeleton;intracellular non-membrane-bounded organelle;intracellular organelle;intracellular organelle part;intracellular part;macromolecular complex;membrane;membrane-bounded organelle;mem…	cell part;cytoplasm;cytoskeleton;extracellular organelle;intracellular non-membrane-bounded organelle;intracellular organelle;macromolecular complex;membrane;nucleoplasm;organelle;ribonucleoprotein complex;spliceosomal complex;vesicle		12	12	12	43.3	43.3	43.3	38.746	0	86.146	180	P09651;Q32P51	P09651;Q32P51	Heterogeneous nuclear ribonucleoprotein A1;Heterogeneous nuclear ribonucleoprotein A1, N-terminally processed;Heterogeneous nuclear ribonucleoprotein A1-like 2	HNRNPA1;HNRNPA1L2
29.3841	29.4791	29.17	catalytic step 2 spliceosome;cell part;intracellular organelle part;intracellular part;macromolecular complex;nuclear part;nucleoplasm;organelle part;ribonucleoprotein complex;small nuclear ribonucleoprotein complex;spliceosomal complex;U2 snRNP	cell part;macromolecular complex;nucleoplasm;ribonucleoprotein complex;small nuclear ribonucleoprotein complex;spliceosomal complex		7	7	7	39.2	39.2	39.2	28.415	0	136.65	23	P09661	P09661	U2 small nuclear ribonucleoprotein A	SNRPA1
29.9826	30.0868	29.9801	cell part;envelope;intracellular membrane-bounded organelle;intracellular non-membrane-bounded organelle;intracellular organelle;intracellular organelle part;intracellular part;macromolecular complex;membrane;membrane-bounded organelle;non-membrane-bounded organelle;nuclear envelope;nuclear part;nucleolus;nucleoplasm;nucleoplasm part;nucleus;organelle;organelle envelope;organelle part;protein com…	cell part;intracellular membrane-bounded organelle;intracellular non-membrane-bounded organelle;intracellular organelle;macromolecular complex;membrane;nuclear envelope;nucleolus;nucleoplasm;nucleus;organelle;protein complex;transcription factor complex		18	18	18	29.8	29.8	29.8	113.08	0	143.76	62	P09874	P09874	Poly [ADP-ribose] polymerase 1	PARP1
28.3847	28.6352	29.3132	alpha DNA polymerase:primase complex;cell part;chromosomal part;cytoplasm;envelope;intracellular membrane-bounded organelle;intracellular non-membrane-bounded organelle;intracellular organelle;intracellular organelle part;intracellular part;macromolecular complex;membrane-bounded organelle;non-membrane-bounded organelle;nuclear chromosome part;nuclear envelope;nuclear matrix;nuclear part;nucleolu…	cell part;cytoplasm;intracellular membrane-bounded organelle;intracellular non-membrane-bounded organelle;intracellular organelle;macromolecular complex;nuclear envelope;nucleolus;nucleoplasm;nucleus;organelle;protein complex		12	12	12	12.4	12.4	12.4	165.91	0	81.93	18	P09884	P09884	DNA polymerase alpha catalytic subunit	POLA1
35.889	35.8369	35.1743	axon;cell body;cell part;cell projection;cytoplasm;cytoplasmic part;cytosol;endoplasmic reticulum membrane;endoplasmic reticulum part;extracellular membrane-bounded organelle;extracellular organelle;extracellular region part;extracellular vesicular exosome;intracellular organelle part;intracellular part;membrane;membrane part;membrane-bounded organelle;membrane-bounded vesicle;neuron projection;n…	cell body;cell part;cell projection;cytoplasm;cytosol;extracellular organelle;membrane;neuron projection;neuronal cell body;nucleoplasm;organelle;vesicle		12	12	12	73.5	73.5	73.5	24.824	0	323.31	446	P09936	P09936	Ubiquitin carboxyl-terminal hydrolase isozyme L1	UCHL1
34.9379	35.5263	35.3975	cell part;cytoplasm;cytoplasmic part;cytosol;extracellular membrane-bounded organelle;extracellular organelle;extracellular region part;extracellular vesicular exosome;intracellular organelle part;intracellular part;membrane-bounded organelle;membrane-bounded vesicle;nuclear part;nucleoplasm;organelle;organelle part;vesicle	cell part;cytoplasm;cytosol;extracellular organelle;nucleoplasm;organelle;vesicle		29	29	29	59.2	59.2	59.2	69.284	0	323.31	802	P09960	P09960	Leukotriene A-4 hydrolase	LTA4H
32.5297	32.1989	32.172	axon;cell part;cell projection;cytoplasmic part;cytoskeleton;cytosol;extracellular membrane-bounded organelle;extracellular organelle;extracellular region part;extracellular vesicular exosome;intracellular membrane-bounded organelle;intracellular non-membrane-bounded organelle;intracellular organelle;intracellular part;membrane-bounded organelle;membrane-bounded vesicle;mitochondrion;neuron proje…	cell part;cell projection;cytoskeleton;cytosol;extracellular organelle;intracellular membrane-bounded organelle;intracellular non-membrane-bounded organelle;intracellular organelle;mitochondrion;neuron projection;organelle;vesicle		12	9	9	45.3	33	33	39.455	0	98.684	93	P09972	P09972	Fructose-bisphosphate aldolase C	ALDOC
30.4888	29.7555	30.929	cell part;chromatin;chromosomal part;euchromatin;extracellular membrane-bounded organelle;extracellular organelle;extracellular region part;extracellular vesicular exosome;heterochromatin;intracellular membrane-bounded organelle;intracellular organelle;intracellular organelle part;intracellular part;macromolecular complex;membrane-bounded organelle;membrane-bounded vesicle;nuclear chromatin;nucle…	cell part;extracellular organelle;intracellular membrane-bounded organelle;intracellular organelle;macromolecular complex;nucleosome;nucleus;organelle;vesicle		5	5	3	31.2	31.2	24.2	13.509	0	16.019	47	Q71UI9;P0C0S5	Q71UI9;P0C0S5	Histone H2A.V;Histone H2A.Z	H2AFV;H2AFZ
37.8128	37.8238	37.5863				38	38	24	71.6	71.6	51.3	70.051	0	323.31	3119	P0DMV9;P0DMV8	P0DMV9;P0DMV8	Heat shock 70 kDa protein 1B;Heat shock 70 kDa protein 1A	HSPA1B;HSPA1A
34.7773	34.7699	34.5516	cell part;cytoplasmic part;cytosol;intracellular membrane-bounded organelle;intracellular non-membrane-bounded organelle;intracellular organelle;intracellular organelle part;intracellular part;membrane-bounded organelle;non-membrane-bounded organelle;nuclear part;nucleolus;nucleus;organelle;organelle part	cell part;cytosol;intracellular membrane-bounded organelle;intracellular non-membrane-bounded organelle;intracellular organelle;nucleolus;nucleus;organelle		24	24	24	64.6	64.6	64.6	60.586	0	323.31	495	P0DN79;P35520	P0DN79;P35520	Cystathionine beta-synthase	CBS
33.1783	34.7683	33.6807				9	9	9	78.5	78.5	78.5	16.837	0	323.31	347	P0DP25;P0DP24;P0DP23;P27482;P02585	P0DP25;P0DP24;P0DP23
29.2708	30.2385	29.6594				6	6	6	64.7	64.7	64.7	15.237	0	79.888	30	P0DPB6;P0DPB5	P0DPB6
28.9448	28.1385	28.8109				3	3	3	20.8	20.8	20.8	28.306	0	49.72	15	P0DPD7;P0DPD8	P0DPD7;P0DPD8
32.8477	33.115	32.8647	cell part;cytoplasm;intracellular organelle part;intracellular part;macromolecular complex;nuclear part;nucleoplasm;organelle part;ribonucleoprotein complex	cell part;cytoplasm;macromolecular complex;nucleoplasm;ribonucleoprotein complex		22	22	22	47.6	47.6	47.6	60.67	0	323.31	228	P10155	P10155	60 kDa SS-A/Ro ribonucleoprotein	TROVE2
29.0382	29.5214	29.1527	cell part;cytoplasmic part;extracellular membrane-bounded organelle;extracellular organelle;extracellular region part;extracellular vesicular exosome;intracellular membrane-bounded organelle;intracellular organelle;intracellular organelle lumen;intracellular organelle part;intracellular part;lysosomal lumen;lysosomal membrane;lysosome;lytic vacuole;membrane;membrane-bounded organelle;membrane-bou…	cell part;extracellular organelle;intracellular membrane-bounded organelle;intracellular organelle;lysosome;membrane;organelle;vacuole;vesicle		9	9	9	12.6	12.6	12.6	105.32	0	29.522	36	P10253	P10253	Lysosomal alpha-glucosidase;76 kDa lysosomal alpha-glucosidase;70 kDa lysosomal alpha-glucosidase	GAA
30.4173	29.9643	30.1725				15	15	11	36.8	36.8	29.5	67.585	0	97.947	55	P10398	P10398	Serine/threonine-protein kinase A-Raf	ARAF
34.9907	34.7275	35.9885	cell part;cytoplasm;cytoplasmic part;cytosol;extracellular membrane-bounded organelle;extracellular organelle;extracellular region part;extracellular vesicular exosome;intracellular membrane-bounded organelle;intracellular organelle;intracellular organelle part;intracellular part;membrane-bounded organelle;membrane-bounded vesicle;mitochondrion;nuclear part;nucleoplasm;nucleus;organelle;organelle…	cell part;cytoplasm;cytosol;extracellular organelle;intracellular membrane-bounded organelle;intracellular organelle;mitochondrion;nucleoplasm;nucleus;organelle;vesicle		8	8	8	85.7	85.7	85.7	11.737	0	39.324	439	P10599	P10599	Thioredoxin	TXN
26.6768	28.4496	27.9533	cell part;cytoplasmic part;endoplasmic reticulum;extracellular membrane-bounded organelle;extracellular organelle;extracellular region part;extracellular vesicular exosome;intracellular membrane-bounded organelle;intracellular organelle;intracellular organelle lumen;intracellular organelle part;intracellular part;lysosomal lumen;lysosome;lytic vacuole;membrane;membrane-bounded organelle;membrane-…	cell part;endoplasmic reticulum;extracellular organelle;intracellular membrane-bounded organelle;intracellular organelle;lysosome;membrane;nucleoplasm;organelle;vacuole;vesicle		3	3	3	7.7	7.7	7.7	54.465	0	10.795	12	P10619	P10619	Lysosomal protective protein;Lysosomal protective protein 32 kDa chain;Lysosomal protective protein 20 kDa chain	CTSA
25.4046	25.6585	26.2257	axon;axoneme;cell part;cell projection;cell projection part;cytoplasmic part;cytoskeletal part;cytosol;growth cone;intracellular organelle part;intracellular part;macromolecular complex;membrane;microtubule;microtubule associated complex;neuron projection;nuclear part;nuclear periphery;organelle part;plasma membrane;protein complex;site of polarized growth;tubulin complex	cell part;cell projection;cytosol;macromolecular complex;membrane;neuron projection;plasma membrane;protein complex;site of polarized growth		4	4	4	9.1	9.1	9.1	78.927	0	36.282	5	P10636	P10636	Microtubule-associated protein tau	MAPT
31.1264	31.2527	31.1115	AMP-activated protein kinase complex;cAMP-dependent protein kinase complex;cell part;cytoplasmic part;cytosol;intracellular part;macromolecular complex;membrane;neuromuscular junction;plasma membrane;protein complex;synapse	cell part;cytosol;macromolecular complex;membrane;plasma membrane;protein complex;synapse	unique cytosolic	13	13	12	42	42	39.9	42.981	0	77.235	130	P10644	P10644	cAMP-dependent protein kinase type I-alpha regulatory subunit;cAMP-dependent protein kinase type I-alpha regulatory subunit, N-terminally processed	PRKAR1A
29.2128	28.9095	28.3908	cell part;cytoplasmic part;cytosol;intracellular membrane-bounded organelle;intracellular organelle;intracellular part;membrane-bounded organelle;mitochondrion;organelle	cell part;cytosol;intracellular membrane-bounded organelle;intracellular organelle;mitochondrion;organelle		7	7	7	36.2	36.2	36.2	28.627	0	35.569	16	P10746	P10746	Uroporphyrinogen-III synthase	UROS
35.3104	35.1001	35.0603	cell part;cytoplasm;cytoplasmic membrane-bounded vesicle;cytoplasmic part;cytoplasmic vesicle;extracellular membrane-bounded organelle;extracellular organelle;extracellular region part;extracellular vesicular exosome;Golgi apparatus;intracellular membrane-bounded organelle;intracellular organelle;intracellular organelle part;intracellular part;membrane;membrane-bounded organelle;membrane-bounded …	cell part;cytoplasm;cytoplasmic membrane-bounded vesicle;extracellular organelle;Golgi apparatus;intracellular membrane-bounded organelle;intracellular organelle;membrane;nucleoplasm;organelle;plasma membrane;vesicle		16	16	16	86.2	86.2	86.2	31.462	0	323.31	714	P10768	P10768	S-formylglutathione hydrolase	ESD
27.2194	27.5858	26.9181	cell part;cell surface;coated pit;coated vesicle;cytoplasm;cytoplasmic membrane-bounded vesicle;cytoplasmic part;cytoplasmic vesicle;cytosol;early endosome;endosome;extracellular membrane-bounded organelle;extracellular organelle;extracellular region part;extracellular space;extracellular vesicular exosome;intracellular membrane-bounded organelle;intracellular organelle;intracellular organelle lu…	cell part;cell surface;cytoplasm;cytoplasmic membrane-bounded vesicle;cytosol;endosome;extracellular organelle;extracellular space;intracellular membrane-bounded organelle;intracellular organelle;macromolecular complex;membrane;mitochondrion;organelle;plasma membrane;protein complex;receptor complex;vesicle		8	8	8	20.8	20.8	20.8	61.054	0	35.445	18	P10809	P10809	60 kDa heat shock protein, mitochondrial	HSPD1
31.9549	31.2238	31.7168	adherens junction;anchoring junction;cell junction;cell part;cell surface;cell-substrate adherens junction;cell-substrate junction;cytoplasmic membrane-bounded vesicle;cytoplasmic part;cytoplasmic vesicle;endoplasmic reticulum;endoplasmic reticulum chaperone complex;endoplasmic reticulum lumen;endoplasmic reticulum membrane;endoplasmic reticulum part;endoplasmic reticulum-Golgi intermediate compa…	cell part;cell surface;cytoplasmic membrane-bounded vesicle;endoplasmic reticulum;extracellular organelle;intracellular membrane-bounded organelle;intracellular organelle;macromolecular complex;membrane;midbody;mitochondrion;nucleus;organelle;plasma membrane;protein complex;vesicle	unique cytosolic	19	18	18	37.8	37.8	37.8	72.332	0	118.93	109	P11021	P11021	78 kDa glucose-regulated protein	HSPA5
38.2123	38.2714	38.0867	adherens junction;anchoring junction;blood microparticle;cell junction;cell part;cell-substrate adherens junction;cell-substrate junction;clathrin coated vesicle membrane;clathrin sculpted gamma-aminobutyric acid transport vesicle membrane;coated vesicle membrane;cytoplasmic membrane-bounded vesicle;cytoplasmic part;cytoplasmic vesicle;cytoplasmic vesicle membrane;cytoplasmic vesicle part;cytosol…	cell part;cytoplasmic membrane-bounded vesicle;cytosol;extracellular organelle;extracellular space;intracellular;intracellular membrane-bounded organelle;intracellular non-membrane-bounded organelle;intracellular organelle;macromolecular complex;membrane;nucleolus;nucleoplasm;nucleus;organelle;plasma membrane;protein complex;ribonucleoprotein complex;spliceosomal complex;vesicle		37	34	28	64.6	60.4	58.8	70.897	0	323.31	4025	P11142	P11142	Heat shock cognate 71 kDa protein	HSPA8
31.6478	31.5858	31.5341	cell cortex part;cell part;cortical cytoskeleton;cytoplasmic part;cytoskeletal part;cytoskeleton;extrinsic to membrane;Golgi apparatus;intracellular membrane-bounded organelle;intracellular non-membrane-bounded organelle;intracellular organelle;intracellular organelle part;intracellular part;macromolecular complex;membrane;membrane part;membrane-bounded organelle;non-membrane-bounded organelle;nu…	cell part;cytoskeleton;Golgi apparatus;intracellular membrane-bounded organelle;intracellular non-membrane-bounded organelle;intracellular organelle;macromolecular complex;membrane;nucleus;organelle;plasma membrane;protein complex		20	19	18	40.7	39.6	37.8	97.016	0	160.95	134	P11171	P11171	Protein 4.1	EPB41
33.6193	33.4219	33.3412	cell part;cytoplasm;cytoplasmic part;cytosol;intracellular membrane-bounded organelle;intracellular organelle;intracellular part;membrane-bounded organelle;nucleus;organelle	cell part;cytoplasm;cytosol;intracellular membrane-bounded organelle;intracellular organelle;nucleus;organelle	unique cytosolic	24	24	24	59.8	59.8	59.8	52.221	0	323.31	357	P11172	P11172	Uridine 5-monophosphate synthase;Orotate phosphoribosyltransferase;Orotidine 5-phosphate decarboxylase	UMPS
33.5756	33.517	33.5673	cell part;cytoplasm;extracellular membrane-bounded organelle;extracellular organelle;extracellular region part;extracellular vesicular exosome;intracellular part;membrane;membrane-bounded organelle;membrane-bounded vesicle;organelle;vesicle	cell part;cytoplasm;extracellular organelle;membrane;organelle;vesicle	unique cytosolic	40	32	30	53	44.4	41.4	96.695	0	323.31	336	P11216	P11216	Glycogen phosphorylase, brain form	PYGB
33.9114	33.4615	33.5268	cell part;centrosome;cytoplasm;cytoplasmic part;cytoskeletal part;cytosol;extracellular membrane-bounded organelle;extracellular organelle;extracellular region part;extracellular vesicular exosome;internal side of plasma membrane;intracellular membrane-bounded organelle;intracellular non-membrane-bounded organelle;intracellular organelle;intracellular organelle part;intracellular part;membrane;me…	cell part;centrosome;cytoplasm;cytosol;extracellular organelle;intracellular membrane-bounded organelle;intracellular non-membrane-bounded organelle;intracellular organelle;membrane;microtubule organizing center;nucleus;organelle;vesicle		26	26	26	59.4	59.4	59.4	59.256	0	256.42	293	P11413	P11413	Glucose-6-phosphate 1-dehydrogenase	G6PD
29.8847	29.3621	29.6599	BAT3 complex;cell part;cytoplasmic part;cytosol;cytosolic part;ER membrane insertion complex;intracellular part;macromolecular complex;protein complex	cell part;cytosol;macromolecular complex;protein complex		6	6	6	40.1	40.1	40.1	17.776	0	16.69	27	P11441	P11441	Ubiquitin-like protein 4A	UBL4A
35.8852	36.215	35.804	cell part;cytoplasmic part;cytosol;extracellular membrane-bounded organelle;extracellular organelle;extracellular region part;extracellular vesicular exosome;intracellular membrane-bounded organelle;intracellular organelle;intracellular part;membrane;membrane-bounded organelle;membrane-bounded vesicle;mitochondrion;organelle;vesicle	cell part;cytosol;extracellular organelle;intracellular membrane-bounded organelle;intracellular organelle;membrane;mitochondrion;organelle;vesicle	unique cytosolic	58	58	58	73.9	73.9	73.9	101.56	0	323.31	1275	P11586;Q6UB35	P11586	C-1-tetrahydrofolate synthase, cytoplasmic;Methylenetetrahydrofolate dehydrogenase;Methenyltetrahydrofolate cyclohydrolase;Formyltetrahydrofolate synthetase;C-1-tetrahydrofolate synthase, cytoplasmic, N-terminally processed	MTHFD1
34.4035	34.5045	34.2067	cell part;cytoplasmic part;extracellular membrane-bounded organelle;extracellular organelle;extracellular region part;extracellular vesicular exosome;intracellular membrane-bounded organelle;intracellular organelle;intracellular part;membrane-bounded organelle;membrane-bounded vesicle;mitochondrion;nucleus;organelle;vesicle	cell part;extracellular organelle;intracellular membrane-bounded organelle;intracellular organelle;mitochondrion;nucleus;organelle;vesicle		15	15	15	56.7	56.7	56.7	39.724	0	247.69	429	P11766	P11766	Alcohol dehydrogenase class-3	ADH5
33.7621	33.8076	33.6009	cell junction;cell part;cell-cell junction;chromatin;chromosomal part;cyclin-dependent protein kinase holoenzyme complex;cytoplasmic part;cytosol;intracellular membrane-bounded organelle;intracellular non-membrane-bounded organelle;intracellular organelle;intracellular organelle part;intracellular part;macromolecular complex;membrane;membrane-bounded organelle;non-membrane-bounded organelle;nucle…	cell part;cyclin-dependent protein kinase holoenzyme complex;cytosol;intracellular membrane-bounded organelle;intracellular non-membrane-bounded organelle;intracellular organelle;macromolecular complex;membrane;nucleolus;nucleoplasm;nucleus;organelle;protein complex;transcription factor complex		21	21	20	66	66	63.4	33.729	0	194.62	375	P11802	P11802	Cyclin-dependent kinase 4	CDK4
31.748	31.9342	31.9679	extracellular membrane-bounded organelle;extracellular organelle;extracellular region part;extracellular vesicular exosome;macromolecular complex;membrane-bounded organelle;membrane-bounded vesicle;organelle;protein complex;ribose phosphate diphosphokinase complex;vesicle	extracellular organelle;macromolecular complex;organelle;protein complex;vesicle		16	7	6	55	26.1	22	34.769	0	153.91	102	P11908	P11908	Ribose-phosphate pyrophosphokinase 2	PRPS2
32.8437	33.0532	33.2587	adherens junction;anchoring junction;catalytic step 2 spliceosome;cell junction;cell part;cell-substrate adherens junction;cell-substrate junction;cytoplasm;cytoplasmic part;cytosol;extracellular membrane-bounded organelle;extracellular organelle;extracellular region part;extracellular vesicular exosome;focal adhesion;intracellular membrane-bounded organelle;intracellular non-membrane-bounded org…	cell part;cytoplasm;cytosol;extracellular organelle;intracellular membrane-bounded organelle;intracellular non-membrane-bounded organelle;intracellular organelle;macromolecular complex;membrane;nucleus;organelle;ribonucleoprotein complex;spliceosomal complex;vesicle	unique cytosolic	24	24	15	52.8	52.8	33.6	70.67	0	254.31	232	P11940;Q9H361;Q96DU9	P11940	Polyadenylate-binding protein 1	PABPC1
33.8834	33.8831	33.9915	cell part;centrosome;chromosomal part;cytoplasm;cytoplasmic part;cytoskeletal part;DNA replication factor C complex;extracellular membrane-bounded organelle;extracellular organelle;extracellular region part;extracellular vesicular exosome;intracellular membrane-bounded organelle;intracellular non-membrane-bounded organelle;intracellular organelle;intracellular organelle part;intracellular part;ma…	cell part;centrosome;cytoplasm;DNA replication factor C complex;extracellular organelle;intracellular membrane-bounded organelle;intracellular non-membrane-bounded organelle;intracellular organelle;macromolecular complex;microtubule organizing center;nucleoplasm;nucleus;organelle;protein complex;vesicle		15	15	15	60.2	60.2	60.2	28.768	0	167.18	251	P12004	P12004	Proliferating cell nuclear antigen	PCNA
33.7648	33.5013	33.6559	cell part;cytoplasm;cytoplasmic part;cytosol;intracellular membrane-bounded organelle;intracellular organelle;intracellular part;membrane-bounded organelle;mitochondrion;organelle	cell part;cytoplasm;cytosol;intracellular membrane-bounded organelle;intracellular organelle;mitochondrion;organelle	unique cytosolic	27	27	27	62.3	62.3	62.3	57.41	0	282.93	334	P12081;P49590	P12081	Histidine--tRNA ligase, cytoplasmic	HARS
35.6069	34.9476	35.2866	cell part;cytoplasm;cytoplasmic part;cytosol;extracellular membrane-bounded organelle;extracellular organelle;extracellular region part;extracellular vesicular exosome;intracellular membrane-bounded organelle;intracellular organelle;intracellular organelle part;intracellular part;membrane;membrane-bounded organelle;membrane-bounded vesicle;microbody;microbody membrane;microbody part;nucleus;organ…	cell part;cytoplasm;cytosol;extracellular organelle;intracellular membrane-bounded organelle;intracellular organelle;membrane;microbody;nucleus;organelle;vesicle		23	23	23	52.3	52.3	52.3	55.804	0	323.31	784	P12268	P12268	Inosine-5-monophosphate dehydrogenase 2	IMPDH2
30.7688	30.4103	30.5533	cell part;chromosomal part;cytoplasm;cytoplasmic dynein complex;cytoplasmic part;cytoskeletal part;dynein complex;envelope;extrinsic to membrane;inclusion body;intracellular membrane-bounded organelle;intracellular non-membrane-bounded organelle;intracellular organelle;intracellular organelle part;intracellular part;kinetochore;macromolecular complex;membrane;membrane part;membrane-bounded organe…	cell part;cytoplasm;intracellular membrane-bounded organelle;intracellular non-membrane-bounded organelle;intracellular organelle;kinetochore;macromolecular complex;membrane;nuclear envelope;nuclear pore;nucleoplasm;nucleus;organelle;protein complex		31	31	31	18.3	18.3	18.3	267.29	0	201.89	76	P12270	P12270	Nucleoprotein TPR	TPR
37.7208	37.8337	37.7359	cell part;cytoplasmic part;cytosol;extracellular membrane-bounded organelle;extracellular organelle;extracellular region part;extracellular vesicular exosome;intracellular membrane-bounded organelle;intracellular organelle;intracellular part;membrane-bounded organelle;membrane-bounded vesicle;mitochondrion;organelle;vesicle	cell part;cytosol;extracellular organelle;intracellular membrane-bounded organelle;intracellular organelle;mitochondrion;organelle;vesicle	unique cytosolic	29	29	27	82.9	82.9	80.8	42.644	0	323.31	4989	P12277	P12277	Creatine kinase B-type	CKB
28.1644	27.0074	27.0049	cell part;cytoplasm;cytoplasmic membrane-bounded vesicle;cytoplasmic part;cytoplasmic vesicle;cytoplasmic vesicle membrane;cytoplasmic vesicle part;endocytic vesicle membrane;extracellular membrane-bounded organelle;extracellular organelle;extracellular region part;extracellular vesicular exosome;intracellular membrane-bounded organelle;intracellular organelle;intracellular organelle part;intrace…	cell part;cytoplasm;cytoplasmic membrane-bounded vesicle;extracellular organelle;intracellular membrane-bounded organelle;intracellular organelle;membrane;organelle;plasma membrane;vesicle	unique cytosolic	5	5	5	22	22	22	36.375	0	16.341	14	P12429	P12429	Annexin A3	ANXA3
33.2058	32.7155	32.8777	actin filament bundle;actomyosin;adherens junction;anchoring junction;cell cortex part;cell junction;cell part;cell projection;cell projection part;cell-cell adherens junction;cell-cell junction;cell-substrate adherens junction;cell-substrate junction;contractile fiber part;cortical actin cytoskeleton;cortical cytoskeleton;cytoplasm;cytoplasmic membrane-bounded vesicle lumen;cytoplasmic part;cyto…	cell part;cell projection;cytoplasm;cytoskeleton;cytosol;extracellular organelle;extracellular region;extracellular space;intracellular membrane-bounded organelle;intracellular non-membrane-bounded organelle;intracellular organelle;membrane;neuron projection;nucleus;organelle;plasma membrane;pseudopodium;vesicle		39	22	21	53.8	38.1	38.1	103.06	0	323.31	227	P12814;P35609	P12814	Alpha-actinin-1	ACTN1
24.4782	24.6998	26.0205	actin filament;caveola;cell part;cell projection;cell projection membrane;cell projection part;cytoplasm;cytoplasmic part;cytoskeletal part;cytosol;endosome;extracellular membrane-bounded organelle;extracellular organelle;extracellular region part;extracellular vesicular exosome;extrinsic to internal side of plasma membrane;extrinsic to membrane;extrinsic to plasma membrane;intracellular membrane…	cell part;cell projection;cytoplasm;cytosol;endosome;extracellular organelle;intracellular membrane-bounded organelle;intracellular organelle;lysosome;macromolecular complex;membrane;mitochondrion;neuron projection;nucleus;organelle;plasma membrane;protein complex;vacuole;vesicle		5	3	3	13.1	8.8	8.8	59.834	0	10.193	4	P12931	P12931	Proto-oncogene tyrosine-protein kinase Src	SRC
31.4964	30.9722	31.5694	extracellular membrane-bounded organelle;extracellular organelle;extracellular region part;extracellular vesicular exosome;membrane-bounded organelle;membrane-bounded vesicle;organelle;vesicle	extracellular organelle;organelle;vesicle		17	17	17	48.7	48.7	48.7	54.548	0	247.29	101	P12955	P12955	Xaa-Pro dipeptidase	PEPD
33.3714	33.9261	33.7475	cell part;chromosomal part;cytoplasmic part;cytosol;intracellular membrane-bounded organelle;intracellular non-membrane-bounded organelle;intracellular organelle;intracellular organelle part;intracellular part;Ku70:Ku80 complex;macromolecular complex;membrane;membrane-bounded organelle;nonhomologous end joining complex;non-membrane-bounded organelle;nuclear chromosome part;nuclear part;nuclear te…	cell part;cytosol;intracellular membrane-bounded organelle;intracellular non-membrane-bounded organelle;intracellular organelle;macromolecular complex;membrane;nucleolus;nucleoplasm;nucleus;organelle;protein complex;telomere cap complex;transcription factor complex		33	33	33	53.9	53.9	53.9	69.842	0	323.31	403	P12956	P12956	X-ray repair cross-complementing protein 6	XRCC6
34.0317	34.0047	33.8871	cell part;chromosomal part;chromosome, telomeric region;cytoplasmic part;cytosol;intracellular membrane-bounded organelle;intracellular non-membrane-bounded organelle;intracellular organelle;intracellular organelle part;intracellular part;Ku70:Ku80 complex;macromolecular complex;membrane;membrane-bounded organelle;nonhomologous end joining complex;non-membrane-bounded organelle;nuclear chromosome…	cell part;cytosol;intracellular membrane-bounded organelle;intracellular non-membrane-bounded organelle;intracellular organelle;macromolecular complex;membrane;nucleolus;nucleoplasm;nucleus;organelle;plasma membrane;protein complex;telomere cap complex		31	31	31	63.9	63.9	63.9	82.704	0	323.31	534	P13010	P13010	X-ray repair cross-complementing protein 5	XRCC5
27.2502	26.7681	28.1579	cell junction;cell part;cytoplasm;cytoplasmic part;extracellular region;intracellular membrane-bounded organelle;intracellular organelle;intracellular organelle lumen;intracellular organelle part;intracellular part;lysosomal lumen;lysosome;lytic vacuole;membrane;membrane-bounded organelle;membrane-enclosed lumen;organelle;organelle lumen;organelle part;plasma membrane;vacuolar lumen;vacuolar part…	cell part;cytoplasm;extracellular region;intracellular membrane-bounded organelle;intracellular organelle;lysosome;membrane;organelle;plasma membrane;vacuole		2	2	2	15.2	15.2	15.2	27.963	0	52.371	16	P13284	P13284	Gamma-interferon-inducible lysosomal thiol reductase	IFI30
33.7278	33.9725	33.7587	angiogenin-PRI complex;cell part;cytoplasm;extracellular membrane-bounded organelle;extracellular organelle;extracellular region part;extracellular vesicular exosome;intracellular part;macromolecular complex;membrane-bounded organelle;membrane-bounded vesicle;organelle;protein complex;vesicle	cell part;cytoplasm;extracellular organelle;macromolecular complex;organelle;protein complex;vesicle		18	18	18	68.8	68.8	68.8	49.973	0	323.31	341	P13489	P13489	Ribonuclease inhibitor	RNH1
37.933	38.0161	37.5285	aggresome;cell part;cytoplasm;cytoplasmic part;cytosol;extracellular membrane-bounded organelle;extracellular organelle;extracellular region part;extracellular vesicular exosome;inclusion body;intracellular membrane-bounded organelle;intracellular organelle;intracellular part;macromolecular complex;membrane;membrane-bounded organelle;membrane-bounded vesicle;nucleus;organelle;plasma membrane;poly…	cell part;cytoplasm;cytosol;extracellular organelle;intracellular membrane-bounded organelle;intracellular organelle;macromolecular complex;membrane;nucleus;organelle;plasma membrane;polysome;ribonucleoprotein complex;vesicle		58	58	57	70	70	68.9	95.337	0	323.31	5703	P13639	P13639	Elongation factor 2	EEF2
28.4314	28.0253	29.0766	cell part;cell surface;cytoplasmic membrane-bounded vesicle;cytoplasmic part;cytoplasmic vesicle;endoplasmic reticulum;endoplasmic reticulum lumen;endoplasmic reticulum part;intracellular membrane-bounded organelle;intracellular organelle;intracellular organelle lumen;intracellular organelle part;intracellular part;melanosome;membrane-bounded organelle;membrane-bounded vesicle;membrane-enclosed l…	cell part;cell surface;cytoplasmic membrane-bounded vesicle;endoplasmic reticulum;intracellular membrane-bounded organelle;intracellular organelle;organelle;vesicle		11	11	11	22.5	22.5	22.5	72.932	0	62.213	26	P13667	P13667	Protein disulfide-isomerase A4	PDIA4
32.3012	33.059	32.9117	cell part;cytoplasm;cytoplasmic part;endosome;extracellular membrane-bounded organelle;extracellular organelle;extracellular region part;extracellular space;extracellular vesicular exosome;intracellular membrane-bounded organelle;intracellular organelle;intracellular part;late endosome;membrane-bounded organelle;membrane-bounded vesicle;multivesicular body;nucleus;organelle;vesicle	cell part;cytoplasm;endosome;extracellular organelle;extracellular space;intracellular membrane-bounded organelle;intracellular organelle;nucleus;organelle;vesicle	unique cytosolic	10	10	10	56.4	56.4	56.4	19.595	0	81.898	257	P13693;Q56UQ5	P13693	Translationally-controlled tumor protein	TPT1
27.4775	27.5916	28.2692	cell part;cytoplasmic part;cytosol;extracellular membrane-bounded organelle;extracellular organelle;extracellular region part;extracellular vesicular exosome;intracellular membrane-bounded organelle;intracellular organelle;intracellular part;membrane-bounded organelle;membrane-bounded vesicle;nucleus;organelle;vesicle	cell part;cytosol;extracellular organelle;intracellular membrane-bounded organelle;intracellular organelle;nucleus;organelle;vesicle		6	6	6	25.2	25.2	25.2	36.294	0	16.918	14	P13716	P13716	Delta-aminolevulinic acid dehydratase	ALAD
37.0704	36.8289	36.9583	cell part;cytoplasm;intracellular part	cell part;cytoplasm		38	38	35	62.5	62.5	58.4	70.81	0	323.31	1649	P13797;P13796	P13797	Plastin-3	PLS3
32.4057	32.0911	32.325	cell part;cytoplasm;extracellular membrane-bounded organelle;extracellular organelle;extracellular region part;extracellular vesicular exosome;intracellular organelle part;intracellular part;membrane;membrane-bounded organelle;membrane-bounded vesicle;nuclear membrane;nuclear part;organelle;organelle membrane;organelle part;vesicle	cell part;cytoplasm;extracellular organelle;membrane;organelle;vesicle	unique cytosolic	20	20	20	43	43	43	81.224	0	282.98	170	P13798	P13798	Acylamino-acid-releasing enzyme	APEH
32.4454	32.2295	32.2032	cell part;cytoplasm;cytoplasmic part;cytosol;inclusion body;intracellular part;membrane	cell part;cytoplasm;cytosol;membrane		21	21	21	43.4	43.4	43.4	83.785	0	222.98	161	P13807;P54840	P13807	Glycogen [starch] synthase, muscle	GYS1
31.7664	31.7633	31.494	adherens junction;AMP-activated protein kinase complex;anchoring junction;cAMP-dependent protein kinase complex;cell junction;cell part;cell-substrate adherens junction;cell-substrate junction;centrosome;cytoplasm;cytoplasmic part;cytoskeletal part;cytosol;extracellular membrane-bounded organelle;extracellular organelle;extracellular region part;extracellular vesicular exosome;focal adhesion;intr…	cell part;centrosome;cytoplasm;cytosol;extracellular organelle;intracellular non-membrane-bounded organelle;intracellular organelle;macromolecular complex;membrane;microtubule organizing center;organelle;plasma membrane;protein complex;vesicle		19	19	16	57.4	57.4	50.2	45.518	0	216.12	146	P13861	P13861	cAMP-dependent protein kinase type II-alpha regulatory subunit	PRKAR2A
32.2798	29.422	31.3138	cell part;cell surface;cytoplasm;extracellular membrane-bounded organelle;extracellular organelle;extracellular region;extracellular region part;extracellular space;extracellular vesicular exosome;intracellular organelle part;intracellular part;membrane-bounded organelle;membrane-bounded vesicle;nuclear part;nucleoplasm;organelle;organelle part;vesicle	cell part;cell surface;cytoplasm;extracellular organelle;extracellular region;extracellular space;nucleoplasm;organelle;vesicle		4	4	4	20	20	20	12.476	0	14.51	39	P14174	P14174	Macrophage migration inhibitory factor	MIF
30.101	29.5775	30.2479	cell part;cytoplasmic part;endoplasmic reticulum;endoplasmic reticulum lumen;endoplasmic reticulum part;intracellular;intracellular membrane-bounded organelle;intracellular organelle;intracellular organelle lumen;intracellular organelle part;intracellular part;membrane-bounded organelle;membrane-enclosed lumen;organelle;organelle lumen;organelle part	cell part;endoplasmic reticulum;intracellular;intracellular membrane-bounded organelle;intracellular organelle;organelle		14	14	14	36.9	36.9	36.9	59.425	0	140.33	44	P14314	P14314	Glucosidase 2 subunit beta	PRKCSH
33.1668	33.522	33.2803	cell part;cytoplasm;cytoplasmic part;cytosol;intracellular membrane-bounded organelle;intracellular organelle;intracellular organelle part;intracellular part;membrane-bounded organelle;mitochondrion;nuclear part;nucleoplasm;organelle;organelle part	cell part;cytoplasm;cytosol;intracellular membrane-bounded organelle;intracellular organelle;mitochondrion;nucleoplasm;organelle		11	11	11	29.4	29.4	29.4	48.275	0	268.77	188	P14324	P14324	Farnesyl pyrophosphate synthase	FDPS
32.7709	32.8077	33.2731	apical plasma membrane;cell part;cytoplasmic part;cytosol;extracellular membrane-bounded organelle;extracellular organelle;extracellular region part;extracellular space;extracellular vesicular exosome;intracellular part;membrane part;membrane-bounded organelle;membrane-bounded vesicle;organelle;plasma membrane part;vesicle	cell part;cytosol;extracellular organelle;extracellular space;organelle;vesicle		17	17	17	63.1	63.1	63.1	36.573	0	165.21	191	P14550	P14550	Alcohol dehydrogenase [NADP(+)]	AKR1A1
38.316	38.3213	38.0702	cell part;cell projection;cilium;cytoplasm;cytoplasmic part;cytosol;extracellular matrix;extracellular membrane-bounded organelle;extracellular organelle;extracellular region part;extracellular vesicular exosome;intracellular membrane-bounded organelle;intracellular organelle;intracellular part;membrane;membrane-bounded organelle;membrane-bounded vesicle;mitochondrion;nucleus;organelle;plasma mem…	cell part;cell projection;cilium;cytoplasm;cytosol;extracellular matrix;extracellular organelle;intracellular membrane-bounded organelle;intracellular organelle;membrane;mitochondrion;nucleus;organelle;plasma membrane;vesicle	unique cytosolic	40	40	39	75.3	75.3	73.3	57.936	0	323.31	4774	P14618	P14618	Pyruvate kinase PKM	PKM
29.9653	29.3928	30.0874	adherens junction;anchoring junction;cell junction;cell part;cell-substrate adherens junction;cell-substrate junction;cytoplasmic membrane-bounded vesicle;cytoplasmic membrane-bounded vesicle lumen;cytoplasmic part;cytoplasmic vesicle;cytoplasmic vesicle part;cytosol;endocytic vesicle lumen;endoplasmic reticulum;endoplasmic reticulum lumen;endoplasmic reticulum membrane;endoplasmic reticulum part…	cell part;cytoplasmic membrane-bounded vesicle;cytosol;endoplasmic reticulum;extracellular matrix;extracellular organelle;extracellular region;intracellular membrane-bounded organelle;intracellular organelle;membrane;midbody;nucleus;organelle;plasma membrane;vesicle		15	13	13	25.5	23.4	23.4	92.468	0	65.996	35	P14625;Q58FF3	P14625	Endoplasmin	HSP90B1
27.3839	27.3514	27.6181	cell part;centrosome;chromosomal part;condensed chromosome outer kinetochore;condensed nuclear chromosome outer kinetochore;cytoplasm;cytoplasmic part;cytoskeletal part;cytosol;intracellular membrane-bounded organelle;intracellular non-membrane-bounded organelle;intracellular organelle;intracellular organelle part;intracellular part;macromolecular complex;membrane;membrane-bounded organelle;micro…	cell part;centrosome;cytoplasm;cytosol;intracellular membrane-bounded organelle;intracellular non-membrane-bounded organelle;intracellular organelle;macromolecular complex;membrane;microtubule organizing center;nucleoplasm;nucleus;organelle;protein complex	unique cytosolic	5	5	5	22.6	22.6	22.6	48.337	0	20.738	14	P14635	P14635	G2/mitotic-specific cyclin-B1	CCNB1
30.6711	30.3632	30.6849	catalytic step 2 spliceosome;cell part;cytoplasm;cytoplasmic part;cytosol;extracellular membrane-bounded organelle;extracellular organelle;extracellular region part;extracellular vesicular exosome;histone pre-mRNA 3'end processing complex;intracellular organelle part;intracellular part;macromolecular complex;membrane-bounded organelle;membrane-bounded vesicle;methylosome;methyltransferase complex…	cell part;cytoplasm;cytosol;extracellular organelle;macromolecular complex;nucleoplasm;organelle;protein complex;ribonucleoprotein complex;small nuclear ribonucleoprotein complex;spliceosomal complex;vesicle		5	5	5	21.2	21.2	21.2	24.614	0	21.137	76	P63162;P14678	P63162;P14678	Small nuclear ribonucleoprotein-associated protein N;Small nuclear ribonucleoprotein-associated proteins B and B	SNRPN;SNRPB
33.6671	33.3598	33.2197	cell part;cell surface;cytoplasm;cytoplasmic part;cytosol;cytosolic part;cytosolic proteasome complex;extracellular region part;extracellular space;intracellular membrane-bounded organelle;intracellular organelle;intracellular organelle lumen;intracellular organelle part;intracellular part;macromolecular complex;membrane;membrane-bounded organelle;membrane-enclosed lumen;microbody;microbody lumen…	cell part;cell surface;cytoplasm;cytosol;extracellular space;intracellular membrane-bounded organelle;intracellular organelle;macromolecular complex;membrane;microbody;mitochondrion;nucleoplasm;nucleus;organelle;peroxisome;plasma membrane;proteasome complex;protein complex		35	35	35	41.4	41.4	41.4	117.97	0	167.6	382	P14735	P14735	Insulin-degrading enzyme	IDE
29.7168	29.1812	29.4313	cell part;intracellular membrane-bounded organelle;intracellular organelle;intracellular organelle part;intracellular part;macromolecular complex;membrane-bounded organelle;nuclear part;nucleoplasm;nucleoplasm part;nucleus;organelle;organelle part;protein complex;transcription factor complex	cell part;intracellular membrane-bounded organelle;intracellular organelle;macromolecular complex;nucleoplasm;nucleus;organelle;protein complex;transcription factor complex		9	9	9	21.9	21.9	21.9	76.471	0	75.094	28	P14859;Q9UKI9;P09086	P14859	POU domain, class 2, transcription factor 1	POU2F1
28.3767	28.7703	28.8362	cell part;cytoplasm;extracellular membrane-bounded organelle;extracellular organelle;extracellular region part;extracellular vesicular exosome;intracellular membrane-bounded organelle;intracellular organelle;intracellular organelle part;intracellular part;macromolecular complex;membrane;membrane-bounded organelle;membrane-bounded vesicle;nuclear part;nucleoplasm;nucleus;organelle;organelle part;r…	cell part;cytoplasm;extracellular organelle;intracellular membrane-bounded organelle;intracellular organelle;macromolecular complex;membrane;nucleoplasm;nucleus;organelle;ribonucleoprotein complex;vesicle		9	9	9	32.1	32.1	32.1	64.132	0	92.186	28	P14866	P14866	Heterogeneous nuclear ribonucleoprotein L	HNRNPL
35.1783	34.8871	34.8965	cell part;cytoplasm;cytoplasmic part;cytosol;extracellular membrane-bounded organelle;extracellular organelle;extracellular region part;extracellular vesicular exosome;intracellular part;membrane;membrane-bounded organelle;membrane-bounded vesicle;organelle;vesicle	cell part;cytoplasm;cytosol;extracellular organelle;membrane;organelle;vesicle	unique cytosolic	33	33	33	69.1	69.1	69.1	57.136	0	234.71	683	P14868	P14868	Aspartate--tRNA ligase, cytoplasmic	DARS
26.808	26.6622	25.5035	cell body;cell part;cell projection;cytoplasmic part;cytosol;intracellular membrane-bounded organelle;intracellular organelle;intracellular part;membrane;membrane-bounded organelle;mitochondrion;neuron projection;nucleus;organelle;plasma membrane	cell body;cell part;cell projection;cytosol;intracellular membrane-bounded organelle;intracellular organelle;membrane;mitochondrion;neuron projection;nucleus;organelle;plasma membrane		7	3	3	16.4	11	11	84.436	0	9.3689	6	P15056	P15056	Serine/threonine-protein kinase B-raf	BRAF
29.7321	29.0429	29.6709	axon part;axon terminus;cell part;cell projection part;cytoplasm;cytoplasmic part;cytosol;endoplasmic reticulum;extracellular membrane-bounded organelle;extracellular organelle;extracellular region part;extracellular vesicular exosome;intracellular membrane-bounded organelle;intracellular organelle;intracellular part;macromolecular complex;membrane-bounded organelle;membrane-bounded vesicle;mitoc…	cell part;cytoplasm;cytosol;endoplasmic reticulum;extracellular organelle;intracellular membrane-bounded organelle;intracellular organelle;macromolecular complex;mitochondrion;nucleus;organelle;protein complex;vesicle		10	10	10	36.2	36.2	36.2	42.064	0	126.99	37	P15104	P15104	Glutamine synthetase	GLUL
34.983	34.7694	34.8175	cell part;cytoplasm;cytoplasmic part;cytosol;extracellular membrane-bounded organelle;extracellular organelle;extracellular region part;extracellular space;extracellular vesicular exosome;intracellular organelle part;intracellular part;membrane-bounded organelle;membrane-bounded vesicle;nuclear part;nucleoplasm;organelle;organelle part;vesicle	cell part;cytoplasm;cytosol;extracellular organelle;extracellular space;nucleoplasm;organelle;vesicle		21	21	20	75	75	72.5	35.853	0	323.31	557	P15121	P15121	Aldose reductase	AKR1B1
33.8246	34.3362	33.9532	cell part;intracellular	cell part;intracellular		22	22	12	55.3	55.3	35.5	55.755	0	246.57	439	P15170	P15170	Eukaryotic peptide chain release factor GTP-binding subunit ERF3A	GSPT1
33.9768	33.6259	34.0768	actin cytoskeleton;actin filament;adherens junction;anchoring junction;apical part of cell;apical plasma membrane;basolateral plasma membrane;brush border;cell body;cell cortex part;cell junction;cell part;cell periphery;cell pole;cell projection;cell projection membrane;cell projection part;cell tip;cell-substrate adherens junction;cell-substrate junction;cortical cytoskeleton;cytoplasm;cytoplas…	apical part of cell;brush border;cell body;cell part;cell projection;cytoplasm;cytoskeleton;cytosol;extracellular organelle;extracellular space;filopodium;intracellular non-membrane-bounded organelle;intracellular organelle;macromolecular complex;membrane;microvillus;nucleolus;organelle;plasma membrane;protein complex;vesicle		30	30	20	47.8	47.8	35.2	69.412	0	233.94	417	P15311	P15311	Ezrin	EZR
33.3548	34.2265	33.6844	cell part;cytoplasm;extracellular membrane-bounded organelle;extracellular organelle;extracellular region part;extracellular vesicular exosome;intracellular membrane-bounded organelle;intracellular organelle;intracellular organelle part;intracellular part;membrane-bounded organelle;membrane-bounded vesicle;nuclear part;nucleoplasm;nucleus;organelle;organelle part;vesicle	cell part;cytoplasm;extracellular organelle;intracellular membrane-bounded organelle;intracellular organelle;nucleoplasm;nucleus;organelle;vesicle		13	13	13	70.4	70.4	70.4	26.182	0	236.97	315	P15374	P15374	Ubiquitin carboxyl-terminal hydrolase isozyme L3	UCHL3
32.9109	33.5354	34.3987	cell part;cell projection membrane;cell projection part;centrosome;cytoplasm;cytoplasmic part;cytoskeletal part;cytosol;extracellular membrane-bounded organelle;extracellular organelle;extracellular region part;extracellular vesicular exosome;intermediate filament;intracellular membrane-bounded organelle;intracellular non-membrane-bounded organelle;intracellular organelle;intracellular organelle …	cell part;centrosome;cytoplasm;cytosol;extracellular organelle;intracellular membrane-bounded organelle;intracellular non-membrane-bounded organelle;intracellular organelle;macromolecular complex;membrane;microtubule organizing center;mitochondrion;nucleus;organelle;protein complex;vesicle		8	3	3	58.6	28.3	28.3	17.149	0	118.07	263	P15531	P15531	Nucleoside diphosphate kinase A	NME1
28.2036	28.5204	28.8846	cell part;cytoplasmic part;extracellular membrane-bounded organelle;extracellular organelle;extracellular region part;extracellular vesicular exosome;intracellular organelle lumen;intracellular organelle part;intracellular part;lysosomal lumen;membrane-bounded organelle;membrane-bounded vesicle;membrane-enclosed lumen;organelle;organelle lumen;organelle part;vacuolar lumen;vacuolar part;vesicle	cell part;extracellular organelle;organelle;vesicle		9	9	9	19	19	19	62.081	0	33.138	18	P15586	P15586	N-acetylglucosamine-6-sulfatase	GNS
30.8303	30.7547	30.6422	cell part;cytoplasmic part;cytosol;intracellular part;macromolecular complex;phosphorylase kinase complex;protein complex	cell part;cytosol;macromolecular complex;protein complex	unique cytosolic	11	11	11	32.5	32.5	32.5	46.442	0	55.223	51	P15735;Q16816	P15735	Phosphorylase b kinase gamma catalytic chain, liver/testis isoform	PHKG2
32.3257	31.2723	32.5034	adherens junction;anchoring junction;cell junction;cell part;cell-substrate adherens junction;cell-substrate junction;cytoplasm;cytoplasmic part;cytosol;cytosolic small ribosomal subunit;extracellular membrane-bounded organelle;extracellular organelle;extracellular region part;extracellular vesicular exosome;focal adhesion;intracellular membrane-bounded organelle;intracellular organelle;intracell…	cell part;cytoplasm;cytosol;extracellular organelle;intracellular membrane-bounded organelle;intracellular organelle;macromolecular complex;membrane;nucleoplasm;nucleus;organelle;ribonucleoprotein complex;small ribosomal subunit;vesicle		8	8	8	33.4	33.4	33.4	31.324	0	48.909	113	P15880	P15880	40S ribosomal protein S2	RPS2
32.6675	32.5199	32.208	cell part;chromatin;chromosomal part;DNA replication factor A complex;intracellular membrane-bounded organelle;intracellular organelle;intracellular organelle part;intracellular part;macromolecular complex;membrane-bounded organelle;nuclear body;nuclear chromosome part;nuclear part;nucleoplasm;nucleoplasm part;nucleus;organelle;organelle part;PML body;protein complex	cell part;intracellular membrane-bounded organelle;intracellular organelle;macromolecular complex;nucleoplasm;nucleus;organelle;protein complex		10	10	10	80.4	80.4	80.4	29.247	0	201.88	134	P15927	P15927	Replication protein A 32 kDa subunit	RPA2
31.4468	30.2972	30.8957	cell part;cytoplasm;extracellular membrane-bounded organelle;extracellular organelle;extracellular region part;extracellular vesicular exosome;intracellular organelle part;intracellular part;membrane-bounded organelle;membrane-bounded vesicle;nuclear part;nucleoplasm;organelle;organelle part;vesicle	cell part;cytoplasm;extracellular organelle;nucleoplasm;organelle;vesicle		6	6	6	41.1	41.1	41.1	25.918	0	32.936	35	P16083	P16083	Ribosyldihydronicotinamide dehydrogenase [quinone]	NQO2
34.5679	34.6077	34.6414	cell part;cytoplasmic part;cytosol;extracellular membrane-bounded organelle;extracellular organelle;extracellular region part;extracellular vesicular exosome;intracellular part;membrane-bounded organelle;membrane-bounded vesicle;organelle;vesicle	cell part;cytosol;extracellular organelle;organelle;vesicle		15	15	13	69	69	58.5	30.375	0	226.04	463	P16152	P16152	Carbonyl reductase [NADPH] 1	CBR1
27.3752	26.7331	26.8746	cell part;chromatin;chromosomal part;euchromatin;intracellular membrane-bounded organelle;intracellular organelle;intracellular organelle part;intracellular part;membrane-bounded organelle;nuclear chromatin;nuclear chromosome part;nuclear euchromatin;nuclear part;nucleoplasm;nucleus;organelle;organelle part	cell part;intracellular membrane-bounded organelle;intracellular organelle;nucleoplasm;nucleus;organelle		3	3	3	15	15	15	36.688	0	10.846	7	P16220;P18846	P16220	Cyclic AMP-responsive element-binding protein 1	CREB1
30.7815	31.1504	30.2839	cell part;cytoplasm;cytoplasmic part;extracellular membrane-bounded organelle;extracellular organelle;extracellular region part;extracellular vesicular exosome;Golgi apparatus;intracellular membrane-bounded organelle;intracellular organelle;intracellular organelle lumen;intracellular organelle part;intracellular part;lysosomal lumen;membrane-bounded organelle;membrane-bounded vesicle;membrane-enc…	cell part;cytoplasm;extracellular organelle;Golgi apparatus;intracellular membrane-bounded organelle;intracellular organelle;organelle;vacuole;vesicle		14	14	14	29.1	29.1	29.1	76.074	0	58.897	70	P16278;Q6UWU2	P16278	Beta-galactosidase	GLB1
25.3107	27.7603	23.5557	calcineurin complex;cell part;contractile fiber part;cytoplasmic part;cytosol;intracellular organelle part;intracellular part;macromolecular complex;membrane;membrane part;nuclear part;nucleoplasm;organelle part;plasma membrane;plasma membrane part;protein complex;protein serine/threonine phosphatase complex;T-tubule;Z disc	cell part;cytosol;macromolecular complex;membrane;nucleoplasm;plasma membrane;protein complex;protein serine/threonine phosphatase complex		8	3	3	22.5	8.8	8.8	59.024	0	13.905	4	P16298	P16298	Serine/threonine-protein phosphatase 2B catalytic subunit beta isoform	PPP3CB
28.8647	29.4499	28.8785	cell junction;cell part;cell-cell junction;cytoplasm;cytoplasmic part;cytosol;endoplasmic reticulum;intracellular membrane-bounded organelle;intracellular non-membrane-bounded organelle;intracellular organelle;intracellular part;macromolecular complex;membrane;membrane-bounded organelle;non-membrane-bounded organelle;nucleus;organelle;organelle membrane;organelle part;plasma membrane;protein comp…	cell part;cytoplasm;cytosol;endoplasmic reticulum;intracellular membrane-bounded organelle;intracellular non-membrane-bounded organelle;intracellular organelle;macromolecular complex;membrane;nucleus;organelle;plasma membrane;protein complex;protein serine/threonine phosphatase complex;ribonucleoprotein complex;ribosome		14	14	14	59.4	59.4	59.4	42.864	0	138.77	32	P16333	P16333	Cytoplasmic protein NCK1	NCK1
28.0501	27.031	28.3093	cell part;intracellular membrane-bounded organelle;intracellular non-membrane-bounded organelle;intracellular organelle;intracellular organelle part;intracellular part;macromolecular complex;membrane-bounded organelle;non-membrane-bounded organelle;nuclear part;nucleolus;nucleoplasm;nucleus;organelle;organelle part;post-mRNA release spliceosomal complex;ribonucleoprotein complex;spliceosomal comp…	cell part;intracellular membrane-bounded organelle;intracellular non-membrane-bounded organelle;intracellular organelle;macromolecular complex;nucleolus;nucleoplasm;nucleus;organelle;ribonucleoprotein complex;spliceosomal complex		8	8	8	15.1	15.1	15.1	89.384	0	42.889	24	P16383	P16383	GC-rich sequence DNA-binding factor 2	GCFC2
28.1054	27.2091	28.2079	cell part;chromatin;chromosomal part;euchromatin;extracellular membrane-bounded organelle;extracellular organelle;extracellular region part;extracellular vesicular exosome;heterochromatin;intracellular membrane-bounded organelle;intracellular organelle;intracellular organelle part;intracellular part;macromolecular complex;membrane-bounded organelle;membrane-bounded vesicle;nuclear chromatin;nucle…	cell part;extracellular organelle;intracellular membrane-bounded organelle;intracellular organelle;macromolecular complex;nucleosome;nucleus;organelle;vesicle		3	3	2	18.3	18.3	13.1	21.364	0	6.0935	6	P16403;P10412;P16402;Q02539	P16403;P10412;P16402	Histone H1.2;Histone H1.4;Histone H1.3	HIST1H1C;HIST1H1E;HIST1H1D
27.6788	28.5923	27.6536	cell part;cytoplasmic part;cytosol;extracellular membrane-bounded organelle;extracellular organelle;extracellular region part;extracellular vesicular exosome;intracellular part;membrane;membrane-bounded organelle;membrane-bounded vesicle;organelle;plasma membrane;vesicle	cell part;cytosol;extracellular organelle;membrane;organelle;plasma membrane;vesicle		12	12	12	15.3	15.3	15.3	147.87	0	49.071	10	P16885	P16885	1-phosphatidylinositol 4,5-bisphosphate phosphodiesterase gamma-2	PLCG2
29.0981	27.2539	28.5319	cell part;cytoplasmic part;cytosol;extracellular membrane-bounded organelle;extracellular organelle;extracellular region part;extracellular vesicular exosome;intracellular part;membrane-bounded organelle;membrane-bounded vesicle;organelle;vesicle	cell part;cytosol;extracellular organelle;organelle;vesicle	unique cytosolic	7	7	7	22.9	22.9	22.9	46.374	0	20.332	20	P16930	P16930	Fumarylacetoacetase	FAH
30.5179	28.9771	31.403	cell part;cell projection;cytoplasm;cytoplasmic part;cytoskeletal part;cytosol;extracellular membrane-bounded organelle;extracellular organelle;extracellular region part;extracellular vesicular exosome;intracellular;intracellular organelle part;intracellular part;macromolecular complex;membrane;membrane-bounded organelle;membrane-bounded vesicle;microtubule;neuron projection;organelle;organelle p…	cell part;cell projection;cytoplasm;cytosol;extracellular organelle;intracellular;macromolecular complex;membrane;neuron projection;organelle;protein complex;vesicle	unique cytosolic	3	3	3	14.8	14.8	14.8	17.302	0	15.972	48	P16949	P16949	Stathmin	STMN1
30.949	29.5392	29.9275	cell junction;cell part;cell-cell junction;cytoplasm;cytoplasmic part;intracellular membrane-bounded organelle;intracellular organelle;intracellular part;macromolecular complex;membrane-bounded organelle;nucleus;occluding junction;organelle;perinuclear region of cytoplasm;polysome;ribonucleoprotein complex;tight junction	cell part;cytoplasm;intracellular membrane-bounded organelle;intracellular organelle;macromolecular complex;nucleus;organelle;polysome;ribonucleoprotein complex	unique cytosolic	10	7	7	54.6	43.8	43.8	40.089	0	107.73	48	P16989;Q9Y2T7	P16989	Y-box-binding protein 3	YBX3
33.1924	32.4275	25.5364	blood microparticle;cell part;centriole;cytoplasm;cytoplasmic part;cytoskeletal part;cytosol;extracellular membrane-bounded organelle;extracellular organelle;extracellular region part;extracellular vesicular exosome;intracellular non-membrane-bounded organelle;intracellular organelle;intracellular organelle part;intracellular part;membrane-bounded organelle;membrane-bounded vesicle;microtubule or…	cell part;cytoplasm;cytosol;extracellular organelle;intracellular non-membrane-bounded organelle;intracellular organelle;organelle;vesicle		12	3	3	16.2	6.4	6.4	71.027	0	21.212	73	P17066;P48741	P17066;P48741	Heat shock 70 kDa protein 6;Putative heat shock 70 kDa protein 7	HSPA6;HSPA7
32.3281	32.1815	32.6731	axon part;axon terminus;cell part;cell projection part;cytoplasm;cytoplasmic part;cytosol;extracellular membrane-bounded organelle;extracellular organelle;extracellular region part;extracellular vesicular exosome;intracellular membrane-bounded organelle;intracellular organelle;intracellular part;lysosome;lytic vacuole;membrane-bounded organelle;membrane-bounded vesicle;neuron projection terminus;…	cell part;cytoplasm;cytosol;extracellular organelle;intracellular membrane-bounded organelle;intracellular organelle;lysosome;nucleus;organelle;vacuole;vesicle		21	21	21	65.6	65.6	65.6	46.247	0	138.24	152	P17174	P17174	Aspartate aminotransferase, cytoplasmic	GOT1
28.3878	28.2768	27.7065	apical part of cell;cell body;cell part;cell projection;cilium;cytoplasm;cytoplasmic part;cytosol;dendrite;endoplasmic reticulum;extracellular membrane-bounded organelle;extracellular organelle;extracellular region part;extracellular vesicular exosome;intracellular membrane-bounded organelle;intracellular organelle;intracellular organelle part;intracellular part;membrane;membrane-bounded organell…	apical part of cell;cell body;cell part;cell projection;cilium;cytoplasm;cytosol;endoplasmic reticulum;extracellular organelle;intracellular membrane-bounded organelle;intracellular organelle;membrane;mitochondrion;neuron projection;neuronal cell body;nucleoplasm;organelle;plasma membrane;vesicle		9	9	9	20.7	20.7	20.7	76.749	0	41.175	21	P17252;P05771;P05129	P17252	Protein kinase C alpha type	PRKCA
28.3815	29.4425	29.3509	cell part;cytoplasmic part;extracellular membrane-bounded organelle;extracellular organelle;extracellular region part;extracellular vesicular exosome;intracellular membrane-bounded organelle;intracellular organelle;intracellular organelle part;intracellular part;membrane;membrane-bounded organelle;membrane-bounded vesicle;mitochondrial inner membrane;mitochondrial membrane;mitochondrial part;mito…	cell part;extracellular organelle;intracellular membrane-bounded organelle;intracellular organelle;membrane;mitochondrion;organelle;vesicle		2	2	2	6.2	6.2	6.2	47.504	0	8.7732	26	P17540;P12532	P17540;P12532	Creatine kinase S-type, mitochondrial;Creatine kinase U-type, mitochondrial	CKMT2;CKMT1A
26.8305	27.7811	26.8635	cell part;cytoplasm;intracellular membrane-bounded organelle;intracellular organelle;intracellular organelle part;intracellular part;membrane-bounded organelle;nuclear part;nuclear periphery;nucleoplasm;nucleus;organelle;organelle part	cell part;cytoplasm;intracellular membrane-bounded organelle;intracellular organelle;nucleoplasm;nucleus;organelle		5	5	4	16.2	16.2	14	52.967	0	23.897	17	P17544	P17544	Cyclic AMP-dependent transcription factor ATF-7	ATF7
31.5363	31.1573	31.5136	AMP-activated protein kinase complex;calcium channel complex;cAMP-dependent protein kinase complex;cation channel complex;cell part;cell projection;centrosome;cilium;cytoplasmic part;cytoskeletal part;cytosol;extracellular membrane-bounded organelle;extracellular organelle;extracellular region part;extracellular vesicular exosome;intracellular membrane-bounded organelle;intracellular non-membrane…	cell part;cell projection;centrosome;cilium;cytosol;extracellular organelle;intracellular membrane-bounded organelle;intracellular non-membrane-bounded organelle;intracellular organelle;macromolecular complex;membrane;microtubule organizing center;mitochondrion;nucleoplasm;nucleus;organelle;plasma membrane;protein complex;synapse;vesicle	unique cytosolic	13	13	4	42.2	42.2	13.1	40.589	0	113.34	93	P17612	P17612	cAMP-dependent protein kinase catalytic subunit alpha	PRKACA
32.7647	32.7867	32.6855	adherens junction;anchoring junction;cell cortex part;cell junction;cell part;cell projection;cell-substrate adherens junction;cell-substrate junction;chromatin;chromosomal part;cortical actin cytoskeleton;cortical cytoskeleton;cytoplasm;cytoplasmic part;cytoskeletal part;cytoskeleton;cytosol;dendrite;endoplasmic reticulum;endoplasmic reticulum part;extracellular membrane-bounded organelle;extrac…	cell part;cell projection;cytoplasm;cytoskeleton;cytosol;endoplasmic reticulum;extracellular organelle;Golgi apparatus;intracellular membrane-bounded organelle;intracellular non-membrane-bounded organelle;intracellular organelle;membrane;neuron projection;nucleus;organelle;plasma membrane;pseudopodium;vesicle	unique cytosolic	28	28	28	57.7	57.7	57.7	79.994	0	323.31	299	P17655	P17655	Calpain-2 catalytic subunit	CAPN2
26.8848	27.4311	27.7292	cell part;cytoplasmic part;cytosol;intracellular part	cell part;cytosol	unique cytosolic	4	4	4	16.8	16.8	16.8	38.339	0	18.28	16	P17707	P17707	S-adenosylmethionine decarboxylase proenzyme;S-adenosylmethionine decarboxylase alpha chain;S-adenosylmethionine decarboxylase beta chain	AMD1
34.9364	35.0523	35.0708	cell part;cytoplasmic part;cytosol;intracellular part;membrane	cell part;cytosol;membrane		35	35	33	71.1	71.1	66.7	66.69	0	323.31	728	P17812	P17812	CTP synthase 1	CTPS1
29.2683	27.9835	29.3574	catalytic step 2 spliceosome;cell part;cytoplasm;extracellular membrane-bounded organelle;extracellular organelle;extracellular region part;extracellular vesicular exosome;intracellular membrane-bounded organelle;intracellular non-membrane-bounded organelle;intracellular organelle;intracellular organelle part;intracellular part;macromolecular complex;membrane;membrane-bounded organelle;membrane-b…	cell part;cytoplasm;extracellular organelle;intracellular membrane-bounded organelle;intracellular non-membrane-bounded organelle;intracellular organelle;macromolecular complex;membrane;nucleolus;nucleoplasm;nucleus;organelle;ribonucleoprotein complex;spliceosomal complex;vesicle		12	12	10	20.5	20.5	17.3	69.147	0	26.99	21	P17844	P17844	Probable ATP-dependent RNA helicase DDX5	DDX5
33.3233	32.859	33.2505	6-phosphofructokinase complex;cell part;cytoplasmic part;cytosol;cytosolic part;extracellular membrane-bounded organelle;extracellular organelle;extracellular region part;extracellular vesicular exosome;intracellular part;macromolecular complex;membrane;membrane-bounded organelle;membrane-bounded vesicle;organelle;protein complex;vesicle	cell part;cytosol;extracellular organelle;macromolecular complex;membrane;organelle;protein complex;vesicle		25	21	21	48.2	42.4	42.4	85.018	0	277.64	219	P17858	P17858	ATP-dependent 6-phosphofructokinase, liver type	PFKL
28.1345	28.0708	28.473	apical cortex;cell cortex part;cell part;cytoplasmic part;extracellular membrane-bounded organelle;extracellular organelle;extracellular region part;extracellular vesicular exosome;hydrogen:potassium-exchanging ATPase complex;internal side of plasma membrane;intracellular membrane-bounded organelle;intracellular organelle;intracellular organelle lumen;intracellular organelle part;intracellular pa…	cell part;extracellular organelle;intracellular membrane-bounded organelle;intracellular organelle;macromolecular complex;mitochondrion;organelle;protein complex;vesicle		3	3	3	33.7	33.7	33.7	20.838	0	24.505	17	P17900	P17900	Ganglioside GM2 activator;Ganglioside GM2 activator isoform short	GM2A
33.9211	34.5689	34.0236	cell part;cytoplasmic mRNA processing body;cytoplasmic part;cytosol;cytosolic part;cytosolic proteasome complex;intracellular membrane-bounded organelle;intracellular non-membrane-bounded organelle;intracellular organelle;intracellular organelle part;intracellular part;macromolecular complex;membrane;membrane-bounded organelle;non-membrane-bounded organelle;nuclear part;nuclear proteasome complex…	cell part;cytosol;intracellular membrane-bounded organelle;intracellular non-membrane-bounded organelle;intracellular organelle;macromolecular complex;membrane;nucleoplasm;nucleus;organelle;proteasome complex;protein complex;ribonucleoprotein complex		27	27	27	74	74	74	49.203	0	323.31	463	P17980	P17980	26S protease regulatory subunit 6A	PSMC3
36.4299	36.3271	36.0919	acrosomal vesicle;cell body;cell part;centrosome;chaperonin-containing T-complex;chromatin;chromosomal part;cytoplasmic membrane-bounded vesicle;cytoplasmic part;cytoplasmic vesicle;cytoskeletal part;cytosol;cytosolic part;extracellular membrane-bounded organelle;extracellular organelle;extracellular region part;extracellular vesicular exosome;Golgi apparatus;heterochromatin;intracellular membran…	cell body;cell part;centrosome;cytoplasmic membrane-bounded vesicle;cytosol;extracellular organelle;Golgi apparatus;intracellular membrane-bounded organelle;intracellular non-membrane-bounded organelle;intracellular organelle;macromolecular complex;microtubule organizing center;organelle;protein complex;vesicle		37	37	37	77	77	77	60.343	0	323.31	1922	P17987	P17987	T-complex protein 1 subunit alpha	TCP1
30.5673	31.1282	30.6631	cell part;cell projection membrane;cell projection part;cytoplasmic part;cytosol;extracellular membrane-bounded organelle;extracellular organelle;extracellular region part;extracellular vesicular exosome;Golgi apparatus;intracellular membrane-bounded organelle;intracellular organelle;intracellular part;leading edge membrane;membrane;membrane part;membrane-bounded organelle;membrane-bounded vesicl…	cell part;cytosol;extracellular organelle;Golgi apparatus;intracellular membrane-bounded organelle;intracellular organelle;membrane;organelle;vesicle		11	7	7	76.1	47.2	47.2	20.511	0	35.614	52	P18085	P18085	ADP-ribosylation factor 4	ARF4
32.7345	31.4079	32.4686	adherens junction;anchoring junction;cell junction;cell part;cell-substrate adherens junction;cell-substrate junction;cytoplasm;cytoplasmic part;cytosol;cytosolic large ribosomal subunit;extracellular membrane-bounded organelle;extracellular organelle;extracellular region part;extracellular vesicular exosome;focal adhesion;intracellular membrane-bounded organelle;intracellular non-membrane-bounde…	cell part;cytoplasm;cytosol;extracellular organelle;intracellular membrane-bounded organelle;intracellular non-membrane-bounded organelle;intracellular organelle;macromolecular complex;membrane;nucleolus;nucleus;organelle;ribonucleoprotein complex;vesicle		10	10	10	39.9	39.9	39.9	29.225	0	68.012	105	P18124	P18124	60S ribosomal protein L7	RPL7
35.1325	35.5132	35.2393	actin cytoskeleton;adherens junction;anchoring junction;cell junction;cell part;cell-cell adherens junction;cell-cell junction;cell-substrate adherens junction;cell-substrate junction;contractile fiber part;costamere;cytoplasmic part;cytoskeleton;cytosol;extracellular membrane-bounded organelle;extracellular organelle;extracellular region;extracellular region part;extracellular vesicular exosome;…	cell part;cytoskeleton;cytosol;extracellular organelle;extracellular region;intracellular non-membrane-bounded organelle;intracellular organelle;macromolecular complex;membrane;organelle;plasma membrane;protein complex;vesicle		52	52	52	55	55	55	123.8	0	323.31	1107	P18206	P18206	Vinculin	VCL
26.6828	24.387	27.0713	cell part;cytoplasmic part;cytosol;intracellular part	cell part;cytosol	unique cytosolic	5	5	5	30.7	30.7	30.7	33.898	0	15.288	14	P18440	P18440	Arylamine N-acetyltransferase 1	NAT1
32.0837	29.6525	28.1831	cell part;intracellular organelle part;intracellular part;nuclear body;nuclear part;nuclear speck;nucleoplasm;nucleoplasm part;organelle part	cell part;nucleoplasm		2	2	2	0.7	0.7	0.7	263.83	0.00083264	3.4039	6	P18583	P18583	Protein SON	SON
26.7157	27.0453	27.1915	cell part;cytoplasmic part;intracellular membrane-bounded organelle;intracellular organelle;intracellular organelle part;intracellular part;macromolecular complex;membrane-bounded organelle;mitochondrion;NELF complex;nuclear part;nucleoplasm;nucleoplasm part;nucleus;organelle;organelle part;protein complex;transcription elongation factor complex	cell part;intracellular membrane-bounded organelle;intracellular organelle;macromolecular complex;mitochondrion;nucleoplasm;nucleus;organelle;protein complex;transcription elongation factor complex		6	6	6	20.8	20.8	20.8	43.239	0	30.104	16	P18615	P18615	Negative elongation factor E	NELFE
30.8403	29.4721	30.515	cell part;cytoplasmic part;cytosol;cytosolic large ribosomal subunit;intracellular membrane-bounded organelle;intracellular organelle;intracellular organelle part;intracellular part;large ribosomal subunit;macromolecular complex;membrane-bounded organelle;nucleus;organelle;organelle part;ribonucleoprotein complex	cell part;cytosol;intracellular membrane-bounded organelle;intracellular organelle;macromolecular complex;nucleus;organelle;ribonucleoprotein complex		6	6	6	37	37	37	21.397	0	53.06	60	P18621	P18621	60S ribosomal protein L17	RPL17
36.4605	36.3659	36.5651	cell part;cytoplasm;cytoplasmic part;cytosol;extracellular membrane-bounded organelle;extracellular organelle;extracellular region part;extracellular vesicular exosome;intracellular part;membrane;membrane-bounded organelle;membrane-bounded vesicle;organelle;vesicle	cell part;cytoplasm;cytosol;extracellular organelle;membrane;organelle;vesicle		15	15	15	64.2	64.2	64.2	28.804	0	323.31	980	P18669;P15259;Q8N0Y7	P18669	Phosphoglycerate mutase 1	PGAM1
31.4702	31.2222	30.7935	cell part;chromatin;chromosomal part;chromosome;condensed chromosome;condensed nuclear chromosome;cytoplasm;intracellular membrane-bounded organelle;intracellular non-membrane-bounded organelle;intracellular organelle;intracellular organelle part;intracellular part;membrane;membrane-bounded organelle;non-membrane-bounded organelle;nuclear chromatin;nuclear chromosome;nuclear chromosome part;nucle…	cell part;chromosome;cytoplasm;intracellular membrane-bounded organelle;intracellular non-membrane-bounded organelle;intracellular organelle;membrane;nuclear chromosome;nucleoplasm;nucleus;organelle		17	17	17	63.9	63.9	63.9	44.969	0	260.54	109	P18754	P18754	Regulator of chromosome condensation	RCC1
31.5223	31.3481	31.0199	cell part;cytoplasmic part;Golgi apparatus;intracellular membrane-bounded organelle;intracellular organelle;intracellular organelle part;intracellular part;membrane-bounded organelle;mitochondrion;nuclear part;nucleoplasm;nucleus;organelle;organelle part	cell part;Golgi apparatus;intracellular membrane-bounded organelle;intracellular organelle;mitochondrion;nucleoplasm;nucleus;organelle		25	25	25	35.9	35.9	35.9	101.73	0	131.28	97	P18858	P18858	DNA ligase 1	LIG1
29.6181	27.8548	24.8365	cell part;cytoplasmic part;intracellular membrane-bounded organelle;intracellular organelle;intracellular organelle part;intracellular part;membrane;membrane-bounded organelle;mitochondrial inner membrane;mitochondrial membrane;mitochondrial part;mitochondrion;organelle;organelle inner membrane;organelle membrane;organelle part	cell part;intracellular membrane-bounded organelle;intracellular organelle;membrane;mitochondrion;organelle		1	1	1	2.8	2.8	2.8	57.559	0.001095	3.1238	15	P19099	P19099	Cytochrome P450 11B2, mitochondrial	CYP11B2
32.4477	32.6506	32.1416	cell junction;cell part;cell projection;cell-cell junction;cytoplasm;cytoplasmic part;cytosol;intracellular organelle part;intracellular part;lamellipodium;macromolecular complex;membrane;nuclear part;organelle part;plasma membrane;protein complex;ruffle;signalosome	cell part;cell projection;cytoplasm;cytosol;macromolecular complex;membrane;plasma membrane;protein complex	unique cytosolic	36	36	36	41.9	41.9	41.9	148.53	0	323.31	242	P19174	P19174	1-phosphatidylinositol 4,5-bisphosphate phosphodiesterase gamma-1	PLCG1
29.885	29.2061	29.6171	cell cortex;cell part;cytoplasmic part;extracellular membrane-bounded organelle;extracellular organelle;extracellular region part;extracellular vesicular exosome;intracellular membrane-bounded organelle;intracellular non-membrane-bounded organelle;intracellular organelle;intracellular organelle part;intracellular part;macromolecular complex;membrane;membrane-bounded organelle;membrane-bounded ves…	cell cortex;cell part;extracellular organelle;intracellular membrane-bounded organelle;intracellular non-membrane-bounded organelle;intracellular organelle;macromolecular complex;membrane;nucleolus;nucleoplasm;nucleus;organelle;ribonucleoprotein complex;vesicle		12	12	12	21	21	21	76.613	0	75.618	51	P19338	P19338	Nucleolin	NCL
30.9445	30.6451	30.6442	cell part;cytoplasmic part;cytosol;intracellular membrane-bounded organelle;intracellular organelle;intracellular organelle part;intracellular part;membrane;membrane part;membrane raft;membrane-bounded organelle;mitochondrial membrane;mitochondrial outer membrane;mitochondrial part;mitochondrion;organelle;organelle membrane;organelle outer membrane;organelle part;outer membrane	cell part;cytosol;intracellular membrane-bounded organelle;intracellular organelle;membrane;mitochondrion;organelle		20	18	18	28.8	27.2	27.2	102.48	0	161.96	87	P19367;Q2TB90	P19367	Hexokinase-1	HK1
31.2528	30.2958	30.84	cell part;cytoplasm;cytoskeleton;DNA-directed RNA polymerase complex;DNA-directed RNA polymerase II, core complex;intracellular membrane-bounded organelle;intracellular non-membrane-bounded organelle;intracellular organelle;intracellular organelle part;intracellular part;macromolecular complex;membrane-bounded organelle;microtubule cytoskeleton;non-membrane-bounded organelle;nuclear DNA-directed …	cell part;cytoplasm;cytoskeleton;intracellular membrane-bounded organelle;intracellular non-membrane-bounded organelle;intracellular organelle;macromolecular complex;nucleoplasm;nucleus;organelle;protein complex;RNA polymerase complex		11	11	11	60.4	60.4	60.4	31.441	0	65.605	70	P19387	P19387	DNA-directed RNA polymerase II subunit RPB3	POLR2C
28.4811	29.5465	29.4896	cell part;cytoplasmic part;cytosol;DNA-directed RNA polymerase complex;DNA-directed RNA polymerase I complex;DNA-directed RNA polymerase II, core complex;DNA-directed RNA polymerase III complex;intracellular membrane-bounded organelle;intracellular organelle;intracellular organelle part;intracellular part;macromolecular complex;membrane-bounded organelle;nuclear DNA-directed RNA polymerase comple…	cell part;cytosol;intracellular membrane-bounded organelle;intracellular organelle;macromolecular complex;nucleoplasm;nucleus;organelle;protein complex;RNA polymerase complex		3	3	3	19	19	19	24.551	0	54.883	21	P19388	P19388	DNA-directed RNA polymerases I, II, and III subunit RPABC1	POLR2E
27.7574	27.1571	27.3417	cell part;cytoplasm;cytoplasmic part;cytosol;intracellular membrane-bounded organelle;intracellular non-membrane-bounded organelle;intracellular organelle;intracellular part;macromolecular complex;membrane;membrane-bounded organelle;non-membrane-bounded organelle;nucleus;organelle;perinuclear region of cytoplasm;ribonucleoprotein complex;ribosome	cell part;cytoplasm;cytosol;intracellular membrane-bounded organelle;intracellular non-membrane-bounded organelle;intracellular organelle;macromolecular complex;membrane;nucleus;organelle;ribonucleoprotein complex;ribosome	unique cytosolic	6	6	6	13.6	13.6	13.6	62.094	0	21.787	18	P19525	P19525	Interferon-induced, double-stranded RNA-activated protein kinase	EIF2AK2
34.2442	34.6521	34.4322	cell part;cytoplasmic part;cytosol;intracellular part	cell part;cytosol	unique cytosolic	18	18	18	78.1	78.1	78.1	33.824	0	323.31	494	P19623	P19623	Spermidine synthase	SRM
31.4952	30.7261	31.6752	cell part;cytoplasmic part;cytosol;intracellular membrane-bounded organelle;intracellular organelle;intracellular part;membrane-bounded organelle;nucleus;organelle	cell part;cytosol;intracellular membrane-bounded organelle;intracellular organelle;nucleus;organelle		12	12	12	46.6	46.6	46.6	41.213	0	110.11	98	P19784	P19784	Casein kinase II subunit alpha	CSNK2A2
29.7462	30.107	29.7335	cell part;cytoplasm;cytoplasmic part;cytosol;I-kappaB/NF-kappaB complex;intracellular membrane-bounded organelle;intracellular organelle;intracellular organelle part;intracellular part;macromolecular complex;membrane-bounded organelle;mitochondrion;nuclear part;nucleoplasm;nucleus;organelle;organelle part;protein complex	cell part;cytoplasm;cytosol;I-kappaB/NF-kappaB complex;intracellular membrane-bounded organelle;intracellular organelle;macromolecular complex;mitochondrion;nucleoplasm;nucleus;organelle;protein complex		11	11	11	17.5	17.5	17.5	105.35	0	108.14	43	P19838	P19838	Nuclear factor NF-kappa-B p105 subunit;Nuclear factor NF-kappa-B p50 subunit	NFKB1
29.0456	28.8463	29.4478	cell part;cytoplasm;cytoplasmic part;cytosol;eukaryotic translation initiation factor 2 complex;intracellular part;macromolecular complex;protein complex	cell part;cytoplasm;cytosol;macromolecular complex;protein complex		9	9	9	39.3	39.3	39.3	38.388	0	39.901	18	P20042	P20042	Eukaryotic translation initiation factor 2 subunit 2	EIF2S2
31.2477	32.319	32.1134	cell part;cytoplasmic part;cytosol;endoplasmic reticulum membrane;endoplasmic reticulum part;envelope;extracellular membrane-bounded organelle;extracellular organelle;extracellular region part;extracellular vesicular exosome;intracellular membrane-bounded organelle;intracellular organelle;intracellular organelle part;intracellular part;membrane;membrane part;membrane-bounded organelle;membrane-bo…	cell part;cytosol;extracellular organelle;intracellular membrane-bounded organelle;intracellular organelle;membrane;nuclear envelope;nucleus;organelle;plasma membrane;vesicle		14	14	14	27.5	27.5	27.5	52.739	0	170.4	138	P20073	P20073	Annexin A7	ANXA7
27.7499	28.363	27.948	cell part;cytoplasm;female pronucleus;intracellular membrane-bounded organelle;intracellular organelle;intracellular organelle part;intracellular part;male pronucleus;membrane-bounded organelle;nuclear part;nucleoplasm;nucleus;organelle;organelle part;pronucleus	cell part;cytoplasm;intracellular membrane-bounded organelle;intracellular organelle;nucleoplasm;nucleus;organelle		6	6	6	24.1	24.1	24.1	48.55	0	36.916	9	P20248;P78396	P20248	Cyclin-A2	CCNA2
34.0823	34.4635	34.0009	cell part;cytoplasm;intracellular membrane-bounded organelle;intracellular organelle;intracellular part;membrane-bounded organelle;nucleus;organelle	cell part;cytoplasm;intracellular membrane-bounded organelle;intracellular organelle;nucleus;organelle	unique cytosolic	7	7	7	54.9	54.9	54.9	22.168	0	323.31	470	P20290	P20290	Transcription factor BTF3	BTF3
29.7549	29.1965	29.4657	cell part;cytoplasmic membrane-bounded vesicle;cytoplasmic part;cytoplasmic vesicle;endosome;extracellular membrane-bounded organelle;extracellular organelle;extracellular region part;extracellular vesicular exosome;insulin-responsive compartment;intracellular membrane-bounded organelle;intracellular organelle;intracellular part;membrane;membrane-bounded organelle;membrane-bounded vesicle;organel…	cell part;cytoplasmic membrane-bounded vesicle;endosome;extracellular organelle;intracellular membrane-bounded organelle;intracellular organelle;membrane;organelle;vesicle		8	8	8	53.2	53.2	53.2	24.389	0	54.436	38	P20338;P61018	P20338	Ras-related protein Rab-4A	RAB4A
28.7243	28.3217	29.0229	actin cytoskeleton;axon;axon part;axon terminus;cell body;cell part;cell projection;cell projection part;clathrin-coated vesicle;coated vesicle;cytoplasm;cytoplasmic membrane-bounded vesicle;cytoplasmic part;cytoplasmic vesicle;cytoplasmic vesicle membrane;cytoplasmic vesicle part;cytoskeleton;cytosol;dendrite;early endosome;endocytic vesicle;endosomal part;endosome;endosome membrane;extracellula…	cell body;cell part;cell projection;cytoplasm;cytoplasmic membrane-bounded vesicle;cytoskeleton;cytosol;endosome;extracellular organelle;intracellular membrane-bounded organelle;intracellular non-membrane-bounded organelle;intracellular organelle;macromolecular complex;membrane;neuron projection;neuronal cell body;organelle;plasma membrane;protein complex;vesicle		8	5	5	61.4	46.5	46.5	23.658	0	61.105	14	P20339	P20339	Ras-related protein Rab-5A	RAB5A
31.6718	31.359	31.7408	cell part;cytoplasmic part;cytoplasmic vesicle;cytosol;extracellular membrane-bounded organelle;extracellular organelle;extracellular region part;extracellular vesicular exosome;Golgi apparatus;Golgi apparatus part;Golgi membrane;intracellular membrane-bounded organelle;intracellular organelle;intracellular organelle part;intracellular part;membrane;membrane-bounded organelle;membrane-bounded ves…	cell part;cytosol;extracellular organelle;Golgi apparatus;intracellular membrane-bounded organelle;intracellular organelle;membrane;organelle;vesicle		8	8	3	38.5	38.5	13	23.593	0	19.417	44	P20340;Q14964	P20340	Ras-related protein Rab-6A	RAB6A
33.3173	32.5031	33.3641	cell part;cytoplasm;cytoplasmic part;cytosol;extracellular membrane-bounded organelle;extracellular organelle;extracellular region part;extracellular vesicular exosome;intracellular membrane-bounded organelle;intracellular organelle;intracellular organelle part;intracellular part;macromolecular complex;membrane-bounded organelle;membrane-bounded vesicle;nuclear part;nucleoplasm;nucleus;organelle;…	cell part;cytoplasm;cytosol;extracellular organelle;intracellular membrane-bounded organelle;intracellular organelle;macromolecular complex;nucleoplasm;nucleus;organelle;proteasome complex;protein complex;vesicle		13	13	13	66	66	66	26.489	0	86.587	211	P20618	P20618	Proteasome subunit beta type-1	PSMB1
27.5333	26.6665	27.5394	cell part;cytoskeletal part;envelope;intermediate filament;intracellular organelle part;intracellular part;lamin filament;macromolecular complex;membrane;nuclear envelope;nuclear inner membrane;nuclear membrane;nuclear part;nucleoplasm;organelle envelope;organelle inner membrane;organelle membrane;organelle part;protein complex	cell part;macromolecular complex;membrane;nuclear envelope;nucleoplasm;protein complex		5	5	5	13	13	13	66.408	0	32.969	8	P20700	P20700	Lamin-B1	LMNB1
32.2912	32.9931	32.48	cell part;cytoplasm;cytoplasmic part;cytosol;intracellular part;membrane	cell part;cytoplasm;cytosol;membrane		23	23	23	42.8	42.8	42.8	76.572	0	323.31	246	P20810	P20810	Calpastatin	CAST
32.0302	32.0031	31.3805	cell junction;cell part;cytoplasm;cytoplasmic part;cytosol;intracellular membrane-bounded organelle;intracellular organelle;intracellular organelle part;intracellular part;membrane-bounded organelle;nuclear part;nucleoplasm;nucleus;organelle;organelle part	cell part;cytoplasm;cytosol;intracellular membrane-bounded organelle;intracellular organelle;nucleoplasm;nucleus;organelle		15	15	15	39.7	39.7	39.7	55.405	0	134.84	141	P20839	P20839	Inosine-5-monophosphate dehydrogenase 1	IMPDH1
28.1501	27.7419	27.6935	cell part;cell projection;cytoplasm;cytoplasmic part;cytosol;intracellular part;intrinsic to internal side of plasma membrane;intrinsic to membrane;intrinsic to plasma membrane;membrane part;plasma membrane part;ruffle	cell part;cell projection;cytoplasm;cytosol		8	8	8	13.7	13.7	13.7	116.4	0	56.932	26	P20936	P20936	Ras GTPase-activating protein 1	RASA1
33.5618	33.2488	33.2189	cell part;cell projection part;cytoplasm;cytoplasmic part;cytosol;extracellular membrane-bounded organelle;extracellular organelle;extracellular region part;extracellular vesicular exosome;flagellar fibrous sheath;flagellum part;intracellular membrane-bounded organelle;intracellular organelle;intracellular organelle part;intracellular part;membrane-bounded organelle;membrane-bounded vesicle;micro…	cell part;cytoplasm;cytosol;extracellular organelle;intracellular membrane-bounded organelle;intracellular organelle;nucleus;organelle;vesicle	unique cytosolic	18	18	17	68	68	64	26.559	0	159.57	280	P21266	P21266	Glutathione S-transferase Mu 3	GSTM3
31.6375	32.0723	32.1993	cell part;cell projection;cytoplasmic membrane-bounded vesicle;cytoplasmic part;cytoplasmic vesicle;cytosol;endomembrane system;extracellular membrane-bounded organelle;extracellular organelle;extracellular region part;extracellular vesicular exosome;integral to membrane;intracellular membrane-bounded organelle;intracellular organelle;intracellular organelle part;intracellular part;intrinsic to m…	cell part;cell projection;cytoplasmic membrane-bounded vesicle;cytosol;endomembrane system;extracellular organelle;intracellular membrane-bounded organelle;intracellular organelle;macromolecular complex;membrane;microvillus;organelle;plasma membrane;protein complex;vesicle		23	23	23	70.3	70.3	70.3	56.5	0	317.81	258	P21281;P15313	P21281	V-type proton ATPase subunit B, brain isoform	ATP6V1B2
32.2007	31.5019	31.6304	apical part of cell;cell part;cytoplasmic part;cytoplasmic vesicle;cytosol;extracellular membrane-bounded organelle;extracellular organelle;extracellular region part;extracellular vesicular exosome;intracellular organelle;intracellular organelle part;intracellular part;lysosomal membrane;macromolecular complex;membrane;membrane part;membrane-bounded organelle;membrane-bounded vesicle;organelle;or…	apical part of cell;cell part;cytosol;extracellular organelle;intracellular organelle;macromolecular complex;membrane;organelle;plasma membrane;protein complex;proton-transporting two-sector ATPase complex;vesicle		17	17	17	49.5	49.5	49.5	43.941	0	178.93	137	P21283;Q8NEY4	P21283	V-type proton ATPase subunit C 1	ATP6V1C1
34.449	33.7685	34.3975	actin cytoskeleton;actin filament;adherens junction;anchoring junction;cell body;cell cortex part;cell junction;cell part;cell projection part;cell-substrate adherens junction;cell-substrate junction;chromosomal part;cortical cytoskeleton;cytoplasm;cytoplasmic part;cytoskeletal part;cytoskeleton;cytosol;dendritic shaft;extracellular membrane-bounded organelle;extracellular organelle;extracellular…	cell body;cell part;cytoplasm;cytoskeleton;cytosol;extracellular organelle;extracellular region;intracellular membrane-bounded organelle;intracellular non-membrane-bounded organelle;intracellular organelle;macromolecular complex;membrane;neuronal cell body;nucleus;organelle;plasma membrane;protein complex;vesicle		91	87	86	51.5	50	49.1	280.74	0	323.31	656	P21333	P21333	Filamin-A	FLNA
31.6769	31.4407	31.5905	cell part;cytoplasm;cytoplasmic part;cytosol;endoplasmic reticulum;extracellular membrane-bounded organelle;extracellular organelle;extracellular region part;extracellular vesicular exosome;Golgi apparatus;intracellular membrane-bounded organelle;intracellular organelle;intracellular part;membrane-bounded organelle;membrane-bounded vesicle;mitochondrion;organelle;vesicle	cell part;cytoplasm;cytosol;endoplasmic reticulum;extracellular organelle;Golgi apparatus;intracellular membrane-bounded organelle;intracellular organelle;mitochondrion;organelle;vesicle		29	29	29	47.2	47.2	47.2	98.398	0	266.76	190	P21399	P21399	Cytoplasmic aconitate hydratase	ACO1
30.5858	30.4821	30.4018	axon;cell body;cell part;cell projection;cell projection part;cytoplasmic part;cytosol;dendritic spine;extracellular membrane-bounded organelle;extracellular organelle;extracellular region part;extracellular vesicular exosome;integral to membrane;intracellular membrane-bounded organelle;intracellular organelle;intracellular part;intrinsic to membrane;membrane;membrane part;membrane-bounded organe…	cell body;cell part;cell projection;cytosol;extracellular organelle;intracellular membrane-bounded organelle;intracellular organelle;membrane;mitochondrion;neuron projection;organelle;plasma membrane;vesicle		10	10	10	56.1	56.1	56.1	30.037	0	71.275	42	P21964	P21964	Catechol O-methyltransferase	COMT
31.192	31.0288	31.0146	cell junction;cell part;cytoplasm;cytoplasmic part;Golgi apparatus;Golgi apparatus part;Golgi membrane;intracellular membrane-bounded organelle;intracellular non-membrane-bounded organelle;intracellular organelle;intracellular organelle part;intracellular part;membrane;membrane-bounded organelle;non-membrane-bounded organelle;nuclear part;nucleolus;nucleoplasm;nucleus;organelle;organelle membrane…	cell part;cytoplasm;Golgi apparatus;intracellular membrane-bounded organelle;intracellular non-membrane-bounded organelle;intracellular organelle;membrane;nucleolus;nucleoplasm;nucleus;organelle		17	17	17	30.7	30.7	30.7	89.42	0	130.94	116	P22059;Q969R2	P22059	Oxysterol-binding protein 1	OSBP
32.6645	33.3616	33.2123	cell part;cytoplasm;cytoplasmic part;endoplasmic reticulum;extracellular membrane-bounded organelle;extracellular organelle;extracellular region part;extracellular vesicular exosome;intracellular membrane-bounded organelle;intracellular organelle;intracellular part;membrane-bounded organelle;membrane-bounded vesicle;organelle;vesicle	cell part;cytoplasm;endoplasmic reticulum;extracellular organelle;intracellular membrane-bounded organelle;intracellular organelle;organelle;vesicle	unique cytosolic	12	12	12	59.9	59.9	59.9	24.636	0	149.35	269	P22061	P22061	Protein-L-isoaspartate(D-aspartate) O-methyltransferase	PCMT1
36.3772	36.4563	36.3584	cell part;cytoplasmic part;cytosol;extracellular membrane-bounded organelle;extracellular organelle;extracellular region part;extracellular vesicular exosome;intracellular part;membrane-bounded organelle;membrane-bounded vesicle;organelle;vesicle	cell part;cytosol;extracellular organelle;organelle;vesicle		52	52	52	66.1	66.1	66.1	107.77	0	323.31	1781	P22102	P22102	Trifunctional purine biosynthetic protein adenosine-3;Phosphoribosylamine--glycine ligase;Phosphoribosylformylglycinamidine cyclo-ligase;Phosphoribosylglycinamide formyltransferase	GART
35.7105	35.8361	35.521	cell part;cytoplasmic part;cytosol;extracellular membrane-bounded organelle;extracellular organelle;extracellular region part;extracellular vesicular exosome;intracellular part;membrane;membrane-bounded organelle;membrane-bounded vesicle;organelle;vesicle	cell part;cytosol;extracellular organelle;membrane;organelle;vesicle	unique cytosolic	19	19	19	61.9	61.9	61.9	47.079	0	323.31	816	P22234	P22234	Multifunctional protein ADE2;Phosphoribosylaminoimidazole-succinocarboxamide synthase;Phosphoribosylaminoimidazole carboxylase	PAICS
36.9133	37.1948	36.967	cell part;cytoplasm;cytoplasmic part;cytosol;extracellular membrane-bounded organelle;extracellular organelle;extracellular region part;extracellular vesicular exosome;intracellular membrane-bounded organelle;intracellular organelle;intracellular part;membrane-bounded organelle;membrane-bounded vesicle;mitochondrion;nucleus;organelle;vesicle	cell part;cytoplasm;cytosol;extracellular organelle;intracellular membrane-bounded organelle;intracellular organelle;mitochondrion;nucleus;organelle;vesicle		50	50	50	65.8	65.8	65.8	117.85	0	323.31	2644	P22314	P22314	Ubiquitin-like modifier-activating enzyme 1	UBA1
36.4028	36.2462	36.4406	cell part;cell periphery;cell projection;cytoplasm;cytoplasmic part;cytosol;extracellular membrane-bounded organelle;extracellular organelle;extracellular region part;extracellular vesicular exosome;intracellular membrane-bounded organelle;intracellular organelle;intracellular part;lamellipodium;membrane-bounded organelle;membrane-bounded vesicle;mitochondrion;nucleus;organelle;ruffle;vesicle	cell part;cell projection;cytoplasm;cytosol;extracellular organelle;intracellular membrane-bounded organelle;intracellular organelle;mitochondrion;nucleus;organelle;vesicle	unique cytosolic	12	12	1	75	75	9.9	17.298	0	160.25	931	P22392	P22392	Nucleoside diphosphate kinase B	NME2
31.8132	31.6346	31.1699	catalytic step 2 spliceosome;cell part;cytoplasm;intracellular membrane-bounded organelle;intracellular organelle;intracellular organelle part;intracellular part;macromolecular complex;membrane;membrane-bounded organelle;nuclear part;nucleoplasm;nucleus;organelle;organelle part;ribonucleoprotein complex;spliceosomal complex	cell part;cytoplasm;intracellular membrane-bounded organelle;intracellular organelle;macromolecular complex;membrane;nucleoplasm;nucleus;organelle;ribonucleoprotein complex;spliceosomal complex		15	15	15	51	51	51	37.429	0	117.81	102	P22626	P22626	Heterogeneous nuclear ribonucleoproteins A2/B1	HNRNPA2B1
26.3452	27.0388	24.0351	cell part;intracellular membrane-bounded organelle;intracellular organelle;intracellular organelle part;intracellular part;membrane-bounded organelle;nuclear part;nucleoplasm;nucleus;organelle;organelle part	cell part;intracellular membrane-bounded organelle;intracellular organelle;nucleoplasm;nucleus;organelle		4	4	4	7.5	7.5	7.5	104.76	0	14.731	5	P22670	P22670	MHC class II regulatory factor RFX1	RFX1
30.5233	30.7484	30.5782	cell part;cytoplasm;cytoplasmic part;cytosol;flotillin complex;intracellular membrane-bounded organelle;intracellular organelle;intracellular part;macromolecular complex;membrane;membrane part;membrane-bounded organelle;nucleus;organelle;plasma membrane;plasma membrane part;protein complex	cell part;cytoplasm;cytosol;intracellular membrane-bounded organelle;intracellular organelle;macromolecular complex;membrane;nucleus;organelle;plasma membrane;protein complex	unique cytosolic	25	25	25	45.5	45.5	45.5	99.632	0	171.22	94	P22681;Q13191;Q9ULV8	P22681	E3 ubiquitin-protein ligase CBL	CBL
27.4328	27.48	27.2491	cAMP-dependent protein kinase complex;cell part;centrosome;cytoplasmic part;cytoskeletal part;cytosol;extracellular membrane-bounded organelle;extracellular organelle;extracellular region part;extracellular vesicular exosome;intracellular non-membrane-bounded organelle;intracellular organelle;intracellular organelle part;intracellular part;macromolecular complex;membrane;membrane-bounded organell…	cell part;centrosome;cytosol;extracellular organelle;intracellular non-membrane-bounded organelle;intracellular organelle;macromolecular complex;membrane;microtubule organizing center;nucleoplasm;organelle;plasma membrane;protein complex;vesicle	unique cytosolic	13	4	4	42.7	13.7	13.7	40.622	0	20.782	10	P22694	P22694	cAMP-dependent protein kinase catalytic subunit beta	PRKACB
29.9094	30.3455	30.2665	cell part;intracellular membrane-bounded organelle;intracellular non-membrane-bounded organelle;intracellular organelle;intracellular organelle part;intracellular part;membrane-bounded organelle;non-membrane-bounded organelle;nuclear part;nucleolus;nucleoplasm;nucleus;organelle;organelle part	cell part;intracellular membrane-bounded organelle;intracellular non-membrane-bounded organelle;intracellular organelle;nucleolus;nucleoplasm;nucleus;organelle		9	9	9	44.2	44.2	44.2	33.969	0	92.06	51	P23193;Q15560	P23193	Transcription elongation factor A protein 1	TCEA1
25.2138	29.142	28.9716	cell part;chromatin;chromosomal part;cytoplasm;intracellular membrane-bounded organelle;intracellular organelle;intracellular organelle part;intracellular part;membrane-bounded organelle;nuclear body;nuclear matrix;nuclear part;nucleoplasm;nucleoplasm part;nucleus;organelle;organelle part;paraspeckles	cell part;cytoplasm;intracellular membrane-bounded organelle;intracellular organelle;nucleoplasm;nucleus;organelle		4	4	4	7.1	7.1	7.1	76.149	0	10.623	15	P23246	P23246	Splicing factor, proline- and glutamine-rich	SFPQ
27.9705	27.0812	28.2325	cell part;centrosome;chromosome;condensed chromosome;condensed nuclear chromosome;cytoplasm;cytoplasmic microtubule;cytoplasmic part;cytoskeletal part;cytoskeleton;cytosol;endosome;gamma-tubulin complex;intracellular membrane-bounded organelle;intracellular non-membrane-bounded organelle;intracellular organelle;intracellular organelle part;intracellular part;macromolecular complex;membrane-bounde…	cell part;centrosome;chromosome;cytoplasm;cytoskeleton;cytosol;endosome;gamma-tubulin complex;intracellular membrane-bounded organelle;intracellular non-membrane-bounded organelle;intracellular organelle;macromolecular complex;microtubule organizing center;nuclear chromosome;organelle;protein complex		4	4	4	18.6	18.6	18.6	51.169	0	27.278	15	P23258;Q9NRH3	P23258;Q9NRH3	Tubulin gamma-1 chain;Tubulin gamma-2 chain	TUBG1;TUBG2
28.1773	24.7116	28.3333	adherens junction;anchoring junction;cell junction;cell part;cell-substrate adherens junction;cell-substrate junction;cytoplasmic membrane-bounded vesicle;cytoplasmic part;cytoplasmic vesicle;endoplasmic reticulum;endoplasmic reticulum lumen;endoplasmic reticulum part;extracellular membrane-bounded organelle;extracellular organelle;extracellular region part;extracellular vesicular exosome;focal a…	cell part;cytoplasmic membrane-bounded vesicle;endoplasmic reticulum;extracellular organelle;intracellular membrane-bounded organelle;intracellular organelle;macromolecular complex;membrane;nucleus;organelle;vesicle		3	3	3	13.9	13.9	13.9	23.742	0	8.6704	12	P23284	P23284	Peptidyl-prolyl cis-trans isomerase B	PPIB
33.2594	33.8533	33.716	cell part;cytoplasm;cytoplasmic part;cytosol;extracellular membrane-bounded organelle;extracellular organelle;extracellular region part;extracellular vesicular exosome;intracellular membrane-bounded organelle;intracellular organelle;intracellular part;membrane-bounded organelle;membrane-bounded vesicle;nucleus;organelle;vesicle	cell part;cytoplasm;cytosol;extracellular organelle;intracellular membrane-bounded organelle;intracellular organelle;nucleus;organelle;vesicle	unique cytosolic	18	18	18	61.4	61.4	61.4	53.165	0	323.31	420	P23381	P23381	Tryptophan--tRNA ligase, cytoplasmic;T1-TrpRS;T2-TrpRS	WARS
32.934	31.8421	32.9067	adherens junction;anchoring junction;cell junction;cell part;cell projection membrane;cell projection part;cell-substrate adherens junction;cell-substrate junction;cytoplasm;cytoplasmic part;cytoskeletal part;cytosol;cytosolic small ribosomal subunit;extracellular membrane-bounded organelle;extracellular organelle;extracellular region part;extracellular vesicular exosome;focal adhesion;intracellu…	cell part;cytoplasm;cytosol;extracellular organelle;intracellular membrane-bounded organelle;intracellular non-membrane-bounded organelle;intracellular organelle;macromolecular complex;membrane;nucleolus;nucleus;organelle;ribonucleoprotein complex;small ribosomal subunit;vesicle		15	15	15	61.7	61.7	61.7	26.688	0	63.429	193	P23396	P23396	40S ribosomal protein S3	RPS3
29.5776	29.7648	29.4991	cell junction;cell part;cell projection;cell surface;cytoplasm;cytoplasmic part;cytosol;intracellular membrane-bounded organelle;intracellular organelle;intracellular organelle part;intracellular part;membrane;membrane-bounded organelle;mitochondrial membrane;mitochondrial outer membrane;mitochondrial part;mitochondrion;neuron projection;nuclear part;nucleoplasm;nucleus;organelle;organelle membra…	cell part;cell projection;cell surface;cytoplasm;cytosol;intracellular membrane-bounded organelle;intracellular organelle;membrane;mitochondrion;neuron projection;nucleoplasm;nucleus;organelle;synapse		10	10	10	22.3	22.3	22.3	59.139	0	51.859	29	P23443	P23443	Ribosomal protein S6 kinase beta-1	RPS6KB1
25.4093	28.4261	27.2649	CCAAT-binding factor complex;cell part;intracellular membrane-bounded organelle;intracellular organelle;intracellular organelle part;intracellular part;macromolecular complex;membrane-bounded organelle;nuclear part;nucleoplasm;nucleoplasm part;nucleus;organelle;organelle part;protein complex;protein-DNA complex;transcription factor complex	cell part;intracellular membrane-bounded organelle;intracellular organelle;macromolecular complex;nucleoplasm;nucleus;organelle;protein complex;transcription factor complex		2	2	2	11.5	11.5	11.5	36.876	0	28.829	7	P23511	P23511	Nuclear transcription factor Y subunit alpha	NFYA
36.0791	36.0165	35.7983	cell part;cytoplasm;cytoplasmic membrane-bounded vesicle;cytoplasmic part;cytoplasmic vesicle;cytosol;extracellular membrane-bounded organelle;extracellular organelle;extracellular region part;extracellular vesicular exosome;intracellular membrane-bounded organelle;intracellular organelle;intracellular part;melanosome;membrane-bounded organelle;membrane-bounded vesicle;organelle;pigment granule;v…	cell part;cytoplasm;cytoplasmic membrane-bounded vesicle;cytosol;extracellular organelle;intracellular membrane-bounded organelle;intracellular organelle;organelle;vesicle	unique cytosolic	26	26	26	55.6	55.6	55.6	47.716	0	323.31	875	P23526	P23526	Adenosylhomocysteinase	AHCY
36.0521	35.1513	35.3964	adherens junction;anchoring junction;cell cortex part;cell junction;cell part;cell projection membrane;cell projection part;cell-cell junction;cell-substrate adherens junction;cell-substrate junction;cortical actin cytoskeleton;cortical cytoskeleton;cytoplasm;cytoplasmic part;cytoskeletal part;cytoskeleton;extracellular membrane-bounded organelle;extracellular organelle;extracellular region part;…	cell part;cytoplasm;cytoskeleton;extracellular organelle;extracellular space;intracellular membrane-bounded organelle;intracellular non-membrane-bounded organelle;intracellular organelle;membrane;nucleus;organelle;vesicle		11	8	8	63.3	46.4	46.4	18.502	0	165.73	1061	P23528	P23528	Cofilin-1	CFL1
31.6473	30.9971	31.5233	cell part;cytoplasmic part;cytosol;eukaryotic translation initiation factor 4F complex;intracellular part;macromolecular complex;protein complex	cell part;cytosol;macromolecular complex;protein complex	unique cytosolic	14	14	14	32.4	32.4	32.4	69.15	0	323.31	143	P23588	P23588	Eukaryotic translation initiation factor 4B	EIF4B
30.0963	29.6924	29.4934	cell part;intracellular membrane-bounded organelle;intracellular organelle;intracellular part;membrane-bounded organelle;nucleus;organelle	cell part;intracellular membrane-bounded organelle;intracellular organelle;nucleus;organelle		7	7	7	36.7	36.7	36.7	39.103	0	96.011	55	P23610	P23610	Factor VIII intron 22 protein	F8A1
31.7808	31.8273	31.9977	cell part;cytoplasmic part;cytosol;intracellular membrane-bounded organelle;intracellular organelle;intracellular organelle lumen;intracellular organelle part;intracellular part;membrane-bounded organelle;membrane-enclosed lumen;mitochondrial intermembrane space;mitochondrial matrix;mitochondrial part;mitochondrion;nucleus;organelle;organelle envelope lumen;organelle lumen;organelle part	cell part;cytosol;intracellular membrane-bounded organelle;intracellular organelle;mitochondrion;nucleus;organelle		13	13	13	60.4	60.4	60.4	23.819	0	70.708	109	P23919	P23919	Thymidylate kinase	DTYMK
34.608	34.6987	34.8829	cell body;cell part;cell projection;cytoplasm;cytoplasmic part;cytosol;envelope;extracellular membrane-bounded organelle;extracellular organelle;extracellular region part;extracellular vesicular exosome;intracellular organelle part;intracellular part;membrane-bounded organelle;membrane-bounded vesicle;neuronal cell body;nuclear envelope;nuclear part;nucleoplasm;organelle;organelle envelope;organe…	cell body;cell part;cell projection;cytoplasm;cytosol;extracellular organelle;neuronal cell body;nuclear envelope;nucleoplasm;organelle;vesicle	unique cytosolic	41	41	41	68.3	68.3	68.3	90.069	0	323.31	925	P23921	P23921	Ribonucleoside-diphosphate reductase large subunit	RRM1
29.5654	30.2471	29.6557	cell part;cytoplasmic part;cytosol;intracellular part;macromolecular complex;protein complex;Rab-protein geranylgeranyltransferase complex	cell part;cytosol;macromolecular complex;protein complex		11	10	10	30.9	29.7	29.7	73.475	0	66.184	42	P24386	P24386	Rab proteins geranylgeranyltransferase component A 1	CHM
34.1942	34.1268	34.1425	cell part;cytoplasm;cytoplasmic part;cytosol;eukaryotic translation elongation factor 1 complex;intracellular part;macromolecular complex;protein complex	cell part;cytoplasm;cytosol;macromolecular complex;protein complex		11	8	8	64	58.7	58.7	24.763	0	323.31	407	P24534	P24534	Elongation factor 1-beta	EEF1B2
32.9243	33.0017	32.714	cell part;cytoplasm;extracellular membrane-bounded organelle;extracellular organelle;extracellular region part;extracellular vesicular exosome;internal side of plasma membrane;intracellular part;membrane part;membrane-bounded organelle;membrane-bounded vesicle;organelle;plasma membrane part;vesicle	cell part;cytoplasm;extracellular organelle;organelle;vesicle		8	8	8	58.9	58.9	58.9	18.042	0	206.05	141	P24666	P24666	Low molecular weight phosphotyrosine protein phosphatase	ACP1
30.3314	30.5604	30.2691	cell part;DNA-directed RNA polymerase complex;DNA-directed RNA polymerase II, core complex;intracellular membrane-bounded organelle;intracellular organelle;intracellular organelle part;intracellular part;macromolecular complex;membrane-bounded organelle;nuclear DNA-directed RNA polymerase complex;nuclear part;nucleoplasm;nucleoplasm part;nucleus;organelle;organelle part;protein complex;RNA polyme…	cell part;intracellular membrane-bounded organelle;intracellular organelle;macromolecular complex;nucleoplasm;nucleus;organelle;protein complex;RNA polymerase complex		26	26	26	21.3	21.3	21.3	217.17	0	164.11	75	P24928	P24928	DNA-directed RNA polymerase II subunit RPB1	POLR2A
31.1319	31.5183	31.3669	Cajal body;cell part;centrosome;chromosomal part;chromosome;chromosome, telomeric region;condensed chromosome;cyclin-dependent protein kinase holoenzyme complex;cytoplasm;cytoplasmic part;cytoskeletal part;cytosol;endosome;intracellular membrane-bounded organelle;intracellular non-membrane-bounded organelle;intracellular organelle;intracellular organelle part;intracellular part;macromolecular com…	cell part;centrosome;chromosome;cyclin-dependent protein kinase holoenzyme complex;cytoplasm;cytosol;endosome;intracellular membrane-bounded organelle;intracellular non-membrane-bounded organelle;intracellular organelle;macromolecular complex;microtubule organizing center;nucleoplasm;nucleus;organelle;protein complex;transcription factor complex		16	14	13	57	50.7	46	33.929	0	75.954	120	P24941	P24941	Cyclin-dependent kinase 2	CDK2
29.0807	28.5602	29.0794	cell part;cell projection;cilium;cytoplasm;cytoplasmic part;cytosol;intracellular part;membrane;plasma membrane;primary cilium	cell part;cell projection;cilium;cytoplasm;cytosol;membrane;plasma membrane	unique cytosolic	6	6	6	12.8	12.8	12.8	79.573	0	31.819	21	P25098;P35626	P25098	Beta-adrenergic receptor kinase 1	ADRBK1
33.679	33.4513	33.6681	alpha DNA polymerase:primase complex;cell part;centrosome;chromosomal part;cytoplasmic part;cytoskeletal part;intracellular membrane-bounded organelle;intracellular non-membrane-bounded organelle;intracellular organelle;intracellular organelle part;intracellular part;macromolecular complex;MCM complex;membrane;membrane-bounded organelle;microtubule organizing center;non-membrane-bounded organelle…	cell part;centrosome;intracellular membrane-bounded organelle;intracellular non-membrane-bounded organelle;intracellular organelle;macromolecular complex;membrane;microtubule organizing center;nucleoplasm;nucleus;organelle;protein complex		33	33	33	53.6	53.6	53.6	90.98	0	323.31	443	P25205	P25205	DNA replication licensing factor MCM3	MCM3
24.3972	25.444	24.5974	CCAAT-binding factor complex;cell part;intracellular membrane-bounded organelle;intracellular organelle;intracellular organelle part;intracellular part;macromolecular complex;membrane-bounded organelle;nuclear part;nucleoplasm;nucleoplasm part;nucleus;organelle;organelle part;protein complex;protein-DNA complex;transcription factor complex	cell part;intracellular membrane-bounded organelle;intracellular organelle;macromolecular complex;nucleoplasm;nucleus;organelle;protein complex;transcription factor complex		2	2	2	21.7	21.7	21.7	22.831	0	11.321	8	P25208	P25208	Nuclear transcription factor Y subunit beta	NFYB
31.6324	31.6323	31.3841	cell junction;cell part;cell projection;cytoplasmic part;extracellular membrane-bounded organelle;extracellular organelle;extracellular region part;extracellular vesicular exosome;intracellular organelle part;intracellular part;membrane;membrane-bounded organelle;membrane-bounded vesicle;mitochondrial inner membrane;mitochondrial membrane;mitochondrial part;neuron projection;organelle;organelle i…	cell part;cell projection;extracellular organelle;membrane;neuron projection;organelle;synapse;vesicle		10	10	10	48.5	48.5	48.5	33.178	0	66.074	95	P25325	P25325	3-mercaptopyruvate sulfurtransferase	MPST
31.419	30.274	31.4175	cell part;cytoplasmic part;cytosol;cytosolic small ribosomal subunit;intracellular organelle part;intracellular part;macromolecular complex;membrane;organelle part;ribonucleoprotein complex;small ribosomal subunit	cell part;cytosol;macromolecular complex;membrane;ribonucleoprotein complex;small ribosomal subunit		7	7	7	64.4	64.4	64.4	14.515	0	128.79	134	P25398	P25398	40S ribosomal protein S12	RPS12
31.7445	31.6492	31.7329	cell part;cytoplasmic part;cytosol;extracellular membrane-bounded organelle;extracellular organelle;extracellular region part;extracellular vesicular exosome;intracellular membrane-bounded organelle;intracellular non-membrane-bounded organelle;intracellular organelle;intracellular organelle part;intracellular part;membrane-bounded organelle;membrane-bounded vesicle;non-membrane-bounded organelle;…	cell part;cytosol;extracellular organelle;intracellular membrane-bounded organelle;intracellular non-membrane-bounded organelle;intracellular organelle;nucleolus;nucleoplasm;nucleus;organelle;vesicle		10	10	9	36.5	36.5	32.9	38.044	0	53.749	96	P25685	P25685	DnaJ homolog subfamily B member 1	DNAJB1
34.4201	33.0735	33.9949	cell part;centrosome;cytoplasm;cytoplasmic part;cytoskeletal part;cytosol;extracellular membrane-bounded organelle;extracellular organelle;extracellular region part;extracellular vesicular exosome;intracellular membrane-bounded organelle;intracellular non-membrane-bounded organelle;intracellular organelle;intracellular organelle part;intracellular part;macromolecular complex;membrane-bounded orga…	cell part;centrosome;cytoplasm;cytosol;extracellular organelle;intracellular membrane-bounded organelle;intracellular non-membrane-bounded organelle;intracellular organelle;macromolecular complex;microtubule organizing center;nucleoplasm;nucleus;organelle;polysome;proteasome complex;protein complex;ribonucleoprotein complex;vesicle		17	17	17	76	76	76	29.555	0	176.17	306	P25786	P25786	Proteasome subunit alpha type-1	PSMA1
34.1107	32.4291	33.9414	cell part;cytoplasm;cytoplasmic mRNA processing body;cytoplasmic part;cytosol;extracellular membrane-bounded organelle;extracellular organelle;extracellular region part;extracellular vesicular exosome;intracellular membrane-bounded organelle;intracellular non-membrane-bounded organelle;intracellular organelle;intracellular organelle part;intracellular part;macromolecular complex;membrane-bounded …	cell part;cytoplasm;cytosol;extracellular organelle;intracellular membrane-bounded organelle;intracellular non-membrane-bounded organelle;intracellular organelle;macromolecular complex;nucleoplasm;nucleus;organelle;proteasome complex;protein complex;ribonucleoprotein complex;vesicle		11	11	11	60.7	60.7	60.7	25.898	0	279.06	408	P25787	P25787	Proteasome subunit alpha type-2	PSMA2
33.6011	32.6667	33.9146	cell part;cytoplasm;cytoplasmic part;cytosol;extracellular membrane-bounded organelle;extracellular organelle;extracellular region part;extracellular vesicular exosome;intracellular membrane-bounded organelle;intracellular organelle;intracellular organelle part;intracellular part;macromolecular complex;membrane-bounded organelle;membrane-bounded vesicle;nuclear part;nucleoplasm;nucleus;organelle;…	cell part;cytoplasm;cytosol;extracellular organelle;intracellular membrane-bounded organelle;intracellular organelle;macromolecular complex;nucleoplasm;nucleus;organelle;proteasome complex;protein complex;vesicle		13	13	13	49.4	49.4	49.4	28.433	0	102.9	246	P25788	P25788	Proteasome subunit alpha type-3	PSMA3
34.7321	33.4481	34.5726	cell part;cytoplasm;cytoplasmic mRNA processing body;cytoplasmic part;cytosol;extracellular membrane-bounded organelle;extracellular organelle;extracellular region part;extracellular vesicular exosome;intracellular membrane-bounded organelle;intracellular non-membrane-bounded organelle;intracellular organelle;intracellular organelle part;intracellular part;macromolecular complex;membrane;membrane…	cell part;cytoplasm;cytosol;extracellular organelle;intracellular membrane-bounded organelle;intracellular non-membrane-bounded organelle;intracellular organelle;macromolecular complex;membrane;nucleoplasm;nucleus;organelle;plasma membrane;proteasome complex;protein complex;ribonucleoprotein complex;vesicle		15	15	15	72	72	72	29.483	0	323.31	418	P25789	P25789	Proteasome subunit alpha type-4	PSMA4
32.712	32.5115	33.354	adherens junction;anchoring junction;apical part of cell;apical plasma membrane;basolateral plasma membrane;blood microparticle;cell junction;cell part;cell periphery;cell projection;cell projection membrane;cell projection part;cell-substrate adherens junction;cell-substrate junction;cytoplasm;cytoskeleton;extracellular membrane-bounded organelle;extracellular organelle;extracellular region part…	apical part of cell;cell part;cell projection;cytoplasm;cytoskeleton;extracellular organelle;extracellular space;filopodium;intracellular membrane-bounded organelle;intracellular non-membrane-bounded organelle;intracellular organelle;membrane;microvillus;nucleus;organelle;plasma membrane;vesicle		30	20	20	51.6	38.8	38.8	67.819	0	228.33	218	P26038	P26038	Moesin	MSN
31.993	31.9615	32.0328	cell part;cytoplasm;cytoplasmic mRNA processing body;cytoplasmic part;cytosol;intracellular membrane-bounded organelle;intracellular non-membrane-bounded organelle;intracellular organelle;intracellular organelle part;intracellular part;macromolecular complex;membrane;membrane-bounded organelle;non-membrane-bounded organelle;nuclear part;nucleolus;organelle;organelle part;ribonucleoprotein complex…	cell part;cytoplasm;cytosol;intracellular membrane-bounded organelle;intracellular non-membrane-bounded organelle;intracellular organelle;macromolecular complex;membrane;nucleolus;organelle;ribonucleoprotein complex;RNAi effector complex		23	23	23	54.2	54.2	54.2	54.416	0	323.31	124	P26196	P26196	Probable ATP-dependent RNA helicase DDX6	DDX6
28.4598	27.946	29.9538	actin cytoskeleton;adherens junction;anchoring junction;axon;basolateral plasma membrane;cell junction;cell part;cell projection;cell-cell adherens junction;cell-cell junction;cytoplasm;cytoplasmic part;cytoskeleton;cytosol;intracellular non-membrane-bounded organelle;intracellular organelle;intracellular part;lamellipodium;membrane part;neuron projection;non-membrane-bounded organelle;organelle;…	cell part;cell projection;cytoplasm;cytoskeleton;cytosol;intracellular non-membrane-bounded organelle;intracellular organelle;neuron projection;organelle		3	2	2	4.9	3.1	3.1	105.31	0	9.033	18	P26232	P26232	Catenin alpha-2	CTNNA2
27.7551	26.8726	27.3354	cell part;centromeric heterochromatin;chromatin;chromosomal part;heterochromatin;intracellular membrane-bounded organelle;intracellular organelle;intracellular organelle part;intracellular part;membrane-bounded organelle;nuclear part;nucleoplasm;nucleus;organelle;organelle part;replication fork	cell part;intracellular membrane-bounded organelle;intracellular organelle;nucleoplasm;nucleus;organelle		7	7	7	7.2	7.2	7.2	183.16	0	31.538	12	P26358	P26358	DNA (cytosine-5)-methyltransferase 1	DNMT1
29.5067	28.6341	29.3161	cell part;intracellular organelle part;intracellular part;macromolecular complex;nuclear body;nuclear part;nuclear speck;nucleoplasm;nucleoplasm part;organelle part;ribonucleoprotein complex;spliceosomal complex	cell part;macromolecular complex;nucleoplasm;ribonucleoprotein complex;spliceosomal complex		6	6	6	24.8	24.8	24.8	53.5	0	72.384	25	P26368	P26368	Splicing factor U2AF 65 kDa subunit	U2AF2
30.8895	29.6523	30.3836	cell part;cytoplasm;cytoplasmic part;cytosol;cytosolic large ribosomal subunit;cytosolic part;cytosolic ribosome;intracellular membrane-bounded organelle;intracellular non-membrane-bounded organelle;intracellular organelle;intracellular organelle part;intracellular part;large ribosomal subunit;macromolecular complex;membrane;membrane-bounded organelle;non-membrane-bounded organelle;nuclear part;n…	cell part;cytoplasm;cytosol;intracellular membrane-bounded organelle;intracellular non-membrane-bounded organelle;intracellular organelle;macromolecular complex;membrane;nucleolus;nucleus;organelle;ribonucleoprotein complex;ribosome		6	6	6	24.6	24.6	24.6	24.261	0	42.352	43	P26373	P26373	60S ribosomal protein L13	RPL13
29.7234	30.0501	30.1678	cell part;cytoplasm;cytoplasmic part;cytosol;intracellular organelle part;intracellular part;macromolecular complex;nuclear part;nucleoplasm;organelle part;protein complex;Rab-protein geranylgeranyltransferase complex	cell part;cytoplasm;cytosol;macromolecular complex;nucleoplasm;protein complex		15	15	14	36.7	36.7	35.5	74.071	0	117.85	42	P26374	P26374	Rab proteins geranylgeranyltransferase component A 2	CHML
30.3088	30.7688	29.3659	cell part;chromosome;condensed chromosome;cytoplasm;cytoplasmic part;extracellular region part;extracellular space;intracellular membrane-bounded organelle;intracellular non-membrane-bounded organelle;intracellular organelle;intracellular organelle part;intracellular part;macromolecular complex;membrane-bounded organelle;non-membrane-bounded organelle;nuclear part;nucleoplasm;nucleus;organelle;or…	cell part;chromosome;cytoplasm;extracellular space;intracellular membrane-bounded organelle;intracellular non-membrane-bounded organelle;intracellular organelle;macromolecular complex;nucleoplasm;nucleus;organelle;protein complex		6	4	4	25.8	18.2	18.2	24.033	0	16.26	31	P26583	P26583	High mobility group protein B2	HMGB2
29.5421	28.4441	28.7558	cell part;extracellular membrane-bounded organelle;extracellular organelle;extracellular region part;extracellular vesicular exosome;intracellular non-membrane-bounded organelle;intracellular organelle;intracellular organelle part;intracellular part;membrane;membrane-bounded organelle;membrane-bounded vesicle;non-membrane-bounded organelle;nuclear part;nucleolus;nucleoplasm;organelle;organelle pa…	cell part;extracellular organelle;intracellular non-membrane-bounded organelle;intracellular organelle;membrane;nucleolus;nucleoplasm;organelle;vesicle		5	5	5	17.7	17.7	17.7	57.221	0	70.928	28	P26599	P26599	Polypyrimidine tract-binding protein 1	PTBP1
35.8995	35.7193	35.8925	actin cytoskeleton;cell part;cytoplasm;cytoplasmic part;cytoskeleton;cytosol;extracellular membrane-bounded organelle;extracellular organelle;extracellular region part;extracellular vesicular exosome;intracellular non-membrane-bounded organelle;intracellular organelle;intracellular part;membrane-bounded organelle;membrane-bounded vesicle;non-membrane-bounded organelle;organelle;vesicle	cell part;cytoplasm;cytoskeleton;cytosol;extracellular organelle;intracellular non-membrane-bounded organelle;intracellular organelle;organelle;vesicle		44	44	39	63.9	63.9	57	83.434	0	323.31	1078	P26639	P26639	Threonine--tRNA ligase, cytoplasmic	TARS
33.6369	33.7617	33.7877	cell part;cytoplasmic part;cytosol;intracellular membrane-bounded organelle;intracellular organelle;intracellular part;membrane-bounded organelle;mitochondrion;organelle	cell part;cytosol;intracellular membrane-bounded organelle;intracellular organelle;mitochondrion;organelle	unique cytosolic	51	51	51	52.1	52.1	52.1	140.47	0	323.31	541	P26640	P26640	Valine--tRNA ligase	VARS
35.8492	35.1637	35.398	cell part;cytoplasm;cytoplasmic part;cytosol;extracellular membrane-bounded organelle;extracellular organelle;extracellular region part;extracellular vesicular exosome;intracellular membrane-bounded organelle;intracellular organelle;intracellular part;membrane;membrane-bounded organelle;membrane-bounded vesicle;nucleus;organelle;vesicle	cell part;cytoplasm;cytosol;extracellular organelle;intracellular membrane-bounded organelle;intracellular organelle;membrane;nucleus;organelle;vesicle		27	27	27	68.2	68.2	68.2	50.118	0	305.84	813	P26641	P26641	Elongation factor 1-gamma	EEF1G
36.1131	36.0041	35.4126	adherens junction;anchoring junction;cell junction;cell part;cell-substrate adherens junction;cell-substrate junction;cytoplasm;cytoplasmic part;cytoplasmic vesicle membrane;cytoplasmic vesicle part;cytosol;extracellular membrane-bounded organelle;extracellular organelle;extracellular region part;extracellular vesicular exosome;focal adhesion;intracellular organelle part;intracellular part;macrom…	cell part;cytoplasm;cytosol;extracellular organelle;macromolecular complex;membrane;organelle;protein complex;vesicle		17	14	14	65.3	57.6	57.6	27.764	0	323.31	567	P27348	P27348	14-3-3 protein theta	YWHAQ
32.7381	32.4417	32.5923	adherens junction;anchoring junction;caveola;cell junction;cell part;cell projection;cell-substrate adherens junction;cell-substrate junction;cytoplasmic part;cytoskeleton;cytosol;early endosome;endosome;envelope;extracellular membrane-bounded organelle;extracellular organelle;extracellular region part;extracellular vesicular exosome;focal adhesion;Golgi apparatus;intracellular membrane-bounded o…	cell part;cell projection;cytoskeleton;cytosol;endosome;extracellular organelle;Golgi apparatus;intracellular membrane-bounded organelle;intracellular non-membrane-bounded organelle;intracellular organelle;mitochondrion;nuclear envelope;nucleoplasm;nucleus;organelle;pseudopodium;vesicle		19	19	15	57.3	57.3	49.1	43.135	0	181.19	155	P27361;P31152	P27361	Mitogen-activated protein kinase 3	MAPK3
30.9323	30.6823	30.4322	cell part;extracellular membrane-bounded organelle;extracellular organelle;extracellular region part;extracellular vesicular exosome;membrane;membrane-bounded organelle;membrane-bounded vesicle;organelle;plasma membrane;vesicle	cell part;extracellular organelle;membrane;organelle;plasma membrane;vesicle		22	22	13	37.5	37.5	24.8	84.428	0	134.4	95	P27448	P27448	MAP/microtubule affinity-regulating kinase 3	MARK3
29.3823	28.3107	29.4886	cell part;cytoplasm;intracellular membrane-bounded organelle;intracellular organelle;intracellular organelle part;intracellular part;membrane-bounded organelle;nuclear part;nucleoplasm;nucleus;organelle;organelle part	cell part;cytoplasm;intracellular membrane-bounded organelle;intracellular organelle;nucleoplasm;nucleus;organelle		4	4	4	8.1	8.1	8.1	86.636	0	10.454	8	P27540	P27540	Aryl hydrocarbon receptor nuclear translocator	ARNT
31.1372	31.1601	31.7134	cell part;cytoplasmic part;cytosol;cytosolic large ribosomal subunit;endoplasmic reticulum;intracellular membrane-bounded organelle;intracellular organelle;intracellular organelle part;intracellular part;large ribosomal subunit;macromolecular complex;membrane;membrane-bounded organelle;organelle;organelle part;ribonucleoprotein complex	cell part;cytosol;endoplasmic reticulum;intracellular membrane-bounded organelle;intracellular organelle;macromolecular complex;membrane;organelle;ribonucleoprotein complex		6	6	6	29.4	29.4	29.4	24.604	0	75.616	54	P27635;Q96L21	P27635	60S ribosomal protein L10	RPL10
31.5663	31.4808	31.5784	cell part;chromosomal part;DNA replication factor A complex;germ cell nucleus;intracellular membrane-bounded organelle;intracellular organelle;intracellular organelle part;intracellular part;lateral element;macromolecular complex;male germ cell nucleus;membrane-bounded organelle;nuclear body;nuclear chromosome part;nuclear part;nucleoplasm;nucleoplasm part;nucleus;organelle;organelle part;PML bod…	cell part;intracellular membrane-bounded organelle;intracellular organelle;macromolecular complex;nucleoplasm;nucleus;organelle;protein complex		17	17	17	38.3	38.3	38.3	68.137	0	160.78	101	P27694	P27694	Replication protein A 70 kDa DNA-binding subunit;Replication protein A 70 kDa DNA-binding subunit, N-terminally processed	RPA1
32.0748	31.1998	32.2279	cell part;centrosome;cytoplasm;cytoplasmic part;cytoskeletal part;endoplasmic reticulum;intracellular membrane-bounded organelle;intracellular non-membrane-bounded organelle;intracellular organelle;intracellular organelle part;intracellular part;macromolecular complex;membrane-bounded organelle;microtubule organizing center;mitochondrion;non-membrane-bounded organelle;nuclear body;nuclear part;nu…	cell part;centrosome;cytoplasm;endoplasmic reticulum;intracellular membrane-bounded organelle;intracellular non-membrane-bounded organelle;intracellular organelle;macromolecular complex;microtubule organizing center;mitochondrion;nucleolus;nucleoplasm;nucleus;organelle;protein complex;ribonucleoprotein complex;ribosome;transcription factor complex		14	14	14	53.1	53.1	53.1	35.554	0	168.55	109	P27695	P27695	DNA-(apurinic or apyrimidinic site) lyase;DNA-(apurinic or apyrimidinic site) lyase, mitochondrial	APEX1
29.7075	30.4713	29.6231	cell part;cytoplasmic part;cytosol;intracellular membrane-bounded organelle;intracellular organelle;intracellular part;membrane-bounded organelle;nucleus;organelle	cell part;cytosol;intracellular membrane-bounded organelle;intracellular organelle;nucleus;organelle		10	10	10	44.2	44.2	44.2	30.518	0	108.89	61	P27707	P27707	Deoxycytidine kinase	DCK
35.2016	35.5633	35.3813	axon part;cell body;cell part;cell projection;cell projection part;cytoplasmic part;cytosol;extracellular membrane-bounded organelle;extracellular organelle;extracellular region part;extracellular vesicular exosome;intracellular membrane-bounded organelle;intracellular organelle;intracellular organelle part;intracellular part;macromolecular complex;membrane;membrane-bounded organelle;membrane-bou…	cell body;cell part;cell projection;cytosol;extracellular organelle;intracellular membrane-bounded organelle;intracellular organelle;macromolecular complex;membrane;neuronal cell body;nucleoplasm;nucleus;organelle;plasma membrane;protein complex;vesicle		97	97	97	64.4	64.4	64.4	242.98	0	323.31	1324	P27708;P31327	P27708	CAD protein;Glutamine-dependent carbamoyl-phosphate synthase;Aspartate carbamoyltransferase;Dihydroorotase	CAD
31.8939	31.1531	31.3046	acrosomal vesicle;adherens junction;anchoring junction;cell junction;cell part;cell surface;cell-substrate adherens junction;cell-substrate junction;cytoplasm;cytoplasmic membrane-bounded vesicle;cytoplasmic membrane-bounded vesicle lumen;cytoplasmic part;cytoplasmic vesicle;cytoplasmic vesicle part;cytosol;endocytic vesicle lumen;endoplasmic reticulum;endoplasmic reticulum lumen;endoplasmic reti…	cell part;cell surface;cytoplasm;cytoplasmic membrane-bounded vesicle;cytosol;endoplasmic reticulum;extracellular matrix;extracellular organelle;extracellular region;extracellular space;Golgi apparatus;intracellular;intracellular membrane-bounded organelle;intracellular organelle;macromolecular complex;membrane;MHC class I peptide loading complex;nucleus;organelle;polysome;protein complex;protein…		12	12	12	50.4	50.4	50.4	48.141	0	127.72	92	P27797	P27797	Calreticulin	CALR
33.5251	33.627	33.4499	cell part;cytoplasm;cytoskeletal part;cytoskeleton;extracellular membrane-bounded organelle;extracellular organelle;extracellular region part;extracellular vesicular exosome;intracellular non-membrane-bounded organelle;intracellular organelle;intracellular organelle part;intracellular part;macromolecular complex;membrane;membrane-bounded organelle;membrane-bounded vesicle;microtubule;microtubule …	cell part;cytoplasm;cytoskeleton;extracellular organelle;intracellular non-membrane-bounded organelle;intracellular organelle;macromolecular complex;membrane;organelle;plasma membrane;protein complex;vesicle		33	33	33	47	47	47	121	0	323.31	352	P27816	P27816	Microtubule-associated protein 4	MAP4
34.4628	34.1692	34.3507	cell part;cytoplasm;cytoplasmic part;cytosol;extracellular membrane-bounded organelle;extracellular organelle;extracellular region part;extracellular vesicular exosome;intracellular membrane-bounded organelle;intracellular organelle;intracellular organelle part;intracellular part;macromolecular complex;membrane-bounded organelle;membrane-bounded vesicle;nuclear part;nucleoplasm;nucleus;organelle;…	cell part;cytoplasm;cytosol;extracellular organelle;intracellular membrane-bounded organelle;intracellular organelle;macromolecular complex;nucleoplasm;nucleus;organelle;proteasome complex;protein complex;vesicle	unique cytosolic	13	13	13	68.5	68.5	68.5	26.411	0	323.31	434	P28066	P28066	Proteasome subunit alpha type-5	PSMA5
33.6337	32.4001	33.2004	cell part;cytoplasm;cytoplasmic part;cytosol;extracellular membrane-bounded organelle;extracellular organelle;extracellular region part;extracellular vesicular exosome;intracellular membrane-bounded organelle;intracellular organelle;intracellular organelle part;intracellular part;macromolecular complex;membrane-bounded organelle;membrane-bounded vesicle;nuclear part;nucleoplasm;nucleus;organelle;…	cell part;cytoplasm;cytosol;extracellular organelle;intracellular membrane-bounded organelle;intracellular organelle;macromolecular complex;nucleoplasm;nucleus;organelle;proteasome complex;protein complex;vesicle		10	10	10	55.7	55.7	55.7	29.204	0	190.2	292	P28070	P28070	Proteasome subunit beta type-4	PSMB4
32.9384	32.2296	32.9904	cell part;cytoplasm;cytoplasmic part;cytosol;extracellular membrane-bounded organelle;extracellular organelle;extracellular region part;extracellular vesicular exosome;Golgi apparatus;intracellular membrane-bounded organelle;intracellular organelle;intracellular organelle part;intracellular part;macromolecular complex;membrane-bounded organelle;membrane-bounded vesicle;nuclear part;nucleoplasm;nu…	cell part;cytoplasm;cytosol;extracellular organelle;Golgi apparatus;intracellular membrane-bounded organelle;intracellular organelle;macromolecular complex;nucleoplasm;nucleus;organelle;proteasome complex;protein complex;vesicle		9	9	9	55.6	55.6	55.6	25.357	0	186.46	172	P28072	P28072	Proteasome subunit beta type-6	PSMB6
33.9784	32.8319	33.8632	cell part;centrosome;cytoplasm;cytoplasmic part;cytoskeletal part;cytosol;extracellular membrane-bounded organelle;extracellular organelle;extracellular region part;extracellular vesicular exosome;intracellular membrane-bounded organelle;intracellular non-membrane-bounded organelle;intracellular organelle;intracellular organelle part;intracellular part;macromolecular complex;membrane-bounded orga…	cell part;centrosome;cytoplasm;cytosol;extracellular organelle;intracellular membrane-bounded organelle;intracellular non-membrane-bounded organelle;intracellular organelle;macromolecular complex;microtubule organizing center;nucleoplasm;nucleus;organelle;proteasome complex;protein complex;vesicle		20	20	20	76	76	76	28.48	0	240.4	313	P28074	P28074	Proteasome subunit beta type-5	PSMB5
32.0482	31.9185	31.7493	cell part;cytoplasm;cytoplasmic part;cytosol;endoplasmic reticulum;extracellular membrane-bounded organelle;extracellular organelle;extracellular region part;extracellular vesicular exosome;intracellular membrane-bounded organelle;intracellular organelle;intracellular part;membrane-bounded organelle;membrane-bounded vesicle;organelle;sarcoplasmic reticulum;vesicle	cell part;cytoplasm;cytosol;endoplasmic reticulum;extracellular organelle;intracellular membrane-bounded organelle;intracellular organelle;organelle;vesicle	unique cytosolic	15	14	9	74.3	70.2	51.4	25.744	0	72.786	153	P28161	P28161	Glutathione S-transferase Mu 2	GSTM2
27.7405	26.7858	26.9069	cell cortex part;cell part;contractile fiber part;cortical cytoskeleton;cytoplasmic part;cytoskeletal part;cytoskeleton;cytosol;intracellular non-membrane-bounded organelle;intracellular organelle;intracellular organelle part;intracellular part;membrane;non-membrane-bounded organelle;organelle;organelle part;striated muscle thin filament	cell part;cytoskeleton;cytosol;intracellular non-membrane-bounded organelle;intracellular organelle;membrane;organelle	unique cytosolic	7	6	6	28.7	26.5	26.5	40.569	0	109.12	6	P28289	P28289	Tropomodulin-1	TMOD1
32.2257	31.9392	31.8804	aggresome;cell part;chromosomal part;cytoplasm;delta DNA polymerase complex;DNA polymerase complex;inclusion body;intracellular membrane-bounded organelle;intracellular organelle;intracellular organelle part;intracellular part;macromolecular complex;membrane;membrane-bounded organelle;nuclear chromosome part;nuclear part;nucleoplasm;nucleotide-excision repair complex;nucleus;organelle;organelle p…	cell part;cytoplasm;DNA polymerase complex;intracellular membrane-bounded organelle;intracellular organelle;macromolecular complex;membrane;nucleoplasm;nucleotide-excision repair complex;nucleus;organelle;protein complex		30	30	30	44.1	44.1	44.1	123.63	0	247.19	164	P28340	P28340	DNA polymerase delta catalytic subunit	POLD1
33.1598	33.1288	32.9688	adherens junction;anchoring junction;axon;caveola;cell junction;cell part;cell projection;cell projection cytoplasm;cell projection part;cell-substrate adherens junction;cell-substrate junction;cytoplasm;cytoplasmic part;cytoskeletal part;cytoskeleton;cytosol;dendrite cytoplasm;early endosome;endosome;extracellular membrane-bounded organelle;extracellular organelle;extracellular region part;extra…	cell part;cell projection;cytoplasm;cytoskeleton;cytosol;endosome;extracellular organelle;Golgi apparatus;intracellular membrane-bounded organelle;intracellular non-membrane-bounded organelle;intracellular organelle;macromolecular complex;microtubule organizing center;mitochondrion;neuron projection;nucleoplasm;nucleus;organelle;protein complex;pseudopodium;vesicle		17	13	13	64.7	51.9	51.9	41.389	0	263.5	212	P28482	P28482	Mitogen-activated protein kinase 1	MAPK1
27.8789	29.4749	29.5036	cell part;cytoplasm;extracellular membrane-bounded organelle;extracellular organelle;extracellular region part;extracellular vesicular exosome;intracellular part;membrane;membrane-bounded organelle;membrane-bounded vesicle;organelle;plasma membrane;vesicle	cell part;cytoplasm;extracellular organelle;membrane;organelle;plasma membrane;vesicle		7	7	7	48.8	48.8	48.8	24.01	0	77.138	36	P28676	P28676	Grancalcin	GCA
26.8466	27.2091	28.1298	cell part;cytoplasmic part;extracellular membrane-bounded organelle;extracellular organelle;extracellular region part;extracellular space;extracellular vesicular exosome;intracellular membrane-bounded organelle;intracellular organelle;intracellular part;membrane-bounded organelle;membrane-bounded vesicle;mitochondrion;organelle;vesicle	cell part;extracellular organelle;extracellular space;intracellular membrane-bounded organelle;intracellular organelle;mitochondrion;organelle;vesicle		4	4	4	11.1	11.1	11.1	63.544	0	16.787	13	P28799	P28799	Granulins;Acrogranin;Paragranulin;Granulin-1;Granulin-2;Granulin-3;Granulin-4;Granulin-5;Granulin-6;Granulin-7	GRN
33.372	33.827	33.8245	adherens junction;anchoring junction;cell junction;cell part;cell-substrate adherens junction;cell-substrate junction;cytoplasm;cytoplasmic part;extracellular membrane-bounded organelle;extracellular organelle;extracellular region part;extracellular vesicular exosome;focal adhesion;Golgi apparatus part;intracellular membrane-bounded organelle;intracellular organelle;intracellular organelle part;i…	cell part;cytoplasm;extracellular organelle;intracellular membrane-bounded organelle;intracellular organelle;mitochondrion;nucleoplasm;nucleus;organelle;vesicle		25	25	25	60.1	60.1	60.1	56.166	0	280.24	419	P28838	P28838	Cytosol aminopeptidase	LAP3
32.304	32.4486	32.0583	cell part;cytoplasm;cytoplasmic part;cytosol;intracellular membrane-bounded organelle;intracellular organelle;intracellular organelle part;intracellular part;membrane-bounded organelle;nuclear part;nucleoplasm;nucleus;organelle;organelle part	cell part;cytoplasm;cytosol;intracellular membrane-bounded organelle;intracellular organelle;nucleoplasm;nucleus;organelle		42	42	42	43.8	43.8	43.8	138.35	0	323.31	165	P29144	P29144	Tripeptidyl-peptidase 2	TPP2
31.7115	31.7405	32.1622	cell part;cytoplasm;cytoplasmic part;cytosol;extracellular membrane-bounded organelle;extracellular organelle;extracellular region part;extracellular vesicular exosome;intracellular part;membrane-bounded organelle;membrane-bounded vesicle;organelle;vesicle	cell part;cytoplasm;cytosol;extracellular organelle;organelle;vesicle	unique cytosolic	12	12	12	52.3	52.3	52.3	30.188	0	94.069	109	P29218	P29218	Inositol monophosphatase 1	IMPA1
27.493	27.4988	27.3393	cell part;cytoplasmic part;cytosol;intracellular organelle lumen;intracellular organelle part;intracellular part;macromolecular complex;membrane;membrane part;membrane-enclosed lumen;mitochondrial matrix;mitochondrial part;organelle lumen;organelle part;plasma membrane;plasma membrane part;protein complex;Shc-EGFR complex	cell part;cytosol;macromolecular complex;membrane;plasma membrane;protein complex	unique cytosolic	7	7	7	22.5	22.5	22.5	62.821	0	40.361	16	P29353;P98077	P29353	SHC-transforming protein 1	SHC1
29.2361	27.6231	28.664	cell part;cytoplasm;cytoplasmic part;cytosol;endoplasmic reticulum;extracellular membrane-bounded organelle;extracellular organelle;extracellular region part;extracellular vesicular exosome;intracellular membrane-bounded organelle;intracellular organelle;intracellular organelle part;intracellular part;membrane-bounded organelle;membrane-bounded vesicle;nuclear part;nucleoplasm;organelle;organelle…	cell part;cytoplasm;cytosol;endoplasmic reticulum;extracellular organelle;intracellular membrane-bounded organelle;intracellular organelle;nucleoplasm;organelle;vesicle		3	3	3	24.6	24.6	24.6	15.693	0	19.383	13	P29373	P29373	Cellular retinoic acid-binding protein 2	CRABP2
35.6409	35.6197	36.099	cell part;cytoplasmic part;cytosol;extracellular membrane-bounded organelle;extracellular organelle;extracellular region part;extracellular vesicular exosome;intracellular membrane-bounded organelle;intracellular organelle;intracellular organelle part;intracellular part;membrane-bounded organelle;membrane-bounded vesicle;microbody;nuclear part;nucleoplasm;nucleus;organelle;organelle part;peroxiso…	cell part;cytosol;extracellular organelle;intracellular membrane-bounded organelle;intracellular organelle;microbody;nucleoplasm;nucleus;organelle;peroxisome;vesicle		40	40	40	83.3	83.3	83.3	67.877	0	323.31	1392	P29401	P29401	Transketolase	TKT
[truncated: 2,357 more rows]
