# Supplementary material for: N-terminal proteoforms may engage in different protein complexes
Source: Life Sci Alliance. 2023 Jun 14;6(8):e202301972. doi: 10.26508/lsa.202301972 (PMC10267514; doi:10.26508/lsa.202301972)
Supplement: Supplementary file 5 [file LSA-2023-01972_TableS5.xlsx]

## Sheet: 897_Nt-proteoforms_tissue_expr
Proteoforms identified by N-terminal COFRADIC that are expressed in healthy human tissues. These proteoforms are supported by an N-terminal peptide identified at a matching start position. We used tissue dataset from Pandey human proteome draft (PRIDE project PXD000561).
protein	tissuesCompared_logFC_adjPval	count_significant_comparisons	Gene.name	Description	ENSG	peptides	peptide_maps_to_UniProtCanon	peptide_not_in_UniProtCanon	matched_modifications	accessions	filter_min2peptides_1sample	filter_all_replicates_1tissue	sample_count	log2NSAF_Adult_Adrenalgland_bRP_Velos_1	log2NSAF_Adult_Adrenalgland_Gel_Velos_2	log2NSAF_Adult_Adrenalgland_Gel_Elite_49	log2NSAF_Adult_Bcells_bRP_Velos_42	log2NSAF_Adult_Bcells_bRP_Elite_75	log2NSAF_Adult_Bcells_Gel_Elite_76	log2NSAF_Adult_CD4Tcells_bRP_Elite_28	log2NSAF_Adult_CD4Tcells_Gel_Velos_30	log2NSAF_Adult_CD8Tcells_bRP_Velos_43	log2NSAF_Adult_CD8Tcells_bRP_Elite_77	log2NSAF_Adult_CD8Tcells_Gel_Elite_44	log2NSAF_Adult_CD8Tcells_Gel_Velos_45	log2NSAF_Adult_Colon_bRP_Elite_50	log2NSAF_Adult_Colon_Gel_Elite_51	log2NSAF_Adult_Esophagus_bRP_Velos_3	log2NSAF_Adult_Esophagus_bRP_Elite_37	log2NSAF_Adult_Esophagus_Gel_Velos_4	log2NSAF_Adult_Frontalcortex_bRP_Elite_38	log2NSAF_Adult_Frontalcortex_bRP_Elite_85	log2NSAF_Adult_Frontalcortex_Gel_Elite_80	log2NSAF_Adult_Gallbladder_bRP_Elite_53	log2NSAF_Adult_Gallbladder_Gel_Elite_52	log2NSAF_Adult_Heart_bRP_Velos_6	log2NSAF_Adult_Heart_bRP_Elite_39	log2NSAF_Adult_Heart_bRP_Elite_81	log2NSAF_Adult_Heart_Gel_Velos_7	log2NSAF_Adult_Heart_Gel_Elite_54	log2NSAF_Adult_Kidney_bRP_Velos_8	log2NSAF_Adult_Kidney_Gel_Velos_9	log2NSAF_Adult_Kidney_Gel_Elite_55	log2NSAF_Adult_Liver_bRP_Velos_10	log2NSAF_Adult_Liver_bRP_Elite_82	log2NSAF_Adult_Liver_Gel_Velos_11	log2NSAF_Adult_Liver_Gel_Elite_83	log2NSAF_Adult_Lung_bRP_Velos_12	log2NSAF_Adult_Lung_Gel_Velos_13
O43678	Adult_Adrenalgland/Adult_Heart -2.93 0.0377;Adult_Bcells/Adult_Heart -2.35 0.0169;Adult_CD8Tcells/Adult_Heart -2.54 0.000976;Adult_Esophagus/Adult_Platelets 2.37 0.0426;Adult_Frontalcortex/Adult_Platelets 2.52 0.0117;Adult_Gallbladder/Adult_Heart -2.62 0.0136;Adult_Heart/Adult_Liver 1.98 0.016;Adult_Heart/Adult_Monocytes 2.56 0.00254;Adult_Heart/Adult_NKcells 2.5 0.00325;Adult_Heart/Adult_Ovary 3…	14	NDUFA2	NADH dehydrogenase [ubiquinone] 1 alpha subcomplex subunit 2 (Complex I-B8) (CI-B8) (NADH-ubiquinone oxidoreductase B8 subunit)	ENSG00000131495	SPGSQGVR(27-34);ANPDLPILIR(47-56);ECSDVQPK(57-64);ALENVLSGK(90-98);KANPDLPILIR(46-56);YAFGQETNVPLNNFSADQVTR(69-89);NPDLPILIR(48-56);FGQETNVPLNNFSADQVTR(71-89);SPGSQGVRDFIEK(27-39);PDLPILIR(49-56);AAAAASRGVGAK(2-13);ALENVLSGKA(90-99);SPGSQGVRDFIEKR(27-40);RYVELKK(40-46);GQETNVPLNNFSADQVTR(72-89);PGSQGVR(28-34);DLPILIR(50-56)	SPGSQGVR(O43678(27-34));ANPDLPILIR(O43678(47-56));ECSDVQPK(O43678(57-64));ALENVLSGK(O43678(90-98));KANPDLPILIR(O43678(46-56));YAFGQETNVPLNNFSADQVTR(O43678(69-89));NPDLPILIR(O43678(48-56));FGQETNVPLNNFSADQVTR(O43678(71-89));SPGSQGVRDFIEK(O43678(27-39));PDLPILIR(O43678(49-56));AAAAASRGVGAK(O43678(2-13));ALENVLSGKA(O43678(90-99));SPGSQGVRDFIEKR(O43678(27-40));RYVELKK(O43678(40-46));GQETNVPLNNFSADQVT…	NA	SPGSQGVR(unmodified);ANPDLPILIR(unmodified);ECSDVQPK(2|[4]carbamidomethyl[C]);ALENVLSGK(unmodified);KANPDLPILIR(unmodified);YAFGQETNVPLNNFSADQVTR(unmodified);NPDLPILIR(1|semi_tryptic);FGQETNVPLNNFSADQVTR(2|semi_tryptic);SPGSQGVRDFIEK(unmodified);PDLPILIR(2|semi_tryptic);AAAAASRGVGAK(0|[1]Acetyl);ALENVLSGKA(unmodified);SPGSQGVRDFIEKR(unmodified);RYVELKK(unmodified);GQETNVPLNNFSADQVTR(3|semi_trypti…	O43678;O43678-2;ENST00000252102_5_140647529_CDS_100db1;ENST00000512088_5_140647529_CDS_100db1;ENST00000252102_5_140647595_5UTR_100db1;ENST00000252102_5_140647607_5UTR_001db3;ENST00000252102_5_140647613_5UTR_111db1;ENST00000252102_5_140647721_5UTR_100db1;ENST00000512088_5_140647595_5UTR_100db1;ENST00000512088_5_140647607_5UTR_001db3;ENST00000512088_5_140647613_5UTR_111db1;ENST00000502960_5_1406475…	TRUE	TRUE	72	NA	NA	-12.8201	NA	-12.0779	-12.4047	-12.0113	-11.4915	-12.5678	-11.7865	-12.2577	-13.1146	-11.3886	-11.5807	-11.0882	-11.2024	NA	-10.729	-11.5174	-10.7209	-12.5884	-12.435	-9.35097	-9.33115	-10.1383	-10.8422	-9.80051	-11.0332	NA	-10.8032	-10.9782	-11.4587	-13.8893	-11.1553	-11.3365	NA
O43920	Adult_Bcells/Adult_Heart -3.17 0.000551;Adult_CD4Tcells/Adult_Gallbladder 3.18 0.0429;Adult_CD8Tcells/Adult_Heart -2.56 0.0144;Adult_Frontalcortex/Adult_Gallbladder 3.68 0.00212;Adult_Gallbladder/Adult_Heart -5.12 4.62e-06;Adult_Gallbladder/Adult_Kidney -3.7 0.0105;Adult_Gallbladder/Adult_Liver -3.09 0.0168;Adult_Gallbladder/Adult_Monocytes -3.41 0.0194;Adult_Gallbladder/Adult_Retina -3.41 0.0067…	17	NDUFS5	NADH dehydrogenase [ubiquinone] iron-sulfur protein 5 (Complex I-15 kDa) (CI-15 kDa) (NADH-ubiquinone oxidoreductase 15 kDa subunit)	ENSG00000168653	PFLDIQK(2-8);PFLDIQKR(2-9);FGLNIDR(10-16);EWIECAHGIGYTR(39-51);IEYDDFVECLLR(58-69);YTPPPHHIGK(92-101);PPPHHIGK(94-101);WLTIQSGEQPYK(17-28);RFGLNIDR(9-16);PPHHIGK(95-101);DDFVECLLR(61-69);AEKECKIEYDDFVECLLR(52-69);IECAHGIGYTR(41-51);TPPPHHIGK(93-101);YTPPPHHIGKGEPRP(92-106);ECKIEYDDFVECLLR(55-69);CHAFEKEWIECAHGIGYTR(33-51)	PFLDIQK(O43920(2-8));PFLDIQKR(O43920(2-9));FGLNIDR(O43920(10-16));EWIECAHGIGYTR(O43920(39-51));IEYDDFVECLLR(O43920(58-69));YTPPPHHIGK(O43920(92-101));PPPHHIGK(O43920(94-101));WLTIQSGEQPYK(O43920(17-28));RFGLNIDR(O43920(9-16));PPHHIGK(O43920(95-101));DDFVECLLR(O43920(61-69));AEKECKIEYDDFVECLLR(O43920(52-69));IECAHGIGYTR(O43920(41-51));TPPPHHIGK(O43920(93-101));YTPPPHHIGKGEPRP(O43920(92-106));ECKIE…	NA	PFLDIQK(unmodified);PFLDIQKR(unmodified);FGLNIDR(unmodified);EWIECAHGIGYTR(5|[4]carbamidomethyl[C]);IEYDDFVECLLR(9|[4]carbamidomethyl[C]);YTPPPHHIGK(unmodified);PPPHHIGK(2|semi_tryptic);WLTIQSGEQPYK(unmodified);RFGLNIDR(unmodified);PPHHIGK(3|semi_tryptic);DDFVECLLR(3|semi_tryptic|9|[4]carbamidomethyl[C]);AEKECKIEYDDFVECLLR(5|[4]carbamidomethyl[C]|15|[4]carbamidomethyl[C]);IECAHGIGYTR(2|semi_trypt…	O43920;ENST00000372969_1_39026357_5UTR_011db2;ENST00000372969_1_39028776_CDS_010db2;ENST00000372967_1_39028845_CDS_100db1	TRUE	TRUE	70	NA	NA	-11.9187	-13.1818	-11.798	-13.5032	-10.7879	-12.3974	NA	-12.0777	-12.3563	NA	-11.4872	-12.0418	-11.7718	-11.716	NA	-12.4125	-10.5228	-10.3455	-14.687	-14.8555	-10.15	-8.77764	-9.14166	-10.5257	-9.68335	-10.8687	NA	-11.2802	-11.4918	-11.3093	NA	-12.2539	-11.435	NA
O75190	Adult_Bcells/Adult_Heart -2.62 0.0172;Adult_Frontalcortex/Adult_Gallbladder 3.18 0.0488;Adult_Frontalcortex/Adult_Monocytes 3.21 0.0396;Adult_Gallbladder/Adult_Heart -3.42 0.0287;Adult_Heart/Adult_Liver 3.29 0.0287;Adult_Heart/Adult_Monocytes 3.45 0.015;Fetal_Heart/Fetal_Liver 2.69 0.0462	7	DNAJB6	DnaJ homolog subfamily B member 6 (HHDJ1) (Heat shock protein J2) (HSJ-2) (MRJ) (MSJ-1)	ENSG00000105993	VDYYEVLGVQR(2-12);HASPEDIKK(13-21);NPDDVFR(95-101);IVENGQER(208-215);VEVEEDGQLK(216-225);QVAEAYEVLSDAK(48-60);HAPHCLSEEEGEQDRPR(271-287);APGPWDPLASAAGLK(288-302);WHPDKNPENKEEAER(30-44);SLTINGVADDDALAEER(226-242);RIVENGQER(207-215);DIYDKYGK(63-70);IVENGQERVEVEEDGQLK(208-225);WHPDKNPENK(30-39);DPFSFDFFEDPFEDFFGNR(108-126);HASPEDIK(13-20);SISTSTK(190-196);EDPFEDFFGNR(116-126);NPENKEEAER(35-44);EGLNG…	VDYYEVLGVQR(O75190(2-12));HASPEDIKK(O75190(13-21));NPDDVFR(O75190(95-101));IVENGQER(O75190(208-215);Q8NHS0(199-206));VEVEEDGQLK(O75190(216-225);P25686(192-201);Q8NHS0(207-216));QVAEAYEVLSDAK(O75190(48-60);Q8WWF6(48-60));HAPHCLSEEEGEQDRPR(O75190(271-287));APGPWDPLASAAGLK(O75190(288-302));WHPDKNPENKEEAER(O75190(30-44);Q7Z6W7(30-44);Q8WWF6(30-44));SLTINGVADDDALAEER(O75190(226-242));RIVENGQER(O75190(…	NA	VDYYEVLGVQR(unmodified);HASPEDIKK(unmodified);NPDDVFR(unmodified);IVENGQER(unmodified);VEVEEDGQLK(unmodified);QVAEAYEVLSDAK(unmodified);HAPHCLSEEEGEQDRPR(5|[4]carbamidomethyl[C]);APGPWDPLASAAGLK(unmodified);WHPDKNPENKEEAER(unmodified);SLTINGVADDDALAEER(unmodified);RIVENGQER(unmodified);DIYDKYGK(unmodified);IVENGQERVEVEEDGQLK(unmodified);WHPDKNPENK(unmodified);DPFSFDFFEDPFEDFFGNR(unmodified);HASPE…	O75190;O75190-2;O75190-3;ENST00000459889_7_157358573_aTIS_111db1;ENST00000443280_7_157358573_aTIS_111db1;O75190-4;Q8NHS0;P25686;P25686-2;Q8WWF6;Q7Z6W7	TRUE	TRUE	54	NA	NA	-14.0541	NA	-14.3119	-16.709	-14.7307	NA	NA	-14.6985	-14.147	NA	-14.108	-14.885	NA	NA	NA	-13.4484	-12.8957	-13.0252	-16.3078	NA	-12.4489	-13.1209	-12.5097	NA	-13.4741	-15.0745	NA	-14.638	NA	-16.1781	NA	NA	-13.6408	NA
P06744	Adult_Frontalcortex/Adult_Gallbladder 2.05 0.0377;Adult_Gallbladder/Adult_Heart -1.99 0.0286;Adult_Gallbladder/Adult_Retina -2.09 0.0413;Adult_Heart/Adult_Lung 1.63 0.035;Adult_Heart/Adult_NKcells 1.4 0.0413;Fetal_Heart/Fetal_Liver 1.97 0.0298	6	GPI	Glucose-6-phosphate isomerase (GPI) (EC 5.3.1.9) (Autocrine motility factor) (AMF) (Neuroleukin) (NLK) (Phosphoglucose isomerase) (PGI) (Phosphohexose isomerase) (PHI) (Sperm antigen 36) (SA-36)	ENSG00000105220	DVMPEVNK(117-124);SPEDLER(455-461);NLVTEDVMR(58-66);MLVDLAK(67-73);SNTPILVDGK(107-116);VWYVSNIDGTHIAK(181-194);TLAQLNPESSLFIIASK(195-211);EWFLQAAK(227-234);HFVALSTNTTK(242-252);MIPCDFLIPVQTQHPIRK(401-418);LTPFMLGALVAMYEHK(482-497);KIEPELDGSAQVTSHDASTNGLINFIK(524-550);IEPELDGSAQVTSHDASTNGLINFIK(525-550);RLFDANK(28-34);RLFDANKDR(28-36);LFDANKDR(29-36);FNHFSLTLNTNHGHILVDYSK(37-57);SLTLNTNHGHILVDYSK(…	DVMPEVNK(P06744(117-124));SPEDLER(P06744(455-461);Q8N196(283-289));NLVTEDVMR(P06744(58-66));MLVDLAK(P06744(67-73));SNTPILVDGK(P06744(107-116));VWYVSNIDGTHIAK(P06744(181-194));TLAQLNPESSLFIIASK(P06744(195-211));EWFLQAAK(P06744(227-234));HFVALSTNTTK(P06744(242-252));MIPCDFLIPVQTQHPIRK(P06744(401-418));LTPFMLGALVAMYEHK(P06744(482-497));KIEPELDGSAQVTSHDASTNGLINFIK(P06744(524-550));IEPELDGSAQVTSHDASTN…	NA	DVMPEVNK(unmodified);SPEDLER(unmodified);NLVTEDVMR(8|[35]oxidation[M]);MLVDLAK(unmodified);SNTPILVDGK(unmodified);VWYVSNIDGTHIAK(unmodified);TLAQLNPESSLFIIASK(unmodified);EWFLQAAK(unmodified);HFVALSTNTTK(unmodified);MIPCDFLIPVQTQHPIRK(1|[35]oxidation[M]|4|[4]carbamidomethyl[C]);LTPFMLGALVAMYEHK(5|[35]oxidation[M]|12|[35]oxidation[M]);KIEPELDGSAQVTSHDASTNGLINFIK(unmodified);IEPELDGSAQVTSHDASTNGLIN…	P06744;P06744-2;ENST00000415930_19_34364910_aTIS_111db1;ENST00000647446_19_34365267_aTIS_111db1;ENST00000415930_19_34365015_CDS_100db1;ENST00000588991_19_34365015_CDS_100db1;ENST00000643067_19_34366397_ntr_001db3;Q8N196;ENST00000317578_19_45768856_5UTR_100db1;ENST00000317578_19_45769162_5UTR_100db1;ENST00000643067_19_34396586_ntr_100db1;ENST00000643067_19_34394037_ntr_010db2;ENST00000643067_19_34…	TRUE	TRUE	84	-9.89254	-10.0113	-10.5815	-10.6239	-11.3401	-10.2946	-11.5364	-11.4717	-10.3077	-11.3271	-10.8139	-10.6551	-10.5614	-10.9235	-10.7085	-11.3752	-9.64725	-9.58956	-9.80008	-10.4908	-12.9957	-11.0229	-10.4587	-10.6333	-9.27867	-9.23539	-10.4813	-11.2649	-10.4435	-10.589	-11.3855	-10.5022	-10.1552	-10.6501	-12.4162	-10.6789
P09972	Adult_Adrenalgland/Adult_Frontalcortex -3 0.00272;Adult_Adrenalgland/Adult_Retina -3.63 0.000515;Adult_Adrenalgland/Adult_Spinalcord -2.67 0.0421;Adult_Bcells/Adult_Frontalcortex -2.66 0.0149;Adult_Bcells/Adult_Retina -3.3 0.00409;Adult_CD4Tcells/Adult_Frontalcortex -2.27 0.0495;Adult_CD4Tcells/Adult_Retina -2.9 0.0186;Adult_CD8Tcells/Adult_Frontalcortex -2.66 0.00269;Adult_CD8Tcells/Adult_Retina…	56	ALDOC	Fructose-bisphosphate aldolase C (EC 4.1.2.13) (Brain-type aldolase)	ENSG00000109107	AGTDGETTTQGLDGLSER(117-134);DNAGAATEEFIK(319-330);ELSDIALR(15-22);GVVPLAGTDGETTTQGLDGLSER(112-134);TPSALAILENANVLAR(158-173);CPLPRPWALTFSYGR(290-304);ALQASALNAWR(305-315);GILAADESVGSMAK(29-42);LSQIGVENTEENR(44-56);LSQIGVENTEENRR(44-57);QVLFSADDR(61-69);DDNGVPFVR(88-96);VDKGVVPLAGTDGETTTQGLDGLSER(109-134);ALSDHHVYLEGTLLKPNMVTPGHACPIK(216-243);DNAGAATEEFIKR(319-331);AEVNGLAAQGK(332-342);YEGSGEDGGAA…	AGTDGETTTQGLDGLSER(P09972(117-134));DNAGAATEEFIK(P09972(319-330));ELSDIALR(P09972(15-22));GVVPLAGTDGETTTQGLDGLSER(P09972(112-134));TPSALAILENANVLAR(P09972(158-173));CPLPRPWALTFSYGR(P09972(290-304));ALQASALNAWR(P09972(305-315));GILAADESVGSMAK(P09972(29-42));LSQIGVENTEENR(P09972(44-56));LSQIGVENTEENRR(P09972(44-57));QVLFSADDR(P09972(61-69));DDNGVPFVR(P09972(88-96));VDKGVVPLAGTDGETTTQGLDGLSER(P09972…	NA	AGTDGETTTQGLDGLSER(5|semi_tryptic);DNAGAATEEFIK(unmodified);ELSDIALR(unmodified);GVVPLAGTDGETTTQGLDGLSER(unmodified);TPSALAILENANVLAR(unmodified);CPLPRPWALTFSYGR(1|[4]carbamidomethyl[C]);ALQASALNAWR(unmodified);GILAADESVGSMAK(12|[35]oxidation[M]);LSQIGVENTEENR(unmodified);LSQIGVENTEENRR(unmodified);QVLFSADDR(unmodified);DDNGVPFVR(unmodified);VDKGVVPLAGTDGETTTQGLDGLSER(unmodified);ALSDHHVYLEGTLLKP…	P09972;ENST00000395319_17_28575532_aTIS_111db1;ENST00000226253_17_28576839_5UTR_100db1;ENST00000395319_17_28576839_5UTR_100db1;ENST00000582381_17_28576839_ntr_100db1;P05062;ENST00000616752_9_101430887_aTIS_010db2;ENST00000649902_9_101430887_aTIS_010db2	TRUE	TRUE	83	-10.8168	-12.185	-12.2131	NA	-10.852	-11.9612	-11.0484	-10.9678	-12.8613	-10.4076	-11.7515	-10.6007	-11.1295	-13.1696	-10.6448	-11.9109	-10.2404	-8.39799	-8.63736	-9.19181	-11.1093	-12.935	-9.84239	-10.2096	-10.2863	-9.28319	-11.4237	-12.0637	-12.5589	-12.382	-10.6087	-11.6367	-12.5978	-13.0338	-11.63	-13.9206
P11216	Adult_Adrenalgland/Adult_Frontalcortex -2.5 0.0385;Adult_Adrenalgland/Adult_Heart -2.99 0.00407;Adult_Adrenalgland/Adult_Spinalcord -3.12 0.0425;Adult_Adrenalgland/Adult_Urinarybladder -2.71 0.0423;Adult_Bcells/Adult_Frontalcortex -2.49 0.0335;Adult_Bcells/Adult_Heart -2.98 0.00218;Adult_Bcells/Adult_Spinalcord -3.1 0.021;Adult_Bcells/Adult_Urinarybladder -2.7 0.0319;Adult_CD4Tcells/Adult_Heart -…	41	PYGB	Glycogen phosphorylase, brain form (EC 2.4.1.1)	ENSG00000100994	VEDVEALDR(716-724);VLYPNDNFFEGK(279-290);LKQEYFVVAATLQDIIR(294-310);LLPLVSDEVFIR(522-533);LVTSIGDVVNHDPVVGDR(623-640);VIFLENYR(643-650);PLTDSEK(4-10);GLAGLGDVAEVR(18-29);HLHFTLVK(35-42);DYFFALAHTVR(51-61);FFALAHTVR(53-61);TQQHYYER(71-78);QQHYYER(72-78);YEFGIFNQK(162-170);IVNGWQVEEADDWLR(171-185);YGNPWEK(186-192);ARPEYMLPVHFYGR(193-206);VEHTPDGVK(207-215);WLDTQVVLAMPYDTPVPGYK(216-235);NNTVNTMR(236…	VEDVEALDR(P11216(716-724));VLYPNDNFFEGK(P06737(279-290);P11216(279-290);P11217(279-290));LKQEYFVVAATLQDIIR(P06737(294-310);P11216(294-310);P11217(294-310));LLPLVSDEVFIR(P11216(522-533));LVTSIGDVVNHDPVVGDR(P11216(623-640));VIFLENYR(P06737(643-650);P11216(643-650);P11217(643-650));PLTDSEK(P11216(4-10));GLAGLGDVAEVR(P11216(18-29));HLHFTLVK(P06737(35-42);P11216(35-42);P11217(35-42));DYFFALAHTVR(P1121…	NA	VEDVEALDR(unmodified);VLYPNDNFFEGK(unmodified);LKQEYFVVAATLQDIIR(unmodified);LLPLVSDEVFIR(unmodified);LVTSIGDVVNHDPVVGDR(unmodified);VIFLENYR(unmodified);PLTDSEK(unmodified);GLAGLGDVAEVR(unmodified);HLHFTLVK(unmodified);DYFFALAHTVR(unmodified);FFALAHTVR(2|semi_tryptic);TQQHYYER(unmodified);QQHYYER(1|semi_tryptic);YEFGIFNQK(unmodified);IVNGWQVEEADDWLR(unmodified);YGNPWEK(unmodified);ARPEYMLPVHFYGR…	P11216;ENST00000216962_20_25248113_5UTR_100db1;P06737;P11217;P06737-2;P11217-2;ENST00000532462_14_50944403_aTIS_111db1	TRUE	TRUE	83	-12.9028	-13.3966	-11.3252	-13.8514	-12.2045	-11.5251	-11.7321	-13.2189	-12.9574	-11.934	-11.9941	NA	-10.9302	-10.4228	-11.2397	-11.592	-11.0146	-10.0911	-10.059	-9.97521	-11.8711	-10.5072	-9.85604	-9.82481	-9.18389	-9.1596	-9.72062	-11.5383	-12.1516	-13.0087	-12.3678	-12.0409	-16.9793	-12.8668	-11.552	-12.9622
P12277	Adult_Adrenalgland/Adult_Bcells 6.4 2e-06;Adult_Adrenalgland/Adult_CD4Tcells 3.6 0.0155;Adult_Adrenalgland/Adult_Colon -3.08 0.0195;Adult_Adrenalgland/Adult_Frontalcortex -3.31 0.000789;Adult_Adrenalgland/Adult_Heart -2.2 0.0159;Adult_Adrenalgland/Adult_Liver 2.56 0.0377;Adult_Adrenalgland/Adult_Rectum -2.85 0.0316;Adult_Adrenalgland/Adult_Retina -4.15 8.04e-05;Adult_Adrenalgland/Adult_Spinalcord…	95	CKB	Creatine kinase B-type (EC 2.7.3.2) (Brain creatine kinase) (B-CK) (Creatine kinase B chain) (Creatine phosphokinase B-type) (CPK-B)	ENSG00000166165	VLTPELYAELR(33-43);DLFDPIIEDR(87-96);TDLNPDNLQGGDDLDPNYVLSSR(108-130);LAVEALSSLDGDLAGR(157-172);TFLVWVNEEDHLR(224-236);FCTGLTQIETLFK(253-265);DYEFMWNPHLGYILTCPSNLGTGLR(268-292);RGTGGVDTAAVGGVFDVSNADR(320-341);GTGGVDTAAVGGVFDVSNADR(321-341);LGFSEVELVQMVVDGVK(342-358);LLIEMEQR(359-366);LEQGQAIDDLMPAQK(367-381);PFSNSHNALK(2-11);LRFPAEDEFPDLSAHNNHMAK(12-32);FPAEDEFPDLSAHNNHMAK(14-32);HGGYKPSDEHK(97-1…	VLTPELYAELR(P12277(33-43));DLFDPIIEDR(P12277(87-96));TDLNPDNLQGGDDLDPNYVLSSR(P12277(108-130));LAVEALSSLDGDLAGR(P12277(157-172));TFLVWVNEEDHLR(P12277(224-236));FCTGLTQIETLFK(P12277(253-265));DYEFMWNPHLGYILTCPSNLGTGLR(P12277(268-292));RGTGGVDTAAVGGVFDVSNADR(P12277(320-341));GTGGVDTAAVGGVFDVSNADR(P12277(321-341));LGFSEVELVQMVVDGVK(P12277(342-358));LLIEMEQR(P12277(359-366));LEQGQAIDDLMPAQK(P12277(367…	NA	VLTPELYAELR(unmodified);DLFDPIIEDR(unmodified);TDLNPDNLQGGDDLDPNYVLSSR(unmodified);LAVEALSSLDGDLAGR(unmodified);TFLVWVNEEDHLR(unmodified);FCTGLTQIETLFK(2|[4]carbamidomethyl[C]);DYEFMWNPHLGYILTCPSNLGTGLR(16|[4]carbamidomethyl[C]);RGTGGVDTAAVGGVFDVSNADR(unmodified);GTGGVDTAAVGGVFDVSNADR(unmodified);LGFSEVELVQMVVDGVK(11|[35]oxidation[M]);LLIEMEQR(unmodified);LEQGQAIDDLMPAQK(11|[35]oxidation[M]);PFSN…	P12277;ENST00000553652_14_103521920_3UTR_011db2;ENST00000348956_14_103521824_CDS_001db3;ENST00000553528_14_103521330_ntr_100db1;ENST00000553528_14_103521387_ntr_010db2;ENST00000553652_14_103520567_3UTR_010db2;ENST00000553528_14_103520543_ntr_001db3;ENST00000553610_14_103520567_CDS_010db2;ENST00000554282_14_103520290_ntr_100db1;ENST00000553528_14_103520311_ntr_100db1;ENST00000554282_14_103521400_n…	TRUE	TRUE	64	NA	-10.5504	-11.3315	NA	-17.3442	NA	-14.5406	NA	NA	NA	NA	NA	-7.426	-8.29831	-9.40805	-9.82477	-8.70136	-7.87455	-7.59706	-7.41724	-9.6747	-9.1777	-8.58631	-8.80978	-8.69649	-8.2946	-9.29812	-10.255	-10.3877	-10.126	-12.9225	-14.0811	NA	NA	-10.6958	-10.527
P17174	Adult_Adrenalgland/Adult_Bcells 2.81 0.0161;Adult_Adrenalgland/Adult_Heart -2.35 0.0192;Adult_Adrenalgland/Adult_Monocytes 2.72 0.0401;Adult_Bcells/Adult_Esophagus -3.72 6.59e-05;Adult_Bcells/Adult_Frontalcortex -4.1 1.2e-05;Adult_Bcells/Adult_Heart -5.17 1.34e-09;Adult_Bcells/Adult_Kidney -4.15 9.41e-06;Adult_Bcells/Adult_Liver -4.69 1.7e-07;Adult_Bcells/Adult_Retina -3.57 0.00023;Adult_Bcells/A…	77	GOT1	Aspartate aminotransferase, cytoplasmic (cAspAT) (EC 2.6.1.1) (EC 2.6.1.3) (Cysteine aminotransferase, cytoplasmic) (Cysteine transaminase, cytoplasmic) (cCAT) (Glutamate oxaloacetate transaminase 1) (Transaminase A)	ENSG00000120053	APPSVFAEVPQAQPVLVFK(2-20);LTADFREDPDPR(21-32);KVNLGVGAYR(33-42);VNLGVGAYR(34-42);TDDCHPWVLPVVK(43-55);IANDNSLNHEYLPILGLAEFR(61-81);LALGDDSPALK(87-97);RVGGVQSLGGTGALR(100-114);VGGVQSLGGTGALR(101-114);IGADFLAR(115-122);NTPVYVSSPTWENHNAVFSAAGFK(131-154);FLFPFFDSAYQGFASGNLER(217-236);VGNLTVVGKEPESILQVLSQMEK(268-290);ITWSNPPAQGAR(294-305);IVASTLSNPELFEEWTGNVK(306-325);TPGTWNHITDQIGMFSFTGLNPK(347-369);…	APPSVFAEVPQAQPVLVFK(P17174(2-20));LTADFREDPDPR(P17174(21-32));KVNLGVGAYR(P17174(33-42));VNLGVGAYR(P17174(34-42));TDDCHPWVLPVVK(P17174(43-55));IANDNSLNHEYLPILGLAEFR(P17174(61-81));LALGDDSPALK(P17174(87-97));RVGGVQSLGGTGALR(P17174(100-114));VGGVQSLGGTGALR(P17174(101-114));IGADFLAR(P17174(115-122));NTPVYVSSPTWENHNAVFSAAGFK(P17174(131-154));FLFPFFDSAYQGFASGNLER(P17174(217-236));VGNLTVVGKEPESILQVLSQME…	NA	APPSVFAEVPQAQPVLVFK(unmodified);LTADFREDPDPR(unmodified);KVNLGVGAYR(unmodified);VNLGVGAYR(unmodified);TDDCHPWVLPVVK(4|[4]carbamidomethyl[C]);IANDNSLNHEYLPILGLAEFR(unmodified);LALGDDSPALK(unmodified);RVGGVQSLGGTGALR(unmodified);VGGVQSLGGTGALR(unmodified);IGADFLAR(unmodified);NTPVYVSSPTWENHNAVFSAAGFK(unmodified);FLFPFFDSAYQGFASGNLER(unmodified);VGNLTVVGKEPESILQVLSQMEK(unmodified);ITWSNPPAQGAR(unmod…	P17174;P17174-2	TRUE	TRUE	81	NA	-10.2798	-11.7764	-15.1439	-12.6532	-13.7284	-12.335	-12.272	-11.928	-12.3553	-13.4008	-11.8533	-11.1565	-12.5633	-9.97897	-10.6781	-9.70376	-9.56725	-9.60838	-10.0566	-11.4791	-12.2327	-8.73701	-8.67558	-8.4834	-7.68686	-9.79298	-9.92393	-8.87606	-10.2788	-9.13192	-9.56514	-7.78499	-10.1116	-11.9821	NA
P36871	Adult_Adrenalgland/Adult_CD4Tcells 2.32 0.0344;Adult_Adrenalgland/Adult_CD8Tcells 1.96 0.0193;Adult_Adrenalgland/Adult_NKcells 1.87 0.0288;Adult_Bcells/Adult_Liver -2.54 0.0011;Adult_CD4Tcells/Adult_Heart -2.08 0.0122;Adult_CD4Tcells/Adult_Liver -3.21 0.000332;Adult_CD8Tcells/Adult_Heart -1.72 0.00734;Adult_CD8Tcells/Adult_Liver -2.85 4.18e-05;Adult_Frontalcortex/Adult_Liver -2.12 0.00522;Adult_G…	23	PGM1	Phosphoglucomutase-1 (PGM 1) (EC 5.4.2.2) (Glucose phosphomutase 1)	ENSG00000079739	YDYEEVEAEGANK(428-440);QEATLVVGGDGR(53-64);LVIGQNGILSTPAVSCIIR(86-104);TIEEYAVCPDLK(153-164);SIFDFSALK(201-209);AANIFSIPYFQQTGVR(314-329);IALYETPTGWK(350-360);ADNFEYSDPVDGSISR(471-486);LIFTDGSR(492-499);LSGTGSAGATIR(504-515);LYIDSYEK(516-523);INQDPQVMLAPLISIALK(528-545);TQAYQDQKPGTSGLR(9-23);EAIQLIAR(69-76);AIGGIILTASHNPGGPNGDFGIK(108-130);FNISNGGPAPEAITDK(131-146);VDLGVLGK(165-172);QQFDLENK(173-…	YDYEEVEAEGANK(P36871(428-440));QEATLVVGGDGR(P36871(53-64));LVIGQNGILSTPAVSCIIR(P36871(86-104));TIEEYAVCPDLK(P36871(153-164));SIFDFSALK(P36871(201-209));AANIFSIPYFQQTGVR(P36871(314-329));IALYETPTGWK(P36871(350-360));ADNFEYSDPVDGSISR(P36871(471-486));LIFTDGSR(P36871(492-499));LSGTGSAGATIR(P36871(504-515));LYIDSYEK(P36871(516-523));INQDPQVMLAPLISIALK(P36871(528-545));TQAYQDQKPGTSGLR(P36871(9-23));EA…	NA	YDYEEVEAEGANK(unmodified);QEATLVVGGDGR(unmodified);LVIGQNGILSTPAVSCIIR(16|[4]carbamidomethyl[C]);TIEEYAVCPDLK(8|[4]carbamidomethyl[C]);SIFDFSALK(unmodified);AANIFSIPYFQQTGVR(14|semi_tryptic);IALYETPTGWK(unmodified);ADNFEYSDPVDGSISR(unmodified);LIFTDGSR(unmodified);LSGTGSAGATIR(unmodified);LYIDSYEK(unmodified);INQDPQVMLAPLISIALK(8|[35]oxidation[M]);TQAYQDQKPGTSGLR(unmodified);EAIQLIAR(unmodified);…	P36871;P36871-3;P36871-2;ENST00000650546_1_63593489_aTIS_111db1	TRUE	TRUE	84	-9.09549	-11.1112	-10.3897	-12.4184	-11.7552	-11.3654	-11.9314	-13.1035	-12.6134	-11.8487	-11.5577	-12.6197	-11.2383	-11.3015	-10.786	-11.0636	-10.0769	-11.4615	-11.2014	-11.6145	-11.6672	-11.4807	-10.4272	-10.9431	-10.0367	-10.0993	-10.6899	-11.4008	-11.3491	-11.2013	-10.1257	-9.80389	-8.28058	-9.01654	-11.6192	-11.6403
P54819	Adult_Adrenalgland/Adult_Frontalcortex 2 0.0411;Adult_Bcells/Adult_Esophagus 2.12 0.0385;Adult_Bcells/Adult_Frontalcortex 3.24 0.000458;Adult_CD4Tcells/Adult_Frontalcortex 2.53 0.0201;Adult_CD8Tcells/Adult_Frontalcortex 2.53 0.00288;Adult_Colon/Adult_Frontalcortex 2.44 0.028;Adult_Esophagus/Adult_Kidney -2.4 0.0207;Adult_Frontalcortex/Adult_Heart -2.7 0.000751;Adult_Frontalcortex/Adult_Kidney -3.…	20	AK2	Adenylate kinase 2, mitochondrial (AK 2) (EC 2.7.4.3) (ATP-AMP transphosphorylase 2) (ATP:AMP phosphotransferase) (Adenylate monophosphate kinase) [Cleaved into: Adenylate kinase 2, mitochondrial, N-terminally processed]	ENSG00000004455	SVPAAEPEYPK(4-14);QAEMLDDLMEK(107-117);APSVPAAEPEYPK(2-14);AVLLGPPGAGK(18-28);LAENFCVCHLATGDMLR(35-51);LVSDEMVVELIEK(73-85);NGFLLDGFPR(94-103);EKLDSVIEFSIPDSLLIR(120-137);LDSVIEFSIPDSLLIR(122-137);SYHEEFNPPK(151-160);SYHEEFNPPKEPMKDDITGEPLIR(151-174);DDITGEPLIR(165-174);LQAYHTQTTPLIEYYR(187-202);GIHSAIDASQTPDVVFASILAAFSK(205-229);PSVPAAEPEYPK(3-14);AMVASGSELGK(52-62);AMVASGSELGKK(52-63);NLETPLCK(…	SVPAAEPEYPK(P54819(4-14));QAEMLDDLMEK(P54819(107-117));APSVPAAEPEYPK(P54819(2-14));AVLLGPPGAGK(P54819(18-28));LAENFCVCHLATGDMLR(P54819(35-51));LVSDEMVVELIEK(P54819(73-85));NGFLLDGFPR(P54819(94-103));EKLDSVIEFSIPDSLLIR(P54819(120-137));LDSVIEFSIPDSLLIR(P54819(122-137));SYHEEFNPPK(P54819(151-160));SYHEEFNPPKEPMKDDITGEPLIR(P54819(151-174));DDITGEPLIR(P54819(165-174));LQAYHTQTTPLIEYYR(P54819(187-202)…	NA	SVPAAEPEYPK(2|semi_tryptic);QAEMLDDLMEK(unmodified);APSVPAAEPEYPK(unmodified);AVLLGPPGAGK(unmodified);LAENFCVCHLATGDMLR(15|[35]oxidation[M]|6|[4]carbamidomethyl[C]|8|[4]carbamidomethyl[C]);LVSDEMVVELIEK(unmodified);NGFLLDGFPR(unmodified);EKLDSVIEFSIPDSLLIR(unmodified);LDSVIEFSIPDSLLIR(unmodified);SYHEEFNPPK(unmodified);SYHEEFNPPKEPMKDDITGEPLIR(13|[35]oxidation[M]);DDITGEPLIR(unmodified);LQAYHTQTT…	P54819;P54819-2;P54819-3;P54819-5;ENST00000354858_1_33036828_aTIS_111db1;ENST00000467905_1_33036828_aTIS_111db1;ENST00000487289_1_33036828_aTIS_111db1;ENST00000548033_1_33036828_aTIS_111db1;ENST00000673291_1_33036828_aTIS_111db1;ENST00000480134_1_33036828_aTIS_111db1;ENST00000626911_1_33036828_aTIS_111db1;P54819-4;P54819-6;ENST00000373449_1_33024558_CDS_001db3;ENST00000467905_1_33024558_CDS_001db…	TRUE	TRUE	82	-12.6693	-9.99313	-10.1848	-9.03287	-9.81341	-10.307	-10.1399	-10.7124	-11.032	-10.2636	-10.4138	-9.99377	-10.2816	-10.7367	-11.1374	-12.152	-12.2184	-12.5855	-13.6958	-12.5774	-11.612	-11.7066	-10.153	-10.995	-10.0363	-9.94375	-10.1193	-9.23434	-9.65083	-9.43525	-9.92775	-9.75292	-11.9908	-10.3225	-11.023	NA
Q04446	Adult_Bcells/Adult_Liver -2.51 0.0233;Adult_CD4Tcells/Adult_Liver -2.92 0.00839;Adult_CD8Tcells/Adult_Liver -3.01 0.00376;Adult_Esophagus/Adult_Liver -2.68 0.00406;Adult_Frontalcortex/Adult_Heart -1.92 0.0303;Adult_Frontalcortex/Adult_Liver -3.06 0.000592;Adult_Gallbladder/Adult_Liver -2.52 0.0257;Adult_Heart/Adult_Lung 2.53 0.00363;Adult_Heart/Adult_NKcells 2.06 0.0377;Adult_Liver/Adult_Lung 3.6…	17	GBE1	1,4-alpha-glucan-branching enzyme (EC 2.4.1.18) (Brancher enzyme) (Glycogen-branching enzyme)	ENSG00000114480	LLEIDPYLK(31-39);LLEIDPYLKPYAVDFQR(31-47);QFSQILK(51-57);FLLSNIR(337-343);RQFHLTDDDLLR(565-576);YGWLAAPQAYVSEK(594-607);AGLLFIFNFHPSK(619-631);IVLDSDAAEYGGHQR(648-662);NIGENEGGIDK(58-68);GYESFGVHR(72-80);WELYIPPK(122-129);SVLVPHGSK(133-141);SGEILYR(150-156);EGDNVNYDWIHWDPEHSYEFK(167-187);IYESHVGISSHEGK(199-212);YESHVGISSHEGK(200-212);HFTCNVLPR(218-226);NSADGLNMFDGTDSCYFHSGPR(295-316);GTHDLWDSR(31…	LLEIDPYLK(Q04446(31-39));LLEIDPYLKPYAVDFQR(Q04446(31-47));QFSQILK(Q04446(51-57));FLLSNIR(Q04446(337-343));RQFHLTDDDLLR(Q04446(565-576));YGWLAAPQAYVSEK(Q04446(594-607));AGLLFIFNFHPSK(Q04446(619-631));IVLDSDAAEYGGHQR(Q04446(648-662));NIGENEGGIDK(Q04446(58-68));GYESFGVHR(Q04446(72-80));WELYIPPK(Q04446(122-129));SVLVPHGSK(Q04446(133-141));SGEILYR(Q04446(150-156));EGDNVNYDWIHWDPEHSYEFK(Q04446(167-187)…	NA	LLEIDPYLK(unmodified);LLEIDPYLKPYAVDFQR(unmodified);QFSQILK(unmodified);FLLSNIR(unmodified);RQFHLTDDDLLR(unmodified);YGWLAAPQAYVSEK(unmodified);AGLLFIFNFHPSK(unmodified);IVLDSDAAEYGGHQR(unmodified);NIGENEGGIDK(unmodified);GYESFGVHR(unmodified);WELYIPPK(unmodified);SVLVPHGSK(unmodified);SGEILYR(unmodified);EGDNVNYDWIHWDPEHSYEFK(unmodified);IYESHVGISSHEGK(unmodified);YESHVGISSHEGK(1|semi_tryptic);H…	Q04446;ENST00000429644_3_81761529_5UTR_100db1;ENST00000489715_3_81743576_aTIS_111db1	TRUE	TRUE	77	NA	-12.6301	-11.7981	NA	-12.7996	-14.2307	-13.7218	-14.1248	NA	-14.0889	-13.9317	NA	-13.6296	-13.1172	-13.9142	-14.4434	-12.6854	-15.555	-13.4429	-13.1932	-13.7139	-13.335	-11.7075	-12.2275	-12.3362	-12.3462	-12.0888	-12.8592	-12.7903	-11.6291	-11.1037	-10.9096	-10.8326	-11.1739	-13.7474	-15.8681
Q15172	Adult_Adrenalgland/Adult_Esophagus -3.37 0.0305;Adult_Adrenalgland/Adult_Monocytes -3.61 0.0144;Adult_Adrenalgland/Adult_Platelets -3.44 0.00484;Fetal_Heart/Fetal_Liver 3.1 0.00449	4	PPP2R5A	Serine/threonine-protein phosphatase 2A 56 kDa regulatory subunit alpha isoform (PP2A B subunit isoform B'-alpha) (PP2A B subunit isoform B56-alpha) (PP2A B subunit isoform PR61-alpha) (PR61alpha) (PP2A B subunit isoform R5-alpha)	ENSG00000066027	FVQQLLELFDSEDPRER(188-204);SQGSQAELHPLPQLK(46-60);DATSNEQQELFCQK(61-74);ATLNELVEYVSTNR(99-112);GVIVESAYSDIVK(113-125);FLESPDFQPSIAK(169-181);FVQQLLELFDSEDPR(188-202);TLTEPVIR(305-312);SSSHFQVAER(361-370);LFDDLTSSYK(429-438);VLIPMHTAK(275-283);MISANIFR(126-133);DTTLTEPVIR(303-312);IEEPLFK(348-354);ELEREELWK(448-456);KQINNIFLR(227-235);QINNIFLR(228-235);KIEEPLFK(347-354);CVSSSHFQVAER(359-370);ILPIM…	FVQQLLELFDSEDPRER(Q15172(188-204));SQGSQAELHPLPQLK(Q15172(46-60));DATSNEQQELFCQK(Q15172(61-74));ATLNELVEYVSTNR(Q15172(99-112));GVIVESAYSDIVK(Q15172(113-125));FLESPDFQPSIAK(Q15172(169-181));FVQQLLELFDSEDPR(Q15172(188-202));TLTEPVIR(Q15172(305-312));SSSHFQVAER(Q15172(361-370));LFDDLTSSYK(Q15172(429-438));VLIPMHTAK(Q15172(275-283));MISANIFR(Q15172(126-133));DTTLTEPVIR(Q15172(303-312));IEEPLFK(Q15172…	NA	FVQQLLELFDSEDPRER(unmodified);SQGSQAELHPLPQLK(unmodified);DATSNEQQELFCQK(12|[4]carbamidomethyl[C]);ATLNELVEYVSTNR(unmodified);GVIVESAYSDIVK(unmodified);FLESPDFQPSIAK(unmodified);FVQQLLELFDSEDPR(unmodified);TLTEPVIR(2|semi_tryptic);SSSHFQVAER(2|semi_tryptic|1|[4]carbamidomethyl[C]);LFDDLTSSYK(unmodified);VLIPMHTAK(unmodified);MISANIFR(unmodified);DTTLTEPVIR(unmodified);IEEPLFK(unmodified);ELEREELW…	Q15172;Q15172-2;Q16537;Q16537-2;Q16537-3;ENST00000422769_14_63453826_5UTR_100db1	TRUE	TRUE	56	NA	-16.187	-17.4375	NA	-13.888	-15.7001	-14.0844	-15.0093	-15.8633	-13.7601	-14.2637	-14.41	-15.421	NA	-12.6467	NA	-14.2424	-15.0245	-13.9124	-17.1863	-14.2989	NA	-13.3469	-16.0189	-15.3082	-15.7226	-15.0502	NA	NA	NA	NA	-14.4322	NA	NA	-13.2169	-15.3376
Q5VWZ2	Adult_Heart/Adult_Rectum 2.98 0.0375;Adult_Kidney/Adult_Rectum 3.61 0.0319	2	LYPLAL1	Lysophospholipase-like protein 1 (EC 3.1.2.-)	ENSG00000143353	HSASLIFLHGSGDSGQGLR(20-38);QVLNQDLTFQHIK(43-55);IIYPTAPPR(56-64);GGISNVWFDR(71-80);ASAVYQALQK(154-163);TELDILK(216-222);ITNDCPEHLESIDVMCQVLTDLIDEEVK(83-110);NHQDVAGVFALSSFLNK(137-153);SLGVTTK(196-202);FHSFPNVYHELSK(203-215);LPGEMEK(229-235);CQVLTDLIDEEVK(98-110);AAASGSVLQR(2-11);CIVSPAGR(12-19);LNQDLTFQHIK(45-55);AASGSVLQR(3-11);GGISNVWFDRFK(71-82)	HSASLIFLHGSGDSGQGLR(Q5VWZ2(20-38));QVLNQDLTFQHIK(Q5VWZ2(43-55));IIYPTAPPR(Q5VWZ2(56-64));GGISNVWFDR(Q5VWZ2(71-80));ASAVYQALQK(Q5VWZ2(154-163));TELDILK(Q5VWZ2(216-222));ITNDCPEHLESIDVMCQVLTDLIDEEVK(Q5VWZ2(83-110));NHQDVAGVFALSSFLNK(Q5VWZ2(137-153));SLGVTTK(Q5VWZ2(196-202));FHSFPNVYHELSK(Q5VWZ2(203-215));LPGEMEK(Q5VWZ2(229-235));CQVLTDLIDEEVK(Q5VWZ2(98-110));AAASGSVLQR(Q5VWZ2(2-11));CIVSPAGR(Q5VWZ2…	NA	HSASLIFLHGSGDSGQGLR(unmodified);QVLNQDLTFQHIK(unmodified);IIYPTAPPR(unmodified);GGISNVWFDR(unmodified);ASAVYQALQK(unmodified);TELDILK(unmodified);ITNDCPEHLESIDVMCQVLTDLIDEEVK(5|[4]carbamidomethyl[C]|16|[4]carbamidomethyl[C]);NHQDVAGVFALSSFLNK(unmodified);SLGVTTK(unmodified);FHSFPNVYHELSK(unmodified);LPGEMEK(5|[35]oxidation[M]);CQVLTDLIDEEVK(15|semi_tryptic|5|[4]carbamidomethyl[C]|16|[4]carbamidom…	Q5VWZ2;Q5VWZ2-2;ENST00000366928_1_219173879_5UTR_100db1;ENST00000366927_1_219173879_5UTR_100db1	TRUE	TRUE	69	NA	-11.6915	-11.5941	NA	-12.5718	-13.249	-13.5337	-14.5582	NA	-14.2386	-13.5171	NA	-14.9699	-13.01	NA	-14.4618	-14.2063	-15.5734	-13.2242	-12.6908	-15.8478	-13.4314	-12.3108	-14.9829	-10.6476	-11.3646	-11.7662	-11.8072	-11.9399	-11.0081	-13.2376	-12.0176	-15.1486	-13.1517	NA	NA
Q7Z4W1	Adult_Adrenalgland/Adult_Frontalcortex -2.23 0.0397;Adult_Adrenalgland/Adult_Heart -2.81 0.00342;Adult_Adrenalgland/Adult_Kidney -3.72 0.00129;Adult_Adrenalgland/Adult_Liver -5.29 3.86e-07;Adult_Bcells/Adult_Kidney -2.09 0.0341;Adult_Bcells/Adult_Liver -3.66 1.93e-05;Adult_CD4Tcells/Adult_Liver -3.36 0.00077;Adult_CD8Tcells/Adult_Heart -1.53 0.0341;Adult_CD8Tcells/Adult_Kidney -2.44 0.00465;Adult…	42	DCXR	L-xylulose reductase (XR) (EC 1.1.1.10) (Carbonyl reductase II) (Dicarbonyl/L-xylulose reductase) (Kidney dicarbonyl reductase) (kiDCR) (Short chain dehydrogenase/reductase family 20C member 1) (Sperm surface protein P34H)	ENSG00000169738	ECPGIEPVCVDLGDWEATER(50-69);MELFLAGR(1-8);RVLVTGAGK(9-17);VLVTGAGK(10-17);GTVQALHATGAR(22-33);VQALHATGAR(24-33);TQADLDSLVR(40-49);AVIQVSQIVAR(110-120);GVPGAIVNVSSQCSQR(126-141);AVTNHSVYCSTK(142-153);VTNHSVYCSTK(143-153);TNHSVYCSTK(144-153);GALDMLTK(154-161);VMALELGPHK(162-171);MALELGPHK(163-171);VNAVNPTVVMTSMGQATWSDPHK(174-196);ALLQPFLEVTK(87-97);LFLLSDR(220-226);QALHATGAR(25-33);LLQPFLEVTK(88-97…	ECPGIEPVCVDLGDWEATER(Q7Z4W1(50-69));MELFLAGR(Q7Z4W1(1-8));RVLVTGAGK(Q7Z4W1(9-17));VLVTGAGK(Q7Z4W1(10-17));GTVQALHATGAR(Q7Z4W1(22-33));VQALHATGAR(Q7Z4W1(24-33));TQADLDSLVR(Q7Z4W1(40-49));AVIQVSQIVAR(Q7Z4W1(110-120));GVPGAIVNVSSQCSQR(Q7Z4W1(126-141));AVTNHSVYCSTK(Q7Z4W1(142-153));VTNHSVYCSTK(Q7Z4W1(143-153));TNHSVYCSTK(Q7Z4W1(144-153));GALDMLTK(Q7Z4W1(154-161));VMALELGPHK(Q7Z4W1(162-171));MALELGPHK…	NA	ECPGIEPVCVDLGDWEATER(2|[4]carbamidomethyl[C]|9|[4]carbamidomethyl[C]);MELFLAGR(0|[1]Acetyl|1|[35]oxidation[M]);RVLVTGAGK(unmodified);VLVTGAGK(unmodified);GTVQALHATGAR(unmodified);VQALHATGAR(2|semi_tryptic);TQADLDSLVR(unmodified);AVIQVSQIVAR(unmodified);GVPGAIVNVSSQCSQR(13|[4]carbamidomethyl[C]);AVTNHSVYCSTK(9|[4]carbamidomethyl[C]);VTNHSVYCSTK(1|semi_tryptic|9|[4]carbamidomethyl[C]);TNHSVYCSTK(2|…	Q7Z4W1;ENST00000580320_17_82037692_ntr_100db1;ENST00000578273_17_82037692_ntr_100db1;ENST00000577532_17_82036995_aTIS_111db1	TRUE	TRUE	81	NA	-15.1929	-11.5855	-12.3847	-11.2418	-11.6472	-11.5757	-11.3523	-12.2842	-11.36	-11.3715	-13.416	-12.2046	-12.3516	-11.9746	-12.1819	-11.6633	-10.7574	-11.1109	-11.6072	-12.1893	-11.666	-10.8934	-11.118	-9.94487	-10.4806	-10.4711	-9.74964	-9.5413	-9.71751	-8.57911	-8.27223	-7.66707	-7.88381	-11.6379	NA
Q86TX2	Adult_Adrenalgland/Adult_CD4Tcells 3.54 0.0276;Adult_Adrenalgland/Adult_Heart -2.18 0.0263;Adult_Adrenalgland/Adult_Platelets 2.58 0.0267;Adult_Bcells/Adult_Heart -3.98 1.24e-05;Adult_Bcells/Adult_Kidney -3.39 0.00101;Adult_Bcells/Adult_Liver -2.89 0.00379;Adult_CD4Tcells/Adult_Esophagus -3.22 0.0454;Adult_CD4Tcells/Adult_Frontalcortex -2.78 0.0409;Adult_CD4Tcells/Adult_Heart -5.72 4.42e-06;Adult…	50	ACOT1	Acyl-coenzyme A thioesterase 1 (Acyl-CoA thioesterase 1) (EC 3.1.2.-) (CTE-I) (CTE-Ib) (Inducible cytosolic acyl-coenzyme A thioester hydrolase) (Long chain acyl-CoA thioester hydrolase) (Long chain acyl-CoA hydrolase) (Palmitoyl-coenzyme A thioesterase) (EC 3.1.2.2)	ENSG00000184227	AATLILEPAGR(2-12);GLAPEQPVTLR(25-35);APALGGSFAGLEPMGLLWALEPEKPLVR(65-92);TPLAVELEVLDGHDPDPGR(100-118);YKGETLPPVGVNR(267-279);SFIPVER(307-313);AESTFLFLVGQDDHNWK(314-330);ASLHALVGSPIIWGGEPR(372-389);CCWDEPVR(13-20);PEQPVTLR(28-35);GALFQAHAR(43-51);LFQAHAR(45-51);ADTLGELDLER(54-64);YFLPPGVR(128-135);ASLLAGK(175-181);ALAYYNYEDLPK(187-198);TMETLHLEYFEEAVNYLLSHPEVK(199-222);GPGVGLLGISK(223-233);GGELCLS…	AATLILEPAGR(P49753(64-74);Q86TX2(2-12));GLAPEQPVTLR(P49753(87-97);Q86TX2(25-35));APALGGSFAGLEPMGLLWALEPEKPLVR(P49753(127-154);Q86TX2(65-92));TPLAVELEVLDGHDPDPGR(P49753(162-180);Q86TX2(100-118));YKGETLPPVGVNR(P49753(329-341);Q86TX2(267-279));SFIPVER(P49753(369-375);Q86TX2(307-313));AESTFLFLVGQDDHNWK(P49753(376-392);Q86TX2(314-330));ASLHALVGSPIIWGGEPR(P49753(434-451);Q86TX2(372-389));CCWDEPVR(P4975…	NA	AATLILEPAGR(unmodified);GLAPEQPVTLR(unmodified);APALGGSFAGLEPMGLLWALEPEKPLVR(14|[35]oxidation[M]);TPLAVELEVLDGHDPDPGR(unmodified);YKGETLPPVGVNR(unmodified);SFIPVER(unmodified);AESTFLFLVGQDDHNWK(unmodified);ASLHALVGSPIIWGGEPR(unmodified);CCWDEPVR(1|[4]carbamidomethyl[C]|2|[4]carbamidomethyl[C]);PEQPVTLR(3|semi_tryptic);GALFQAHAR(unmodified);LFQAHAR(2|semi_tryptic);ADTLGELDLER(unmodified);YFLPPGVR(…	Q86TX2;ENST00000557556_14_73537422_aTIS_111db1;ENST00000622407_14_73569427_aTIS_111db1;P49753;ENST00000613168_14_73569301_aTIS_111db1;P49753-2;Q8N9L9	TRUE	TRUE	70	NA	-12.3949	-11.2996	NA	-13.0288	-14.2706	NA	-15.3872	-14.0712	-13.1744	-12.9924	NA	-12.4065	-11.7515	-11.3021	NA	-13.0352	-12.8173	-12.1203	-12.8917	-12.8694	-14.2603	-9.61617	-9.60233	-9.47655	-9.21166	-10.4507	-9.9199	-10.2363	-10.6377	-9.97902	-10.6045	-10.6556	-11.8107	-12.4248	NA
Q8IW45	Adult_Adrenalgland/Adult_Bcells 4.16 0.00259;Adult_Adrenalgland/Adult_Monocytes 4.08 0.0212;Adult_Adrenalgland/Adult_NKcells 3.34 0.0173;Adult_Adrenalgland/Adult_Platelets 2.98 0.014;Adult_Bcells/Adult_Colon -4.09 0.00363;Adult_Bcells/Adult_Frontalcortex -4.26 0.000292;Adult_Bcells/Adult_Gallbladder -2.9 0.0448;Adult_Bcells/Adult_Heart -3.11 0.00243;Adult_Bcells/Adult_Kidney -4.02 0.000688;Adult_…	54	NAXD	ATP-dependent (S)-NAD(P)H-hydrate dehydratase (EC 4.2.1.93) (ATP-dependent NAD(P)HX dehydratase) (Carbohydrate kinase domain-containing protein) (NAD(P)HX dehydratase)	ENSG00000213995	AYSPELIVHPVLDSPNAVHEVEK(118-140);LHALVVGPGLGR(145-156);AVLTPNHVEFSR(201-212);LYDAVLR(213-219);LSQALGNVTVVQK(234-246);DMENTLQLVR(49-58);VGADLSHVFCASAAAPVIK(99-117);NVQGILEVSK(163-172);DIPVVIDADGLWLVAQQPALIHGYR(175-199);KAVLTPNHVEFSR(200-212);GPMDSDDSHGSVLR(220-233);DILSNGQQVLVCSQEGSSR(250-268);QCNHQAFQK(315-323);IGVVGGCQEYTGAPYFAAISALK(76-98);STTTSDMIAEVGAAFSK(327-343);NIIPPLSSTK(59-68);LTPNHVEFSR…	AYSPELIVHPVLDSPNAVHEVEK(Q8IW45(118-140));LHALVVGPGLGR(Q8IW45(145-156));AVLTPNHVEFSR(Q8IW45(201-212));LYDAVLR(Q8IW45(213-219));LSQALGNVTVVQK(Q8IW45(234-246));DMENTLQLVR(Q8IW45(49-58));VGADLSHVFCASAAAPVIK(Q8IW45(99-117));NVQGILEVSK(Q8IW45(163-172));DIPVVIDADGLWLVAQQPALIHGYR(Q8IW45(175-199));KAVLTPNHVEFSR(Q8IW45(200-212));GPMDSDDSHGSVLR(Q8IW45(220-233));DILSNGQQVLVCSQEGSSR(Q8IW45(250-268));QCNHQAFQK…	NA	AYSPELIVHPVLDSPNAVHEVEK(unmodified);LHALVVGPGLGR(unmodified);AVLTPNHVEFSR(unmodified);LYDAVLR(unmodified);LSQALGNVTVVQK(unmodified);DMENTLQLVR(unmodified);VGADLSHVFCASAAAPVIK(10|[4]carbamidomethyl[C]);NVQGILEVSK(unmodified);DIPVVIDADGLWLVAQQPALIHGYR(unmodified);KAVLTPNHVEFSR(unmodified);GPMDSDDSHGSVLR(unmodified);DILSNGQQVLVCSQEGSSR(12|[4]carbamidomethyl[C]);QCNHQAFQK(2|[4]carbamidomethyl[C]);IGV…	Q8IW45;Q8IW45-2;Q8IW45-4;Q8IW45-3	TRUE	TRUE	72	NA	-12.3791	-12.3076	NA	-16.2093	-16.7991	-13.4057	-16.1083	-15.3772	-14.426	-14.4297	NA	-12.52	-12.3121	NA	-15.0118	-14.7563	-12.1234	-12.4263	-12.1767	-13.8129	-13.3965	-12.8608	-12.9479	-12.7067	-12.9146	-15.5641	-11.8427	-13.2973	-12.313	-12.2026	-13.3612	NA	NA	NA	NA
Q96RP9	Adult_Adrenalgland/Adult_Bcells 3.65 0.0452;Adult_Adrenalgland/Adult_Urinarybladder 4.05 0.0283;Adult_Bcells/Adult_Kidney -2.89 0.0383;Adult_Bcells/Adult_Liver -2.79 0.0281;Adult_Bcells/Adult_Retina -2.99 0.0227;Adult_CD8Tcells/Adult_Urinarybladder 2.84 0.0424;Adult_Gallbladder/Adult_Retina -2.63 0.0408;Adult_Kidney/Adult_Urinarybladder 3.29 0.0187;Adult_Liver/Adult_NKcells 2.33 0.039;Adult_Liver…	15	GFM1	Elongation factor G, mitochondrial (EF-Gmt) (Elongation factor G 1, mitochondrial) (mEF-G 1) (Elongation factor G1) (hEFG1)	ENSG00000168827	SSSGVIPNEK(36-45);NIGISAHIDSGK(48-59);VLYYTGR(66-72);GKDGVGAVMDSMELER(81-96);DGVGAVMDSMELER(83-96);GITIQSAATYTMWK(99-112);YNVPFLTFINK(165-175);MGSNPAR(179-185);LNHNAAFMQIPMGLEGNFK(194-212);GIVDLIEER(213-221);AIYFDGDFGQIVR(222-234);YGEIPAELR(235-243);IPSISDLK(273-280);SFTPVFLGSALK(291-302);ILMNSSR(341-347);DNSHPFVGLAFK(348-359);SYQGELK(373-379);KGDTIYNTR(380-388);ANSGLSMESIHVPDPVISIAMK(435-456);AN…	SSSGVIPNEK(Q96RP9(36-45));NIGISAHIDSGK(Q96RP9(48-59));VLYYTGR(Q96RP9(66-72));GKDGVGAVMDSMELER(Q96RP9(81-96));DGVGAVMDSMELER(Q96RP9(83-96));GITIQSAATYTMWK(Q96RP9(99-112));YNVPFLTFINK(Q96RP9(165-175));MGSNPAR(Q96RP9(179-185));LNHNAAFMQIPMGLEGNFK(Q96RP9(194-212));GIVDLIEER(Q96RP9(213-221));AIYFDGDFGQIVR(Q96RP9(222-234));YGEIPAELR(Q96RP9(235-243));IPSISDLK(Q96RP9(273-280));SFTPVFLGSALK(Q96RP9(291-302…	NA	SSSGVIPNEK(1|semi_tryptic);NIGISAHIDSGK(unmodified);VLYYTGR(unmodified);GKDGVGAVMDSMELER(9|[35]oxidation[M]|12|[35]oxidation[M]);DGVGAVMDSMELER(10|[35]oxidation[M]);GITIQSAATYTMWK(unmodified);YNVPFLTFINK(unmodified);MGSNPAR(unmodified);LNHNAAFMQIPMGLEGNFK(12|[35]oxidation[M]);GIVDLIEER(unmodified);AIYFDGDFGQIVR(unmodified);YGEIPAELR(unmodified);IPSISDLK(unmodified);SFTPVFLGSALK(unmodified);ILMNSS…	Q96RP9;Q96RP9-2;ENST00000478576_3_158644635_aTIS_111db1;ENST00000478254_3_158644635_aTIS_111db1	TRUE	TRUE	67	NA	NA	-12.5108	NA	-14.4163	-17.913	-13.4321	NA	NA	-13.4244	-14.029	NA	-14.8265	-15.352	NA	-16.1257	NA	-15.6523	-15.0256	-13.8141	-15.5117	-16.0953	-13.6528	-15.6468	-13.4335	-16.3504	-14.5081	-12.819	NA	-13.7265	-13.9015	-12.9226	NA	-13.3131	-15.8448	NA
Q9NQX3	Adult_Adrenalgland/Adult_Bcells 5.12 0.0233;Adult_Adrenalgland/Adult_Heart 3.52 0.0244;Adult_Adrenalgland/Adult_NKcells 5.26 0.016;Adult_Bcells/Adult_Frontalcortex -5.35 0.00482;Adult_Bcells/Adult_Liver -4.54 0.0191;Adult_Bcells/Adult_Retina -4.47 0.0358;Adult_CD4Tcells/Adult_Frontalcortex -3.24 0.0392;Adult_CD8Tcells/Adult_Frontalcortex -3.4 0.0222;Adult_Frontalcortex/Adult_Gallbladder 3.13 0.04…	19	GPHN	Gephyrin [Includes: Molybdopterin adenylyltransferase (MPT adenylyltransferase) (EC 2.7.7.75) (Domain G); Molybdopterin molybdenumtransferase (MPT Mo-transferase) (EC 2.10.1.1) (Domain E)]	ENSG00000171723	ESDDGTEELEVR(435-446);VGVLTVSDSCFR(17-28);DLVQDPSLLGGTISAYK(41-57);TLIINLPGSK(139-148);IPDSIISR(244-251);DTASLSTTPSESPR(259-272);VLAQDVYAK(354-362);PGQDIRPIGHDIK(453-465);IVPDEIEEIKETLIDWCDEK(58-77);TEQYVELHK(716-724);MSPFPLTSMDK(318-328);LSTASCPTPK(279-288);ATEGMILTNHDHQIR(2-16);ASHSAVDITK(302-311);FIIGESQAGEQPTQTVMPGQVMR(388-410);RGECVLAK(466-473);IVPDEIEEIK(58-67);DVTPEATKEVIER(94-106);GVQVLPR…	ESDDGTEELEVR(Q9NQX3(435-446));VGVLTVSDSCFR(Q9NQX3(17-28));DLVQDPSLLGGTISAYK(Q9NQX3(41-57));TLIINLPGSK(Q9NQX3(139-148));IPDSIISR(Q9NQX3(244-251));DTASLSTTPSESPR(Q9NQX3(259-272));VLAQDVYAK(Q9NQX3(354-362));PGQDIRPIGHDIK(Q9NQX3(453-465));IVPDEIEEIKETLIDWCDEK(Q9NQX3(58-77));TEQYVELHK(Q9NQX3(716-724));MSPFPLTSMDK(Q9NQX3(318-328));LSTASCPTPK(Q9NQX3(279-288));ATEGMILTNHDHQIR(Q9NQX3(2-16));ASHSAVDITK(Q9N…	NA	ESDDGTEELEVR(unmodified);VGVLTVSDSCFR(10|[4]carbamidomethyl[C]);DLVQDPSLLGGTISAYK(unmodified);TLIINLPGSK(unmodified);IPDSIISR(unmodified);DTASLSTTPSESPR(unmodified);VLAQDVYAK(unmodified);PGQDIRPIGHDIK(unmodified);IVPDEIEEIKETLIDWCDEK(17|[4]carbamidomethyl[C]);TEQYVELHK(unmodified);MSPFPLTSMDK(unmodified);LSTASCPTPK(6|[4]carbamidomethyl[C]);ATEGMILTNHDHQIR(0|[1]Acetyl|1|semi_tryptic);ASHSAVDITK(un…	Q9NQX3;Q9NQX3-2;ENST00000543237_14_66508528_aTIS_111db1;ENST00000459628_14_66508528_aTIS_111db1;ENST00000556633_14_66508528_aTIS_101db1;ENST00000557654_14_66508528_aTIS_101db1	TRUE	TRUE	60	-11.1221	NA	-15.2289	NA	-18.2941	NA	-15.1686	-17.193	NA	-16.6807	-15.9999	NA	-14.6047	-17.6448	NA	-16.0966	NA	-13.3013	-12.4358	-13.0846	-14.4826	-17.6512	-15.9456	NA	-16.4919	NA	-17.6489	-13.9274	-15.3821	-17.3978	-12.5504	-13.2236	-15.1985	-14.0495	NA	NA
Q9UDY4	Adult_CD4Tcells/Adult_Frontalcortex -3.79 0.0353;Adult_CD4Tcells/Adult_Urinarybladder -4.21 0.0436;Adult_Esophagus/Adult_Liver 4.68 0.0138;Adult_Frontalcortex/Adult_Liver 4.65 0.00608;Adult_Gallbladder/Adult_Liver 4.46 0.0239;Adult_Heart/Adult_Liver 3.67 0.0253;Adult_Liver/Adult_Prostate -4.54 0.0251;Adult_Liver/Adult_Urinarybladder -5.07 0.0069	8	DNAJB4	DnaJ homolog subfamily B member 4 (Heat shock 40 kDa protein 1 homolog) (HSP40 homolog) (Heat shock protein 40 homolog) (Human liver DnaJ-like protein)	ENSG00000162616	DGSNIIYTAK(246-255);GASDEDIKK(14-22);FKEVAEAYEVLSDPK(45-59);EIYDQFGEEGLK(62-73);GGAGGTDGQGGTFR(74-87);LKQDPPVIHELR(154-165);EALCGCSINVPTLDGR(260-275);IIGYGLPFPK(293-302);GKDYYCILGIEK(2-13);EVAEAYEVLSDPK(47-59);EIYDQFGEEGLKGGAGGTDGQGGTFR(62-87);VSLEEIYSGCTK(166-177);ILTIEIK(199-205);EGDETPNSIPADIVFIIK(219-236);NIPMSVNDIVKPGMR(276-290);DYYCILGIEK(4-13);FHPDKNKSPQAEEK(31-44);VSLEEIYSGCTKR(166-178);F…	DGSNIIYTAK(Q9UDY4(246-255));GASDEDIKK(Q9UDY4(14-22));FKEVAEAYEVLSDPK(Q9UDY4(45-59));EIYDQFGEEGLK(Q9UDY4(62-73));GGAGGTDGQGGTFR(Q9UDY4(74-87));LKQDPPVIHELR(Q9UDY4(154-165));EALCGCSINVPTLDGR(Q9UDY4(260-275));IIGYGLPFPK(Q9UDY4(293-302));GKDYYCILGIEK(Q9UDY4(2-13));EVAEAYEVLSDPK(Q9UDY4(47-59));EIYDQFGEEGLKGGAGGTDGQGGTFR(Q9UDY4(62-87));VSLEEIYSGCTK(P25685(170-181);Q9UDY4(166-177));ILTIEIK(Q9UDY4(199-20…	NA	DGSNIIYTAK(unmodified);GASDEDIKK(unmodified);FKEVAEAYEVLSDPK(unmodified);EIYDQFGEEGLK(unmodified);GGAGGTDGQGGTFR(unmodified);LKQDPPVIHELR(unmodified);EALCGCSINVPTLDGR(4|[4]carbamidomethyl[C]|6|[4]carbamidomethyl[C]);IIGYGLPFPK(unmodified);GKDYYCILGIEK(6|[4]carbamidomethyl[C]);EVAEAYEVLSDPK(unmodified);EIYDQFGEEGLKGGAGGTDGQGGTFR(unmodified);VSLEEIYSGCTK(10|[4]carbamidomethyl[C]);ILTIEIK(unmodified…	Q9UDY4;Q9NXW2;Q9NXW2-2;ENST00000394903_10_72354999_aTIS_111db1;P25685;P25685-2;ENST00000553886_14_51436459_ntr_001db3	TRUE	TRUE	49	NA	-15.6588	-13.2089	NA	NA	NA	-16.3635	NA	NA	NA	NA	NA	-12.2298	-14.9329	-12.1185	-12.9697	NA	-12.3808	-12.3842	-12.9576	-12.1857	-13.3543	-12.8187	-12.6834	-12.5576	-15.1944	-14.522	NA	NA	NA	NA	-17.2259	NA	NA	NA	NA
Q9Y241	Adult_Frontalcortex/Adult_Liver -2.43 0.0477;Adult_Heart/Adult_Spinalcord 2.92 0.0298;Adult_Liver/Adult_Spinalcord 3.11 0.0326	3	HIGD1A	HIG1 domain family member 1A, mitochondrial (Hypoxia-inducible gene 1 protein) (RCF1 homolog A) (RCF1a)	ENSG00000181061	EAPFVPVGIAGFAAIVAYGLYK(26-47);MSIHLIHMR(56-64);SIHLIHMR(57-64);VAAQGFVVGAMTVGMGYSMYR(65-85);TVGMGYSMYR(76-85);STDTGVSLPSYEEDQGSK(2-19);SLPSYEEDQGSK(8-19);AAIVAYGLYK(38-47);EFWAKPKP(86-93)	EAPFVPVGIAGFAAIVAYGLYK(Q9Y241(26-47));MSIHLIHMR(A8MV81(55-63);Q9Y241(56-64));SIHLIHMR(A8MV81(56-63);Q9Y241(57-64));VAAQGFVVGAMTVGMGYSMYR(Q9Y241(65-85));TVGMGYSMYR(Q9Y241(76-85));STDTGVSLPSYEEDQGSK(Q9Y241(2-19));SLPSYEEDQGSK(Q9Y241(8-19));AAIVAYGLYK(Q9Y241(38-47));EFWAKPKP(Q9Y241(86-93))	NA	EAPFVPVGIAGFAAIVAYGLYK(unmodified);MSIHLIHMR(unmodified);SIHLIHMR(8|[35]oxidation[M]|1|semi_tryptic);VAAQGFVVGAMTVGMGYSMYR(11|[35]oxidation[M]|19|[35]oxidation[M]);TVGMGYSMYR(15|[35]oxidation[M]|11|semi_tryptic);TVGMGYSMYR(11|semi_tryptic);STDTGVSLPSYEEDQGSK(unmodified);MSIHLIHMR(1|[35]oxidation[M]|8|[35]oxidation[M]);SLPSYEEDQGSK(6|semi_tryptic);AAIVAYGLYK(12|semi_tryptic);MSIHLIHMR(8|[35]oxidat…	Q9Y241;Q9Y241-2;ENST00000430190_3_42794253_aTIS_111db1;ENST00000452906_3_42794271_CDS_011db2;ENST00000430190_3_42794271_5UTR_011db2;A8MV81;ENST00000648550_3_42794253_5UTR_111db1	TRUE	TRUE	41	NA	NA	-11.3514	NA	NA	-13.3145	NA	NA	NA	NA	NA	NA	NA	-12.0755	NA	NA	-11.2717	-14.2238	-13.7491	-12.4787	NA	-14.6668	NA	-11.3113	-12.5075	-10.752	-10.4166	NA	-13.3976	-12.8284	NA	-11.5611	-10.7991	-10.8021	NA	NA
Q9Y281	Adult_Adrenalgland/Adult_CD8Tcells 4.77 0.00312;Adult_Adrenalgland/Adult_NKcells 4.53 0.00617;Adult_CD8Tcells/Adult_Colon -6.23 8.68e-05;Adult_CD8Tcells/Adult_Esophagus -5.3 0.000541;Adult_CD8Tcells/Adult_Frontalcortex -4.84 0.000641;Adult_CD8Tcells/Adult_Gallbladder -5.84 0.000221;Adult_CD8Tcells/Adult_Heart -6.25 2.79e-06;Adult_CD8Tcells/Adult_Kidney -4.71 0.00217;Adult_CD8Tcells/Adult_Liver -3…	44	CFL2	Cofilin-2 (Cofilin, muscle isoform)	ENSG00000165410	ASGVTVNDEVIK(2-13);AVLFCLSDDK(35-44);AVLFCLSDDKR(35-45);QILVGDIGDTVEDPYTSFVK(54-73);LLPLNDCR(74-81);HEWQVNGLDDIK(133-144);KSSTQEEIK(22-30);KSSTQEEIKK(22-31);SSTQEEIK(23-30);SSTQEEIKK(23-31);KAVLFCLSDDKR(34-45);QIIVEEAK(46-53);HEWQVNGLDDIKDR(133-146);LGGNVVVSLEGKPL(153-166);RQIIVEEAK(45-53);VGDIGDTVEDPYTSFVK(57-73);LGGNVVVSLEGK(153-164);ASGVTVNDEVIKVFNDMK(2-19);SSTQEEIKKR(23-32);SGVTVNDEVIK(3-13);…	ASGVTVNDEVIK(Q9Y281(2-13));AVLFCLSDDK(Q9Y281(35-44));AVLFCLSDDKR(Q9Y281(35-45));QILVGDIGDTVEDPYTSFVK(Q9Y281(54-73));LLPLNDCR(Q9Y281(74-81));HEWQVNGLDDIK(Q9Y281(133-144));KSSTQEEIK(Q9Y281(22-30));KSSTQEEIKK(Q9Y281(22-31));SSTQEEIK(Q9Y281(23-30));SSTQEEIKK(Q9Y281(23-31));KAVLFCLSDDKR(Q9Y281(34-45));QIIVEEAK(Q9Y281(46-53));HEWQVNGLDDIKDR(Q9Y281(133-146));LGGNVVVSLEGKPL(Q9Y281(153-166));RQIIVEEAK(Q9Y…	NA	ASGVTVNDEVIK(0|[1]Acetyl);AVLFCLSDDK(5|[4]carbamidomethyl[C]);AVLFCLSDDKR(5|[4]carbamidomethyl[C]);QILVGDIGDTVEDPYTSFVK(unmodified);LLPLNDCR(7|[4]carbamidomethyl[C]);HEWQVNGLDDIK(unmodified);KSSTQEEIK(unmodified);KSSTQEEIKK(unmodified);SSTQEEIK(unmodified);SSTQEEIKK(unmodified);KAVLFCLSDDKR(6|[4]carbamidomethyl[C]);QIIVEEAK(unmodified);HEWQVNGLDDIKDR(unmodified);LGGNVVVSLEGKPL(unmodified);RQIIVEE…	Q9Y281;ENST00000422678_14_34714540_aTIS_111db1;ENST00000554470_14_34714540_aTIS_111db1;Q9Y281-3;P23528;ENST00000524553_11_65856194_aTIS_111db1;ENST00000534769_11_65861373_aTIS_111db1;ENST00000534769_11_65856233_CDS_111db1;ENST00000527344_11_65856029_CDS_100db1;ENST00000524553_11_65856212_5UTR_010db2;ENST00000530945_11_65856233_ntr_010db2;ENST00000530945_11_65856029_ntr_100db1	TRUE	TRUE	62	NA	-11.6372	-11.8877	NA	NA	NA	NA	NA	NA	-16.5322	NA	NA	-10.0987	-10.4963	-11.097	-11.3631	NA	-10.9722	-12.1699	-11.936	-10.8746	-10.5027	-10.6272	-10.6618	-10.5885	-8.68095	-10.8565	-12.1008	NA	-11.5488	-13.7238	-11.9564	-14.6349	-10.6994	-13.6671	NA
ENST00000366927_1_219173879_5UTR_100db1	Adult_Frontalcortex/Adult_Gallbladder -3.45 0.0489	1	LYPLAL1	lysophospholipase like 1 [Source:HGNC Symbol;Acc:HGNC:20440]	ENSG00000143353	AAASGSVLQR(6-15)	AAASGSVLQR(Q5VWZ2(2-11))	NA	AAASGSVLQR(0|[1]Acetyl|5|semi_tryptic)	ENST00000366927_1_219173879_5UTR_100db1;ENST00000366928_1_219173879_5UTR_100db1	FALSE	TRUE	18	NA	NA	NA	NA	NA	NA	NA	NA	NA	NA	NA	NA	NA	NA	-13.8576	NA	NA	-15.4984	-16.6087	NA	-12.6029	NA	NA	NA	NA	-13.0266	NA	NA	NA	NA	-14.1626	NA	NA	-14.0767	NA	NA
O95361	Adult_Esophagus/Adult_Heart 3.82 0.039	1	TRIM16	Tripartite motif-containing protein 16 (EC 2.3.2.27) (E3 ubiquitin-protein ligase TRIM16) (Estrogen-responsive B box protein)	ENSG00000221926	ETEEQDSDSAEQGDPAGEGK(54-73);SVLVSVSEVK(203-212);VTNTTPWEHPYPDLPSR(395-411);AELDLMAPGPLPR(2-14);LQSHLLTEPVK(114-124);EAELQCTQLDLER(173-185);NTEDITFPSVYVGLK(290-304);VITESTVHLIQLLENYK(313-329);EQFLQYAYDITFDPDTAHK(366-384);FSEPVYAAFWLSK(526-538);IVDLGEEPEKPAPSLVGTAP(545-564);LNENAISR(189-196);TQVSAVVQR(345-353);KYWTSKPEPSTR(354-365);LQEFSKEEEYDIR(332-344);DKEAELQCTQLDLER(171-185);EFTAWYSDMETPLK(475-…	ETEEQDSDSAEQGDPAGEGK(O95361(54-73));SVLVSVSEVK(O95361(203-212));VTNTTPWEHPYPDLPSR(O95361(395-411);Q309B1(179-195));AELDLMAPGPLPR(O95361(2-14));LQSHLLTEPVK(O95361(114-124));EAELQCTQLDLER(O95361(173-185));NTEDITFPSVYVGLK(O95361(290-304));VITESTVHLIQLLENYK(O95361(313-329);Q309B1(97-113));EQFLQYAYDITFDPDTAHK(O95361(366-384));FSEPVYAAFWLSK(O95361(526-538);Q309B1(310-322));IVDLGEEPEKPAPSLVGTAP(O95361(5…	NA	ETEEQDSDSAEQGDPAGEGK(unmodified);SVLVSVSEVK(unmodified);VTNTTPWEHPYPDLPSR(unmodified);AELDLMAPGPLPR(0|[1]Acetyl|1|semi_tryptic);LQSHLLTEPVK(unmodified);EAELQCTQLDLER(6|[4]carbamidomethyl[C]);NTEDITFPSVYVGLK(unmodified);VITESTVHLIQLLENYK(unmodified);EQFLQYAYDITFDPDTAHK(unmodified);FSEPVYAAFWLSK(unmodified);IVDLGEEPEKPAPSLVGTAP(unmodified);LNENAISR(unmodified);TQVSAVVQR(unmodified);KYWTSKPEPSTR(unm…	O95361;ENST00000455584_17_15651609_aTIS_111db1;ENST00000416464_17_15683075_aTIS_111db1;Q309B1;O95361-2;Q309B1-2;ENST00000579219_17_15636236_aTIS_111db1	TRUE	TRUE	18	-13.908	NA	-16.6523	NA	NA	NA	NA	NA	NA	NA	NA	NA	NA	NA	-12.8615	-14.1276	-12.8721	NA	NA	NA	NA	NA	NA	NA	-17.1079	NA	NA	NA	NA	NA	NA	NA	NA	NA	NA	NA
O95716	Adult_Adrenalgland/Adult_Liver 3.93 0.0373;Adult_Adrenalgland/Adult_Platelets 2.65 0.0339;Adult_Bcells/Adult_Esophagus -2.79 0.015;Adult_CD4Tcells/Adult_Esophagus -3.56 0.0454;Adult_CD8Tcells/Adult_Esophagus -3.44 0.0014;Adult_CD8Tcells/Adult_Monocytes -3.67 0.0021;Adult_CD8Tcells/Adult_Pancreas -3.46 0.0109;Adult_Esophagus/Adult_Frontalcortex 4.12 0.000471;Adult_Esophagus/Adult_Gallbladder 3.34 …	36	RAB3D	Ras-related protein Rab-3D	ENSG00000105514	LLLIGNSSVGK(25-35);YADDSFTPAFVSTVGIDFK(42-60);TYSWDNAQVILVGNK(122-136);LVDVICEK(179-186);DAADQNFDYMFK(13-24);VVPAEDGR(144-151);VPAEDGR(145-151);LADDLGFEFFEASAK(153-167);TITTAYYR(86-93);ASAGDTQAGPR(2-12);VVPAEDGRR(144-152);LLIGNSSVGK(26-35);RLADDLGFEFFEASAK(152-167);LADDLGFEFFEASAKENINVK(153-173);MNESLEPSSSSGSNGK(187-202);TYSWDNAQVILVGNKCDLEDER(122-143);RLADDLGFEFFEASAKENINVK(152-173);TYSWDNAQVILV…	LLLIGNSSVGK(O95716(25-35));YADDSFTPAFVSTVGIDFK(O95716(42-60);P20336(42-60));TYSWDNAQVILVGNK(O95716(122-136);P20337(122-136);Q96E17(130-144));LVDVICEK(O95716(179-186);P20336(179-186));DAADQNFDYMFK(O95716(13-24));VVPAEDGR(O95716(144-151));VPAEDGR(O95716(145-151));LADDLGFEFFEASAK(O95716(153-167));TITTAYYR(O95716(86-93);P20336(86-93);P20337(86-93);P51153(72-79);P61006(72-79);Q92930(72-79);Q96E17(94-1…	NA	LLLIGNSSVGK(unmodified);YADDSFTPAFVSTVGIDFK(unmodified);TYSWDNAQVILVGNK(unmodified);LVDVICEK(6|[4]carbamidomethyl[C]);DAADQNFDYMFK(unmodified);VVPAEDGR(unmodified);VPAEDGR(1|semi_tryptic);DAADQNFDYMFK(10|[35]oxidation[M]);LADDLGFEFFEASAK(unmodified);TITTAYYR(unmodified);ASAGDTQAGPR(0|[1]Acetyl);VVPAEDGRR(unmodified);LLIGNSSVGK(1|semi_tryptic);RLADDLGFEFFEASAK(unmodified);LADDLGFEFFEASAKENINVK(unm…	O95716;P20336;P20337;Q96E17;ENST00000464076_19_18200388_aTIS_111db1;P61006;Q92930;P51153;P61006-2;ENST00000300935_19_16111932_CDS_001db3;ENST00000586682_19_16111932_CDS_001db3;ENST00000648869_1_153986245_5UTR_100db1;ENST00000587156_19_16118240_ntr_100db1;ENST00000587156_19_16111932_ntr_001db3;ENST00000590899_19_16118240_ntr_100db1;ENST00000590899_19_16111932_ntr_001db3;ENST00000462680_1_153986245…	TRUE	TRUE	60	NA	-11.8671	-13.4801	-12.2287	-14.5453	-15.1351	-14.7417	NA	NA	-15.347	-14.2512	-14.26	-13.271	-13.0887	-10.8186	-11.5405	-11.1854	NA	-15.5697	-15.0362	-13.1489	-15.9024	NA	NA	-13.4212	-14.5726	-15.9001	-13.5006	NA	-14.649	NA	-16.6041	NA	NA	-14.0669	NA
P0DMV8	Adult_CD4Tcells/Adult_Heart -1.66 0.0493;Adult_CD8Tcells/Adult_Heart -1.46 0.0236;Adult_Heart/Adult_Monocytes 1.4 0.0471;Adult_Heart/Adult_NKcells 1.38 0.0385	4	HSPA1A	Heat shock 70 kDa protein 1A (Heat shock 70 kDa protein 1) (HSP70-1) (HSP70.1)	ENSG00000234475	NSTIPTK(417-423);AEDEVQR(527-533);SAVEDEGLK(551-559);GGSGSGPTIEEVD(629-641);AAAIGIDLGTTYSCVGVFQHGK(4-25);NQVALNPQNTVFDAK(57-71);NQVALNPQNTVFDAKR(57-72);ALNPQNTVFDAK(60-71);KFGDPVVQSDMK(77-88);FGDPVVQSDMK(78-88);HWPFQVINDGDKPK(89-102);VQVSYKGETK(103-112);AFYPEEISSMVLTK(113-126);MKEIAEAYLGYPVTNAVITVPAYFNDSQR(127-155);EIAEAYLGYPVTNAVITVPAYFNDSQR(129-155);DAGVIAGLNVLR(160-171);IINEPTAAAIAYGLDR(172-18…	NSTIPTK(P0DMV8(417-423);P0DMV9(417-423);P34931(419-425));AEDEVQR(P0DMV8(527-533);P0DMV9(527-533);P34931(529-535));SAVEDEGLK(P0DMV8(551-559);P0DMV9(551-559));GGSGSGPTIEEVD(P0DMV8(629-641);P0DMV9(629-641));AAAIGIDLGTTYSCVGVFQHGK(P0DMV8(4-25);P0DMV9(4-25));NQVALNPQNTVFDAK(P0DMV8(57-71);P0DMV9(57-71));NQVALNPQNTVFDAKR(P0DMV8(57-72);P0DMV9(57-72));ALNPQNTVFDAK(P0DMV8(60-71);P0DMV9(60-71));KFGDPVVQSDMK…	NA	NSTIPTK(unmodified);AEDEVQR(unmodified);SAVEDEGLK(unmodified);GGSGSGPTIEEVD(unmodified);AAAIGIDLGTTYSCVGVFQHGK(14|[4]carbamidomethyl[C]);NQVALNPQNTVFDAK(unmodified);NQVALNPQNTVFDAKR(unmodified);ALNPQNTVFDAK(3|semi_tryptic);KFGDPVVQSDMK(11|[35]oxidation[M]);FGDPVVQSDMK(10|[35]oxidation[M]);HWPFQVINDGDKPK(unmodified);VQVSYKGETK(unmodified);AFYPEEISSMVLTK(10|[35]oxidation[M]);MKEIAEAYLGYPVTNAVITVPAY…	P0DMV8;P34931;P0DMV8-2;ENST00000608703_6_31815757_aTIS_111db1;ENST00000608703_6_31815628_5UTR_101db1;ENST00000375650_6_31827873_5UTR_001db3;ENST00000375650_6_31827846_5UTR_100db1;ENST00000375651_6_31815628_5UTR_101db1;P17066;ENST00000309758_1_161525019_CDS_100db1;P48741;ENST00000445535_1_161606651_ntr_100db1;P11142;P54652;P11142-2;ENST00000526110_11_123061324_aTIS_111db1;ENST00000533540_11_123061…	TRUE	TRUE	84	-11.9227	-8.26896	-9.44457	-9.73372	-11.2873	-10.1453	-11.2467	-11.379	-11.0147	-11.3521	-10.9426	-11.109	-10.0045	-9.35269	-9.81345	-9.78871	-10.4129	-9.91076	-10.7268	-10.1099	-10.0738	-8.77584	-9.96488	-10.0964	-9.17357	-9.56736	-9.44391	-10.192	-10.4962	-10.154	-10.9725	-10.4953	-11.4141	-10.2773	-10.4068	-12.152
P40123	Adult_Bcells/Adult_Colon -3.96 0.00981;Adult_Bcells/Adult_Frontalcortex -4.52 0.000317;Adult_Bcells/Adult_Heart -3.06 0.0046;Adult_Bcells/Adult_Prostate -3.75 0.0146;Adult_Bcells/Adult_Rectum -3.29 0.0364;Adult_Bcells/Adult_Spinalcord -3.29 0.0208;Adult_Bcells/Adult_Urinarybladder -3.82 0.00398;Adult_CD4Tcells/Adult_Colon -4.52 0.0258;Adult_CD4Tcells/Adult_Frontalcortex -5.08 0.00175;Adult_CD4Tce…	21	CAP2	Adenylyl cyclase-associated protein 2 (CAP 2)	ENSG00000112186	ILAGDVETHAEMVHSAFQAQR(66-86);AFLLMASQYQQPHENDVAALLKPISEK(87-113);AQGGQTQSPTK(294-304);SHTPSPTSPK(305-314);VNSIIIDNCK(370-379);VLELEGK(324-330);ELQAYIK(194-200);LMDSMVAEFLK(52-62);IQEIQTFR(114-121);EMNDAATFYTNR(158-169);SALFAQLNQGEAITK(261-275);TYKNPSLR(286-293);VEYQEDRNDLVISETELK(334-351);NDLVISETELK(341-351);QVAYIFK(352-358);TEGCHIYLSEDALDCEIVSAK(416-436);SSEMNILIPQDGDYR(437-451);SSEMNILIPQDGDYR…	ILAGDVETHAEMVHSAFQAQR(P40123(66-86));AFLLMASQYQQPHENDVAALLKPISEK(P40123(87-113));AQGGQTQSPTK(P40123(294-304));SHTPSPTSPK(P40123(305-314));VNSIIIDNCK(P40123(370-379));VLELEGK(P40123(324-330);Q01518(321-327));ELQAYIK(P40123(194-200);Q01518(192-198));LMDSMVAEFLK(P40123(52-62));IQEIQTFR(P40123(114-121));EMNDAATFYTNR(P40123(158-169));SALFAQLNQGEAITK(P40123(261-275));TYKNPSLR(P40123(286-293));VEYQEDRND…	NA	ILAGDVETHAEMVHSAFQAQR(unmodified);AFLLMASQYQQPHENDVAALLKPISEK(unmodified);AQGGQTQSPTK(unmodified);SHTPSPTSPK(unmodified);VNSIIIDNCK(9|[4]carbamidomethyl[C]);VLELEGK(3|semi_tryptic);ELQAYIK(7|semi_tryptic);LMDSMVAEFLK(unmodified);IQEIQTFR(unmodified);EMNDAATFYTNR(unmodified);SALFAQLNQGEAITK(unmodified);TYKNPSLR(unmodified);VEYQEDRNDLVISETELK(unmodified);NDLVISETELK(unmodified);QVAYIFK(unmodified);…	P40123;P40123-2;ENST00000611958_6_17421556_aTIS_111db1;ENST00000616440_6_17421556_aTIS_111db1;ENST00000489374_6_17421556_aTIS_111db1;ENST00000476263_6_17421556_aTIS_111db1;ENST00000378990_6_17421556_aTIS_111db1;P40123-3;Q01518;Q01518-2;ENST00000372792_1_40059335_5UTR_100db1;ENST00000372805_1_40040797_5UTR_101db1;ENST00000372792_1_40040797_5UTR_101db1;ENST00000372798_1_40059335_5UTR_100db1;ENST000…	TRUE	TRUE	55	NA	NA	-14.6032	-14.3518	-17.6684	NA	NA	-16.5673	NA	NA	NA	NA	-12.0721	-12.0191	-12.6198	-13.8859	-14.2154	-11.0279	-11.7155	-11.733	-12.4646	-14.2181	-12.998	-13.1846	-12.0588	-14.1106	-12.3793	-14.0387	NA	NA	-15.2467	-14.7272	NA	NA	-13.605	NA
P43490	Adult_Adrenalgland/Adult_NKcells 2.93 0.0136;Adult_Adrenalgland/Adult_Platelets 2.97 0.0194;Adult_Bcells/Adult_Esophagus -2.53 0.0358;Adult_Bcells/Adult_Liver -4.02 8.48e-05;Adult_CD4Tcells/Adult_Liver -3.9 0.00115;Adult_CD8Tcells/Adult_Esophagus -2.44 0.0364;Adult_CD8Tcells/Adult_Liver -3.93 9.19e-05;Adult_Colon/Adult_Liver -3.7 0.00244;Adult_Esophagus/Adult_NKcells 3.32 0.00304;Adult_Esophagus/…	25	NAMPT	Nicotinamide phosphoribosyltransferase (NAmPRTase) (Nampt) (EC 2.4.2.12) (Pre-B-cell colony-enhancing factor 1) (Pre-B cell-enhancing factor) (Visfatin)	ENSG00000105835	EHFQDDVFNEK(89-99);VKYEETVFYGLQYILNK(52-68);YEETVFYGLQYILNK(54-68);GWNYILEK(100-107);YDGHLPIEIK(108-117);AVPEGFVIPR(118-127);YLLETSGNLDGLEYK(175-189);GVSSQETAGIGASAHLVNFK(197-216);DPVPGYSVPAAEHSTITAWGK(235-255);IWGEDLR(290-296);STQAPLIIRPDSGNPLDTVLK(303-323);VLEILGK(324-330);LLPPYLR(343-349);VIQGDGVDINTLQEIVEGMK(350-369);DLLNCSFK(393-400);TPAGNFVTLEEGKGDLEEYGQDLLHTVFK(435-463);SYSFDEIRK(470-478);…	EHFQDDVFNEK(P43490(89-99));VKYEETVFYGLQYILNK(P43490(52-68));YEETVFYGLQYILNK(P43490(54-68));GWNYILEK(P43490(100-107));YDGHLPIEIK(P43490(108-117));AVPEGFVIPR(P43490(118-127));YLLETSGNLDGLEYK(P43490(175-189));GVSSQETAGIGASAHLVNFK(P43490(197-216));DPVPGYSVPAAEHSTITAWGK(P43490(235-255));IWGEDLR(P43490(290-296));STQAPLIIRPDSGNPLDTVLK(P43490(303-323));VLEILGK(P43490(324-330));LLPPYLR(P43490(343-349));VI…	NA	EHFQDDVFNEK(unmodified);VKYEETVFYGLQYILNK(unmodified);YEETVFYGLQYILNK(unmodified);GWNYILEK(unmodified);YDGHLPIEIK(unmodified);AVPEGFVIPR(unmodified);YLLETSGNLDGLEYK(unmodified);GVSSQETAGIGASAHLVNFK(unmodified);DPVPGYSVPAAEHSTITAWGK(unmodified);IWGEDLR(unmodified);STQAPLIIRPDSGNPLDTVLK(unmodified);VLEILGK(unmodified);LLPPYLR(unmodified);VIQGDGVDINTLQEIVEGMK(19|[35]oxidation[M]);DLLNCSFK(5|[4]carba…	P43490;ENST00000354289_7_106284884_aTIS_111db1	TRUE	TRUE	79	-12.708	-10.2476	-10.7244	-13.0716	-12.5402	-14.4925	-12.2061	-14.2871	NA	-12.7748	-13.2143	-13.8398	-12.6284	-13.4759	-10.4599	-10.9277	-11.1278	-13.8168	-11.7803	-12.9531	-12.4392	-11.5436	-10.9693	-11.6414	-11.5504	-11.7373	-12.1107	-11.6654	-15.7981	-12.17	-9.28839	-9.8441	-8.70762	-9.54907	-11.1442	-13.7674
P51397	Adult_Adrenalgland/Adult_Platelets -4.98 0.0179;Adult_Bcells/Adult_Platelets -5.24 0.0113;Adult_CD8Tcells/Adult_Platelets -5.63 0.00567;Adult_Colon/Adult_Platelets -4.55 0.0373;Adult_Monocytes/Adult_Platelets -4.05 0.0269;Adult_Platelets/Adult_Prostate 3.87 0.0453;Adult_Platelets/Adult_Testis 4.6 0.0299	7	DAP	Death-associated protein 1 (DAP-1)	ENSG00000112977	TQHIQQPR(94-101);ISGVIAR(59-65);DKDDQEWESPSPPKPTVFISGVIAR(41-65);DFPPAAAQVAHQK(69-81);AGHPPAVK(13-20);VFISGVIAR(57-65);HPHTGDTKEEK(30-40);HPHTGDTK(30-37);IVQKHPHTGDTKEEK(26-40);SSPPEGKLETK(2-12)	TQHIQQPR(P51397(94-101));ISGVIAR(P51397(59-65));DKDDQEWESPSPPKPTVFISGVIAR(P51397(41-65));DFPPAAAQVAHQK(P51397(69-81));AGHPPAVK(P51397(13-20));VFISGVIAR(P51397(57-65));HPHTGDTKEEK(P51397(30-40));HPHTGDTK(P51397(30-37));IVQKHPHTGDTKEEK(P51397(26-40));SSPPEGKLETK(P51397(2-12))	NA	TQHIQQPR(unmodified);ISGVIAR(4|semi_tryptic);DKDDQEWESPSPPKPTVFISGVIAR(unmodified);DFPPAAAQVAHQK(unmodified);AGHPPAVK(unmodified);VFISGVIAR(2|semi_tryptic);HPHTGDTKEEK(unmodified);HPHTGDTK(unmodified);IVQKHPHTGDTKEEK(unmodified);SSPPEGKLETK(0|[1]Acetyl)	P51397;ENST00000432074_5_10761068_aTIS_111db1	TRUE	TRUE	24	NA	NA	-15.1851	NA	-15.4429	NA	-12.3174	NA	NA	-15.8296	NA	NA	-14.7536	NA	NA	NA	NA	NA	NA	NA	-13.0465	NA	NA	NA	NA	NA	NA	NA	NA	NA	NA	-13.9168	NA	NA	NA	NA
P52732	Adult_CD8Tcells/Adult_Ovary -5.29 0.0377;Adult_CD8Tcells/Adult_Testis -5.13 0.0446;Adult_Frontalcortex/Adult_Ovary -4.76 0.0425	3	KIF11	Kinesin-like protein KIF11 (Kinesin-like protein 1) (Kinesin-like spindle protein HKSP) (Kinesin-related motor protein Eg5) (Thyroid receptor-interacting protein 5) (TR-interacting protein 5) (TRIP-5)	ENSG00000138160	DGEELVK(251-257);SHSVFSVTIHMKETTIDGEELVK(235-257);ASQPNSSAK(2-10);ETTIDGEELVK(247-257);NIQVVVR(18-24);TFTMEGER(112-119);LTDNGTEFSVK(147-157);TTAATLMNAYSSR(222-234);LNLVDLAGSENIGR(261-274);EAGNINQSLLTLGR(284-297);VITALVER(298-305);NILNKPEVNQK(358-368);IGAVEEELNR(426-435);EEYITSALESTEEK(478-491);LLNTVEETTK(499-508);DVSGLHSK(509-516);AVDQHNAEAQDIFGK(522-536);EQSLAAESK(610-618);QCGNLTEDLK(703-712);FC…	DGEELVK(P52732(251-257));SHSVFSVTIHMKETTIDGEELVK(P52732(235-257));ASQPNSSAK(P52732(2-10));ETTIDGEELVK(P52732(247-257));NIQVVVR(P52732(18-24));TFTMEGER(P52732(112-119));LTDNGTEFSVK(P52732(147-157));TTAATLMNAYSSR(P52732(222-234));LNLVDLAGSENIGR(P52732(261-274));EAGNINQSLLTLGR(P52732(284-297));VITALVER(P52732(298-305));NILNKPEVNQK(P52732(358-368));IGAVEEELNR(P52732(426-435));EEYITSALESTEEK(P52732(47…	NA	DGEELVK(4|semi_tryptic);SHSVFSVTIHMKETTIDGEELVK(11|[35]oxidation[M]);ASQPNSSAK(unmodified);ETTIDGEELVK(unmodified);NIQVVVR(unmodified);TFTMEGER(unmodified);LTDNGTEFSVK(unmodified);TTAATLMNAYSSR(unmodified);LNLVDLAGSENIGR(unmodified);EAGNINQSLLTLGR(unmodified);VITALVER(unmodified);NILNKPEVNQK(unmodified);IGAVEEELNR(unmodified);EEYITSALESTEEK(unmodified);LLNTVEETTK(unmodified);DVSGLHSK(unmodified);…	P52732;ENST00000260731_10_92593199_5UTR_100db1	TRUE	TRUE	16	-14.8128	NA	NA	NA	NA	NA	NA	NA	NA	NA	-18.8427	NA	NA	NA	NA	NA	NA	NA	NA	-18.3058	NA	NA	NA	-17.1385	NA	NA	NA	NA	NA	NA	NA	NA	NA	NA	NA	NA
P53814	Adult_Adrenalgland/Adult_Colon -6.47 0.000384;Adult_Adrenalgland/Adult_Esophagus -3.62 0.0339;Adult_Adrenalgland/Adult_Gallbladder -5.21 0.0044;Adult_Adrenalgland/Adult_Prostate -6.29 0.000731;Adult_Adrenalgland/Adult_Rectum -6.33 0.000411;Adult_Adrenalgland/Adult_Urinarybladder -6.06 0.000198;Adult_CD8Tcells/Adult_Colon -8.43 3.59e-09;Adult_CD8Tcells/Adult_Esophagus -5.58 2.15e-06;Adult_CD8Tcell…	68	SMTN	Smoothelin	ENSG00000183963	SLSVLSPR(299-306);LLEVTADLAER(17-27);QELEREEEALASK(40-52);QELEREEEALASKR(40-53);ENWLHSQQR(63-71);LAGQLESMNDVEELTALLR(82-100);SAGEYEER(101-108);AQEIEAATLAGR(120-131);LYSGRPNSGSR(132-142);ETPAAQSPTR(271-280);RADVAGPRPCQR(287-298);ESTPLASGPSSFQR(313-326);FTSDSPMAAR(337-346);LQDGTPQAALSPLTPAR(347-363);LLGPSLTSTTPASSSSGSSSR(364-384);GPSDTSSR(385-392);GVAQPLAQLR(399-408);SCPQEEGPR(409-417);SEEPGAPLPVAV…	SLSVLSPR(P53814(299-306));LLEVTADLAER(P53814(17-27));QELEREEEALASK(P53814(40-52));QELEREEEALASKR(P53814(40-53));ENWLHSQQR(P53814(63-71));LAGQLESMNDVEELTALLR(P53814(82-100));SAGEYEER(P53814(101-108));AQEIEAATLAGR(P53814(120-131));LYSGRPNSGSR(P53814(132-142));ETPAAQSPTR(P53814(271-280));RADVAGPRPCQR(P53814(287-298));ESTPLASGPSSFQR(P53814(313-326));FTSDSPMAAR(P53814(337-346));LQDGTPQAALSPLTPAR(P5381…	NA	SLSVLSPR(0|[1]Acetyl);SLSVLSPR(unmodified);LLEVTADLAER(unmodified);QELEREEEALASK(unmodified);QELEREEEALASKR(unmodified);ENWLHSQQR(unmodified);LAGQLESMNDVEELTALLR(unmodified);SAGEYEER(unmodified);AQEIEAATLAGR(unmodified);LYSGRPNSGSR(unmodified);ETPAAQSPTR(unmodified);RADVAGPRPCQR(10|[4]carbamidomethyl[C]);ESTPLASGPSSFQR(unmodified);FTSDSPMAAR(unmodified);LQDGTPQAALSPLTPAR(unmodified);LLGPSLTSTTPAS…	P53814;P53814-5;P53814-6;ENST00000619644_22_31082921_aTIS_111db1;ENST00000612341_22_31085073_aTIS_111db1;P53814-2;ENST00000404574_22_31093448_aTIS_111db1	TRUE	TRUE	41	NA	NA	-16.3535	NA	NA	NA	NA	NA	NA	-18.9979	-17.6391	NA	-10.2077	-9.56544	-12.8846	-12.4138	-12.9104	NA	NA	NA	-10.8691	-11.4138	NA	-16.9349	-17.8091	NA	-16.9661	NA	NA	-17.715	NA	-17.6701	NA	-17.6887	NA	NA
P62140	Adult_Adrenalgland/Adult_Esophagus -4.43 0.00873;Adult_Adrenalgland/Adult_Frontalcortex -3.31 0.0345;Adult_Adrenalgland/Adult_Heart -3.79 0.00662;Adult_Adrenalgland/Adult_Urinarybladder -4.46 0.00878;Adult_Esophagus/Adult_Liver 2.71 0.0456;Adult_Liver/Adult_Urinarybladder -2.73 0.045	6	PPP1CB	Serine/threonine-protein phosphatase PP1-beta catalytic subunit (PP-1B) (PPP1CD) (EC 3.1.3.16) (EC 3.1.3.53)	ENSG00000213639	YQYGGLNSGRPVTPPR(304-319);IVQMTEAEVR(26-35);CGDIHGQYTDLLR(61-73);YQYGGLNSGR(304-313);ICGDIHGQYTDLLR(60-73);LFEYGGFPPEANYLFLGDYVDR(74-95);FLNRHDLDLICR(234-245);IMRPTDVPDTGLLCDLLWSDPDK(188-210);EIFLSQPILLELEAPLK(43-59);LFEYGGFPPEANYLFLGDYVDRGK(74-97);IKYPENFFLLR(111-121);TFTDCFNCLPIAAIVDEK(150-167);IFCCHGGLSPDLQSMEQIR(168-186);IFCCHGGLSPDLQSMEQIRR(168-187);AHQVVEDGYEFFAK(246-259);AHQVVEDGYEFFAKR(24…	YQYGGLNSGRPVTPPR(P62140(304-319));IVQMTEAEVR(P62140(26-35));CGDIHGQYTDLLR(P62140(61-73));YQYGGLNSGR(P62140(304-313));ICGDIHGQYTDLLR(P62140(60-73));LFEYGGFPPEANYLFLGDYVDR(P62140(74-95));FLNRHDLDLICR(P62140(234-245));IMRPTDVPDTGLLCDLLWSDPDK(P62140(188-210));EIFLSQPILLELEAPLK(P36873(44-60);P62136(44-60);P62140(43-59));LFEYGGFPPEANYLFLGDYVDRGK(P62140(74-97));IKYPENFFLLR(P36873(112-122);P62136(112-122…	NA	YQYGGLNSGRPVTPPR(unmodified);IVQMTEAEVR(4|[35]oxidation[M]);CGDIHGQYTDLLR(1|semi_tryptic|2|[4]carbamidomethyl[C]);YQYGGLNSGR(unmodified);ICGDIHGQYTDLLR(2|[4]carbamidomethyl[C]);LFEYGGFPPEANYLFLGDYVDR(unmodified);FLNRHDLDLICR(11|[4]carbamidomethyl[C]);IVQMTEAEVR(unmodified);IMRPTDVPDTGLLCDLLWSDPDK(14|[4]carbamidomethyl[C]);EIFLSQPILLELEAPLK(unmodified);LFEYGGFPPEANYLFLGDYVDRGK(unmodified);IKYPENFF…	P62140;ENST00000296122_2_28752098_5UTR_010db2;ENST00000296122_2_28752086_5UTR_100db1;ENST00000464273_2_28752098_ntr_010db2;ENST00000464273_2_28752086_ntr_100db1;P36873;P62136;P36873-2;P62136-2;ENST00000550991_12_110742707_aTIS_111db1;ENST00000546933_12_110731983_aTIS_111db1;ENST00000551676_12_110742707_aTIS_111db1;ENST00000340766_12_110731890_CDS_100db1;ENST00000546933_12_110731890_CDS_100db1;ENS…	TRUE	TRUE	79	NA	-15.6153	-14.0585	NA	-13.3163	-13.3915	-11.9981	-14.0226	-10.0821	-13.703	-13.3441	-14.8384	-12.8494	-10.5918	-10.6966	-10.6783	-9.8378	-10.7524	-12.8261	-10.9999	-12.2247	-10.331	-10.7752	-11.5404	-11.3215	-10.1065	-11.4785	-11.0789	-15.2116	-10.8011	-11.38	-14.3751	-13.2911	-13.3937	-11.0603	-12.1809
P62987	Adult_Adrenalgland/Adult_Platelets 7.9 0.00126;Adult_Bcells/Adult_Platelets 7.71 9.01e-05;Adult_CD4Tcells/Adult_Platelets 7.48 0.000521;Adult_CD8Tcells/Adult_Platelets 8.52 3.44e-05;Adult_Colon/Adult_Platelets 7.61 0.000443;Adult_Esophagus/Adult_Platelets 7.73 0.000192;Adult_Frontalcortex/Adult_Platelets 7.6 0.000227;Adult_Gallbladder/Adult_Platelets 8.04 0.000969;Adult_Heart/Adult_Platelets 6.95…	25	UBA52	Ubiquitin-60S ribosomal protein L40 (CEP52) (Ubiquitin A-52 residue ribosomal protein fusion product 1) [Cleaved into: Ubiquitin; 60S ribosomal protein L40 (Large ribosomal subunit protein eL40)]	ENSG00000221983	TITLEVEPSDTIENVK(12-27);IQDKEGIPPDQQR(30-42);EGIPPDQQR(34-42);TLSDYNIQK(55-63);ESTLHLVLR(64-72);STLHLVLR(65-72);TLHLVLR(66-72);IIEPSLR(77-83);CGHTNNLRPK(115-124);TITLEVEPSDTIENVKAK(12-29);GIIEPSLR(76-83);TLTGKTITLEVEPSDTIENVK(7-27);LIFAGKQLEDGR(43-54);QLEDGRTLSDYNIQK(49-63);TLSDYNIQKESTLHLVLR(55-72);KCGHTNNLRPK(114-124);QLEDGRTLSDYNIQKESTLHLVLR(49-72);MQIFVKTLTGK(1-11);AKIQDKEGIPPDQQR(28-42);TLTG…	TITLEVEPSDTIENVK(P0CG47(12-27);P0CG48(12-27);P62979(12-27);P62987(12-27));IQDKEGIPPDQQR(P0CG47(30-42);P0CG48(30-42);P62979(30-42);P62987(30-42));EGIPPDQQR(P0CG47(34-42);P0CG48(34-42);P62979(34-42);P62987(34-42));TLSDYNIQK(P0CG47(55-63);P0CG48(55-63);P62979(55-63);P62987(55-63));ESTLHLVLR(P0CG47(64-72);P0CG48(64-72);P62979(64-72);P62987(64-72));STLHLVLR(P0CG47(65-72);P0CG48(65-72);P62979(65-72);P6…	NA	TITLEVEPSDTIENVK(unmodified);IQDKEGIPPDQQR(unmodified);EGIPPDQQR(unmodified);TLSDYNIQK(unmodified);ESTLHLVLR(unmodified);STLHLVLR(1|semi_tryptic);TLHLVLR(2|semi_tryptic);IIEPSLR(2|semi_tryptic);CGHTNNLRPK(1|[4]carbamidomethyl[C]);TITLEVEPSDTIENVKAK(unmodified);GIIEPSLR(1|semi_tryptic);TLTGKTITLEVEPSDTIENVK(unmodified);LIFAGKQLEDGR(unmodified);QLEDGRTLSDYNIQK(unmodified);TLSDYNIQKESTLHLVLR(unmodif…	P62987;P0CG47;P0CG48;ENST00000535788_17_16381908_aTIS_111db1;ENST00000538617_12_124913771_aTIS_111db1;ENST00000546120_12_124913771_aTIS_111db1;ENST00000402285_2_55232849_CDS_001db3;ENST00000402285_2_55232837_CDS_001db3;ENST00000595683_19_18573313_CDS_010db2;ENST00000535788_17_16381920_CDS_001db3;ENST00000614404_17_16381920_CDS_001db3;ENST00000442744_19_18571885_5UTR_101db1;ENST00000538617_12_1249…	TRUE	TRUE	55	NA	NA	-7.40418	-8.64657	-7.37392	-6.7641	-8.66314	-6.99	NA	-7.02275	-6.548	NA	-7.72362	-7.67006	-8.13697	-7.01847	NA	NA	-8.44617	-6.96224	NA	-7.26343	NA	NA	-9.38337	NA	-7.318	-8.20223	NA	-7.31965	NA	-9.08787	NA	-7.0024	-7.26972	NA
Q00534	Adult_CD4Tcells/Adult_Frontalcortex 2.79 0.0348	1	CDK6	Cyclin-dependent kinase 6 (EC 2.7.11.22) (Cell division protein kinase 6) (Serine/threonine-protein kinase PLSTIRE)	ENSG00000105810	VQTGEEGMPLSTIR(47-60);LTLVFEHVDQDLTTYLDK(94-111);ILDVIGLPGEEDWPR(231-245);FVTDIDELGK(265-274);ISAYSALSHPYFQDLER(289-305);ENLDSHLPPSQNTSELNTA(308-326);LFDVCTVSR(79-87);DLKPQNILVTSSGQIK(145-160);ADQQYECVAEIGEGAYGK(9-26);HLETFEHPNVVR(67-78);GLDFLHSHR(132-140);GSSDVDQLGK(221-230);ADQQYECVAEIGEGAYGKVFK(9-29);FVTDIDELGKDLLLK(265-279);MEKDGLCR(1-8);ILDVIGLPGEEDWPRDVALPR(231-251)	VQTGEEGMPLSTIR(Q00534(47-60));LTLVFEHVDQDLTTYLDK(Q00534(94-111));ILDVIGLPGEEDWPR(Q00534(231-245));FVTDIDELGK(Q00534(265-274));ISAYSALSHPYFQDLER(Q00534(289-305));ENLDSHLPPSQNTSELNTA(Q00534(308-326));LFDVCTVSR(Q00534(79-87));DLKPQNILVTSSGQIK(Q00534(145-160));ADQQYECVAEIGEGAYGK(Q00534(9-26));HLETFEHPNVVR(Q00534(67-78));GLDFLHSHR(Q00534(132-140));GSSDVDQLGK(Q00534(221-230));ADQQYECVAEIGEGAYGKVFK(Q005…	NA	VQTGEEGMPLSTIR(unmodified);LTLVFEHVDQDLTTYLDK(unmodified);ILDVIGLPGEEDWPR(unmodified);FVTDIDELGK(unmodified);ISAYSALSHPYFQDLER(unmodified);ENLDSHLPPSQNTSELNTA(unmodified);LFDVCTVSR(5|[4]carbamidomethyl[C]);DLKPQNILVTSSGQIK(unmodified);ADQQYECVAEIGEGAYGK(7|[4]carbamidomethyl[C]);HLETFEHPNVVR(unmodified);GLDFLHSHR(unmodified);GSSDVDQLGK(unmodified);VQTGEEGMPLSTIR(8|[35]oxidation[M]);ADQQYECVAEIGEGA…	Q00534	TRUE	TRUE	38	NA	NA	NA	NA	NA	NA	-13.7307	-14.4332	-15.2872	-14.9209	-14.147	NA	-14.4299	NA	NA	NA	NA	NA	-17.1436	-16.6102	-16.3078	NA	NA	NA	NA	NA	NA	NA	NA	-16.223	NA	-16.1781	NA	NA	NA	NA
Q13976	Adult_Adrenalgland/Adult_Frontalcortex 3.91 0.00467;Adult_Adrenalgland/Adult_NKcells 4.3 0.016;Adult_Colon/Adult_Frontalcortex 5 0.000215;Adult_Colon/Adult_NKcells 5.39 0.00256;Adult_Esophagus/Adult_Frontalcortex 2.94 0.0174;Adult_Esophagus/Adult_Platelets -2.71 0.0142;Adult_Frontalcortex/Adult_Gallbladder -4.71 0.000414;Adult_Frontalcortex/Adult_Heart -3.42 0.00976;Adult_Frontalcortex/Adult_Kidn…	33	PRKG1	cGMP-dependent protein kinase 1 (cGK 1) (cGK1) (EC 2.7.11.12) (cGMP-dependent protein kinase I) (cGKI)	ENSG00000185532	EEEIQELK(30-37);CQSVLPVPSTHIGPR(43-57);AQGISAEPQTYR(61-72);EDSPSEDPVFLR(271-282);GDWFGEK(287-293);HLIGGLDDVSNK(323-334);VELVQLK(374-380);GSFEDSTTR(454-462);DLKPENLILDHR(484-495);LVDFGFAK(500-507);TYNIILR(566-572);LSEKEEEIQELK(26-37);EAILDNDFMK(96-105);EGDVGSLVYVMEDGK(133-147);EGDVGSLVYVMEDGKVEVTK(133-152);QCFQTIMMR(195-203);HTEYMEFLK(209-217);SVPTFQSLPEEILSK(218-232);LADVLEETHYENGEYIIR(233-250);A…	EEEIQELK(Q13976(30-37));CQSVLPVPSTHIGPR(Q13976(43-57));AQGISAEPQTYR(Q13976(61-72));EDSPSEDPVFLR(Q13976(271-282));GDWFGEK(Q13976(287-293));HLIGGLDDVSNK(Q13976(323-334));VELVQLK(Q13976(374-380));GSFEDSTTR(Q13976(454-462));DLKPENLILDHR(Q13976(484-495));LVDFGFAK(Q13237(592-599);Q13976(500-507));TYNIILR(Q13976(566-572));LSEKEEEIQELK(Q13976(26-37));EAILDNDFMK(Q13976(96-105));EGDVGSLVYVMEDGK(Q13976(133-…	NA	EEEIQELK(unmodified);CQSVLPVPSTHIGPR(1|[4]carbamidomethyl[C]);AQGISAEPQTYR(unmodified);EDSPSEDPVFLR(unmodified);GDWFGEK(unmodified);HLIGGLDDVSNK(unmodified);VELVQLK(unmodified);GSFEDSTTR(unmodified);DLKPENLILDHR(unmodified);LVDFGFAK(unmodified);TYNIILR(unmodified);LSEKEEEIQELK(unmodified);EAILDNDFMK(9|[35]oxidation[M]);EGDVGSLVYVMEDGK(unmodified);EGDVGSLVYVMEDGKVEVTK(unmodified);QCFQTIMMR(2|[4]ca…	Q13976;Q13976-2;ENST00000373976_10_51074591_aTIS_111db1;ENST00000645324_10_51074591_aTIS_111db1;Q13976-3;ENST00000672084_10_52128456_aTIS_111db1;Q13237;Q13237-2;ENST00000545647_4_81142940_aTIS_111db1;ENST00000643582_10_51074591_aTIS_111db1;ENST00000643704_10_51074591_aTIS_111db1	TRUE	TRUE	53	-13.5736	NA	-14.4434	NA	NA	NA	NA	NA	NA	NA	NA	NA	-13.2234	-12.6045	-13.8491	-14.3783	-16.7077	NA	-18.1851	-17.6516	-12.8898	-13.5178	-14.8122	NA	NA	NA	-14.1936	-13.531	NA	-14.9425	-15.739	NA	NA	NA	-14.6823	-15.8029
Q14BN4	Adult_Adrenalgland/Adult_Colon -4.25 0.00338;Adult_Adrenalgland/Adult_Gallbladder -3.2 0.0296;Adult_Adrenalgland/Adult_Heart -3.43 0.000794;Adult_Adrenalgland/Adult_Ovary -3.4 0.0431;Adult_Adrenalgland/Adult_Prostate -4.13 0.00444;Adult_Adrenalgland/Adult_Rectum -4.18 0.00404;Adult_Adrenalgland/Adult_Retina -2.96 0.0161;Adult_Adrenalgland/Adult_Urinarybladder -4.9 4.87e-05;Adult_Bcells/Adult_Colo…	89	SLMAP	Sarcolemmal membrane-associated protein (Sarcolemmal-associated protein)	ENSG00000163681	ELIEAQELAR(505-514);PSALAIFTCRPNSHPFQER(2-20);HVYLDEPIK(21-29);NHALVWFDHK(54-63);SDVIHAPLPSPVDK(139-152);SLSNTEDECTHLK(278-290);DDLQGAQSEIEAK(484-496);DTDIASLQEELKK(599-611);EITSLQNSFQLR(629-640);CQQCEDQQREEATR(641-654);ENVLLSSELQR(679-689);DVQKEYEK(749-756);ESDFSDTLSPSK(444-455);SSDDTTDAQMDEQDLNEPLAK(458-478);DEILLLHQAAAK(582-593);KELENQVGSLK(716-726);IEALQADNDFTNER(360-373);IDEMEEKEQELQAK(346-3…	ELIEAQELAR(Q14BN4(505-514));PSALAIFTCRPNSHPFQER(Q14BN4(2-20));HVYLDEPIK(Q14BN4(21-29));NHALVWFDHK(Q14BN4(54-63));SDVIHAPLPSPVDK(Q14BN4(139-152));SLSNTEDECTHLK(Q14BN4(278-290));DDLQGAQSEIEAK(Q14BN4(484-496));DTDIASLQEELKK(Q14BN4(599-611));EITSLQNSFQLR(Q14BN4(629-640));CQQCEDQQREEATR(Q14BN4(641-654));ENVLLSSELQR(Q14BN4(679-689));DVQKEYEK(Q14BN4(749-756));ESDFSDTLSPSK(Q14BN4(444-455));SSDDTTDAQMDEQD…	NA	ELIEAQELAR(unmodified);PSALAIFTCRPNSHPFQER(9|[4]carbamidomethyl[C]);HVYLDEPIK(unmodified);NHALVWFDHK(unmodified);SDVIHAPLPSPVDK(unmodified);SLSNTEDECTHLK(9|[4]carbamidomethyl[C]);DDLQGAQSEIEAK(unmodified);DTDIASLQEELKK(unmodified);EITSLQNSFQLR(unmodified);CQQCEDQQREEATR(1|[4]carbamidomethyl[C]|4|[4]carbamidomethyl[C]);ENVLLSSELQR(unmodified);DVQKEYEK(unmodified);ESDFSDTLSPSK(unmodified);SSDDTTDAQ…	Q14BN4;Q14BN4-5;Q14BN4-4;Q14BN4-2;Q14BN4-3;ENST00000495364_3_57896881_aTIS_111db1;ENST00000667800_3_57757652_aTIS_001db3;ENST00000671191_3_57757652_aTIS_111db1;Q14BN4-6;Q14BN4-7;ENST00000428312_3_57757652_aTIS_111db1;ENST00000657480_3_57757652_aTIS_001db3;ENST00000659926_3_57757652_aTIS_010db2;ENST00000655012_3_57757652_aTIS_100db1;Q14BN4-8;O60239;ENST00000450625_3_15332408_aTIS_010db2	TRUE	TRUE	62	NA	-16.9557	-14.7468	NA	-15.1421	NA	-15.3385	NA	NA	-15.8507	-16.1699	NA	-11.3653	-11.8375	-12.5674	-13.6816	-14.011	-17.3781	-15.681	-16.9549	-12.6983	-12.6116	-11.8676	-13.0872	-12.17	-12.7908	-12.175	NA	NA	NA	NA	-16.9379	NA	-17.5414	NA	-16.1062
Q15645	Adult_Heart/Adult_Ovary -3.75 0.0295;Adult_Heart/Adult_Testis -4.03 0.0217	2	TRIP13	Pachytene checkpoint protein 2 homolog (Human papillomavirus type 16 E1 protein-binding protein) (16E1-BP) (HPV16 E1 protein-binding protein) (Thyroid hormone receptor interactor 13) (Thyroid receptor-interacting protein 13) (TR-interacting protein 13) (TRIP-13)	ENSG00000071539	SPTVHVEVHQR(18-28);NAVLTQIDQIK(278-288);KEDINLSVR(35-43);IDVAFVDR(305-312);QALPCVAESPTVHVEVHQR(10-28);NVQSVSIIDTELK(69-81);NVNSNLITWNR(163-173);VVLLHGPPGTGK(174-185);VLLHGPPGTGK(175-185);YGQLIEINSHSLFSK(206-220);WFSESGK(221-227);AGTEPSDAIR(266-275);VVNAVLTQIDQIK(276-288);VVNAVLTQIDQIKR(276-289);HSNVVILTTSNITEK(290-304);QYIGPPSAAAIFK(317-329);CQIIYPR(341-347);QQLLTLR(348-354);ELEMIGFIENNVSK(355-36…	SPTVHVEVHQR(Q15645(18-28));NAVLTQIDQIK(Q15645(278-288));KEDINLSVR(Q15645(35-43));IDVAFVDR(Q15645(305-312));QALPCVAESPTVHVEVHQR(Q15645(10-28));NVQSVSIIDTELK(Q15645(69-81));NVNSNLITWNR(Q15645(163-173));VVLLHGPPGTGK(Q15645(174-185));VLLHGPPGTGK(Q15645(175-185));YGQLIEINSHSLFSK(Q15645(206-220));WFSESGK(Q15645(221-227));AGTEPSDAIR(Q15645(266-275));VVNAVLTQIDQIK(Q15645(276-288));VVNAVLTQIDQIKR(Q15645(2…	NA	SPTVHVEVHQR(8|semi_tryptic|5|[4]carbamidomethyl[C]);NAVLTQIDQIK(2|semi_tryptic);KEDINLSVR(unmodified);IDVAFVDR(unmodified);QALPCVAESPTVHVEVHQR(5|[4]carbamidomethyl[C]);NVQSVSIIDTELK(unmodified);NVNSNLITWNR(unmodified);VVLLHGPPGTGK(unmodified);VLLHGPPGTGK(1|semi_tryptic);YGQLIEINSHSLFSK(unmodified);WFSESGK(unmodified);AGTEPSDAIR(unmodified);VVNAVLTQIDQIK(unmodified);VVNAVLTQIDQIKR(unmodified);HSNV…	Q15645;Q15645-2;ENST00000166345_5_892927_5UTR_100db1;ENST00000512024_5_892927_ntr_100db1;ENST00000166345_5_904219_CDS_001db3	TRUE	TRUE	24	NA	NA	NA	NA	NA	NA	NA	NA	NA	NA	NA	NA	NA	NA	-14.7987	-13.743	NA	NA	NA	NA	NA	NA	-15.1769	-15.849	NA	-15.5527	-16.8802	NA	NA	NA	NA	NA	NA	NA	NA	NA
Q8TDX7	Adult_Bcells/Adult_Colon -3.42 0.0283;Adult_Bcells/Adult_Heart -2.63 0.0273;Adult_Bcells/Adult_Platelets -3.86 0.00181;Adult_Bcells/Adult_Spinalcord -2.85 0.0479	4	NEK7	Serine/threonine-protein kinase Nek7 (EC 2.7.11.1) (Never in mitosis A-related kinase 7) (NimA-related protein kinase 7)	ENSG00000151414	LGDLGLGR(177-184);ALRPDMGYNTLANFR(21-35);AACLLDGVPVALK(51-63);VQIFDLMDAK(65-74);DIKPANVFITATGVVK(161-176);TTAAHSLVGTPYYMSPER(190-207);MNLYSLCK(241-248);KIEQCDYPPLPSDHYSEELR(249-268);IEQCDYPPLPSDHYSEELR(250-268);QLVNMCINPDPEK(269-281);QLVNMCINPDPEKRPDVTYVYDVAK(269-293);RPDVTYVYDVAK(282-293);GQFSEVYR(43-50);KVQIFDLMDAK(64-74);DVTYVYDVAK(284-293);QLNHPNVIK(88-96);IHENGYNFK(208-216);YFVQLCSALEHMHSR(1…	LGDLGLGR(Q8TDX7(177-184);Q9HC98(188-195));ALRPDMGYNTLANFR(Q8TDX7(21-35));AACLLDGVPVALK(Q8TDX7(51-63));VQIFDLMDAK(Q8TDX7(65-74));DIKPANVFITATGVVK(Q8TDX7(161-176);Q9HC98(172-187));TTAAHSLVGTPYYMSPER(Q8TDX7(190-207);Q9HC98(201-218));MNLYSLCK(Q8TDX7(241-248));KIEQCDYPPLPSDHYSEELR(Q8TDX7(249-268));IEQCDYPPLPSDHYSEELR(Q8TDX7(250-268));QLVNMCINPDPEK(Q8TDX7(269-281));QLVNMCINPDPEKRPDVTYVYDVAK(Q8TDX7(269-…	NA	LGDLGLGR(unmodified);ALRPDMGYNTLANFR(unmodified);AACLLDGVPVALK(3|[4]carbamidomethyl[C]);VQIFDLMDAK(unmodified);DIKPANVFITATGVVK(unmodified);TTAAHSLVGTPYYMSPER(unmodified);MNLYSLCK(7|[4]carbamidomethyl[C]);KIEQCDYPPLPSDHYSEELR(5|[4]carbamidomethyl[C]);IEQCDYPPLPSDHYSEELR(4|[4]carbamidomethyl[C]);QLVNMCINPDPEK(6|[4]carbamidomethyl[C]);QLVNMCINPDPEKRPDVTYVYDVAK(5|[35]oxidation[M]|6|[4]carbamidomethy…	Q8TDX7;Q9HC98;Q9HC98-3;Q9HC98-4;Q9HC98-2;ENST00000538004_1_198232569_5UTR_100db1;Q8TDX7-2;ENST00000367383_1_198232569_5UTR_100db1	TRUE	TRUE	61	NA	-15.5006	-12.6636	NA	-17.0089	-15.0137	-12.7459	-14.9079	-15.1769	-12.5882	-12.1787	NA	-12.9976	-12.1898	NA	NA	-14.5559	NA	-15.0333	NA	-14.6125	-13.0441	NA	-13.7476	-12.6218	NA	-13.7788	NA	NA	-15.1126	NA	-15.4828	-13.4983	NA	-14.5305	NA
Q96AC1	Adult_Adrenalgland/Adult_Bcells 3.35 0.0257;Adult_Adrenalgland/Adult_Monocytes 3.74 0.012;Adult_Adrenalgland/Adult_Urinarybladder -2.89 0.0382;Adult_Bcells/Adult_Colon -5.86 0.000134;Adult_Bcells/Adult_Esophagus -3.68 0.00933;Adult_Bcells/Adult_Frontalcortex -2.88 0.0349;Adult_Bcells/Adult_Gallbladder -5.31 0.000499;Adult_Bcells/Adult_Heart -3.38 0.00366;Adult_Bcells/Adult_Kidney -3.65 0.00832;Ad…	58	FERMT2	Fermitin family homolog 2 (Kindlin-2) (Mitogen-inducible gene 2 protein) (MIG-2) (Pleckstrin homology domain-containing family C member 1) (PH domain-containing family C member 1)	ENSG00000073712	DQNESLDEEMFYK(662-674);FIQAWQSLPEFGITHFIAR(558-576);VTGEVHIGGVMLK(35-47);KDWSDHALWWEK(56-67);DWSDHALWWEK(57-67);THWTLDK(75-81);YGIQADAK(82-89);LQFTPQHK(90-97);LQLPNMK(101-107);AVSDICK(122-128);HPEELSLLK(134-142);MFKPQALLDK(236-245);INQGWLDSSR(248-257);SLMEQDVK(258-265);SLMEQDVKENEALLLR(258-273);ENEALLLR(266-273);YYSFFDLNPK(276-285);INQLYEQAK(291-299);TSTILGDITSIPELADYIK(362-380);DTSISCYK(401-408)…	DQNESLDEEMFYK(Q96AC1(662-674));FIQAWQSLPEFGITHFIAR(Q96AC1(558-576));VTGEVHIGGVMLK(Q96AC1(35-47));KDWSDHALWWEK(Q96AC1(56-67));DWSDHALWWEK(Q96AC1(57-67));THWTLDK(Q86UX7(76-82);Q96AC1(75-81);Q9BQL6(73-79));YGIQADAK(Q96AC1(82-89));LQFTPQHK(Q96AC1(90-97));LQLPNMK(Q96AC1(101-107));AVSDICK(Q96AC1(122-128);Q9BQL6(120-126));HPEELSLLK(Q96AC1(134-142));MFKPQALLDK(Q96AC1(236-245));INQGWLDSSR(Q96AC1(248-257))…	NA	DQNESLDEEMFYK(10|[35]oxidation[M]);FIQAWQSLPEFGITHFIAR(unmodified);VTGEVHIGGVMLK(unmodified);KDWSDHALWWEK(unmodified);DWSDHALWWEK(unmodified);THWTLDK(unmodified);YGIQADAK(unmodified);LQFTPQHK(unmodified);LQLPNMK(6|[35]oxidation[M]);AVSDICK(6|[4]carbamidomethyl[C]);HPEELSLLK(unmodified);MFKPQALLDK(unmodified);INQGWLDSSR(unmodified);SLMEQDVK(unmodified);SLMEQDVKENEALLLR(3|[35]oxidation[M]);ENEALLLR…	Q96AC1;Q96AC1-3;Q96AC1-2;Q9BQL6;Q9BQL6-2;Q9BQL6-4;ENST00000536936_20_6107609_aTIS_111db1	TRUE	TRUE	71	-11.8559	-14.3497	-11.1806	-13.8633	NA	-17.7697	NA	NA	NA	NA	NA	NA	-10.2617	-9.6603	-11.5464	-11.5901	-13.2675	-13.7721	-12.3714	-12.6708	-11.083	-9.9223	-12.5095	-13.5035	-11.4708	-12.8852	-11.8068	-12.0477	-13.1804	-11.2836	-12.7582	-11.8637	-16.6693	-11.7979	-12.001	-12.1217
Q9Y696	Adult_Adrenalgland/Adult_CD8Tcells 3.85 9.6e-05;Adult_Adrenalgland/Adult_Heart -1.63 0.0464;Adult_Adrenalgland/Adult_Kidney -2.83 0.00457;Adult_Adrenalgland/Adult_NKcells 2.83 0.00639;Adult_Adrenalgland/Adult_Platelets -2.36 0.00763;Adult_Adrenalgland/Adult_Urinarybladder -2.12 0.0357;Adult_Bcells/Adult_CD8Tcells 3.24 0.0201;Adult_Bcells/Adult_Colon -2.57 0.0202;Adult_Bcells/Adult_Esophagus -1.91…	65	CLIC4	Chloride intracellular channel protein 4 (Intracellular chloride ion channel protein p64H1)	ENSG00000169504	DEFTNTCPSDK(228-238);EEDKEPLIELFVK(12-24);AGSDGESIGNCPFSQR(25-40);LFMILWLK(41-48);GVVFSVTTVDLKR(49-61);KPADLQNLAPGTHPPFITFNSEVK(62-85);TDVNKIEEFLEEVLCPPK(86-103);NSRPEANEALER(131-142);LDEYLNSPLPDEIDENSMEDIK(151-172);YLTNAYSR(220-227);GVVFSVTTVDLK(49-60);RKPADLQNLAPGTHPPFITFNSEVK(61-85);HPESNTAGMDIFAK(111-124);FLDGNEMTLADCNLLPK(178-194);EMTGIWR(213-219);DEFTNTCPSDKEVEIAYSDVAK(228-249);ALSMPLNGLKEE…	DEFTNTCPSDK(Q9Y696(228-238));EEDKEPLIELFVK(Q9Y696(12-24));AGSDGESIGNCPFSQR(Q9Y696(25-40));LFMILWLK(O15247(36-43);Q96NY7(493-500);Q9NZA1(197-204);Q9Y696(41-48));GVVFSVTTVDLKR(Q9Y696(49-61));KPADLQNLAPGTHPPFITFNSEVK(Q9Y696(62-85));TDVNKIEEFLEEVLCPPK(Q9Y696(86-103));NSRPEANEALER(Q9Y696(131-142));LDEYLNSPLPDEIDENSMEDIK(Q9Y696(151-172));YLTNAYSR(Q9Y696(220-227));GVVFSVTTVDLK(Q9Y696(49-60));RKPADLQNLAP…	NA	DEFTNTCPSDK(7|[4]carbamidomethyl[C]);EEDKEPLIELFVK(unmodified);AGSDGESIGNCPFSQR(11|[4]carbamidomethyl[C]);LFMILWLK(3|[35]oxidation[M]);GVVFSVTTVDLKR(unmodified);KPADLQNLAPGTHPPFITFNSEVK(unmodified);TDVNKIEEFLEEVLCPPK(15|[4]carbamidomethyl[C]);NSRPEANEALER(unmodified);LDEYLNSPLPDEIDENSMEDIK(18|[35]oxidation[M]);YLTNAYSR(unmodified);GVVFSVTTVDLK(unmodified);RKPADLQNLAPGTHPPFITFNSEVK(unmodified);HPE…	Q9Y696;ENST00000489758_1_24745572_ntr_001db3;ENST00000489758_1_24745566_ntr_100db1;ENST00000497755_1_24745566_ntr_100db1;ENST00000489758_1_24745608_ntr_010db2;ENST00000422221_X_41076999_ntr_101db1;O15247;Q9NZA1;Q96NY7;Q9NZA1-2;Q9NZA1-3;Q96NY7-2;ENST00000644324_6_46015542_aTIS_111db1;ENST00000644878_6_46015542_aTIS_111db1;ENST00000672327_6_46015542_aTIS_111db1	TRUE	TRUE	77	-13.7514	-11.1577	-11.4082	-13.4369	-11.1989	-13.5359	NA	NA	NA	-15.1402	-16.7813	NA	-10.0198	-10.2969	-10.7049	-10.9711	-10.777	-12.2082	-10.8006	-10.6595	-12.7721	-10.6188	-10.5977	-10.6177	-10.3366	-10.3213	-10.4936	-9.35123	-8.77539	-9.6873	-11.0099	-11.8581	-11.921	-11.924	-9.88276	-10.4889
O00170	Adult_Bcells/Adult_Heart 3.23 0.000844;Adult_CD4Tcells/Adult_Esophagus 3.2 0.0203;Adult_CD4Tcells/Adult_Frontalcortex 2.55 0.0479;Adult_CD4Tcells/Adult_Heart 4.48 9.72e-05;Adult_CD4Tcells/Adult_Kidney 2.84 0.0357;Adult_CD4Tcells/Adult_Liver 3.38 0.0195;Adult_CD4Tcells/Adult_Spinalcord 3.3 0.0227;Adult_CD4Tcells/Adult_Urinarybladder 3.3 0.0301;Adult_CD8Tcells/Adult_Esophagus 2.38 0.0264;Adult_CD8T…	20	AIP	AH receptor-interacting protein (AIP) (Aryl-hydrocarbon receptor-interacting protein) (HBV X-associated protein 2) (XAP-2) (Immunophilin homolog ARA9)	ENSG00000110711	TLHSDDEGTVLDDSR(40-54);ADIIAR(2-7);HCCGVAQMR(120-128);LVVEEYYEVLDHCSSILNK(242-260);AHAAVWNAQEAQADFAK(274-290);VLELDPALAPVVSR(291-304);LYPLVAK(97-103);AVPLIHQEGNR(178-188);LREDGIQK(8-15);GELPDFQDGTK(23-33);GKPMELIIGK(57-66);EGEIAQFLCDIK(82-93);HVVLYPLVAK(94-103);NIAVGKDPLEGQR(107-119);DPLEGQR(113-119);EHSSLGHADLDALQQNPQPLIFHMEMLK(129-156);VESPGTYQQDPWAMTDEEK(157-175);PLIHQEGNR(180-188);LIHQEGNR(18…	TLHSDDEGTVLDDSR(O00170(40-54));ADIIAR(O00170(2-7);O75417(354-359);Q9P2P1(1489-1494));HCCGVAQMR(O00170(120-128));LVVEEYYEVLDHCSSILNK(O00170(242-260));AHAAVWNAQEAQADFAK(O00170(274-290));VLELDPALAPVVSR(O00170(291-304));LYPLVAK(O00170(97-103));AVPLIHQEGNR(O00170(178-188));LREDGIQK(O00170(8-15));GELPDFQDGTK(O00170(23-33));GKPMELIIGK(O00170(57-66));EGEIAQFLCDIK(O00170(82-93));HVVLYPLVAK(O00170(94-103))…	NA	TLHSDDEGTVLDDSR(unmodified);ADIIAR(unmodified);HCCGVAQMR(2|[4]carbamidomethyl[C]|3|[4]carbamidomethyl[C]);LVVEEYYEVLDHCSSILNK(13|[4]carbamidomethyl[C]);AHAAVWNAQEAQADFAK(unmodified);VLELDPALAPVVSR(unmodified);LYPLVAK(3|semi_tryptic);AVPLIHQEGNR(unmodified);LREDGIQK(unmodified);GELPDFQDGTK(unmodified);GKPMELIIGK(unmodified);EGEIAQFLCDIK(9|[4]carbamidomethyl[C]);HVVLYPLVAK(unmodified);NIAVGKDPLEGQR…	O00170;ENST00000279146_11_67483159_aTIS_111db1	TRUE	TRUE	75	-13.1347	NA	-13.879	-13.8203	-11.5221	-12.2672	-11.2888	-11.2809	-12.9828	-11.4574	-11.7052	-12.2666	-12.8625	-15.4876	-14.4102	-13.3544	-15.6839	-14.466	-13.5763	-13.4578	-12.6249	-14.4939	-14.7884	-15.4604	-16.3347	NA	-16.4917	-14.0921	-14.6398	-13.6556	-14.7151	-14.6107	NA	NA	-13.6584	NA
O43760	Adult_Bcells/Adult_Heart 2.22 0.0266;Adult_Bcells/Adult_Retina 4.78 0.00293;Adult_Bcells/Adult_Spinalcord 2.9 0.0267;Adult_Bcells/Adult_Urinarybladder 3.07 0.023;Adult_Colon/Adult_Retina 3.61 0.0389;Adult_Esophagus/Adult_Retina 3.57 0.0254;Adult_Heart/Adult_Lung -1.84 0.049;Adult_Heart/Adult_Monocytes -1.87 0.031;Adult_Lung/Adult_Retina 4.41 0.00263;Adult_Monocytes/Adult_Retina 4.44 0.00306;Adult…	15	SYNGR2	Synaptogyrin-2 (Cellugyrin)	ENSG00000108639	FLTQPQVVAR(20-29);DVLVGADSVR(137-146);MESGAYGAAK(1-10);ESGAYGAAKAGGSFDLR(2-18);AGGSFDLR(11-18);CIYGEGYSNAHESK(42-55);QMYCVFNR(56-63);LVGADSVR(139-146);AGGSFDLRR(11-19);QMYCVFNRNEDACR(56-69);AGGSFDLRRFLTQPQVVAR(11-29)	FLTQPQVVAR(A8MWL6(20-29);O43760(20-29));DVLVGADSVR(O43760(137-146));MESGAYGAAK(O43760(1-10));ESGAYGAAKAGGSFDLR(O43760(2-18));AGGSFDLR(O43760(11-18);A8MWL6(11-18));CIYGEGYSNAHESK(O43760(42-55));QMYCVFNR(O43760(56-63));LVGADSVR(O43760(139-146));AGGSFDLRR(O43760(11-19));QMYCVFNRNEDACR(O43760(56-69));AGGSFDLRRFLTQPQVVAR(O43760(11-29))	NA	FLTQPQVVAR(unmodified);DVLVGADSVR(unmodified);MESGAYGAAK(0|[1]Acetyl|1|[35]oxidation[M]);ESGAYGAAKAGGSFDLR(unmodified);AGGSFDLR(unmodified);CIYGEGYSNAHESK(12|semi_tryptic|3|[4]carbamidomethyl[C]|13|[4]carbamidomethyl[C]);QMYCVFNR(4|[4]carbamidomethyl[C]);LVGADSVR(2|semi_tryptic);AGGSFDLRR(unmodified);QMYCVFNRNEDACR(4|[4]carbamidomethyl[C]|13|[4]carbamidomethyl[C]);QMYCVFNR(2|[35]oxidation[M]|4|[4…	O43760;O43760-2;ENST00000589183_17_78168617_aTIS_111db1;ENST00000589711_17_78168617_aTIS_111db1;ENST00000590201_17_78170886_aTIS_111db1	TRUE	TRUE	68	NA	-13.4846	-13.7351	NA	-11.9929	-12.0802	-14.7743	-13.4768	NA	-13.9645	-15.0207	-13.2926	-13.0812	-13.3437	NA	-13.3804	-13.1249	NA	-14.0173	-13.4838	-14.1814	-13.935	-14.2294	-14.9015	-14.7757	-13.0202	-14.3477	-14.5331	-14.6658	-12.8742	-14.1562	-13.3148	NA	-14.0703	-14.0994	-11.2201
O75083	Adult_Adrenalgland/Adult_CD8Tcells -2.66 0.00263;Adult_Adrenalgland/Adult_NKcells -2.8 0.00173;Adult_Adrenalgland/Adult_Platelets -3.3 0.000282;Adult_Adrenalgland/Adult_Urinarybladder -2.46 0.0182;Adult_Bcells/Adult_Platelets -1.82 0.0276;Adult_CD8Tcells/Adult_Esophagus 1.9 0.0141;Adult_CD8Tcells/Adult_Frontalcortex 2.36 0.0012;Adult_CD8Tcells/Adult_Heart 2.27 0.000223;Adult_CD8Tcells/Adult_Kidne…	38	WDR1	WD repeat-containing protein 1 (Actin-interacting protein 1) (AIP1) (NORI-1)	ENSG00000071127	VFASLPQVER(8-17);NIDNPALADIYTEHAHQVVVAK(44-65);YAPSGFYIASGDVSGK(66-81);YEYQPFAGK(96-104);FGAVFLWDSGSSVGEITGHNK(127-147);LATGSDDNCAAFFEGPPFK(162-180);AHDGGIYAISWSPDSTHLLSASGDK(232-256);LYSILGTTLK(471-480);GPVTDVAYSHDGAFLAVCDASK(490-511);VVTVFSVADGYSENNVFYGHHAK(512-534);LHHVSSLAWLDEHTLVTTSHDASVK(576-600);IIGGDPK(22-28);IWDTTQK(84-90);IKDIAWTEDSK(105-115);IKDIAWTEDSKR(105-116);DIAWTEDSK(107-115);DIA…	VFASLPQVER(O75083(8-17));NIDNPALADIYTEHAHQVVVAK(O75083(44-65));YAPSGFYIASGDVSGK(O75083(66-81));YEYQPFAGK(O75083(96-104));FGAVFLWDSGSSVGEITGHNK(O75083(127-147));LATGSDDNCAAFFEGPPFK(O75083(162-180));AHDGGIYAISWSPDSTHLLSASGDK(O75083(232-256));LYSILGTTLK(O75083(471-480));GPVTDVAYSHDGAFLAVCDASK(O75083(490-511));VVTVFSVADGYSENNVFYGHHAK(O75083(512-534));LHHVSSLAWLDEHTLVTTSHDASVK(O75083(576-600));IIGGDPK…	NA	VFASLPQVER(unmodified);NIDNPALADIYTEHAHQVVVAK(unmodified);YAPSGFYIASGDVSGK(unmodified);YEYQPFAGK(unmodified);FGAVFLWDSGSSVGEITGHNK(unmodified);LATGSDDNCAAFFEGPPFK(9|[4]carbamidomethyl[C]);AHDGGIYAISWSPDSTHLLSASGDK(unmodified);LYSILGTTLK(unmodified);GPVTDVAYSHDGAFLAVCDASK(18|[4]carbamidomethyl[C]);VVTVFSVADGYSENNVFYGHHAK(unmodified);LHHVSSLAWLDEHTLVTTSHDASVK(unmodified);IIGGDPK(unmodified);IWDTTQK…	O75083;O75083-3;ENST00000499869_4_10116678_5UTR_100db1;ENST00000502702_4_10116678_5UTR_100db1;ENST00000509600_4_10116678_ntr_100db1	TRUE	TRUE	83	NA	-11.9818	-11.2964	-10.3048	-10.4823	-9.67273	-10.1333	-10.2688	-8.82407	-9.71385	-9.09311	-8.26897	-9.61699	-9.5379	-10.4797	-11.4239	-10.7278	-11.3428	-10.8384	-11.8322	-9.62478	-9.3821	-11.2729	-11.6368	-10.47	-11.5815	-11.2811	-10.7595	-11.0142	-10.7251	-11.1326	-10.9432	-13.0436	-10.8816	-10.4478	-11.749
O95336	Adult_Adrenalgland/Adult_Heart 2.04 0.0368;Adult_Bcells/Adult_Heart 2.9 0.000174;Adult_CD4Tcells/Adult_Heart 2.69 0.00314;Adult_CD8Tcells/Adult_Heart 2.91 3.11e-05;Adult_CD8Tcells/Adult_Liver 1.67 0.0417;Adult_CD8Tcells/Adult_Urinarybladder 1.9 0.0373;Adult_Colon/Adult_Heart 2.43 0.0153;Adult_Esophagus/Adult_Heart 2.24 0.00674;Adult_Frontalcortex/Adult_Heart 1.68 0.0425;Adult_Heart/Adult_Kidney -…	22	PGLS	6-phosphogluconolactonase (6PGL) (EC 3.1.1.31)	ENSG00000130313	ELPAAVAPAGPASLAR(57-72);LVPFDHAESTYGLYR(82-96);LPIPESQVITINPELPVEEAAEDYAK(103-128);IVAPISDSPKPPPQR(171-185);VTLTLPVLNAAR(186-197);TVIFVATGEGK(198-208);ILEDQEENPLPAALVQPHTGK(215-235);AACCLAGAR(30-38);FALGLSGGSLVSMLAR(41-56);WTLGFCDER(73-81);PFDHAESTYGLYR(84-96);LCWFLDEAAAR(236-246);LLTVPFEK(247-254);TINPELPVEEAAEDYAK(112-128);TLTLPVLNAAR(187-197);WFLDEAAAR(238-246);SSSQELGAALAQLVAQR(13-29);EKIVAPI…	ELPAAVAPAGPASLAR(O95336(57-72));LVPFDHAESTYGLYR(O95336(82-96));LPIPESQVITINPELPVEEAAEDYAK(O95336(103-128));IVAPISDSPKPPPQR(O95336(171-185));VTLTLPVLNAAR(O95336(186-197));TVIFVATGEGK(O95336(198-208));ILEDQEENPLPAALVQPHTGK(O95336(215-235));AACCLAGAR(O95336(30-38));FALGLSGGSLVSMLAR(O95336(41-56));WTLGFCDER(O95336(73-81));PFDHAESTYGLYR(O95336(84-96));LCWFLDEAAAR(O95336(236-246));LLTVPFEK(O95336(247-2…	NA	ELPAAVAPAGPASLAR(unmodified);LVPFDHAESTYGLYR(unmodified);LPIPESQVITINPELPVEEAAEDYAK(unmodified);IVAPISDSPKPPPQR(unmodified);VTLTLPVLNAAR(unmodified);TVIFVATGEGK(unmodified);ILEDQEENPLPAALVQPHTGK(unmodified);AACCLAGAR(3|[4]carbamidomethyl[C]|4|[4]carbamidomethyl[C]);FALGLSGGSLVSMLAR(13|[35]oxidation[M]);WTLGFCDER(6|[4]carbamidomethyl[C]);PFDHAESTYGLYR(2|semi_tryptic);LCWFLDEAAAR(2|[4]carbamidometh…	O95336	TRUE	TRUE	82	NA	-11.3665	-11.8801	-10.1432	-11.1093	-11.014	-11.0713	-10.8734	-10.1948	-10.8465	-11.9026	-10.037	-11.1855	-11.2745	-11.7332	-11.5843	-10.9364	-11.8885	-12.3467	-11.6877	-12.0634	-11.9689	-14.4333	-13.5204	-13.9796	-12.809	-13.5516	-11.5671	-11.4103	-11.4931	-11.5527	-11.4482	-15.2711	-11.3997	-12.3033	NA
P00491	Adult_Adrenalgland/Adult_Heart 3 0.00241;Adult_Adrenalgland/Adult_Platelets -2.35 0.0335;Adult_Bcells/Adult_Frontalcortex 2.18 0.0228;Adult_Bcells/Adult_Heart 3.64 8.51e-06;Adult_Bcells/Adult_Ovary 3.18 0.00718;Adult_Bcells/Adult_Urinarybladder 2.91 0.00378;Adult_CD4Tcells/Adult_Frontalcortex 2.5 0.0244;Adult_CD4Tcells/Adult_Heart 3.95 4.24e-05;Adult_CD4Tcells/Adult_Ovary 3.5 0.0121;Adult_CD4Tcel…	73	PNP	Purine nucleoside phosphorylase (PNP) (EC 2.4.2.1) (Inosine phosphorylase) (Inosine-guanosine phosphorylase)	ENSG00000198805	NTAEWLLSHTK(12-22);HRPQVAIICGSGLGGLTDK(23-41);LTQAQIFDYGEIPNFPR(42-58);LVFGFLNGR(68-76);VFHLLGVDTLVVTNAAGGLNPK(102-123);LVVTNAAGGLNPK(111-123);FEVGDIMLIR(124-133);DHINLPGFSGQNPLR(134-148);FGDRFPAMSDAYDR(155-168);LGADAVGMSTVPEVIVAR(212-229);VFGFSLITNK(235-244);VIMDYESLEK(245-254);LEQFVSILMASIPLPDK(271-287);STVPGHAGR(59-67);VPGHAGR(61-67);ACVMMQGR(77-84);FHMYEGYPLWK(85-95);FPAMSDAYDR(159-168);ANHEE…	NTAEWLLSHTK(P00491(12-22));HRPQVAIICGSGLGGLTDK(P00491(23-41));LTQAQIFDYGEIPNFPR(P00491(42-58));LVFGFLNGR(P00491(68-76));VFHLLGVDTLVVTNAAGGLNPK(P00491(102-123));LVVTNAAGGLNPK(P00491(111-123));FEVGDIMLIR(P00491(124-133));DHINLPGFSGQNPLR(P00491(134-148));FGDRFPAMSDAYDR(P00491(155-168));LGADAVGMSTVPEVIVAR(P00491(212-229));VFGFSLITNK(P00491(235-244));VIMDYESLEK(P00491(245-254));LEQFVSILMASIPLPDK(P0049…	NA	NTAEWLLSHTK(unmodified);HRPQVAIICGSGLGGLTDK(9|[4]carbamidomethyl[C]);LTQAQIFDYGEIPNFPR(unmodified);LVFGFLNGR(unmodified);VFHLLGVDTLVVTNAAGGLNPK(unmodified);LVVTNAAGGLNPK(9|semi_tryptic);FEVGDIMLIR(7|[35]oxidation[M]);DHINLPGFSGQNPLR(unmodified);FGDRFPAMSDAYDR(8|[35]oxidation[M]);LGADAVGMSTVPEVIVAR(8|[35]oxidation[M]);VFGFSLITNK(unmodified);VIMDYESLEK(3|[35]oxidation[M]);LEQFVSILMASIPLPDK(9|[35]ox…	P00491;ENST00000361505_14_20469468_5UTR_001db3;ENST00000557229_14_20469468_ntr_001db3;ENST00000556293_14_20469468_ntr_001db3;ENST00000554056_14_20472384_ntr_100db1;ENST00000556293_14_20472384_ntr_100db1	TRUE	TRUE	83	NA	-10.3927	-11.4782	-10.5414	-10.3605	-9.99606	-10.5873	-9.38498	-9.23073	-10.8085	-10.153	-9.26783	-12.2561	-11.342	-10.8969	-13.748	-9.71111	-12.5376	-12.3849	-12.5295	-11.549	-11.3025	-14.597	-13.269	-14.5583	-12.9727	-14.3003	-9.57879	-8.48652	-9.57343	-10.7164	-10.8957	-10.3474	-11.1648	-11.2971	-11.4178
P04632	Adult_Adrenalgland/Adult_Heart 1.75 0.0264;Adult_Adrenalgland/Adult_Liver 2.29 0.0087;Adult_Adrenalgland/Adult_Retina 2.57 0.00557;Adult_Bcells/Adult_Platelets -1.87 0.0317;Adult_CD4Tcells/Adult_Liver 2.09 0.0347;Adult_CD4Tcells/Adult_Retina 2.37 0.03;Adult_CD8Tcells/Adult_Liver 1.73 0.0215;Adult_CD8Tcells/Adult_Retina 2.01 0.0186;Adult_Esophagus/Adult_Liver 2.02 0.0143;Adult_Esophagus/Adult_Reti…	29	CAPNS1	Calpain small subunit 1 (CSS1) (Calcium-activated neutral proteinase small subunit) (CANP small subunit) (Calcium-dependent protease small subunit) (CDPS) (Calcium-dependent protease small subunit 1) (Calpain regulatory subunit)	ENSG00000126247	THYSNIEANESEEVR(85-99);SNIEANESEEVR(88-99);NIEANESEEVR(89-99);IEANESEEVR(90-99);SMVAVMDSDTTGK(146-158);MFLVNSFLK(1-9);ILGGVISAISEAAAQYNPEPPPPR(61-84);ISEAAAQYNPEPPPPR(69-84);LFAQLAGDDMEVSATELMNILNK(104-126);TDGFGIDTCR(136-145);LGFEEFK(159-165);YLWNNIK(166-172);YLWNNIKR(166-173);SGTICSSELPGAFEAAGFHLNEHLYNMIIR(186-215);YSDESGNMDFDNFISCLVR(217-235);FLVNSFLK(2-9);ANESEEVR(92-99);SAISEAAAQYNPEPPPPR(67…	THYSNIEANESEEVR(P04632(85-99));SNIEANESEEVR(P04632(88-99));NIEANESEEVR(P04632(89-99));IEANESEEVR(P04632(90-99));SMVAVMDSDTTGK(P04632(146-158));MFLVNSFLK(P04632(1-9));ILGGVISAISEAAAQYNPEPPPPR(P04632(61-84));ISEAAAQYNPEPPPPR(P04632(69-84));LFAQLAGDDMEVSATELMNILNK(P04632(104-126));TDGFGIDTCR(P04632(136-145));LGFEEFK(P04632(159-165);Q96L46(139-145));YLWNNIK(P04632(166-172);Q96L46(146-152));YLWNNIKR(P…	NA	THYSNIEANESEEVR(unmodified);SNIEANESEEVR(3|semi_tryptic);NIEANESEEVR(4|semi_tryptic);IEANESEEVR(5|semi_tryptic);SMVAVMDSDTTGK(unmodified);MFLVNSFLK(0|[1]Acetyl|1|[35]oxidation[M]);ILGGVISAISEAAAQYNPEPPPPR(unmodified);ISEAAAQYNPEPPPPR(8|semi_tryptic);LFAQLAGDDMEVSATELMNILNK(10|[35]oxidation[M]|18|[35]oxidation[M]);TDGFGIDTCR(9|[4]carbamidomethyl[C]);LGFEEFK(unmodified);YLWNNIK(unmodified);YLWNNIKR…	P04632;ENST00000587718_19_36141012_aTIS_111db1;ENST00000628018_19_36141012_aTIS_111db1;ENST00000628306_19_36141012_aTIS_111db1;ENST00000629983_19_36141012_aTIS_111db1;Q96L46;ENST00000586851_19_36143114_CDS_010db2;ENST00000629983_19_36141018_CDS_100db1	TRUE	TRUE	84	-9.24954	-10.1188	-11.1865	-10.2721	-11.8366	-12.3389	-10.7111	-10.0631	-10.1466	-11.3406	-11.2497	-10.2294	-11.018	-10.902	-10.6505	-10.9387	-9.76892	-11.2271	-12.6911	-11.6271	-12.4402	-10.6391	-11.4881	-12.5752	-12.1275	-11.4044	-12.104	-10.7919	-10.7953	-10.9403	-12.093	-12.3105	-12.1561	-13.329	-10.3582	-9.67149
P07437	Adult_Adrenalgland/Adult_Esophagus -2.73 0.0454;Adult_Adrenalgland/Adult_NKcells -2.89 0.0118;Adult_Adrenalgland/Adult_Platelets -2.9 0.0128;Adult_Bcells/Adult_Heart 2.89 0.00269;Adult_CD4Tcells/Adult_Heart 2.68 0.0188;Adult_CD8Tcells/Adult_Heart 2.71 0.00191;Adult_CD8Tcells/Adult_Spinalcord 2.47 0.0498;Adult_Esophagus/Adult_Heart 3.3 0.00124;Adult_Esophagus/Adult_Spinalcord 3.06 0.0462;Adult_Gal…	22	TUBB	Tubulin beta chain (Tubulin beta-5 chain)	ENSG00000235067	EVDEQMLNVQNK(325-336);FWEVISDEHGIDPTGTYHGDSDLQLDR(20-46);ISVYYNEATGGK(47-58);AILVDLEPGTMDSVR(63-77);GHYTEGAELVDSVLDVVR(104-121);GHYTEGAELVDSVLDVVRK(104-122);ALTVPELTQQVFDAK(283-297);MAVTFIGNSTAIQELFK(363-379);MAVTFIGNSTAIQELFKR(363-380);EIVHIQAGQCGNQIGAK(3-19);HIQAGQCGNQIGAK(6-19);SDEHGIDPTGTYHGDSDLQLDR(25-46);SVYYNEATGGK(48-58);LVDLEPGTMDSVR(65-77);SGPFGQIFRPDNFVFGQSGAGNNWAK(78-103);DSVLDVVR(114…	EVDEQMLNVQNK(P07437(325-336);P68371(325-336);Q13885(325-336);Q9BVA1(325-336));FWEVISDEHGIDPTGTYHGDSDLQLDR(P07437(20-46));ISVYYNEATGGK(P07437(47-58));AILVDLEPGTMDSVR(P07437(63-77);Q13509(63-77);Q13885(63-77);Q9BVA1(63-77));GHYTEGAELVDSVLDVVR(P07437(104-121);P68371(104-121);Q13509(104-121);Q13885(104-121);Q9BVA1(104-121));GHYTEGAELVDSVLDVVRK(P07437(104-122);P68371(104-122);Q13509(104-122);Q13885(10…	NA	EVDEQMLNVQNK(unmodified);FWEVISDEHGIDPTGTYHGDSDLQLDR(unmodified);ISVYYNEATGGK(unmodified);AILVDLEPGTMDSVR(11|[35]oxidation[M]);GHYTEGAELVDSVLDVVR(unmodified);GHYTEGAELVDSVLDVVRK(unmodified);ALTVPELTQQVFDAK(unmodified);EVDEQMLNVQNK(6|[35]oxidation[M]);MAVTFIGNSTAIQELFK(1|[35]oxidation[M]);MAVTFIGNSTAIQELFKR(1|[35]oxidation[M]);AILVDLEPGTMDSVR(unmodified);MAVTFIGNSTAIQELFK(unmodified);EIVHIQAGQCGNQ…	P07437;Q13885;Q9BVA1;P68371;ENST00000396389_6_30722260_aTIS_111db1;ENST00000396384_6_30722968_aTIS_111db1;ENST00000340384_9_137241319_5UTR_111db1;ENST00000454403_13_41385075_ntr_100db1;ENST00000604929_9_137242975_ntr_001db3;ENST00000604929_9_137242864_ntr_010db2;ENST00000518096_8_30352020_ntr_010db2;ENST00000248151_8_30352008_ntr_111db1;Q13509;ENST00000556922_16_89919259_aTIS_111db1;ENST000005539…	TRUE	TRUE	84	-12.2409	-9.04538	-10.5792	-8.17153	-8.85413	-7.90204	-9.29373	-7.72919	-7.22111	-9.32588	-10.1833	-7.20818	-10.2317	-8.39999	-8.39533	-8.12907	-7.15485	-9.71084	-9.06184	-9.09586	-8.50079	-7.81874	-10.8945	-13.5666	-8.56307	-10.8373	-12.1124	-10.9352	-7.41211	-11.0539	-9.26058	-9.31997	-7.71001	-8.90084	-8.50154	-6.79355
P09960	Adult_Adrenalgland/Adult_Heart 2.13 0.0126;Adult_Bcells/Adult_Frontalcortex 2.28 0.0138;Adult_Bcells/Adult_Gallbladder 2.33 0.0445;Adult_Bcells/Adult_Heart 3.28 3.33e-05;Adult_Bcells/Adult_Liver 1.94 0.0373;Adult_Bcells/Adult_Platelets 2.75 0.00269;Adult_Bcells/Adult_Urinarybladder 2.01 0.0499;Adult_CD8Tcells/Adult_Heart 2.24 0.00159;Adult_Esophagus/Adult_Heart 1.73 0.0483;Adult_Frontalcortex/Adu…	24	LTA4H	Leukotriene A-4 hydrolase (LTA-4 hydrolase) (EC 3.3.2.6) (Leukotriene A(4) hydrolase)	ENSG00000111144	DGETPDPEDPSR(176-187);DGETPDPEDPSRK(176-188);PEIVDTCSLASPASVCR(2-18);TLTGTAALTVQSQEDNLR(34-51);LTYTAEVSVPK(155-165);SLSNVIAHEISHSWTGNLVTNK(289-310);TWDHFWLNEGHTVYLER(311-327);LVVDLTDIDPDVAYSSVPYEK(366-386);DFLYSYFK(427-434);EDDLNSFNATDLK(481-493);DLSSHQLNEFLAQTLQR(494-510);WEDAIPLALK(548-557);DLAAFDK(574-580);VVINGQEVK(65-73);GSPMEISLPIALSK(84-97);SSALQWLTPEQTSGK(113-127);EHPYLFSQCQAIHCR(128-142)…	DGETPDPEDPSR(P09960(176-187));DGETPDPEDPSRK(P09960(176-188));PEIVDTCSLASPASVCR(P09960(2-18));TLTGTAALTVQSQEDNLR(P09960(34-51));LTYTAEVSVPK(P09960(155-165));SLSNVIAHEISHSWTGNLVTNK(P09960(289-310));TWDHFWLNEGHTVYLER(P09960(311-327));LVVDLTDIDPDVAYSSVPYEK(P09960(366-386));DFLYSYFK(P09960(427-434));EDDLNSFNATDLK(P09960(481-493));DLSSHQLNEFLAQTLQR(P09960(494-510));WEDAIPLALK(P09960(548-557));DLAAFDK(P…	NA	DGETPDPEDPSR(unmodified);DGETPDPEDPSRK(unmodified);PEIVDTCSLASPASVCR(7|[4]carbamidomethyl[C]|16|[4]carbamidomethyl[C]);TLTGTAALTVQSQEDNLR(unmodified);LTYTAEVSVPK(unmodified);SLSNVIAHEISHSWTGNLVTNK(unmodified);TWDHFWLNEGHTVYLER(unmodified);LVVDLTDIDPDVAYSSVPYEK(unmodified);DFLYSYFK(unmodified);EDDLNSFNATDLK(unmodified);DLSSHQLNEFLAQTLQR(unmodified);WEDAIPLALK(unmodified);DLAAFDK(unmodified);VVINGQ…	P09960;P09960-3;P09960-4;P09960-2;ENST00000548852_12_96035532_5UTR_100db1;ENST00000548852_12_96035519_aTIS_111db1	TRUE	TRUE	84	-8.323	-11.9323	-11.7016	-9.64287	-9.83079	-9.02286	-11.0927	-11.6026	-10.4656	-10.85	-10.9138	-9.9329	-11.6083	-11.247	-11.129	-11.5802	-10.4433	-12.6177	-11.4953	-11.2311	-11.6595	-11.9903	-12.0921	-14.0272	-11.6688	-13.2454	-12.8568	-11.1228	-11.0261	-11.7717	-11.6038	-11.2899	-11.4705	-11.4025	-9.96215	-8.7609
P11413	Adult_Adrenalgland/Adult_Bcells -2.17 0.0316;Adult_Adrenalgland/Adult_CD8Tcells -2.47 0.00496;Adult_Adrenalgland/Adult_Heart 2.44 0.00773;Adult_Adrenalgland/Adult_Monocytes -2.91 0.00257;Adult_Adrenalgland/Adult_NKcells -3.58 3.95e-05;Adult_Adrenalgland/Adult_Platelets -2.99 0.000948;Adult_Bcells/Adult_Heart 4.61 1.62e-07;Adult_Bcells/Adult_Kidney 1.91 0.0483;Adult_Bcells/Adult_Liver 3.08 0.00061…	76	G6PD	Glucose-6-phosphate 1-dehydrogenase (G6PD) (EC 1.1.1.49)	ENSG00000160211	GPTEADELMK(488-497);DGLLPENTFIVGYAR(58-72);LKLEDFFAR(96-104);LFYLALPPTVYEAVTK(137-152);LSNHISSLFR(183-192);IFGPIWNR(220-227);DNIACVILTFKEPFGTEGR(228-246);GGYFDEFGIIR(247-257);GYLDDPTVPR(321-330);LILDVFCGSQMHFVR(440-454);IFTPLLHQIELEK(464-476);VGFQYEGTYK(499-508);LTVADIR(75-81);KQSEPFFK(82-89);QSEPFFK(83-89);LEDFFAR(98-104);NSYVAGQYDDAASYQR(105-120);LNSHMNALHLGSQANR(121-136);NIHESCMSQIGWNR(153-166…	GPTEADELMK(P11413(488-497));DGLLPENTFIVGYAR(P11413(58-72));LKLEDFFAR(P11413(96-104));LFYLALPPTVYEAVTK(P11413(137-152));LSNHISSLFR(P11413(183-192));IFGPIWNR(P11413(220-227));DNIACVILTFKEPFGTEGR(P11413(228-246));GGYFDEFGIIR(P11413(247-257));GYLDDPTVPR(P11413(321-330));LILDVFCGSQMHFVR(P11413(440-454));IFTPLLHQIELEK(P11413(464-476));VGFQYEGTYK(P11413(499-508));LTVADIR(P11413(75-81);Q6ZQR2(36-42));KQS…	NA	GPTEADELMK(unmodified);DGLLPENTFIVGYAR(unmodified);LKLEDFFAR(unmodified);LFYLALPPTVYEAVTK(unmodified);LSNHISSLFR(unmodified);IFGPIWNR(unmodified);DNIACVILTFKEPFGTEGR(5|[4]carbamidomethyl[C]);GGYFDEFGIIR(unmodified);GYLDDPTVPR(unmodified);LILDVFCGSQMHFVR(11|[35]oxidation[M]|7|[4]carbamidomethyl[C]);IFTPLLHQIELEK(unmodified);VGFQYEGTYK(unmodified);LTVADIR(unmodified);KQSEPFFK(unmodified);QSEPFFK(un…	P11413;P11413-3;P11413-2	TRUE	TRUE	81	-14.7768	-12.2706	-11.2543	-10.2144	-11.0785	-10.4984	-10.9753	-10.7953	-9.50393	-11.2114	-10.5121	-9.97009	-12.7677	-12.3748	-11.3518	-12.1221	-11.0406	-11.9926	-11.7372	-12.6849	-11.8382	-11.2053	-14.4305	NA	-15.3918	-15.8062	NA	-12.4123	-12.545	-12.5607	-13.0353	-13.1373	NA	-14.8563	-11.7155	-11.9618
P20340	Adult_Frontalcortex/Adult_Heart 2.65 0.00436;Adult_Frontalcortex/Adult_Kidney 2.67 0.0136;Adult_Heart/Adult_Platelets -2.59 0.00358;Adult_Kidney/Adult_Platelets -2.61 0.0141	4	RAB6A	Ras-related protein Rab-6A (Rab-6)	ENSG00000175582	LVFLGEQSVGK(16-26);SLIPSYIR(77-84);ELNVMFIETSAK(147-158);VAAALPGMESTQDR(170-183);TMYLEDR(54-60);GSDVIIMLVGNK(116-127);TDLADKR(128-134);QVSIEEGER(135-143);QVSIEEGERK(135-144);SREDMIDIK(184-192);SDVIIMLVGNK(117-127);DSTVAVVVYDITNVNSFQQTTK(85-106);RQVSIEEGER(134-143);RQVSIEEGERK(134-144);AALPGMESTQDR(172-183);EDMIDIK(186-192);GSDVIIMLVGNKTDLADKR(116-134);RVAAALPGMESTQDR(169-183);AKELNVMFIETSAK(145-1…	LVFLGEQSVGK(P20340(16-26);Q9NRW1(16-26));SLIPSYIR(P20340(77-84);Q5JT25(95-102);Q9NRW1(77-84));ELNVMFIETSAK(P20340(147-158));VAAALPGMESTQDR(P20340(170-183));TMYLEDR(P20340(54-60);Q9NRW1(54-60));GSDVIIMLVGNK(P20340(116-127);Q9NRW1(116-127));TDLADKR(P20340(128-134);Q53S08(128-134);Q9H0N0(128-134);Q9NRW1(128-134));QVSIEEGER(P20340(135-143);Q53S08(135-143));QVSIEEGERK(P20340(135-144);Q53S08(135-144));…	NA	LVFLGEQSVGK(unmodified);SLIPSYIR(unmodified);ELNVMFIETSAK(5|[35]oxidation[M]);VAAALPGMESTQDR(8|[35]oxidation[M]);TMYLEDR(unmodified);GSDVIIMLVGNK(unmodified);TDLADKR(unmodified);QVSIEEGER(unmodified);QVSIEEGERK(unmodified);SREDMIDIK(unmodified);ELNVMFIETSAK(unmodified);VAAALPGMESTQDR(unmodified);TMYLEDR(2|[35]oxidation[M]);GSDVIIMLVGNK(7|[35]oxidation[M]);SDVIIMLVGNK(0|[1]Acetyl|1|semi_tryptic|7|…	P20340;Q9NRW1;P20340-2;P20340-3;ENST00000469959_3_133895466_aTIS_111db1;ENST00000545625_11_73760635_aTIS_111db1;P20340-4;Q9NRW1-2;Q53S08;Q9H0N0	TRUE	TRUE	80	NA	-11.6407	-11.4583	-12.5694	-12.223	-12.8908	-11.4194	-12.2	-13.0539	-11.9996	-11.5445	-10.3783	-11.6117	-12.4998	-13.7443	-12.6885	-11.018	-10.5777	-10.3254	-10.64	-11.7526	-12.3686	-13.1225	-14.7945	-11.9683	-12.9132	-13.0184	-12.4262	-15.5589	-11.5747	NA	-11.7224	NA	-12.0889	-11.9925	NA
P25098	Adult_Bcells/Adult_Colon 3.32 0.0361;Adult_Bcells/Adult_Gallbladder 4.03 0.0361;Adult_Bcells/Adult_Heart 3.49 0.0361;Adult_Bcells/Adult_Liver 4.62 0.000881;Adult_Bcells/Adult_Retina 3.93 0.00242;Adult_Bcells/Adult_Testis 3.43 0.0316;Adult_CD4Tcells/Adult_Liver 4.5 0.00476;Adult_CD4Tcells/Adult_Retina 3.81 0.0144;Adult_CD8Tcells/Adult_Liver 3.31 0.0122;Adult_CD8Tcells/Adult_Retina 2.62 0.0397;Adul…	19	GRK2	Beta-adrenergic receptor kinase 1 (Beta-ARK-1) (EC 2.7.11.15) (G-protein coupled receptor kinase 2)	ENSG00000173020	QGETLALNER(231-240);ISDLGLACDFSK(333-344);SLLEGLLQR(423-431);LLDSDQELYR(498-507);QLGHEEDYALGK(546-557);QFILQCDSDPELVQWK(629-644);EAQQLVQR(653-660);LGYLLFR(63-69);ELPDSFSPELR(412-422);ILLPEPSIR(32-40);DFCLNHLEEAR(70-80);PLVEFYEEIKK(81-91);ELLACSHPFSK(116-126);SATEHVQGHLGK(127-138);ATEHVQGHLGK(128-138);QVPPDLFQPYIEEICQNLR(140-158);FIESDKFTR(165-173);GGFGEVYGCR(200-209);DLKPANILLDEHGHVR(317-332);LLD…	QGETLALNER(P25098(231-240);P35626(231-240));ISDLGLACDFSK(P25098(333-344);P35626(333-344));SLLEGLLQR(P25098(423-431);P35626(423-431));LLDSDQELYR(P25098(498-507));QLGHEEDYALGK(P25098(546-557);P35626(546-557));QFILQCDSDPELVQWK(P25098(629-644));EAQQLVQR(P25098(653-660));LGYLLFR(P25098(63-69));ELPDSFSPELR(P25098(412-422));ILLPEPSIR(P25098(32-40));DFCLNHLEEAR(P25098(70-80));PLVEFYEEIKK(P25098(81-91));E…	NA	QGETLALNER(unmodified);ISDLGLACDFSK(8|[4]carbamidomethyl[C]);SLLEGLLQR(unmodified);LLDSDQELYR(unmodified);QLGHEEDYALGK(unmodified);QFILQCDSDPELVQWK(6|[4]carbamidomethyl[C]);EAQQLVQR(unmodified);LGYLLFR(unmodified);ELPDSFSPELR(7|semi_tryptic);ILLPEPSIR(unmodified);DFCLNHLEEAR(3|[4]carbamidomethyl[C]);PLVEFYEEIKK(unmodified);ELLACSHPFSK(5|[4]carbamidomethyl[C]);SATEHVQGHLGK(unmodified);ATEHVQGHLGK(…	P25098;P35626;ENST00000526285_11_67266700_aTIS_111db1;ENST00000619906_22_25565041_aTIS_111db1	TRUE	TRUE	59	NA	NA	-15.1337	-12.5604	-12.3409	-12.1739	-12.4411	-12.5129	-16.3668	-12.9131	-12.0567	-13.3286	-13.8091	-17.5496	NA	NA	NA	-16.113	-13.094	-13.1662	-16.3874	NA	-15.8504	NA	NA	NA	NA	NA	NA	NA	NA	-16.6727	NA	-17.2763	-15.7204	NA
P29401	Adult_Adrenalgland/Adult_Heart 3.67 4.02e-06;Adult_Bcells/Adult_Heart 4.51 9.2e-11;Adult_Bcells/Adult_Liver 1.65 0.0317;Adult_Bcells/Adult_Platelets 1.94 0.0116;Adult_CD4Tcells/Adult_Heart 3.46 8.75e-06;Adult_CD8Tcells/Adult_Heart 3.87 6.6e-10;Adult_Colon/Adult_Heart 2.95 0.000269;Adult_Esophagus/Adult_Heart 3.45 1.46e-06;Adult_Frontalcortex/Adult_Heart 3.6 9.42e-08;Adult_Gallbladder/Adult_Heart …	27	TKT	Transketolase (TK) (EC 2.2.1.1)	ENSG00000163931	ISSDLDGHPVPK(103-114);LDNLVAILDINR(175-186);LGQSDPAPLQHQMDIYQK(187-204);RCEAFGWHAIIVDGHSVEELCK(205-226);CEAFGWHAIIVDGHSVEELCK(206-226);NMAEQIIQEIYSQIQSK(265-281);ILATPPQEDAPSVDIANIR(284-302);MPSLPSYK(303-310);IIALDGDTK(335-343);NSTFSEIFK(344-352);NSTFSEIFKK(344-353);TVPFCSTFAAFFTR(382-395);SVPTSTVFYPSDGVATEK(439-456);TSRPENAIIYNNNEDFQVGQAK(472-493);SKDDQVTVIGAGVTLHEALAAAELLK(498-523);SKDDQVTVIGAG…	ISSDLDGHPVPK(P29401(103-114));LDNLVAILDINR(P29401(175-186));LGQSDPAPLQHQMDIYQK(P29401(187-204));RCEAFGWHAIIVDGHSVEELCK(P29401(205-226));CEAFGWHAIIVDGHSVEELCK(P29401(206-226));NMAEQIIQEIYSQIQSK(P29401(265-281));ILATPPQEDAPSVDIANIR(P29401(284-302));MPSLPSYK(P29401(303-310));IIALDGDTK(P29401(335-343));NSTFSEIFK(P29401(344-352));NSTFSEIFKK(P29401(344-353));TVPFCSTFAAFFTR(P29401(382-395));SVPTSTVFYPSD…	NA	ISSDLDGHPVPK(unmodified);LDNLVAILDINR(unmodified);LGQSDPAPLQHQMDIYQK(13|[35]oxidation[M]);RCEAFGWHAIIVDGHSVEELCK(2|[4]carbamidomethyl[C]|21|[4]carbamidomethyl[C]);CEAFGWHAIIVDGHSVEELCK(1|[4]carbamidomethyl[C]|20|[4]carbamidomethyl[C]);NMAEQIIQEIYSQIQSK(unmodified);ILATPPQEDAPSVDIANIR(unmodified);MPSLPSYK(1|[35]oxidation[M]);IIALDGDTK(unmodified);NSTFSEIFK(unmodified);NSTFSEIFKK(unmodified);TVPFCS…	P29401;P29401-2;ENST00000469678_3_53255942_aTIS_111db1;ENST00000450814_3_53255942_aTIS_111db1;ENST00000423516_3_53255987_5UTR_100db1;ENST00000423525_3_53255987_5UTR_100db1;ENST00000450814_3_53255987_5UTR_100db1;ENST00000296289_3_53235113_aTIS_111db1;ENST00000450814_3_53235017_3UTR_100db1;ENST00000466765_3_53235017_ntr_100db1;Q9H0I9;ENST00000296289_3_53255987_5UTR_100db1;ENST00000483706_3_53255987…	TRUE	TRUE	83	NA	-9.2324	-10.2722	-8.26941	-9.69606	-8.78851	-10.2056	-9.72375	-9.89961	-9.67871	-9.85739	-8.79103	-10.6228	-10.3169	-10.4201	-10.2712	-9.24308	-9.99042	-9.89808	-9.57299	-10.4477	-10.2408	-13.1202	-14.0553	-13.792	-12.9109	-13.2385	-10.7235	-9.63378	-10.3891	-10.9315	-10.2922	-11.1167	-9.92153	-10.1829	-9.76511
P35579	Adult_Adrenalgland/Adult_Frontalcortex 3.17 0.000264;Adult_Adrenalgland/Adult_Heart 3.08 5.88e-05;Adult_Adrenalgland/Adult_Retina 2.56 0.0061;Adult_Bcells/Adult_Frontalcortex 3.24 0.000117;Adult_Bcells/Adult_Heart 3.15 1.63e-05;Adult_Bcells/Adult_Retina 2.63 0.00333;Adult_Bcells/Adult_Spinalcord 2.24 0.0255;Adult_Bcells/Adult_Urinarybladder 1.98 0.0346;Adult_CD4Tcells/Adult_Frontalcortex 3.5 0.00…	71	MYH9	Myosin-9 (Cellular myosin heavy chain, type A) (Myosin heavy chain 9) (Myosin heavy chain, non-muscle IIa) (Non-muscle myosin heavy chain A) (NMMHC-A) (Non-muscle myosin heavy chain IIa) (NMMHC II-a) (NMMHC-IIA)	ENSG00000100345	EDQSILCTGESGAGK(166-180);QAETELCAEAEELR(890-903);AETELCAEAEELR(891-903);QELEEICHDLEAR(911-923);MQQNIQELEEQLEEEESAR(941-959);QQNIQELEEQLEEEESAR(942-959);NIQELEEQLEEEESAR(944-959);IQELEEQLEEEESAR(945-959);QELEEQLEEEESAR(946-959);ELEEQLEEEESAR(947-959);LEEQLEEEESAR(948-959);KLEEEQIILEDQNCK(975-989);LEEEQIILEDQNCK(976-989);AEFTTNLTEEEEK(1002-1014);HEAMITDLEER(1025-1035);VEEEAAQK(1092-1099);ESQISELQED…	EDQSILCTGESGAGK(P35579(166-180);P35580(170-184);P35749(170-184);Q7Z406(190-204));QAETELCAEAEELR(P35579(890-903));AETELCAEAEELR(P35579(891-903));QELEEICHDLEAR(P35579(911-923));MQQNIQELEEQLEEEESAR(P35579(941-959));QQNIQELEEQLEEEESAR(P35579(942-959));NIQELEEQLEEEESAR(P35579(944-959));IQELEEQLEEEESAR(P35579(945-959));QELEEQLEEEESAR(P35579(946-959));ELEEQLEEEESAR(P35579(947-959));LEEQLEEEESAR(P35579(9…	NA	EDQSILCTGESGAGK(7|[4]carbamidomethyl[C]);QAETELCAEAEELR(7|semi_tryptic|14|[4]carbamidomethyl[C]);AETELCAEAEELR(8|semi_tryptic|14|[4]carbamidomethyl[C]);QELEEICHDLEAR(7|[4]carbamidomethyl[C]);MQQNIQELEEQLEEEESAR(1|[35]oxidation[M]);QQNIQELEEQLEEEESAR(1|semi_tryptic);NIQELEEQLEEEESAR(3|semi_tryptic);IQELEEQLEEEESAR(4|semi_tryptic);QELEEQLEEEESAR(5|semi_tryptic);ELEEQLEEEESAR(6|semi_tryptic);LEEQLEE…	P35579;P35580;P35749;Q7Z406;P35579-2;P35580-2;P35580-3;P35580-4;P35580-5;P35749-2;P35749-3;P35749-4;Q7Z406-2;Q7Z406-6;Q7Z406-5;Q7Z406-4;ENST00000401701_22_36349236_aTIS_111db1;ENST00000262269_19_50271487_aTIS_111db1;ENST00000440075_19_50280288_aTIS_111db1;P13533;A7E2Y1;P12883;P11055;P13535;P12882;Q9UKX3;Q9Y623;Q9UKX2	TRUE	TRUE	84	-7.81327	-9.55497	-8.58361	-8.3191	-9.83371	-7.59	-9.1962	-7.45955	-8.51534	-8.84945	-7.65512	-6.55768	-9.96796	-9.25378	-9.98049	-10.2713	-9.83211	-11.9488	-12.1316	-11.3907	-8.98728	-7.95312	-10.883	-11.5713	-11.8175	-11.8518	-12.5228	-9.11168	-8.60283	-9.05432	-9.96352	-10.4239	-8.93209	-8.88216	-8.62881	-6.79193
P36873	Adult_Adrenalgland/Adult_CD8Tcells -4.2 0.0379;Adult_CD8Tcells/Adult_Colon 3.79 0.0156;Adult_CD8Tcells/Adult_Gallbladder 3.73 0.016;Adult_CD8Tcells/Adult_Prostate 4.09 0.00959;Adult_CD8Tcells/Adult_Rectum 3.78 0.0159;Adult_CD8Tcells/Adult_Retina 2.87 0.0388;Adult_CD8Tcells/Adult_Spinalcord 4.27 0.0231;Adult_CD8Tcells/Adult_Testis 3.42 0.0386;Adult_CD8Tcells/Adult_Urinarybladder 3.99 0.00726	9	PPP1CC	Serine/threonine-protein phosphatase PP1-gamma catalytic subunit (PP-1G) (EC 3.1.3.16) (Protein phosphatase 1C catalytic subunit)	ENSG00000186298	NVQLQENEIR(27-36);ADLDKLNIDSIIQR(2-15);LLELEAPLK(52-60);LFEYGGFPPESNYLFLGDYVDRGK(75-98);IKYPENFFLLR(112-122);YPENFFLLR(114-122);AHQVVEDGYEFFAK(247-260);AHQVVEDGYEFFAKR(247-261);VEDGYEFFAK(251-260);LNIDSIIQR(7-15);DVLGWGENDR(212-221);ICGDIHGQYYDLLR(61-74);KPNATRPVTPPR(303-314);SREIFLSQPILLELEAPLK(42-60);EIFLSQPILLELEAPLK(44-60);QSLETICLLLAYK(99-111);LFEYGGFPPESNYLFLGDYVDR(75-96);FLHKHDLDLICR(235-2…	NVQLQENEIR(P36873(27-36));ADLDKLNIDSIIQR(P36873(2-15));LLELEAPLK(P36873(52-60);P62136(52-60);P62140(51-59));LFEYGGFPPESNYLFLGDYVDRGK(P36873(75-98);P62136(75-98));IKYPENFFLLR(P36873(112-122);P62136(112-122);P62140(111-121));YPENFFLLR(P36873(114-122);P62136(114-122);P62140(113-121));AHQVVEDGYEFFAK(P36873(247-260);P62136(247-260);P62140(246-259));AHQVVEDGYEFFAKR(P36873(247-261);P62136(247-261);P6214…	NA	NVQLQENEIR(unmodified);ADLDKLNIDSIIQR(0|[1]Acetyl);LLELEAPLK(8|semi_tryptic);LFEYGGFPPESNYLFLGDYVDRGK(unmodified);IKYPENFFLLR(unmodified);YPENFFLLR(unmodified);AHQVVEDGYEFFAK(unmodified);AHQVVEDGYEFFAKR(unmodified);VEDGYEFFAK(4|semi_tryptic);LNIDSIIQR(unmodified);DVLGWGENDR(unmodified);ICGDIHGQYYDLLR(2|[4]carbamidomethyl[C]);KPNATRPVTPPR(unmodified);SREIFLSQPILLELEAPLK(unmodified);EIFLSQPILLELEAP…	P36873;P36873-2;ENST00000550991_12_110742707_aTIS_111db1;ENST00000546933_12_110731983_aTIS_111db1;ENST00000551676_12_110742707_aTIS_111db1;ENST00000340766_12_110731890_CDS_100db1;ENST00000546933_12_110731890_CDS_100db1;ENST00000550991_12_110731890_CDS_100db1;ENST00000551676_12_110731890_CDS_100db1;ENST00000335007_12_110742713_5UTR_100db1;ENST00000340766_12_110742713_5UTR_100db1;ENST00000550991_12…	TRUE	TRUE	66	NA	NA	-16.8481	-10.2044	-14.784	-15.6957	-14.7173	-14.0049	-11.5734	-14.3226	-15.1337	-9.57269	-16.4166	-16.4567	NA	-13.9084	-15.6529	-13.435	-15.1303	-15.5968	-16.2944	-16.463	NA	NA	NA	-15.1332	-15.4607	-14.0612	NA	-16.2096	NA	-15.5798	NA	NA	NA	NA
P37837	Adult_Bcells/Adult_Heart 3.07 0.00019;Adult_CD4Tcells/Adult_Heart 2.92 0.00259;Adult_CD8Tcells/Adult_Heart 2.45 0.000929;Adult_Frontalcortex/Adult_Heart 1.87 0.0332;Adult_Heart/Adult_Liver -2.06 0.00832;Adult_Heart/Adult_Lung -2.11 0.0155;Adult_Heart/Adult_Monocytes -3 0.000249;Adult_Heart/Adult_NKcells -2.36 0.0016;Adult_Heart/Adult_Platelets -1.93 0.0181;Adult_Heart/Adult_Retina -2.89 0.000486	10	TALDO1	Transaldolase (EC 2.2.1.2)	ENSG00000177156	VSTEVDAR(103-110);SYEPLEDPGVK(205-215);AAQASDLEK(278-286);QRMESALDQLK(9-19);MESALDQLK(11-19);LFVLFGAEILK(87-97);LFVLFGAEILKK(87-98);RLIELYK(124-130);LSSTWEGIQAGK(143-154);ILDWHVANTDK(193-203);ILDWHVANTDKK(193-204);TIVMGASFR(231-239);ALAGCDFLTISPK(246-258);LLGELLQDNAK(259-269);LVPVLSAK(270-277);KLGGSQEDQIK(71-81);LGGSQEDQIK(72-81);LSFDKDAMVAR(111-121);LDWHVANTDK(194-203);WLHNEDQMAVEK(296-307);KFAA…	VSTEVDAR(P37837(103-110));SYEPLEDPGVK(P37837(205-215));AAQASDLEK(P37837(278-286));QRMESALDQLK(P37837(9-19));MESALDQLK(P37837(11-19));LFVLFGAEILK(P37837(87-97));LFVLFGAEILKK(P37837(87-98));RLIELYK(P37837(124-130));LSSTWEGIQAGK(P37837(143-154));ILDWHVANTDK(P37837(193-203));ILDWHVANTDKK(P37837(193-204));TIVMGASFR(P37837(231-239));ALAGCDFLTISPK(P37837(246-258));LLGELLQDNAK(P37837(259-269));LVPVLSAK(P…	NA	VSTEVDAR(unmodified);SYEPLEDPGVK(unmodified);AAQASDLEK(unmodified);QRMESALDQLK(3|[35]oxidation[M]);MESALDQLK(0|[1]Acetyl|1|[35]oxidation[M]);LFVLFGAEILK(unmodified);LFVLFGAEILKK(unmodified);RLIELYK(unmodified);LSSTWEGIQAGK(unmodified);ILDWHVANTDK(unmodified);ILDWHVANTDKK(unmodified);TIVMGASFR(4|[35]oxidation[M]);ALAGCDFLTISPK(5|[4]carbamidomethyl[C]);LLGELLQDNAK(unmodified);LVPVLSAK(unmodified);M…	P37837;ENST00000528097_11_747482_aTIS_111db1;ENST00000319006_11_747524_CDS_001db3;ENST00000319006_11_747512_CDS_100db1;ENST00000528097_11_747524_CDS_001db3;ENST00000528097_11_747512_CDS_100db1;ENST00000530119_11_747524_ntr_001db3;ENST00000530440_11_747482_aTIS_111db1;ENST00000530440_11_747512_CDS_100db1;ENST00000532685_11_747512_ntr_100db1	TRUE	TRUE	84	-12.165	-10.1669	-11.1279	-8.42427	-9.39894	-9.75689	-10.2761	-8.40075	-9.40432	-10.3839	-10.3369	-9.12694	-11.1924	-11.1256	-11.1185	-11.3847	-9.95926	-10.0368	-10.4636	-10.6808	-11.3556	-10.3148	-13.8187	-13.9058	-11.117	-10.1069	-12.352	-11.2155	-10.189	-10.6859	-10.9381	-10.1707	-9.01264	-10.6899	-10.7818	-8.52396
P42566	Adult_Bcells/Adult_Heart 3.3 0.0275;Adult_Bcells/Adult_Kidney 3.4 0.0415;Adult_CD4Tcells/Adult_Heart 3.53 0.0368;Adult_CD8Tcells/Adult_Heart 2.85 0.042;Adult_Frontalcortex/Adult_Platelets -2.93 0.0373;Adult_Heart/Adult_Monocytes -3.54 0.0294;Adult_Heart/Adult_Platelets -3.84 0.00839;Adult_Kidney/Adult_Monocytes -3.65 0.0491;Adult_Kidney/Adult_Platelets -3.94 0.0108;Adult_Liver/Adult_Platelets -2.…	11	EPS15	Epidermal growth factor receptor substrate 15 (Protein Eps15) (Protein AF-1p)	ENSG00000085832	LQQETAELEESVESGK(457-472);VNNEDPFR(733-740);TGLPSTLLAHIWSLCDTK(255-272);QVDTGNTGR(25-33);VLASDAAAFLK(34-44);SGLPDLILGK(46-55);IWDLADTDGK(56-65);QEFFVALR(71-78);FHDTSSPLLISGTSAAELPWAVKPEDK(103-129);LPVDILGR(160-167);TWVVSPAEK(217-225);TDKDMDGFVSGLEVR(235-249);ELDTLNNEIVDLQR(334-347);TSEVQDLQDEVQR(367-379);AELTSQESQISTYEEELAK(431-449);VCSELDNNR(585-593);IDPFGGDPFK(639-648);GSDPFASDCFFR(649-660);SAT…	LQQETAELEESVESGK(P42566(457-472));VNNEDPFR(P42566(733-740));TGLPSTLLAHIWSLCDTK(P42566(255-272));QVDTGNTGR(P42566(25-33));VLASDAAAFLK(P42566(34-44));SGLPDLILGK(P42566(46-55));IWDLADTDGK(P42566(56-65));QEFFVALR(P42566(71-78));FHDTSSPLLISGTSAAELPWAVKPEDK(P42566(103-129));LPVDILGR(P42566(160-167));TWVVSPAEK(P42566(217-225));TDKDMDGFVSGLEVR(P42566(235-249));ELDTLNNEIVDLQR(P42566(334-347));TSEVQDLQDEVQ…	NA	LQQETAELEESVESGK(unmodified);VNNEDPFR(unmodified);TGLPSTLLAHIWSLCDTK(15|[4]carbamidomethyl[C]);QVDTGNTGR(unmodified);VLASDAAAFLK(unmodified);SGLPDLILGK(unmodified);IWDLADTDGK(unmodified);QEFFVALR(unmodified);FHDTSSPLLISGTSAAELPWAVKPEDK(unmodified);LPVDILGR(unmodified);TWVVSPAEK(unmodified);TDKDMDGFVSGLEVR(unmodified);ELDTLNNEIVDLQR(unmodified);TSEVQDLQDEVQR(unmodified);AELTSQESQISTYEEELAK(unmodif…	P42566;P42566-2;ENST00000371730_1_51519231_aTIS_111db1	TRUE	TRUE	67	-11.3278	-17.0695	-13.8606	-13.6763	-12.934	-12.9977	-12.8674	-13.0845	-15.7458	-13.0819	-12.7983	-12.9707	-14.4291	-16.9286	-13.8512	NA	NA	-16.492	-14.7949	-15.4838	-13.7664	-17.935	-16.2294	NA	-16.7757	NA	NA	-15.5331	NA	-17.6816	-14.5712	-13.8818	-17.0672	-15.6552	-13.7775	NA
P43405	Adult_Adrenalgland/Adult_Bcells -5.1 0.00453;Adult_Adrenalgland/Adult_Monocytes -4.5 0.0144;Adult_Adrenalgland/Adult_NKcells -3.84 0.0487;Adult_Adrenalgland/Adult_Platelets -4.73 0.00452;Adult_Bcells/Adult_CD8Tcells 3.5 0.0456;Adult_Bcells/Adult_Colon 3.93 0.0377;Adult_Bcells/Adult_Frontalcortex 6.96 4.34e-05;Adult_Bcells/Adult_Gallbladder 4.42 0.00164;Adult_Bcells/Adult_Liver 7 4.67e-05;Adult_Bc…	51	SYK	Tyrosine-protein kinase SYK (EC 2.7.10.2) (Spleen tyrosine kinase) (p72-Syk)	ENSG00000165025	QTWNLQGQALEQAIISQKPQLEK(134-156);LIATTAHEK(157-165);EALPMDTEVYESPYADPEEIRPK(339-361);TGPFEDLKENLIR(117-129);TWSAGGIISR(283-292);YLEESNFVHR(484-493);ASSGMADSANHLPFFFGNITR(2-22);ADSANHLPFFFGNITR(7-22);EEAEDYLVQGGMSDGLYLLR(23-42);ALSVAHGR(52-59);AHHYTIER(61-68);ELNGTYAIAGGR(69-80);THASPADLCHYHSQESDGLVCLLK(81-104);KPFNRPQGVQPK(105-116);TGPFEDLK(117-124);IATTAHEK(158-165);MPWFHGK(166-172);EESEQIVLIGSK…	QTWNLQGQALEQAIISQKPQLEK(P43405(134-156));LIATTAHEK(P43405(157-165));EALPMDTEVYESPYADPEEIRPK(P43405(339-361));TGPFEDLKENLIR(P43405(117-129));TWSAGGIISR(P43405(283-292));YLEESNFVHR(P43405(484-493));ASSGMADSANHLPFFFGNITR(P43405(2-22));ADSANHLPFFFGNITR(P43405(7-22));EEAEDYLVQGGMSDGLYLLR(P43405(23-42));ALSVAHGR(P43405(52-59));AHHYTIER(P43405(61-68));ELNGTYAIAGGR(P43405(69-80));THASPADLCHYHSQESDGLVCLLK…	NA	QTWNLQGQALEQAIISQKPQLEK(unmodified);LIATTAHEK(unmodified);EALPMDTEVYESPYADPEEIRPK(unmodified);TGPFEDLKENLIR(unmodified);TWSAGGIISR(9|semi_tryptic);EALPMDTEVYESPYADPEEIRPK(5|[35]oxidation[M]);YLEESNFVHR(unmodified);ASSGMADSANHLPFFFGNITR(0|[1]Acetyl|5|[35]oxidation[M]);ADSANHLPFFFGNITR(0|[1]Acetyl|6|semi_tryptic);EEAEDYLVQGGMSDGLYLLR(unmodified);ALSVAHGR(6|semi_tryptic);AHHYTIER(unmodified);ELNGTYA…	P43405;P43405-2;P43403;Q8NFD2;P43403-3;P43403-2	TRUE	TRUE	39	NA	NA	-16.2384	-12.0641	-10.7957	-10.5624	-16.2775	NA	-16.2491	-13.6604	-14.0215	NA	-15.0699	NA	NA	NA	NA	NA	-18.1055	NA	-15.2696	-15.8533	NA	NA	NA	NA	NA	NA	NA	NA	NA	-18.1399	NA	NA	NA	NA
P46734	Adult_Bcells/Adult_Heart 3.69 0.0343;Adult_CD8Tcells/Adult_Heart 3.63 0.0463	2	MAP2K3	Dual specificity mitogen-activated protein kinase kinase 3 (MAP kinase kinase 3) (MAPKK 3) (EC 2.7.12.2) (MAPK/ERK kinase 3) (MEK 3) (Stress-activated protein kinase kinase 2) (SAPK kinase 2) (SAPKK-2) (SAPKK2)	ENSG00000034152	TFITIGDR(48-55);HAQSGTIMAVK(83-93);DVKPSNVLINK(190-200);QVVEEPSPQLPADR(280-293);LLMDLDINMR(107-116);TFYGALFR(125-132);FPYESWGTPFQQLK(266-279);MESPASSQPASMPQSK(1-16);ISCMSKPPAPNPTPPR(27-42);ATVNSQEQK(97-105);NMTIPEDILGEIAVSIVR(158-175);ALEHLHSK(176-183);LEHLHSK(177-183);MCDFGISGYLVDSVAK(206-221);INPELNQK(236-243);FSPEFVDFTAQCLR(294-307);MSYLELMEHPFFTLHK(314-329);KTDIAAFVK(332-340);TDIAAFVK(333-340…	TFITIGDR(P46734(48-55));HAQSGTIMAVK(P46734(83-93));DVKPSNVLINK(P46734(190-200));QVVEEPSPQLPADR(P46734(280-293));LLMDLDINMR(P46734(107-116));TFYGALFR(P46734(125-132);P52564(114-121));FPYESWGTPFQQLK(P46734(266-279));MESPASSQPASMPQSK(P46734(1-16));ISCMSKPPAPNPTPPR(P46734(27-42));ATVNSQEQK(P46734(97-105);P52564(86-94));NMTIPEDILGEIAVSIVR(P46734(158-175));ALEHLHSK(P46734(176-183);P52564(165-172));LEHL…	NA	TFITIGDR(unmodified);HAQSGTIMAVK(8|[35]oxidation[M]);DVKPSNVLINK(unmodified);QVVEEPSPQLPADR(unmodified);LLMDLDINMR(3|[35]oxidation[M]|9|[35]oxidation[M]);TFYGALFR(8|semi_tryptic|4|[4]carbamidomethyl[C]);FPYESWGTPFQQLK(unmodified);MESPASSQPASMPQSK(0|[1]Acetyl);ISCMSKPPAPNPTPPR(4|[35]oxidation[M]|3|[4]carbamidomethyl[C]);HAQSGTIMAVK(unmodified);ATVNSQEQK(unmodified);LLMDLDINMR(unmodified);NMTIPEDIL…	P46734;P46734-2;P46734-3;ENST00000496046_17_21284921_aTIS_110db1;ENST00000527123_17_21312142_aTIS_111db1;ENST00000627447_17_21284921_aTIS_110db1;P52564;P52564-2;P45985;P45985-2	TRUE	TRUE	46	NA	NA	-14.6296	-13.3078	-11.8518	-12.9917	-12.7053	NA	NA	-12.9521	-12.5932	NA	-14.52	-16.5601	-14.4826	NA	NA	NA	-16.2337	NA	-12.9384	NA	NA	NA	-16.4071	NA	NA	-15.1646	NA	-15.313	NA	-13.1807	NA	NA	NA	NA
P47756	Adult_Bcells/Adult_Liver 1.73 0.0168;Adult_CD4Tcells/Adult_Liver 1.71 0.0495;Adult_CD8Tcells/Adult_Liver 1.66 0.00993;Adult_Heart/Adult_Platelets -1.61 0.00888;Adult_Liver/Adult_NKcells -1.45 0.0311;Adult_Liver/Adult_Platelets -2.25 0.000586	6	CAPZB	F-actin-capping protein subunit beta (CapZ beta)	ENSG00000077549	SDQQLDCALDLMR(2-14);RLPPQQIEK(15-23);LPPQQIEK(16-23);NLSDLIDLVPSLCEDLLSSVDQPLK(24-48);DYLLCDYNR(58-66);KLEVEANNAFDQYR(95-108);LEVEANNAFDQYR(96-108);GCWDSIHVVEVQEK(146-159);SGSGTMNLGGSLTR(182-195);DETVSDCSPHIANIGR(200-215);STLNEIYFGK(226-235);DIVNGLR(238-244);DYLLCDYNRDGDSYR(58-72);SPWSNKYDPPLEDGAMPSAR(73-92);YDPPLEDGAMPSAR(79-92);PPLEDGAMPSAR(81-92);LTSTVMLWLQTNK(169-181);QMEKDETVSDCSPHIANIGR(196…	SDQQLDCALDLMR(P47756(2-14));RLPPQQIEK(P47756(15-23));LPPQQIEK(P47756(16-23));NLSDLIDLVPSLCEDLLSSVDQPLK(P47756(24-48));DYLLCDYNR(P47756(58-66));KLEVEANNAFDQYR(P47756(95-108));LEVEANNAFDQYR(P47756(96-108));GCWDSIHVVEVQEK(P47756(146-159));SGSGTMNLGGSLTR(P47756(182-195));DETVSDCSPHIANIGR(P47756(200-215));STLNEIYFGK(P47756(226-235));DIVNGLR(P47756(238-244));DYLLCDYNRDGDSYR(P47756(58-72));SPWSNKYDPPLED…	NA	SDQQLDCALDLMR(0|[1]Acetyl|12|[35]oxidation[M]|7|[4]carbamidomethyl[C]);RLPPQQIEK(unmodified);LPPQQIEK(unmodified);NLSDLIDLVPSLCEDLLSSVDQPLK(13|[4]carbamidomethyl[C]);DYLLCDYNR(5|[4]carbamidomethyl[C]);KLEVEANNAFDQYR(unmodified);LEVEANNAFDQYR(unmodified);GCWDSIHVVEVQEK(2|[4]carbamidomethyl[C]);SGSGTMNLGGSLTR(6|[35]oxidation[M]);DETVSDCSPHIANIGR(7|[4]carbamidomethyl[C]);STLNEIYFGK(unmodified);DIVNG…	P47756;P47756-2;ENST00000264203_1_19448914_aTIS_111db1;ENST00000375144_1_19419717_aTIS_111db1;ENST00000433834_1_19484279_aTIS_111db1	TRUE	TRUE	83	NA	-10.3315	-10.3045	-9.70969	-9.58964	-9.47403	-9.74081	-9.47944	-9.88227	-9.64886	-9.55449	-9.55457	-10.1075	-9.53457	-9.83567	-10.1632	-10.005	-10.2748	-10.3388	-10.0533	-10.7508	-9.81509	-10.5358	-10.4005	-10.6226	-10.5896	-11.2391	-10.5916	-10.7628	-10.0572	-11.2926	-10.7143	-11.4667	-11.7917	-10.0839	-10.6196
P60709	Adult_Adrenalgland/Adult_Heart 3.3 0.018;Adult_Bcells/Adult_Heart 4.07 0.00138;Adult_CD4Tcells/Adult_Heart 4.1 0.00621;Adult_CD8Tcells/Adult_Heart 4.22 0.000242;Adult_Frontalcortex/Adult_Heart 3.3 0.013;Adult_Heart/Adult_Kidney -3.34 0.0186;Adult_Heart/Adult_Liver -2.74 0.0284;Adult_Heart/Adult_Lung -4.09 0.00192;Adult_Heart/Adult_Monocytes -4.32 0.000672;Adult_Heart/Adult_NKcells -3.73 0.00132;A…	17	ACTB	Actin, cytoplasmic 1 (Beta-actin) [Cleaved into: Actin, cytoplasmic 1, N-terminally processed]	ENSG00000075624	AGFAGDDAPR(19-28);FAGDDAPR(21-28);DSYVGDEAQSK(51-61);SYVGDEAQSK(52-61);VAPEEHPVLLTEAPLNPK(96-113);QEYDESGPSIVHR(360-372);EYDESGPSIVHR(361-372);YDESGPSIVHR(362-372);DESGPSIVHR(363-372);ESGPSIVHR(364-372);SGPSIVHR(365-372);DDDIAALVVDNGSGMCK(2-18);AVFPSIVGR(29-37);AVFPSIVGRPR(29-39);HQGVMVGMGQK(40-50);DSYVGDEAQSKR(51-62);RGILTLK(62-68);YPIEHGIVTNWDDMEK(69-84);IWHHTFYNELR(85-95);IWHHTFYNELRVAPEEHPVLL…	AGFAGDDAPR(A5A3E0(719-728);P0CG38(719-728);P0CG39(682-691);P60709(19-28);P62736(21-30);P63261(19-28);P63267(20-29);P68032(21-30);P68133(21-30);Q6S8J3(719-728));FAGDDAPR(A5A3E0(721-728);P0CG38(721-728);P0CG39(684-691);P60709(21-28);P62736(23-30);P63261(21-28);P63267(22-29);P68032(23-30);P68133(23-30);Q6S8J3(721-728));DSYVGDEAQSK(P60709(51-61);P62736(53-63);P63261(51-61);P63267(52-62);P68032(53-63)…	NA	AGFAGDDAPR(unmodified);FAGDDAPR(2|semi_tryptic);DSYVGDEAQSK(unmodified);SYVGDEAQSK(1|semi_tryptic);VAPEEHPVLLTEAPLNPK(unmodified);QEYDESGPSIVHR(unmodified);EYDESGPSIVHR(1|semi_tryptic);YDESGPSIVHR(2|semi_tryptic);DESGPSIVHR(3|semi_tryptic);ESGPSIVHR(4|semi_tryptic);SGPSIVHR(5|semi_tryptic);DDDIAALVVDNGSGMCK(0|[1]Acetyl|15|[35]oxidation[M]|16|[4]carbamidomethyl[C]);AVFPSIVGR(unmodified);AVFPSIVGRP…	P60709;P63261;P0CG39;A5A3E0;P0CG38;Q6S8J3;P63267;P62736;P68032;P68133;P63267-2;ENST00000425660_7_5529657_aTIS_111db1;ENST00000572105_17_81512354_aTIS_100db1;ENST00000366683_1_229433115_aTIS_111db1;ENST00000409918_2_73901312_aTIS_100db1;ENST00000429756_2_73901312_aTIS_100db1;ENST00000573283_17_81512739_5UTR_111db1;ENST00000493945_7_5530558_5UTR_100db1;ENST00000644774_17_81512788_5UTR_100db1;ENST00…	TRUE	TRUE	81	-6.75692	-5.57812	-6.79082	-4.91721	-6.26666	-5.64601	-5.90756	-5.2451	-5.37806	-5.16151	-5.7608	-5.52224	-6.60125	-7.3344	-7.85314	-7.07941	-6.62988	-6.26525	-6.44554	-6.41238	-7.12824	-7.18251	-9.9728	-9.153	-9.37953	-10.1006	-9.78128	-6.48863	-5.99455	-6.52261	-7.22713	-7.45824	-6.17946	-6.88294	-5.59253	-5.29462
P61160	Adult_Adrenalgland/Adult_Bcells -2.53 0.00228;Adult_Adrenalgland/Adult_CD8Tcells -2.52 0.000714;Adult_Adrenalgland/Adult_Monocytes -2.68 0.00126;Adult_Adrenalgland/Adult_NKcells -3.13 3.95e-05;Adult_Adrenalgland/Adult_Platelets -2.49 0.00156;Adult_Bcells/Adult_Esophagus 2.04 0.0138;Adult_Bcells/Adult_Frontalcortex 1.63 0.0409;Adult_Bcells/Adult_Heart 3.54 6.86e-07;Adult_Bcells/Adult_Kidney 1.78 0…	71	ACTR2	Actin-related protein 2 (Actin-like protein 2)	ENSG00000138071	DLMVGDEASELR(54-65);HLWDYTFGPEK(87-97);ILLTEPPMNPTK(107-118);GYAFNHSADFETVR(201-214);LCYVGYNIEQEQK(220-232);HIVLSGGSTMYPGLPSR(300-316);KVVVCDNGTGFVK(7-19);VVVCDNGTGFVK(8-19);VGNIEIK(47-53);SMLEVNYPMENGIVR(66-80);RLDIAGR(181-187);VGYNIEQEQK(223-232);HMVFLGGAVLADIMK(352-366);DKDNFWMTR(367-375);VGNIEIKDLMVGDEASELR(47-65);NYPMENGIVR(71-80);HLWDYTFGPEKLNIDTR(87-103);TVLVESYTLPDGR(238-250);VLVESYTLPDGR…	DLMVGDEASELR(P61160(54-65));HLWDYTFGPEK(P61160(87-97));ILLTEPPMNPTK(P61160(107-118));GYAFNHSADFETVR(P61160(201-214));LCYVGYNIEQEQK(P61160(220-232));HIVLSGGSTMYPGLPSR(P61160(300-316));KVVVCDNGTGFVK(P61160(7-19));VVVCDNGTGFVK(P61160(8-19));VGNIEIK(P61160(47-53));SMLEVNYPMENGIVR(P61160(66-80));RLDIAGR(P61160(181-187));VGYNIEQEQK(P61160(223-232));HMVFLGGAVLADIMK(P61160(352-366));DKDNFWMTR(P61160(367-…	NA	DLMVGDEASELR(unmodified);DLMVGDEASELR(3|[35]oxidation[M]);HLWDYTFGPEK(unmodified);ILLTEPPMNPTK(8|[35]oxidation[M]);GYAFNHSADFETVR(unmodified);LCYVGYNIEQEQK(2|[4]carbamidomethyl[C]);HIVLSGGSTMYPGLPSR(10|[35]oxidation[M]);KVVVCDNGTGFVK(5|[4]carbamidomethyl[C]);VVVCDNGTGFVK(4|[4]carbamidomethyl[C]);VGNIEIK(unmodified);SMLEVNYPMENGIVR(2|[35]oxidation[M]|9|[35]oxidation[M]);ILLTEPPMNPTK(unmodified);RL…	P61160;P61160-2;ENST00000542850_2_65246530_aTIS_111db1;ENST00000542850_2_65255554_CDS_001db3;ENST00000542850_2_65255551_CDS_001db3;ENST00000476840_2_65227910_aTIS_111db1	TRUE	TRUE	83	-12.3905	-11.9774	-12.2768	-9.0987	-10.0888	-9.85306	-10.3601	-10.1017	-9.06865	-10.121	-10.2504	-9.32592	-11.1486	-11.9884	-12.344	-11.7357	-11.0816	-10.6628	-11.3295	-11.9293	-11.3716	-10.9683	-13.0441	-13.3942	-12.5029	NA	-13.9401	-11.1779	-11.6732	-11.5421	-11.5114	-11.3853	-11.2381	-12.6626	-11.0072	-10.391
P62873	Adult_Adrenalgland/Adult_Frontalcortex -4.46 0.000146;Adult_Adrenalgland/Adult_Platelets -2.7 0.0235;Adult_Adrenalgland/Adult_Retina -4.69 0.000173;Adult_Bcells/Adult_Frontalcortex -2.95 0.00387;Adult_Bcells/Adult_Heart 1.98 0.0249;Adult_Bcells/Adult_Retina -3.18 0.00331;Adult_CD4Tcells/Adult_Frontalcortex -2.48 0.0397;Adult_CD4Tcells/Adult_Heart 2.45 0.0175;Adult_CD4Tcells/Adult_Retina -2.71 0.0…	52	GNB1	Guanine nucleotide-binding protein G(I)/G(S)/G(T) subunit beta-1 (Transducin beta chain 1)	ENSG00000078369	ACADATLSQITNNIDPVGR(24-42);ELAGHTGYLSCCR(138-150);LFVSGACDASAK(198-209);ADQELMTYSHDNIICGITSVSFSK(257-280);LLLAGYDDFNCNVWDALK(284-301);QEAEQLK(9-15);LIIWDSYTTNK(79-89);AGVLAGHDNR(305-314);ATGSWDSFLK(328-337);TGSWDSFLK(329-337);KACADATLSQITNNIDPVGR(23-42);ADATLSQITNNIDPVGR(26-42);TLSQITNNIDPVGR(29-42);IYAMHWGTDSR(58-68);LLVSASQDGK(69-78);VHAIPLR(90-96);VSCLGVTDDGMAVATGSWDSFLK(315-337);GVLAGHDNR(306…	ACADATLSQITNNIDPVGR(P62873(24-42));ELAGHTGYLSCCR(P62873(138-150));LFVSGACDASAK(P62873(198-209));ADQELMTYSHDNIICGITSVSFSK(P62873(257-280));LLLAGYDDFNCNVWDALK(P62873(284-301));QEAEQLK(P16520(9-15);P62873(9-15));LIIWDSYTTNK(P62873(79-89);P62879(79-89);Q9HAV0(79-89));AGVLAGHDNR(P62873(305-314);P62879(305-314);Q9HAV0(305-314));ATGSWDSFLK(P16520(328-337);P62873(328-337);P62879(328-337));TGSWDSFLK(P1652…	NA	ACADATLSQITNNIDPVGR(2|[4]carbamidomethyl[C]);ELAGHTGYLSCCR(11|[4]carbamidomethyl[C]|12|[4]carbamidomethyl[C]);LFVSGACDASAK(7|[4]carbamidomethyl[C]);ADQELMTYSHDNIICGITSVSFSK(6|[35]oxidation[M]|15|[4]carbamidomethyl[C]);LLLAGYDDFNCNVWDALK(11|[4]carbamidomethyl[C]);QEAEQLK(unmodified);ADQELMTYSHDNIICGITSVSFSK(15|[4]carbamidomethyl[C]);LIIWDSYTTNK(unmodified);AGVLAGHDNR(unmodified);ATGSWDSFLK(13|semi…	P62873;P62873-2;ENST00000615252_1_1804548_aTIS_111db1;P16520;P16520-2;ENST00000435982_12_6841288_aTIS_011db2;P62879;Q9HAV0;ENST00000436220_7_100676729_aTIS_111db1;ENST00000424361_7_100673807_5UTR_100db1;P62879-2	TRUE	TRUE	82	NA	-12.3497	-13.4627	-11.6934	-11.5361	-10.9623	-11.1669	-10.6866	-10.2604	-11.7592	-12.6227	-11.5727	-10.7092	-10.5999	-12.8683	-11.9824	-11.9196	-8.19313	-8.52833	-8.61014	-10.668	-10.1276	-11.6615	-12.9185	-15.3777	-12.3998	-14.5347	-11.5502	-10.9103	-10.5832	-12.4363	-13.9168	NA	-12.7979	-11.3795	-10.5742
P62993	Adult_Bcells/Adult_Heart 1.85 0.0245;Adult_Bcells/Adult_Liver 1.96 0.0496;Adult_Frontalcortex/Adult_Platelets -2.03 0.0278;Adult_Heart/Adult_Monocytes -2.3 0.00449;Adult_Heart/Adult_NKcells -1.56 0.0469;Adult_Heart/Adult_Platelets -2.68 0.000753;Adult_Liver/Adult_Monocytes -2.41 0.0108;Adult_Liver/Adult_Platelets -2.79 0.00155;Adult_Lung/Adult_Platelets -2.43 0.00967;Adult_Monocytes/Adult_Pancrea…	13	GRB2	Growth factor receptor-bound protein 2 (Adapter protein GRB2) (Protein Ash) (SH2/SH3 adapter GRB2)	ENSG00000177885	ATADDELSFK(11-20);VLNEECDQNWYK(27-38);QRHDGAFLIR(77-86);HDGAFLIR(79-86);ESESAPGDFSLSVK(87-100);FGNDVQHFK(101-109);YFLWVVK(118-124);FNSLNELVDYHR(125-136);NQQIFLR(143-149);NYIEMKPHPWFFGK(51-64);PHPWFFGK(57-64);AKAEEMLSK(68-76);AEEMLSK(70-76);GDFIHVMDNSDPNWWK(180-195);NYVTPVNR(208-215);ATADDELSFKR(11-21);RGDFIHVMDNSDPNWWK(179-195);NSLNELVDYHR(126-136);SLNELVDYHR(127-136);DIEQVPQQPTYVQALFDFDPQEDGELGF…	ATADDELSFK(P62993(11-20));VLNEECDQNWYK(P62993(27-38));QRHDGAFLIR(P62993(77-86));HDGAFLIR(P62993(79-86));ESESAPGDFSLSVK(P62993(87-100));FGNDVQHFK(P62993(101-109));YFLWVVK(P62993(118-124));FNSLNELVDYHR(P62993(125-136));NQQIFLR(P62993(143-149));NYIEMKPHPWFFGK(P62993(51-64));PHPWFFGK(P62993(57-64));AKAEEMLSK(P62993(68-76));AEEMLSK(P62993(70-76));GDFIHVMDNSDPNWWK(P62993(180-195));NYVTPVNR(P62993(208-2…	NA	ATADDELSFK(unmodified);VLNEECDQNWYK(6|[4]carbamidomethyl[C]);QRHDGAFLIR(unmodified);HDGAFLIR(unmodified);ESESAPGDFSLSVK(unmodified);FGNDVQHFK(unmodified);YFLWVVK(unmodified);FNSLNELVDYHR(unmodified);NQQIFLR(unmodified);NYIEMKPHPWFFGK(5|[35]oxidation[M]);PHPWFFGK(unmodified);AKAEEMLSK(6|[35]oxidation[M]);AEEMLSK(4|[35]oxidation[M]);GDFIHVMDNSDPNWWK(unmodified);NYVTPVNR(unmodified);ATADDELSFKR(unmo…	P62993;P62993-2;ENST00000578961_17_75393628_aTIS_111db1	TRUE	TRUE	80	NA	-11.1169	-12.1868	-11.0456	-10.5321	-10.7999	-11.2049	-10.9075	-13.7	-11.7894	-10.8319	-9.54634	-11.8427	-11.7129	-11.4835	-12.3346	-11.1722	-11.4462	-13.097	-11.438	-11.9132	-11.8017	-12.5986	-12.5337	NA	-12.5593	-12.8869	-11.3174	-12.0351	-11.6358	-12.1104	-13.1315	NA	-13.0245	-11.7317	-14.1743
P63279	Adult_Bcells/Adult_Frontalcortex 3.09 0.00691;Adult_Bcells/Adult_Gallbladder 3.89 0.0302;Adult_Bcells/Adult_Heart 3.06 0.00161;Adult_Bcells/Adult_Liver 2.64 0.0317;Adult_Bcells/Adult_Spinalcord 3.16 0.0184;Adult_CD4Tcells/Adult_Frontalcortex 3.03 0.0235;Adult_CD4Tcells/Adult_Heart 3 0.00882;Adult_CD4Tcells/Adult_Spinalcord 3.1 0.0424;Adult_CD8Tcells/Adult_Frontalcortex 2.28 0.0461;Adult_CD8Tcells…	15	UBE2I	SUMO-conjugating enzyme UBC9 (EC 2.3.2.-) (RING-type E3 SUMO transferase UBC9) (SUMO-protein ligase) (Ubiquitin carrier protein 9) (Ubiquitin carrier protein I) (Ubiquitin-conjugating enzyme E2 I) (Ubiquitin-protein ligase I) (p18)	ENSG00000103275	KDHPFGFVAVPTK(18-30);DHPFGFVAVPTK(19-30);NPDGTMNLMNWECAIPGK(31-48);NPDGTMNLMNWECAIPGKK(31-49);GTPWEGGLFK(50-59);MLFKDDYPSSPPK(62-74);KGTPWEGGLFK(49-59);DDYPSSPPK(66-74);DGTMNLMNWECAIPGK(33-48);FEPPLFHPNVYPSGTVCLSILEEDK(77-101);VYPSGTVCLSILEEDK(86-101);LSILEEDK(94-101);DWRPAITIK(102-110);PWEGGLFK(52-59);CLSILEEDK(93-101);GTVCLSILEEDK(90-101);SGIALSR(2-8)	KDHPFGFVAVPTK(P63279(18-30));DHPFGFVAVPTK(P63279(19-30));NPDGTMNLMNWECAIPGK(P63279(31-48));NPDGTMNLMNWECAIPGKK(P63279(31-49));GTPWEGGLFK(P63279(50-59));MLFKDDYPSSPPK(P63279(62-74));KGTPWEGGLFK(P63279(49-59));DDYPSSPPK(P63279(66-74));DGTMNLMNWECAIPGK(P63279(33-48));FEPPLFHPNVYPSGTVCLSILEEDK(P63279(77-101));VYPSGTVCLSILEEDK(P63279(86-101));LSILEEDK(P63279(94-101));DWRPAITIK(P63279(102-110));PWEGGLF…	NA	KDHPFGFVAVPTK(unmodified);DHPFGFVAVPTK(unmodified);NPDGTMNLMNWECAIPGK(6|[35]oxidation[M]|13|[4]carbamidomethyl[C]);NPDGTMNLMNWECAIPGKK(13|[4]carbamidomethyl[C]);GTPWEGGLFK(unmodified);MLFKDDYPSSPPK(unmodified);KGTPWEGGLFK(unmodified);DDYPSSPPK(unmodified);NPDGTMNLMNWECAIPGK(6|[35]oxidation[M]|9|[35]oxidation[M]|13|[4]carbamidomethyl[C]);NPDGTMNLMNWECAIPGKK(6|[35]oxidation[M]|9|[35]oxidation[M]|13…	P63279;ENST00000402301_16_1314031_aTIS_111db1;ENST00000397514_16_1309746_5UTR_100db1;ENST00000397514_16_1309737_5UTR_111db1;ENST00000562482_16_1314079_ntr_100db1;ENST00000568288_16_1309654_ntr_100db1;ENST00000568209_16_1309746_ntr_100db1;ENST00000568209_16_1309737_ntr_100db1	TRUE	TRUE	75	NA	NA	-12.4946	-10.2983	-10.1201	-11.2046	-10.6268	-10.5809	NA	-10.7605	-10.5171	-12.789	-11.9255	-11.8401	-11.7627	-12.8768	NA	-13.9884	-12.9288	-13.9803	NA	-14.4314	-12.7258	-14.3979	-13.6871	-11.7796	-15.4291	-12.4446	-12.3549	-12.5931	-12.6526	-13.3258	NA	-13.5667	-12.0109	NA
P68104	Adult_Adrenalgland/Adult_Frontalcortex 3.24 0.00414;Adult_Adrenalgland/Adult_Heart 4.88 2.13e-06;Adult_Adrenalgland/Adult_Platelets 2.53 0.0269;Adult_Bcells/Adult_Frontalcortex 2.43 0.0139;Adult_Bcells/Adult_Heart 4.08 1.88e-06;Adult_CD4Tcells/Adult_Heart 3.86 0.000103;Adult_CD8Tcells/Adult_Frontalcortex 2.88 0.00124;Adult_CD8Tcells/Adult_Heart 4.53 1.04e-08;Adult_CD8Tcells/Adult_Platelets 2.17 0…	34	EEF1A1	Elongation factor 1-alpha 1 (EF-1-alpha-1) (Elongation factor Tu) (EF-Tu) (Eukaryotic elongation factor 1 A-1) (eEF1A-1) (Leukocyte receptor cluster member 7)	ENSG00000156508	THINIVVIGHVDSGK(6-20);STTTGHLIYK(21-30);YYVTIIDAPGHR(85-96);YYVTIIDAPGHRDFIK(85-100);NMITGTSQADCAVLIVAAGVGEFEAGISK(101-129);EHALLAYTLGVK(135-146);QLIVGVNK(147-154);EVSTYIK(173-179);KDGNASGTTLLEALDCILPPTRPTDK(219-244);DGNASGTTLLEALDCILPPTRPTDK(220-244);DGNASGTTLLEALDCILPPTRPTDKPLR(220-247);PLRLPLQDVYK(245-255);LPLQDVYK(248-255);IGGIGTVPVGR(256-266);VETGVLKPGMVVTFAPVNVTTEVK(267-290);SGDAAIVDMVPGKPM…	THINIVVIGHVDSGK(P68104(6-20);Q05639(6-20);Q5VTE0(6-20));STTTGHLIYK(P68104(21-30);Q05639(21-30);Q5VTE0(21-30));YYVTIIDAPGHR(P68104(85-96);Q5VTE0(85-96));YYVTIIDAPGHRDFIK(P68104(85-100);Q5VTE0(85-100));NMITGTSQADCAVLIVAAGVGEFEAGISK(P68104(101-129);Q05639(101-129);Q5VTE0(101-129));EHALLAYTLGVK(P68104(135-146);Q05639(135-146);Q5VTE0(135-146));QLIVGVNK(P68104(147-154);Q05639(147-154);Q5VTE0(147-154));…	NA	THINIVVIGHVDSGK(unmodified);STTTGHLIYK(unmodified);YYVTIIDAPGHR(unmodified);YYVTIIDAPGHRDFIK(unmodified);NMITGTSQADCAVLIVAAGVGEFEAGISK(2|[35]oxidation[M]|11|[4]carbamidomethyl[C]);EHALLAYTLGVK(unmodified);QLIVGVNK(unmodified);EVSTYIK(unmodified);KDGNASGTTLLEALDCILPPTRPTDK(16|[4]carbamidomethyl[C]);DGNASGTTLLEALDCILPPTRPTDK(15|[4]carbamidomethyl[C]);DGNASGTTLLEALDCILPPTRPTDKPLR(15|[4]carbamidometh…	P68104;Q5VTE0;Q05639;P68104-2;ENST00000610520_6_73520026_aTIS_111db1;ENST00000615060_6_73520026_aTIS_111db1;ENST00000436459_9_133019492_ntr_100db1;ENST00000488500_6_73520020_ntr_100db1;ENST00000434005_7_22511993_ntr_100db1;ENST00000434005_7_22511999_ntr_011db2;ENST00000415278_1_96446942_ntr_100db1;ENST00000488500_6_73519999_ntr_100db1;ENST00000325349_12_16990727_ntr_100db1;ENST00000509116_4_13504…	TRUE	TRUE	83	NA	-7.27159	-8.06067	-8.22886	-9.196	-7.99529	-9.65879	-7.72033	-7.65577	-8.834	-8.39502	-7.20769	-9.62004	-8.5095	-9.57368	-8.87021	-7.5004	-10.127	-11.1075	-11.4693	-8.90389	-8.06647	-13.2738	-13.3609	-12.2965	-11.6495	-12.1697	-9.84962	-7.73869	-8.15234	-9.64597	-8.53134	-8.17501	-7.5859	-10.1438	-8.87219
Q01518	Adult_Adrenalgland/Adult_Heart 2.37 0.0199;Adult_Adrenalgland/Adult_Platelets -2.49 0.0247;Adult_Bcells/Adult_Heart 3.71 6.58e-06;Adult_Bcells/Adult_Liver 2.41 0.00936;Adult_Bcells/Adult_Urinarybladder 2.13 0.0426;Adult_CD4Tcells/Adult_Heart 3.93 5.03e-05;Adult_CD4Tcells/Adult_Liver 2.63 0.0162;Adult_CD8Tcells/Adult_Frontalcortex 1.81 0.0425;Adult_CD8Tcells/Adult_Heart 4.06 7.47e-08;Adult_CD8Tcel…	46	CAP1	Adenylyl cyclase-associated protein 1 (CAP 1)	ENSG00000131236	AGAAPYVQAFDSLLAGPVAEYLK(38-60);ALLVTASQCQQPAENK(85-100);LSDLLAPISEQIK(101-113);LFNHLSAVSESIQALGWVAMAPK(127-149);EFHTTGLAWSK(199-209);PFSAPKPQTSPSPK(299-312);KEPAVLELEGK(317-327);EPAVLELEGK(318-327);VENQENVSNLVIEDTELK(331-348);CVNTTLQIK(356-364);INSITVDNCK(367-376);LGLVFDDVVGIVEIINSK(378-395);VPTISINK(405-412);NSLDCEIVSAK(423-433);ADMQNLVER(2-10);LEAVSHTSDMHR(18-29);EAVSHTSDMHR(19-29);AVSHTSDMHR(2…	AGAAPYVQAFDSLLAGPVAEYLK(Q01518(38-60));ALLVTASQCQQPAENK(Q01518(85-100));LSDLLAPISEQIK(Q01518(101-113));LFNHLSAVSESIQALGWVAMAPK(Q01518(127-149));EFHTTGLAWSK(Q01518(199-209));PFSAPKPQTSPSPK(Q01518(299-312));KEPAVLELEGK(Q01518(317-327));EPAVLELEGK(Q01518(318-327));VENQENVSNLVIEDTELK(Q01518(331-348));CVNTTLQIK(Q01518(356-364));INSITVDNCK(Q01518(367-376));LGLVFDDVVGIVEIINSK(Q01518(378-395));VPTISINK(Q…	NA	AGAAPYVQAFDSLLAGPVAEYLK(unmodified);ALLVTASQCQQPAENK(9|[4]carbamidomethyl[C]);LSDLLAPISEQIK(unmodified);LFNHLSAVSESIQALGWVAMAPK(20|[35]oxidation[M]);EFHTTGLAWSK(unmodified);PFSAPKPQTSPSPK(unmodified);KEPAVLELEGK(unmodified);EPAVLELEGK(unmodified);VENQENVSNLVIEDTELK(unmodified);CVNTTLQIK(1|[4]carbamidomethyl[C]);INSITVDNCK(9|[4]carbamidomethyl[C]);LGLVFDDVVGIVEIINSK(unmodified);VPTISINK(unmodified…	Q01518;ENST00000372792_1_40059335_5UTR_100db1;ENST00000372805_1_40040797_5UTR_101db1;ENST00000372792_1_40040797_5UTR_101db1;Q01518-2;ENST00000372798_1_40059335_5UTR_100db1;ENST00000340450_1_40040797_5UTR_101db1;ENST00000372798_1_40040797_5UTR_101db1;P40123;P40123-3;P40123-2;ENST00000489374_6_17421556_aTIS_111db1;ENST00000611958_6_17421556_aTIS_111db1;ENST00000616440_6_17421556_aTIS_111db1;ENST000…	TRUE	TRUE	83	NA	-10.4535	-10.7606	-9.61779	-9.6344	-8.53783	-9.21484	-8.86778	-9.40397	-8.97749	-8.21435	-9.05508	-10.7441	-9.95777	-9.98144	-9.97298	-10.9239	-10.1841	-10.7678	-11.2225	-10.4079	-9.34697	-11.9919	-12.1785	-13.8601	-14.6895	-12.1592	-11.2253	-10.7279	-10.2114	-11.0707	-10.9932	-13.8297	-10.8089	-10.3765	-12.9826
Q13045	Adult_Adrenalgland/Adult_Platelets -3.87 0.00325;Adult_Bcells/Adult_Heart 3.26 0.00491;Adult_CD4Tcells/Adult_Heart 2.97 0.0303;Adult_CD8Tcells/Adult_Heart 2.66 0.0131;Adult_Esophagus/Adult_Platelets -3.26 0.0132;Adult_Frontalcortex/Adult_Platelets -3.61 0.00503;Adult_Gallbladder/Adult_Platelets -3.09 0.0452;Adult_Heart/Adult_Monocytes -3.07 0.00809;Adult_Heart/Adult_NKcells -2.44 0.0268;Adult_Hea…	14	FLII	Protein flightless-1 homolog	ENSG00000177731	EGEEATAEAEEK(963-974);VGLGLGYLELPQINYK(731-746);LEHLSVSHNNLTTLHGELSSLPSLR(58-82);LDDLSVLDLSHNQLTECPR(103-121);LVHLQTLVLNGNPLLHAQLR(173-192);QLPAMTALQTLHLR(193-206);VPECLYTLPSLR(238-249);NQLTSLPSAICK(279-290);LAGASPATVAAAAAAGSGPK(402-421);GMSDVAQEK(448-456);RWDQGLEKPR(475-484);WDQGLEKPR(476-484);FYEADCYIVLK(522-532);ACSAIHAVNLR(559-569);NYLGAECR(570-577);FVFLLDR(646-652);GAQATLSSTTK(661-671);VELMP…	EGEEATAEAEEK(Q13045(963-974));VGLGLGYLELPQINYK(Q13045(731-746));LEHLSVSHNNLTTLHGELSSLPSLR(Q13045(58-82));LDDLSVLDLSHNQLTECPR(Q13045(103-121));LVHLQTLVLNGNPLLHAQLR(Q13045(173-192));QLPAMTALQTLHLR(Q13045(193-206));VPECLYTLPSLR(Q13045(238-249));NQLTSLPSAICK(Q13045(279-290));LAGASPATVAAAAAAGSGPK(Q13045(402-421));GMSDVAQEK(Q13045(448-456));RWDQGLEKPR(Q13045(475-484));WDQGLEKPR(Q13045(476-484));FYEADCY…	NA	EGEEATAEAEEK(unmodified);VGLGLGYLELPQINYK(unmodified);LEHLSVSHNNLTTLHGELSSLPSLR(unmodified);LDDLSVLDLSHNQLTECPR(17|[4]carbamidomethyl[C]);LVHLQTLVLNGNPLLHAQLR(unmodified);QLPAMTALQTLHLR(unmodified);VPECLYTLPSLR(4|[4]carbamidomethyl[C]);NQLTSLPSAICK(11|[4]carbamidomethyl[C]);LAGASPATVAAAAAAGSGPK(unmodified);GMSDVAQEK(unmodified);RWDQGLEKPR(unmodified);WDQGLEKPR(unmodified);FYEADCYIVLK(6|[4]carbami…	Q13045;Q13045-2;Q13045-3;ENST00000578558_17_18258690_aTIS_111db1;ENST00000577626_17_18254630_aTIS_100db1;ENST00000628188_17_18258690_aTIS_110db1	TRUE	TRUE	79	-16.0779	-17.5717	-14.0148	-13.9561	-12.9302	-12.2604	-12.3937	-14.2785	-13.341	-12.9909	-12.4784	-15.7947	-13.8057	-14.5239	-12.8939	-15.2976	-17.627	-16.9941	-15.297	-14.5709	-14.0986	-16.1152	-13.9242	-17.4036	-15.4705	NA	-18.4348	-13.3348	-17.168	-16.1837	-14.0733	-13.647	NA	-16.5724	-13.6016	NA
Q13867	Adult_Adrenalgland/Adult_Platelets -2.67 0.0189;Adult_Bcells/Adult_Heart 2.06 0.0196;Adult_CD4Tcells/Adult_Heart 2.53 0.0129;Adult_CD8Tcells/Adult_Heart 2.36 0.00325;Adult_CD8Tcells/Adult_Liver 1.96 0.0414;Adult_Heart/Adult_Monocytes -2.23 0.0107;Adult_Heart/Adult_NKcells -2.18 0.00715;Adult_Heart/Adult_Ovary -2.37 0.0245;Adult_Heart/Adult_Platelets -3.05 0.000361;Adult_Liver/Adult_Platelets -2.6…	10	BLMH	Bleomycin hydrolase (BH) (BLM hydrolase) (BMH) (EC 3.4.22.40)	ENSG00000108578	IGPITPLEFYR(245-255);VAALIQK(11-17);AQHVFQHAVPQEGKPITNQK(49-68);EHVKPLFNMEDK(256-267);LYTVEYLSNMVGGR(283-296);VENSWGEDHGHK(394-405);LNSDPQFVLAQNVGTTHDLLDICLK(18-42);AQHVFQHAVPQEGK(49-62);RMNDILNHK(176-184);MNDILNHK(177-184);NLVHSGATK(194-202);GEISATQDVMMEEIFR(203-218);ICLVNDPR(268-275);ICLVNDPRPQHK(268-279);TLYNNQPIDFLK(298-309);DGEAVWFGCDVGK(318-330);LGLSDMNLYDHELVFGVSLK(336-355);CWIFSCLNVMR(73-…	IGPITPLEFYR(Q13867(245-255));VAALIQK(Q13867(11-17));AQHVFQHAVPQEGKPITNQK(Q13867(49-68));EHVKPLFNMEDK(Q13867(256-267));LYTVEYLSNMVGGR(Q13867(283-296));VENSWGEDHGHK(Q13867(394-405));LNSDPQFVLAQNVGTTHDLLDICLK(Q13867(18-42));AQHVFQHAVPQEGK(Q13867(49-62));RMNDILNHK(Q13867(176-184));MNDILNHK(Q13867(177-184));NLVHSGATK(Q13867(194-202));GEISATQDVMMEEIFR(Q13867(203-218));ICLVNDPR(Q13867(268-275));ICLVNDPR…	NA	IGPITPLEFYR(unmodified);VAALIQK(unmodified);AQHVFQHAVPQEGKPITNQK(unmodified);EHVKPLFNMEDK(unmodified);LYTVEYLSNMVGGR(unmodified);VENSWGEDHGHK(unmodified);LNSDPQFVLAQNVGTTHDLLDICLK(23|[4]carbamidomethyl[C]);AQHVFQHAVPQEGK(unmodified);RMNDILNHK(unmodified);MNDILNHK(1|[35]oxidation[M]);NLVHSGATK(unmodified);GEISATQDVMMEEIFR(unmodified);ICLVNDPR(2|[4]carbamidomethyl[C]);ICLVNDPRPQHK(2|[4]carbamidomet…	Q13867;ENST00000261714_17_30291858_5UTR_111db1;ENST00000577290_17_30291819_aTIS_111db1;ENST00000578090_17_30291819_aTIS_111db1;ENST00000582749_17_30291858_ntr_111db1	TRUE	TRUE	78	NA	-16.0919	-14.1725	-13.6987	-12.7929	-13.8681	-12.6267	-13.3293	-13.7682	-13.08	-12.4581	-13.3149	-13.9109	-13.7811	-13.8736	-15.4028	-13.8253	-14.9294	-12.5372	-15.0912	NA	-13.9573	-15.2518	NA	-15.7981	-15.6275	-15.3701	-14.5555	-12.9878	-13.534	NA	-13.5716	-15.0896	-16.6776	NA	-13.6575
Q15036	Adult_Adrenalgland/Adult_Monocytes -3.8 0.0477	1	SNX17	Sorting nexin-17	ENSG00000115234	LPGQQLR(303-309);LFSLTPAEVEQR(64-75);SLEVLLSNGQK(118-128);YSQLLGLHEQLR(37-48);QDPLLGSSETFNSFLR(88-103);VLVNVLTSDQTEDVLEAVAAK(129-149);EKEDGAFSFVR(167-177);SYWDSAYDDDVMENR(204-218);VTSSVPLPSGSTSSPGR(323-339);LELAFEYLMSK(346-356);SPPLLESPDATR(415-426);LSAVSLR(436-442);MHFSIPETESR(1-11);EDGAFSFVR(169-177);LQEFELPYVSVTSLR(179-193);GWILVTK(235-241);SAGNSELSLQLR(291-302);AQQETQQVPTEEVSLEVLLSNGQK(105-12…	LPGQQLR(Q15036(303-309));LFSLTPAEVEQR(Q15036(64-75));SLEVLLSNGQK(Q15036(118-128));YSQLLGLHEQLR(Q15036(37-48));QDPLLGSSETFNSFLR(Q15036(88-103));VLVNVLTSDQTEDVLEAVAAK(Q15036(129-149));EKEDGAFSFVR(Q15036(167-177));SYWDSAYDDDVMENR(Q15036(204-218));VTSSVPLPSGSTSSPGR(Q15036(323-339));LELAFEYLMSK(Q15036(346-356));SPPLLESPDATR(Q15036(415-426));LSAVSLR(Q15036(436-442));MHFSIPETESR(Q15036(1-11));EDGAFSFVR(…	NA	LPGQQLR(unmodified);LFSLTPAEVEQR(unmodified);SLEVLLSNGQK(13|semi_tryptic);YSQLLGLHEQLR(unmodified);QDPLLGSSETFNSFLR(unmodified);VLVNVLTSDQTEDVLEAVAAK(unmodified);EKEDGAFSFVR(unmodified);SYWDSAYDDDVMENR(unmodified);VTSSVPLPSGSTSSPGR(unmodified);LELAFEYLMSK(9|[35]oxidation[M]);SPPLLESPDATR(unmodified);LSAVSLR(unmodified);MHFSIPETESR(0|[1]Acetyl|1|[35]oxidation[M]);EDGAFSFVR(unmodified);LQEFELPYVSVT…	Q15036;Q15036-2;ENST00000427123_2_27370744_aTIS_111db1;ENST00000440760_2_27370744_aTIS_111db1;ENST00000453453_2_27370744_aTIS_111db1	TRUE	TRUE	55	NA	NA	-17.3892	-14.3304	-13.4771	-14.4295	-13.384	NA	NA	-14.2263	-14.6748	NA	-14.6358	-16.9978	NA	NA	NA	-15.5611	-14.212	-17.138	-14.8356	-17.0041	NA	NA	NA	NA	NA	-15.6023	-16.735	-15.1658	-15.2253	-14.2464	NA	-16.7244	NA	NA
Q15057	Adult_Bcells/Adult_Colon 3.42 0.0288;Adult_Bcells/Adult_Frontalcortex 2.54 0.0409;Adult_Bcells/Adult_Gallbladder 3.37 0.0263;Adult_Bcells/Adult_Kidney 4.12 0.00314;Adult_Bcells/Adult_Liver 3.12 0.033;Adult_Bcells/Adult_Prostate 3.32 0.0392;Adult_CD8Tcells/Adult_Kidney 3.62 0.00889	7	ACAP2	Arf-GAP with coiled-coil, ANK repeat and PH domain-containing protein 2 (Centaurin-beta-2) (Cnt-b2)	ENSG00000114331	AQLQNFVK(107-114);LVVDAAK(227-233);WFSIQNNQLVYQK(288-300);AVQTSIATAYR(355-365);SSPSTGSLDSGNESK(378-392);LMCELGNDVINR(466-477);QDSSMFLDSK(593-602);HLNPGLQLYR(603-612);KMTVDFEECLKDSPR(2-16);AALEEVEGDVAELELK(19-34);MTVDFEECLKDSPR(3-16);LCIAMIDTGK(41-50);AFCVANK(51-57);DLAQYSSNDAVVETSLTK(65-82);SNDAVVETSLTK(71-82);TILFDQTQR(95-103);VSEEKENALVK(130-140);QHEVEEATNILTATR(149-163);DLGAQLDR(219-226);LEYNV…	AQLQNFVK(Q15057(107-114));LVVDAAK(Q15057(227-233));WFSIQNNQLVYQK(Q15057(288-300));AVQTSIATAYR(Q15057(355-365));SSPSTGSLDSGNESK(Q15057(378-392));LMCELGNDVINR(Q15057(466-477));QDSSMFLDSK(Q15057(593-602));HLNPGLQLYR(Q15057(603-612));KMTVDFEECLKDSPR(Q15057(2-16));AALEEVEGDVAELELK(Q15057(19-34));MTVDFEECLKDSPR(Q15057(3-16));LCIAMIDTGK(Q15057(41-50));AFCVANK(Q15057(51-57));DLAQYSSNDAVVETSLTK(Q15057(65-…	NA	AQLQNFVK(unmodified);LVVDAAK(unmodified);WFSIQNNQLVYQK(unmodified);AVQTSIATAYR(unmodified);SSPSTGSLDSGNESK(unmodified);LMCELGNDVINR(3|[4]carbamidomethyl[C]);QDSSMFLDSK(unmodified);HLNPGLQLYR(unmodified);KMTVDFEECLKDSPR(9|[4]carbamidomethyl[C]);AALEEVEGDVAELELK(unmodified);MTVDFEECLKDSPR(8|[4]carbamidomethyl[C]);LCIAMIDTGK(2|[4]carbamidomethyl[C]);AFCVANK(3|[4]carbamidomethyl[C]);DLAQYSSNDAVVETSLT…	Q15057;ENST00000618471_3_195442847_aTIS_111db1;Q96P50;Q96P50-4;Q96P50-1;Q15027	TRUE	TRUE	57	NA	NA	-15.1163	-13.0576	-12.6462	-12.642	-12.9267	-16.2731	-13.9571	-13.1169	-12.7872	NA	-14.6848	-17.7249	-14.6475	NA	NA	-15.2882	-15.3985	-15.2801	-14.5627	-17.7312	NA	NA	NA	NA	NA	-16.3294	NA	-17.4779	-15.9524	-15.848	NA	NA	-14.8957	NA
Q7Z434	Adult_Bcells/Adult_Gallbladder 2.6 0.0357;Adult_Bcells/Adult_Platelets -2.11 0.0403;Adult_CD4Tcells/Adult_Gallbladder 3.12 0.0314;Adult_CD8Tcells/Adult_Frontalcortex 2.42 0.0292;Adult_CD8Tcells/Adult_Gallbladder 3.73 0.00136;Adult_CD8Tcells/Adult_Retina 3.12 0.0483;Adult_CD8Tcells/Adult_Spinalcord 2.81 0.0137;Adult_CD8Tcells/Adult_Urinarybladder 2.83 0.0165;Adult_Colon/Adult_Platelets -2.45 0.044…	22	MAVS	Mitochondrial antiviral-signaling protein (MAVS) (CARD adapter inducing interferon beta) (Cardif) (Interferon beta promoter stimulator protein 1) (IPS-1) (Putative NF-kappa-B-activating protein 031N) (Virus-induced-signaling adapter) (VISA)	ENSG00000088888	GPVSPSVSFQPLAR(219-232);VPTTLMPVNTVALK(298-311);VPANPASVSTVPSK(312-325);LPTSSKPPGAVPSNALTNPAPSK(326-348);VPTSMVLTK(363-371);VSASTVPTDGSSR(372-384);GCELVDLADEVASVYQSYQPR(78-98);LPINSTR(349-355);VSPSVSFQPLAR(221-232);ANPASVSTVPSK(314-325);DTLWHLFNTLQR(53-64);RPGWVEYFIAALR(65-77);TSDRPPDPLEPPSLPAER(99-116);LPTSSKPPGAVPSNALTNPAPSKLPINSTR(326-355);NEETPAAPTPAGATGGSSAWLDSSSENR(385-412);ATCTLSGNR(44-52)…	GPVSPSVSFQPLAR(Q7Z434(219-232));VPTTLMPVNTVALK(Q7Z434(298-311));VPANPASVSTVPSK(Q7Z434(312-325));LPTSSKPPGAVPSNALTNPAPSK(Q7Z434(326-348));VPTSMVLTK(Q7Z434(363-371));VSASTVPTDGSSR(Q7Z434(372-384));GCELVDLADEVASVYQSYQPR(Q7Z434(78-98));LPINSTR(Q7Z434(349-355));VSPSVSFQPLAR(Q7Z434(221-232));ANPASVSTVPSK(Q7Z434(314-325));DTLWHLFNTLQR(Q7Z434(53-64));RPGWVEYFIAALR(Q7Z434(65-77));TSDRPPDPLEPPSLPAER(Q7Z434…	NA	GPVSPSVSFQPLAR(unmodified);VPTTLMPVNTVALK(unmodified);VPANPASVSTVPSK(unmodified);LPTSSKPPGAVPSNALTNPAPSK(unmodified);VPTSMVLTK(unmodified);VSASTVPTDGSSR(unmodified);GCELVDLADEVASVYQSYQPR(2|[4]carbamidomethyl[C]);LPINSTR(unmodified);VPTSMVLTK(5|[35]oxidation[M]);VPTTLMPVNTVALK(6|[35]oxidation[M]);VSPSVSFQPLAR(2|semi_tryptic);ANPASVSTVPSK(2|semi_tryptic);DTLWHLFNTLQR(unmodified);RPGWVEYFIAALR(unmod…	Q7Z434;Q7Z434-4;Q7Z434-2;Q7Z434-5;Q7Z434-3;Q7Z434-6	TRUE	TRUE	64	NA	NA	-14.7822	-15.5307	-14.04	-13.9777	-14.7218	-13.2869	NA	-13.1896	-13.4157	-13.562	-14.8361	-14.8762	-15.1207	NA	NA	NA	-16.2868	-15.3383	-17.0359	-17.2044	-15.4989	-14.586	-13.8752	NA	-13.6172	NA	NA	NA	NA	-13.7362	-16.3367	-15.3397	NA	-14.4896
Q8TD55	Adult_Bcells/Adult_Frontalcortex 3.22 0.0129;Adult_Frontalcortex/Adult_Monocytes -2.69 0.04;Adult_Frontalcortex/Adult_NKcells -2.84 0.0293;Adult_Frontalcortex/Adult_Platelets -3.18 0.0135	4	PLEKHO2	Pleckstrin homology domain-containing family O member 2 (PH domain-containing family O member 2) (Pleckstrin homology domain-containing family Q member 1) (PH domain-containing family Q member 1)	ENSG00000241839	FQAPTGEEK(99-107);FQAPTGEEKESWIK(99-112);EVASAASDGLLR(161-172);DLGELSQEAPGLR(463-475);SSGGLLGFWK(28-37);LDLDVPDSGPPVFAPSNHVSEAQPR(173-197);SAETLLSQAVEQLR(439-452);CVETVELGSYEK(59-70);ALNEGINR(113-120);SCALEHVTR(134-142);CALEHVTR(135-142);ETPRPLMPPTKPFLAPETTSPGDR(198-221);VETPVGER(222-229);VLGSEPAPVSAETLLSQAVEQLR(430-452);QATQVLQEMR(453-462);ELVTLYR(480-486);MEEEGVKEAGEKPR(1-14);AFDEVKVDK(125-133)…	FQAPTGEEK(Q8TD55(99-107));FQAPTGEEKESWIK(Q8TD55(99-112));EVASAASDGLLR(Q8TD55(161-172));DLGELSQEAPGLR(Q8TD55(463-475));SSGGLLGFWK(Q8TD55(28-37));LDLDVPDSGPPVFAPSNHVSEAQPR(Q8TD55(173-197));SAETLLSQAVEQLR(Q8TD55(439-452));CVETVELGSYEK(Q8TD55(59-70));ALNEGINR(Q8TD55(113-120));SCALEHVTR(Q8TD55(134-142));CALEHVTR(Q8TD55(135-142));ETPRPLMPPTKPFLAPETTSPGDR(Q8TD55(198-221));VETPVGER(Q8TD55(222-229));VLGSE…	NA	FQAPTGEEK(unmodified);FQAPTGEEKESWIK(unmodified);EVASAASDGLLR(unmodified);DLGELSQEAPGLR(unmodified);SSGGLLGFWK(unmodified);LDLDVPDSGPPVFAPSNHVSEAQPR(unmodified);SAETLLSQAVEQLR(9|semi_tryptic);CVETVELGSYEK(1|[4]carbamidomethyl[C]);ALNEGINR(unmodified);SCALEHVTR(2|[4]carbamidomethyl[C]);CALEHVTR(1|semi_tryptic|2|[4]carbamidomethyl[C]);ETPRPLMPPTKPFLAPETTSPGDR(unmodified);VETPVGER(unmodified);VLGSEP…	Q8TD55;Q8TD55-2	TRUE	TRUE	53	-12.1201	NA	-15.4493	-12.0686	-13.2477	-12.975	-13.0962	-14.6061	NA	-13.6344	-13.2755	NA	-14.6959	-17.0579	NA	-15.5097	NA	-15.0363	-15.7315	-17.1981	-14.0883	NA	NA	NA	NA	NA	NA	NA	NA	NA	NA	-15.444	NA	NA	-13.2287	NA
Q96C19	Adult_Adrenalgland/Adult_Gallbladder 3.25 0.0296;Adult_Adrenalgland/Adult_Heart 3.67 0.00294;Adult_Adrenalgland/Adult_Kidney 3.83 0.00168;Adult_Adrenalgland/Adult_Liver 2.39 0.0471;Adult_Adrenalgland/Adult_NKcells -2.67 0.0156;Adult_Adrenalgland/Adult_Platelets 2.71 0.015;Adult_Bcells/Adult_Gallbladder 3.11 0.0216;Adult_Bcells/Adult_Heart 3.52 0.00221;Adult_Bcells/Adult_Kidney 3.69 0.000707;Adult…	56	EFHD2	EF-hand domain-containing protein D2 (Swiprosin-1)	ENSG00000142634	EVDEDFDSK(139-147);RADLNQGIGEPQSPSR(62-77);ADLNQGIGEPQSPSR(63-77);VFNPYTEFK(79-87);DGFIDLMELK(109-118);LGAPQTHLGLK(124-134);EFLLIFR(152-158);AAAGELQEDSGLCVLAR(160-176);LSEIDVSSEGVK(177-188);VQAINVSSR(198-206);ADLNQGIGEPQSPSRR(63-78);VFNPYTEFKEFSR(79-91);NMIKEVDEDFDSK(135-147);NMIKEVDEDFDSKLSFR(135-151);LSEIDVSSEGVKGAK(177-191);FEEEIKAEQEER(207-218);RVFNPYTEFK(78-87);RADLNQGIGEPQSPSRR(62-78);RVFNP…	EVDEDFDSK(Q96C19(139-147));RADLNQGIGEPQSPSR(Q96C19(62-77));ADLNQGIGEPQSPSR(Q96C19(63-77));VFNPYTEFK(Q96C19(79-87));DGFIDLMELK(Q96C19(109-118);Q9BUP0(107-116));LGAPQTHLGLK(Q96C19(124-134);Q9BUP0(122-132));EFLLIFR(Q96C19(152-158));AAAGELQEDSGLCVLAR(Q96C19(160-176));LSEIDVSSEGVK(Q96C19(177-188));VQAINVSSR(Q96C19(198-206));ADLNQGIGEPQSPSRR(Q96C19(63-78));VFNPYTEFKEFSR(Q96C19(79-91));NMIKEVDEDFDSK(Q96…	NA	EVDEDFDSK(unmodified);RADLNQGIGEPQSPSR(unmodified);ADLNQGIGEPQSPSR(unmodified);VFNPYTEFK(unmodified);DGFIDLMELK(unmodified);LGAPQTHLGLK(unmodified);EFLLIFR(unmodified);AAAGELQEDSGLCVLAR(13|[4]carbamidomethyl[C]);LSEIDVSSEGVK(unmodified);DGFIDLMELK(7|[35]oxidation[M]);VQAINVSSR(unmodified);ADLNQGIGEPQSPSRR(unmodified);VFNPYTEFKEFSR(unmodified);NMIKEVDEDFDSK(2|[35]oxidation[M]);NMIKEVDEDFDSKLSFR(un…	Q96C19;Q9BUP0;Q9BUP0-2;ENST00000611312_2_232662742_aTIS_111db1;ENST00000410095_2_232662836_aTIS_111db1	TRUE	TRUE	76	-9.09034	-10.5841	-12.4196	-8.9685	-12.5075	-11.0577	-10.8738	-11.0528	-9.80095	-10.3636	-10.2789	-8.10671	-10.9437	-11.7802	-12.3658	-12.158	-11.6395	-11.1992	-13.7018	-10.9204	-13.8659	-14.0345	NA	NA	NA	-13.7047	-15.0322	-14.6327	-14.7654	-14.1962	-11.9338	-14.4143	-12.5818	-13.4329	-11.199	-11.1497
Q9BY32	Adult_Bcells/Adult_Heart 2.94 0.0387;Adult_CD8Tcells/Adult_Heart 2.87 0.0339;Adult_Heart/Adult_Monocytes -3.08 0.039	3	ITPA	Inosine triphosphate pyrophosphatase (ITPase) (Inosine triphosphatase) (EC 3.6.1.9) (Non-canonical purine NTP pyrophosphatase) (Non-standard purine NTP pyrophosphatase) (Nucleoside-triphosphate diphosphatase) (Nucleoside-triphosphate pyrophosphatase) (NTPase) (Putative oncogene protein hlc14-06-p)	ENSG00000125877	IDLPEYQGEPDEISIQK(40-56);IVFVTGNAK(10-18);LKPEGLHQLLAGFEDK(95-110);SAYALCTFALSTGDPSQPVR(111-130);DLPEYQGEPDEISIQK(41-56);LEEVVQILGDK(20-30);ALSTGDPSQPVR(119-130);KIVFVTGNAK(9-18);KLEEVVQILGDKFPCTLVAQK(19-39);KLEEVVQILGDK(19-30);FPCTLVAQK(31-39);ALLELQEYFGSLAA(181-194);LEEVVQILGDKFPCTLVAQK(20-39);STGDPSQPVR(121-130);SAYALCTFALSTGDPSQPVRLFR(111-133);GCQDFGWDPCFQPDGYEQTYAEMPKAEK(145-172);AASLVGKK(2-…	IDLPEYQGEPDEISIQK(Q9BY32(40-56));IVFVTGNAK(Q9BY32(10-18));LKPEGLHQLLAGFEDK(Q9BY32(95-110));SAYALCTFALSTGDPSQPVR(Q9BY32(111-130));DLPEYQGEPDEISIQK(Q9BY32(41-56));LEEVVQILGDK(Q9BY32(20-30));ALSTGDPSQPVR(Q9BY32(119-130));KIVFVTGNAK(Q9BY32(9-18));KLEEVVQILGDKFPCTLVAQK(Q9BY32(19-39));KLEEVVQILGDK(Q9BY32(19-30));FPCTLVAQK(Q9BY32(31-39));ALLELQEYFGSLAA(Q9BY32(181-194));LEEVVQILGDKFPCTLVAQK(Q9BY32(20-39)…	NA	IDLPEYQGEPDEISIQK(unmodified);IVFVTGNAK(unmodified);LKPEGLHQLLAGFEDK(unmodified);SAYALCTFALSTGDPSQPVR(6|[4]carbamidomethyl[C]);DLPEYQGEPDEISIQK(1|semi_tryptic);LEEVVQILGDK(unmodified);ALSTGDPSQPVR(8|semi_tryptic|6|[4]carbamidomethyl[C]);KIVFVTGNAK(unmodified);KLEEVVQILGDKFPCTLVAQK(15|[4]carbamidomethyl[C]);KLEEVVQILGDK(unmodified);FPCTLVAQK(3|[4]carbamidomethyl[C]);ALLELQEYFGSLAA(unmodified);LEEV…	Q9BY32;Q9BY32-2;Q9BY32-3	TRUE	TRUE	69	NA	-14.8621	-13.5277	-12.4689	-12.4635	-12.9602	-12.3969	-12.9475	-14.5384	-12.6696	-12.0763	-11.5002	-13.6811	NA	-12.6438	-14.173	-13.9175	-15.2845	-14.0729	-13.8614	-13.974	-14.1426	NA	NA	-15.5682	NA	NA	-12.7407	-13.4584	-12.1522	-13.9487	-13.4292	NA	NA	NA	NA
Q9NT62	Adult_Adrenalgland/Adult_Monocytes -2.69 0.0282;Adult_CD4Tcells/Adult_Monocytes -3.12 0.0235;Adult_Esophagus/Adult_Monocytes -3.14 0.0067;Adult_Frontalcortex/Adult_Monocytes -2 0.0424;Adult_Heart/Adult_Monocytes -3.43 0.00831;Adult_Kidney/Adult_Monocytes -2.76 0.0152;Adult_Liver/Adult_Monocytes -2.97 0.0396;Adult_Lung/Adult_Monocytes -3.57 0.0242;Adult_Monocytes/Adult_Pancreas 3.07 0.0153;Adult_M…	12	ATG3	Ubiquitin-like-conjugating enzyme ATG3 (EC 2.3.2.-) (Autophagy-related protein 3) (APG3-like) (hApg3) (Protein PC3-96)	ENSG00000144848	ALEVAEYLTPVLK(12-24);TYDLYITYDK(199-208);AYLPTGK(65-71);TDAGGEDAILQTR(186-198);TVTIENHPHLPPPPMCSVHPCR(244-265);FVQAVIPTIEYDYTR(296-310);AKTDAGGEDAILQTR(184-198);EITLENK(125-131);LWLFGYDEQR(215-224);QPLTVEHMYEDISQDHVK(225-242);EITLENKDNIR(125-135);ALEVAEYLTPVLKESK(12-27);TYDLYITYDKYYQTPR(199-214);KIVEACK(177-183);AEYLTPVLK(16-24);TIENHPHLPPPPMCSVHPCR(246-265);QAVIPTIEYDYTR(298-310);MQNVINTVK(1-9);…	ALEVAEYLTPVLK(Q9NT62(12-24));TYDLYITYDK(Q9NT62(199-208));AYLPTGK(Q9NT62(65-71));TDAGGEDAILQTR(Q9NT62(186-198));TVTIENHPHLPPPPMCSVHPCR(Q9NT62(244-265));FVQAVIPTIEYDYTR(Q9NT62(296-310));AKTDAGGEDAILQTR(Q9NT62(184-198));EITLENK(Q9NT62(125-131));LWLFGYDEQR(Q9NT62(215-224));QPLTVEHMYEDISQDHVK(Q9NT62(225-242));EITLENKDNIR(Q9NT62(125-135));ALEVAEYLTPVLKESK(Q9NT62(12-27));TYDLYITYDKYYQTPR(Q9NT62(199-214)…	NA	ALEVAEYLTPVLK(unmodified);TYDLYITYDK(unmodified);AYLPTGK(unmodified);TDAGGEDAILQTR(unmodified);TVTIENHPHLPPPPMCSVHPCR(15|[35]oxidation[M]|16|[4]carbamidomethyl[C]|21|[4]carbamidomethyl[C]);FVQAVIPTIEYDYTR(unmodified);AKTDAGGEDAILQTR(unmodified);EITLENK(unmodified);LWLFGYDEQR(unmodified);QPLTVEHMYEDISQDHVK(unmodified);EITLENKDNIR(unmodified);QPLTVEHMYEDISQDHVK(8|[35]oxidation[M]);TVTIENHPHLPPPPMCS…	Q9NT62;Q9NT62-2;ENST00000496423_3_112561528_aTIS_100db1	TRUE	TRUE	65	NA	-14.5568	-14.4854	-12.4266	-13.8952	-14.333	-13.9396	-15.9641	-13.2331	-14.1299	-13.923	NA	-13.7908	-14.8309	-14.3385	NA	-15.6122	-13.6573	-13.2822	-14.5561	-12.9317	NA	NA	NA	-15.263	NA	NA	-15.0204	NA	-14.1689	NA	-14.802	NA	NA	NA	NA
Q9NZD2	Adult_Frontalcortex/Adult_Gallbladder 3.78 0.0461;Adult_Frontalcortex/Adult_Heart 3.78 0.0395;Adult_Frontalcortex/Adult_Liver 3.2 0.026;Adult_Gallbladder/Adult_Spinalcord -4.74 0.0431;Adult_Heart/Adult_Monocytes -3.76 0.0289;Adult_Heart/Adult_Spinalcord -4.74 0.0179;Adult_Liver/Adult_Monocytes -3.19 0.0343;Adult_Liver/Adult_Spinalcord -4.16 0.0117	8	GLTP	Glycolipid transfer protein (GLTP)	ENSG00000139433	GQNVTEEECLEK(168-179);ADISGNITK(47-55);AVYDTNPAK(58-66);ALLAEHLLKPLPADK(2-16);QIETGPFLEAVSHLPPFFDCLGSPVFTPIK(17-46);TLQNILEVEK(69-78);EMYGAEWPK(79-87);DENHPNLIR(117-125);AYEMALK(131-137);KYHGWIVQK(138-146);FIQVFLQSICDGERDENHPNLIR(103-125);YHGWIVQK(139-146);IFQAALYAAPYK(147-158);VGATLALMWLK(88-98);FIQVFLQSICDGER(103-116);AYEMALKK(131-138);TLQNILEVEKEMYGAEWPK(69-87);ALLAEHLLK(2-10);SHLPPFFDCLGSPVFT…	GQNVTEEECLEK(Q9NZD2(168-179));ADISGNITK(Q9NZD2(47-55));AVYDTNPAK(Q9NZD2(58-66));ALLAEHLLKPLPADK(Q9NZD2(2-16));QIETGPFLEAVSHLPPFFDCLGSPVFTPIK(Q9NZD2(17-46));TLQNILEVEK(Q9NZD2(69-78));EMYGAEWPK(Q9NZD2(79-87));DENHPNLIR(Q9NZD2(117-125));AYEMALK(Q9NZD2(131-137));KYHGWIVQK(Q9NZD2(138-146));FIQVFLQSICDGERDENHPNLIR(Q9NZD2(103-125));YHGWIVQK(Q9NZD2(139-146));IFQAALYAAPYK(Q9NZD2(147-158));VGATLALMWLK(Q9NZ…	NA	GQNVTEEECLEK(9|[4]carbamidomethyl[C]);ADISGNITK(unmodified);AVYDTNPAK(unmodified);ALLAEHLLKPLPADK(0|[1]Acetyl);QIETGPFLEAVSHLPPFFDCLGSPVFTPIK(20|[4]carbamidomethyl[C]);TLQNILEVEK(unmodified);EMYGAEWPK(unmodified);DENHPNLIR(unmodified);AYEMALK(unmodified);KYHGWIVQK(unmodified);FIQVFLQSICDGERDENHPNLIR(10|[4]carbamidomethyl[C]);YHGWIVQK(unmodified);IFQAALYAAPYK(unmodified);VGATLALMWLK(8|[35]oxidatio…	Q9NZD2;ENST00000544393_12_109880374_aTIS_111db1;ENST00000617457_12_109880374_aTIS_111db1	TRUE	TRUE	60	-10.6684	NA	-15.2201	NA	-12.6705	-14.4827	-13.0893	-13.3768	-14.6458	-13.4051	-12.8052	-12.6076	-14.2036	NA	NA	-14.2804	-10.855	-12.5846	-11.4148	-12.1615	NA	-15.835	NA	NA	NA	NA	-15.8327	NA	-12.7585	-11.7742	NA	-14.9517	NA	-15.5553	NA	NA
Q9NZT2	Adult_Adrenalgland/Adult_Rectum 3.36 0.0379;Adult_Bcells/Adult_Frontalcortex 2.91 0.00578;Adult_Bcells/Adult_Lung 3.9 0.0202;Adult_Bcells/Adult_Platelets 3.51 0.0198;Adult_Bcells/Adult_Prostate 3.03 0.0242;Adult_Bcells/Adult_Rectum 4.39 0.00048;Adult_Bcells/Adult_Retina 3.84 0.00194;Adult_Bcells/Adult_Spinalcord 3.78 0.0146;Adult_Bcells/Adult_Testis 2.86 0.0375;Adult_CD4Tcells/Adult_Rectum 3.68 0…	19	OGFR	Opioid growth factor receptor (OGFr) (Protein 7-60) (Zeta-type opioid receptor)	ENSG00000060491	DADAGDEDEESEEPR(35-49);VEEEGSPGDPDHEASTQGR(310-328);EQPPTEPGPQSASEVEK(393-409);DEPAESPSETPGPR(532-545);EAAELQDAEVESSAK(659-673);PSSFQSR(53-59);HNYPDLVER(77-85);SSQEIQER(159-166);SLGELGLEHFQAPLVR(219-234);KVEEEGSPGDPDHEASTQGR(309-328);VDEGPQPR(341-348);AGEAAELQDAEVESSAK(657-673);SVEPQDAGPLER(349-360);DCNGDTPNLSFYR(86-98);FQNLNWR(200-206);FFLEETLVR(235-243);FVWGPQDK(284-291);FKPSSLPHPLEGSR(295-308)…	DADAGDEDEESEEPR(Q9NZT2(35-49));VEEEGSPGDPDHEASTQGR(Q9NZT2(310-328));EQPPTEPGPQSASEVEK(Q9NZT2(393-409));DEPAESPSETPGPR(Q9NZT2(532-545));EAAELQDAEVESSAK(Q9NZT2(659-673));PSSFQSR(Q9NZT2(53-59));HNYPDLVER(Q9NZT2(77-85));SSQEIQER(Q9NZT2(159-166));SLGELGLEHFQAPLVR(Q9NZT2(219-234));KVEEEGSPGDPDHEASTQGR(Q9NZT2(309-328));VDEGPQPR(Q9NZT2(341-348));AGEAAELQDAEVESSAK(Q9NZT2(657-673));SVEPQDAGPLER(Q9NZT2(349-…	NA	DADAGDEDEESEEPR(unmodified);VEEEGSPGDPDHEASTQGR(unmodified);EQPPTEPGPQSASEVEK(unmodified);DEPAESPSETPGPR(unmodified);EAAELQDAEVESSAK(2|semi_tryptic);PSSFQSR(unmodified);HNYPDLVER(unmodified);SSQEIQER(unmodified);SLGELGLEHFQAPLVR(unmodified);KVEEEGSPGDPDHEASTQGR(unmodified);VDEGPQPR(unmodified);AGEAAELQDAEVESSAK(unmodified);SVEPQDAGPLER(unmodified);DCNGDTPNLSFYR(2|[4]carbamidomethyl[C]);FQNLNWR(un…	Q9NZT2;Q9NZT2-2;ENST00000621591_20_62804860_aTIS_111db1;ENST00000370461_20_62808163_aTIS_111db1	TRUE	TRUE	54	-12.3641	NA	-14.9157	-13.272	-12.3922	-12.1783	-13.2825	-13.3721	-14.3415	-13.1339	-12.8438	-13.8882	-15.8992	NA	-14.4469	NA	NA	-17.0876	-14.3906	-15.0795	-14.7771	NA	NA	NA	NA	NA	NA	NA	NA	NA	NA	-14.5319	NA	-14.6659	NA	NA
Q9UJU6	Adult_Bcells/Adult_Heart 2.88 0.0211;Adult_Bcells/Adult_Kidney 2.61 0.0369;Adult_CD8Tcells/Adult_Heart 2.82 0.0162;Adult_CD8Tcells/Adult_Kidney 2.54 0.0243;Adult_Heart/Adult_Monocytes -3.44 0.00518;Adult_Heart/Adult_NKcells -3.5 0.00273;Adult_Heart/Adult_Platelets -3.46 0.00438;Adult_Kidney/Adult_Monocytes -3.17 0.00903;Adult_Kidney/Adult_NKcells -3.23 0.00323;Adult_Kidney/Adult_Platelets -3.19 0…	16	DBNL	Drebrin-like protein (Cervical SH3P7) (Cervical mucin-associated protein) (Drebrin-F) (HPK1-interacting protein of 55 kDa) (HIP-55) (SH3 domain-containing protein 7)	ENSG00000136279	AEEDVEPECIMEK(119-131);QEQGGEASPQR(225-235);SPTDWALFTYEGNSNDIR(24-41);VAGTGEGGLEEMVEELNSGK(42-61);VKDPNSGLPK(69-78);FVLINWTGEGVNDVR(79-93);GACASHVSTMASFLK(95-109);GAHVTINAR(110-118);ASGANYSFHK(135-144);FQDVGPQAPVGSVYQK(149-164);YQEQGGEASPQR(224-235);TWEQQQEVVSR(236-246);NRNEQESAVHPR(247-258);NEQESAVHPR(249-258);AMSTTSISSPQPGK(267-280);QLTQPETHFGR(289-299);EPAAAISRPR(300-309);NGPALQEAYVR(8-18);VVT…	AEEDVEPECIMEK(Q9UJU6(119-131));QEQGGEASPQR(Q9UJU6(225-235));SPTDWALFTYEGNSNDIR(Q9UJU6(24-41));VAGTGEGGLEEMVEELNSGK(Q9UJU6(42-61));VKDPNSGLPK(Q9UJU6(69-78));FVLINWTGEGVNDVR(Q9UJU6(79-93));GACASHVSTMASFLK(Q9UJU6(95-109));GAHVTINAR(Q9UJU6(110-118));ASGANYSFHK(Q9UJU6(135-144));FQDVGPQAPVGSVYQK(Q9UJU6(149-164));YQEQGGEASPQR(Q9UJU6(224-235));TWEQQQEVVSR(Q9UJU6(236-246));NRNEQESAVHPR(Q9UJU6(247-258));NE…	NA	AEEDVEPECIMEK(11|[35]oxidation[M]|9|[4]carbamidomethyl[C]);QEQGGEASPQR(1|semi_tryptic);SPTDWALFTYEGNSNDIR(unmodified);VAGTGEGGLEEMVEELNSGK(12|[35]oxidation[M]);VKDPNSGLPK(unmodified);FVLINWTGEGVNDVR(unmodified);GACASHVSTMASFLK(3|[4]carbamidomethyl[C]);GAHVTINAR(unmodified);ASGANYSFHK(unmodified);FQDVGPQAPVGSVYQK(unmodified);YQEQGGEASPQR(unmodified);TWEQQQEVVSR(unmodified);NRNEQESAVHPR(unmodified)…	Q9UJU6;Q9UJU6-5;Q9UJU6-4;Q9UJU6-2;Q9UJU6-3;ENST00000452943_7_44044738_aTIS_111db1;Q9UJU6-6;ENST00000464762_7_44044738_aTIS_111db1;ENST00000411855_7_44044738_aTIS_111db1;ENST00000429716_7_44044738_aTIS_111db1;ENST00000439815_7_44044738_aTIS_111db1;ENST00000441904_7_44044738_aTIS_101db1;ENST00000458579_7_44044738_aTIS_111db1;ENST00000485932_7_44044738_aTIS_101db1	TRUE	TRUE	78	-10.0572	NA	-12.617	-12.0322	-11.4743	-10.2016	-11.2233	-11.5108	-11.6866	-11.7761	-10.8322	-10.9115	-11.8752	-12.5475	-12.2071	-12.7363	-12.4808	-11.2233	-14.9581	-12.1027	-11.4978	-13.1754	-14.1702	NA	NA	NA	-14.0662	-12.889	-15.6067	-13.0375	-13.512	-12.6233	-14.4231	-12.5961	-12.7183	NA
Q9UKG1	Adult_Adrenalgland/Adult_Bcells -3.24 0.0374;Adult_Bcells/Adult_Kidney 3.5 0.00665;Adult_Frontalcortex/Adult_Kidney 2.7 0.0187;Adult_Kidney/Adult_Monocytes -2.52 0.0373;Adult_Kidney/Adult_Ovary -2.95 0.0497;Adult_Kidney/Adult_Pancreas -3.18 0.0431;Adult_Kidney/Adult_Platelets -2.42 0.034;Adult_Kidney/Adult_Testis -3.09 0.0431	8	APPL1	DCC-interacting protein 13-alpha (Dip13-alpha) (Adapter protein containing PH domain, PTB domain and leucine zipper motif 1)	ENSG00000157500	LFGFVLR(583-589);PGIDKLPIEETLEDSPQTR(2-20);IYDAQNELSAATHLTSK(47-63);QRFPLGGDDEVMSSTLQQFSK(71-91);YEVTEDVYTSR(161-171);KAGYLNAR(280-287);QIYLSENPEETAAR(376-389);VNQSALEAVTPSPSFQQR(390-407);HESLRPAAGQSRPPTAR(408-424);AFGQGGR(471-477);TNPFGESGGSTK(479-490);LPIEETLEDSPQTR(7-20);EVFQIASNDHDAAINR(131-146);VKYEVTEDVYTSR(159-171);TEDVYTSR(164-171);TGLVSSTWDR(290-299);QFYFTQGGNLMSQAR(300-314);YCFQITSFDGK(…	LFGFVLR(Q9UKG1(583-589));PGIDKLPIEETLEDSPQTR(Q9UKG1(2-20));IYDAQNELSAATHLTSK(Q9UKG1(47-63));QRFPLGGDDEVMSSTLQQFSK(Q9UKG1(71-91));YEVTEDVYTSR(Q9UKG1(161-171));KAGYLNAR(Q9UKG1(280-287));QIYLSENPEETAAR(Q9UKG1(376-389));VNQSALEAVTPSPSFQQR(Q9UKG1(390-407));HESLRPAAGQSRPPTAR(Q9UKG1(408-424));AFGQGGR(Q9UKG1(471-477));TNPFGESGGSTK(Q9UKG1(479-490));LPIEETLEDSPQTR(Q9UKG1(7-20));EVFQIASNDHDAAINR(Q9UKG1(131-…	NA	LFGFVLR(unmodified);PGIDKLPIEETLEDSPQTR(unmodified);IYDAQNELSAATHLTSK(unmodified);QRFPLGGDDEVMSSTLQQFSK(12|[35]oxidation[M]);YEVTEDVYTSR(unmodified);KAGYLNAR(unmodified);QIYLSENPEETAAR(unmodified);VNQSALEAVTPSPSFQQR(unmodified);HESLRPAAGQSRPPTAR(unmodified);AFGQGGR(unmodified);TNPFGESGGSTK(unmodified);LPIEETLEDSPQTR(unmodified);EVFQIASNDHDAAINR(unmodified);VKYEVTEDVYTSR(unmodified);TEDVYTSR(3|sem…	Q9UKG1;Q8NEU8;Q8NEU8-2;Q8NEU8-3	TRUE	TRUE	76	NA	-16.7318	-14.2819	NA	-12.2178	-12.3064	-13.3491	-13.9692	-14.8231	-13.1674	-13.3611	-13.3699	-12.6439	-13.0674	-13.5135	-15.0427	-14.7872	-13.6948	-12.8051	-12.6867	-12.7848	-15.0123	-13.3067	-15.5638	-14.268	NA	-14.2731	-13.6105	-17.3281	-16.3439	-13.8185	-13.8395	NA	-16.3175	-13.7617	NA
Q9UKY7	Adult_Bcells/Adult_Frontalcortex 2.64 0.0281;Adult_Bcells/Adult_Gallbladder 3.96 0.0334;Adult_CD8Tcells/Adult_Frontalcortex 2.53 0.0221;Adult_CD8Tcells/Adult_Gallbladder 3.85 0.032	4	CDV3	Protein CDV3 homolog	ENSG00000091527	QDPGDNWEEGGGGGGGMEK(118-136);SLDNFFAK(8-15);PGDGGTASAGAAGPGAATK(58-76);AVTKDEDEWK(77-86);AVTKDEDEWKELEQK(77-91);DEDEWKELEQK(81-91);EVDYSGLR(92-99);VQAMQISSEKEEDDNEK(100-116);VQAMQISSEKEEDDNEKR(100-117);RQDPGDNWEEGGGGGGGMEK(117-136);SSGPWNK(137-143);KTPQGPPEIYSDTQFPSLQSTAK(181-203);TPQGPPEIYSDTQFPSLQSTAK(182-203);LQLDNQYAVLENQK(238-251);VQAMQISSEK(100-109);QGPPEIYSDTQFPSLQSTAK(184-203);SDTQFPSLQST…	QDPGDNWEEGGGGGGGMEK(Q9UKY7(118-136));SLDNFFAK(Q9UKY7(8-15));PGDGGTASAGAAGPGAATK(Q9UKY7(58-76));AVTKDEDEWK(Q9UKY7(77-86));AVTKDEDEWKELEQK(Q9UKY7(77-91));DEDEWKELEQK(Q9UKY7(81-91));EVDYSGLR(Q9UKY7(92-99));VQAMQISSEKEEDDNEK(Q9UKY7(100-116));VQAMQISSEKEEDDNEKR(Q9UKY7(100-117));RQDPGDNWEEGGGGGGGMEK(Q9UKY7(117-136));SSGPWNK(Q9UKY7(137-143));KTPQGPPEIYSDTQFPSLQSTAK(Q9UKY7(181-203));TPQGPPEIYSDTQFPSLQSTA…	NA	QDPGDNWEEGGGGGGGMEK(unmodified);SLDNFFAK(unmodified);PGDGGTASAGAAGPGAATK(unmodified);AVTKDEDEWK(unmodified);AVTKDEDEWKELEQK(unmodified);DEDEWKELEQK(unmodified);EVDYSGLR(unmodified);VQAMQISSEKEEDDNEK(unmodified);VQAMQISSEKEEDDNEKR(unmodified);RQDPGDNWEEGGGGGGGMEK(unmodified);SSGPWNK(unmodified);KTPQGPPEIYSDTQFPSLQSTAK(unmodified);TPQGPPEIYSDTQFPSLQSTAK(unmodified);LQLDNQYAVLENQK(unmodified);VQAMQI…	Q9UKY7;Q9UKY7-3;Q9UKY7-2;ENST00000508481_3_133575105_aTIS_111db1;ENST00000511392_3_133575105_aTIS_111db1;ENST00000515421_3_133575105_aTIS_111db1;ENST00000264993_3_133573952_5UTR_100db1	TRUE	TRUE	52	-13.7796	NA	NA	-12.4652	-11.4963	-12.5642	-11.4546	NA	-12.9497	-12.0391	-11.6802	-12.4965	-14.0924	NA	-12.4701	NA	NA	-14.6958	-14.4842	-15.2727	NA	-16.1388	NA	NA	-14.9796	NA	NA	NA	NA	NA	NA	-12.7531	NA	NA	NA	NA
A2RTX5	Adult_Retina/Adult_Urinarybladder 3.65 0.0436	1	TARSL2	Threonine--tRNA ligase 2, cytoplasmic (EC 6.1.1.3) (Threonyl-tRNA synthetase) (ThrRS) (Threonyl-tRNA synthetase-like protein 2)	ENSG00000185418	LRDEQLNAPYSCQAEGPCLTR(32-52);LCLAEER(73-79);VADGQTVQGEVWK(166-178);AVSSTELSALENICK(272-286);VNTATTTVYR(323-332);FADFGVLHR(513-521);ADFGVLHR(514-521);NELSGTLSGLTR(522-533);IDNAVNVR(761-768);AAEALAAEAVASR(2-14);HQPIFIK(126-132);GDTSNIITVR(156-165);WLWSEVER(24-31);TTPYQVAAEISQELAESTVIAK(179-200);NSSTYWEGNPEMETLQR(359-375);FQQDDAHIFCTVEQIEEEIK(537-556);IYGISFPDNK(376-385);EQELFFFHDLSPGSCFFLPR(408-427…	LRDEQLNAPYSCQAEGPCLTR(A2RTX5(32-52));LCLAEER(A2RTX5(73-79));VADGQTVQGEVWK(A2RTX5(166-178));AVSSTELSALENICK(A2RTX5(272-286));VNTATTTVYR(A2RTX5(323-332));FADFGVLHR(A2RTX5(513-521));ADFGVLHR(A2RTX5(514-521);P26639(435-442));NELSGTLSGLTR(A2RTX5(522-533));IDNAVNVR(A2RTX5(761-768));AAEALAAEAVASR(A2RTX5(2-14));HQPIFIK(A2RTX5(126-132));GDTSNIITVR(A2RTX5(156-165));WLWSEVER(A2RTX5(24-31));TTPYQVAAEISQELAES…	NA	LRDEQLNAPYSCQAEGPCLTR(12|[4]carbamidomethyl[C]|18|[4]carbamidomethyl[C]);LCLAEER(2|[4]carbamidomethyl[C]);VADGQTVQGEVWK(unmodified);AVSSTELSALENICK(14|[4]carbamidomethyl[C]);VNTATTTVYR(unmodified);FADFGVLHR(unmodified);ADFGVLHR(1|semi_tryptic);NELSGTLSGLTR(unmodified);IDNAVNVR(unmodified);AAEALAAEAVASR(0|[1]Acetyl);HQPIFIK(unmodified);GDTSNIITVR(unmodified);WLWSEVER(unmodified);TTPYQVAAEISQELAEST…	A2RTX5;A2RTX5-2;ENST00000539112_15_101724387_aTIS_111db1	TRUE	TRUE	45	NA	NA	-14.9902	NA	-14.9585	NA	-14.807	NA	NA	-16.4827	-15.8608	NA	-17.7286	NA	-15.6913	NA	NA	-17.3321	-14.8574	-15.3239	-16.6065	NA	-16.0695	NA	-17.6158	NA	NA	NA	NA	NA	-15.9963	-18.4768	NA	NA	NA	NA
O00161	Adult_Adrenalgland/Adult_Platelets -4.72 0.00214;Adult_Bcells/Adult_Liver 2.82 0.0118;Adult_Bcells/Adult_Platelets -2.31 0.0354;Adult_Bcells/Adult_Retina 2.87 0.033;Adult_Bcells/Adult_Urinarybladder 2.99 0.0219;Adult_CD8Tcells/Adult_Platelets -2.98 0.00495;Adult_Colon/Adult_Platelets -3.15 0.0127;Adult_Esophagus/Adult_Platelets -4.48 0.000173;Adult_Frontalcortex/Adult_Platelets -4.66 8.76e-05;Adu…	25	SNAP23	Synaptosomal-associated protein 23 (SNAP-23) (Vesicle-membrane fusion protein SNAP-23)	ENSG00000092531	AHQITDESLESTRR(13-26);IEEGLDQINK(55-64);MDNLSSEEIQQR(1-12);ILGLAIESQDAGIK(27-40);AHQITDESLESTR(13-25);TITMLDEQK(41-49);TTWGDGGENSPCNVVSK(101-117);QPGPVTNGQLQQPTTGAASGGYIK(118-141);GPVTNGQLQQPTTGAASGGYIK(120-141);ITNDAREDEMEENLTQVGSILGNLK(143-167);EDEMEENLTQVGSILGNLK(149-167);DMALNIGNEIDAQNPQIK(168-185);IDIANAR(198-204);TITMLDEQKEQLNR(41-54);IEEGLDQINKDMR(55-67);DRIDIANAR(196-204);RITNDAREDEMEENLT…	AHQITDESLESTRR(O00161(13-26));IEEGLDQINK(O00161(55-64));MDNLSSEEIQQR(O00161(1-12));ILGLAIESQDAGIK(O00161(27-40));AHQITDESLESTR(O00161(13-25));TITMLDEQK(O00161(41-49));TTWGDGGENSPCNVVSK(O00161(101-117));QPGPVTNGQLQQPTTGAASGGYIK(O00161(118-141));GPVTNGQLQQPTTGAASGGYIK(O00161(120-141));ITNDAREDEMEENLTQVGSILGNLK(O00161(143-167));EDEMEENLTQVGSILGNLK(O00161(149-167));DMALNIGNEIDAQNPQIK(O00161(168-185))…	NA	AHQITDESLESTRR(unmodified);IEEGLDQINK(unmodified);MDNLSSEEIQQR(0|[1]Acetyl|1|[35]oxidation[M]);ILGLAIESQDAGIK(unmodified);AHQITDESLESTR(unmodified);TITMLDEQK(4|[35]oxidation[M]);TTWGDGGENSPCNVVSK(12|[4]carbamidomethyl[C]);QPGPVTNGQLQQPTTGAASGGYIK(unmodified);GPVTNGQLQQPTTGAASGGYIK(2|semi_tryptic);ITNDAREDEMEENLTQVGSILGNLK(10|[35]oxidation[M]);EDEMEENLTQVGSILGNLK(unmodified);DMALNIGNEIDAQNPQIK(2|[…	O00161;O00161-2;ENST00000564153_15_42511847_aTIS_111db1;ENST00000567094_15_42511847_aTIS_111db1;ENST00000626061_15_42511847_aTIS_111db1;ENST00000627440_15_42511847_aTIS_111db1	TRUE	TRUE	64	NA	NA	-14.6488	-12.5901	-11.6336	-12.4964	-12.5181	NA	NA	-12.0709	-12.4319	-14.2063	-13.4803	-12.6724	-13.765	NA	-15.0386	NA	-14.1941	-14.9825	-12.2207	-14.2638	NA	NA	NA	NA	NA	NA	NA	-12.5953	-14.0699	-15.5504	NA	-15.569	-14.0132	NA
O00487	Adult_Adrenalgland/Adult_Heart 2.19 0.0241;Adult_CD4Tcells/Adult_Heart 2.26 0.0129;Adult_CD4Tcells/Adult_Urinarybladder 2.21 0.0487;Adult_CD8Tcells/Adult_Heart 2.08 0.00357;Adult_CD8Tcells/Adult_Urinarybladder 2.03 0.0191;Adult_Heart/Adult_Monocytes -2.17 0.00499;Adult_Heart/Adult_Ovary -2.01 0.0315;Adult_Heart/Adult_Platelets -2.03 0.00798;Adult_Heart/Adult_Retina -1.78 0.0287;Adult_Heart/Adult_…	13	PSMD14	26S proteasome non-ATPase regulatory subunit 14 (EC 3.4.19.-) (26S proteasome regulatory subunit RPN11) (26S proteasome-associated PAD1 homolog 1)	ENSG00000115233	VIDVFAMPQSGTGVSVEAVDPVFQAK(69-94);AVAVVVDPIQSVK(140-152);VVIDAFR(155-161);LINANMMVLGHEPR(162-175);QTTSNLGHLNKPSIQALIHGLNR(176-198);PSIQALIHGLNR(187-198);HYYSITINYR(199-208);AVEEEDKMTPEQLAIK(258-273);MTPEQLAIK(265-273);AGVPMEVMGLMLGEFVDDYTVR(47-68);MMVLGHEPR(167-175);KNELEQK(209-215);SWMEGLTLQDYSEHCK(224-239);HNESVVK(240-246);EMLELAK(247-253);AMPQSGTGVSVEAVDPVFQAK(74-94);VDPIQSVK(145-152);MLLNLHK(…	VIDVFAMPQSGTGVSVEAVDPVFQAK(O00487(69-94));AVAVVVDPIQSVK(O00487(140-152));VVIDAFR(O00487(155-161));LINANMMVLGHEPR(O00487(162-175));QTTSNLGHLNKPSIQALIHGLNR(O00487(176-198));PSIQALIHGLNR(O00487(187-198));HYYSITINYR(O00487(199-208));AVEEEDKMTPEQLAIK(O00487(258-273));MTPEQLAIK(O00487(265-273));AGVPMEVMGLMLGEFVDDYTVR(O00487(47-68));MMVLGHEPR(O00487(167-175));KNELEQK(O00487(209-215));SWMEGLTLQDYSEHCK(O0…	NA	VIDVFAMPQSGTGVSVEAVDPVFQAK(7|[35]oxidation[M]);AVAVVVDPIQSVK(unmodified);VVIDAFR(unmodified);LINANMMVLGHEPR(6|[35]oxidation[M]|7|[35]oxidation[M]);QTTSNLGHLNKPSIQALIHGLNR(unmodified);PSIQALIHGLNR(unmodified);HYYSITINYR(unmodified);AVEEEDKMTPEQLAIK(8|[35]oxidation[M]);MTPEQLAIK(1|[35]oxidation[M]);AGVPMEVMGLMLGEFVDDYTVR(unmodified);MMVLGHEPR(5|semi_tryptic);KNELEQK(unmodified);SWMEGLTLQDYSEHCK(15|…	O00487	TRUE	TRUE	79	NA	-11.9534	-12.8819	NA	-12.7247	-13.4665	-12.0731	-12.6237	-12.6296	-12.6259	-12.6821	-12.1764	-12.8979	-13.2275	-14.32	-13.8492	-11.5062	-13.3758	-13.4861	-13.2156	-14.6502	-13.4037	-14.6982	NA	-15.2445	-14.0739	-14.4015	-13.417	-13.3273	-12.5654	-13.6249	-13.5205	-15.536	-12.9541	-14.5682	NA
O00560	Adult_Heart/Adult_Monocytes -1.98 0.0471	1	SDCBP	Syntenin-1 (Melanoma differentiation-associated protein 9) (MDA-9) (Pro-TGF-alpha cytoplasmic domain-interacting protein 18) (TACIP18) (Scaffold protein Pbp1) (Syndecan-binding protein 1)	ENSG00000137575	ANVAVVSGAPLQGQLVAR(68-85);PSSINYMVAPVTGNDVGIR(86-104);MAPSIMK(282-288);LYPELSQYMGLSLNEEEIR(49-67);DSTGHVGFIFK(204-214);FIFEHIIK(273-280);TITIMPAFIFEHIIK(266-280);TIMPAFIFEHIIK(268-280);NGLLTEHNICEINGQNVIGLK(230-250);FGDQVLQINGENCAGWSSDK(154-173);APLQGQLVAR(76-85);MGLSLNEEEIR(57-67);MVAPVTGNDVGIR(92-104);SIDNGIFVQLVQANSPASLVGLR(131-153);SGAPLQGQLVAR(74-85);QLVQANSPASLVGLR(139-153);TGNDVGIR(97-104)…	ANVAVVSGAPLQGQLVAR(O00560(68-85));PSSINYMVAPVTGNDVGIR(O00560(86-104));MAPSIMK(O00560(282-288));LYPELSQYMGLSLNEEEIR(O00560(49-67));DSTGHVGFIFK(O00560(204-214));FIFEHIIK(O00560(273-280));TITIMPAFIFEHIIK(O00560(266-280));TIMPAFIFEHIIK(O00560(268-280));NGLLTEHNICEINGQNVIGLK(O00560(230-250));FGDQVLQINGENCAGWSSDK(O00560(154-173));APLQGQLVAR(O00560(76-85));MGLSLNEEEIR(O00560(57-67));MVAPVTGNDVGIR(O00560…	NA	ANVAVVSGAPLQGQLVAR(unmodified);PSSINYMVAPVTGNDVGIR(7|[35]oxidation[M]);MAPSIMK(unmodified);LYPELSQYMGLSLNEEEIR(9|[35]oxidation[M]);DSTGHVGFIFK(unmodified);FIFEHIIK(22|semi_tryptic);LYPELSQYMGLSLNEEEIR(unmodified);PSSINYMVAPVTGNDVGIR(unmodified);TITIMPAFIFEHIIK(15|semi_tryptic);TIMPAFIFEHIIK(17|semi_tryptic);NGLLTEHNICEINGQNVIGLK(10|[4]carbamidomethyl[C]);FGDQVLQINGENCAGWSSDK(13|[4]carbamidomethyl…	O00560;O00560-3;O00560-2;ENST00000630925_8_58561748_aTIS_111db1;ENST00000520168_8_58565034_aTIS_111db1;ENST00000447267_8_58565034_aTIS_111db1;ENST00000424643_8_69942948_ntr_100db1	TRUE	TRUE	69	NA	-15.4814	-14.7319	-11.3512	-16.9897	-16.5795	-13.0162	-14.3037	-15.1576	-14.0544	-14.6955	NA	-13.493	-14.7555	-13.263	-14.7922	-15.5367	-14.9038	-13.8441	-13.3107	NA	-14.3468	-13.6412	-15.3133	-13.6025	-15.0169	-14.7596	-11.775	-13.0777	-13.286	-13.568	-14.7266	NA	NA	-14.5113	NA
O00743	Adult_Adrenalgland/Adult_Platelets -2.38 0.0289;Adult_Bcells/Adult_Heart 2.31 0.00945;Adult_CD4Tcells/Adult_Heart 2.73 0.00743;Adult_CD8Tcells/Adult_Esophagus 2.73 0.0474;Adult_CD8Tcells/Adult_Heart 2.38 0.00396;Adult_Esophagus/Adult_NKcells -2.91 0.0405;Adult_Esophagus/Adult_Platelets -3.31 0.0132;Adult_Heart/Adult_Monocytes -2.57 0.00364;Adult_Heart/Adult_NKcells -2.56 0.00193;Adult_Heart/Adult…	15	PPP6C	Serine/threonine-protein phosphatase 6 catalytic subunit (PP6C) (EC 3.1.3.16) [Cleaved into: Serine/threonine-protein phosphatase 6 catalytic subunit, N-terminally processed]	ENSG00000119414	GAGWLFGAK(211-219);APLDLDKYVEIAR(2-14);QITQVYGFYDECQTK(118-132);YGNANAWR(133-140);NQEIPHK(182-188);VTNEFVHINNLK(220-231);LVTVWSAPNYCYR(252-264);AVPDSER(287-293);TGGQVPDTNYIFMGDFVDR(67-85);HGGLSPDIK(163-171);GAFCDLVWSDPEDVDTWAISPR(189-210);AHQLVHEGYK(236-245);YLPENDLKR(18-26);YLPENDLK(18-25);GYYSLETFTYLLALK(86-100);APLDLDK(2-8);TNEFVHINNLK(221-231);CGNIASIMVFK(265-275);AALIDEQILCVHGGLSPDIK(152-171…	GAGWLFGAK(O00743(211-219));APLDLDKYVEIAR(O00743(2-14));QITQVYGFYDECQTK(O00743(118-132));YGNANAWR(O00743(133-140));NQEIPHK(O00743(182-188));VTNEFVHINNLK(O00743(220-231));LVTVWSAPNYCYR(O00743(252-264));AVPDSER(O00743(287-293));TGGQVPDTNYIFMGDFVDR(O00743(67-85));HGGLSPDIK(O00743(163-171));GAFCDLVWSDPEDVDTWAISPR(O00743(189-210));AHQLVHEGYK(O00743(236-245));YLPENDLKR(O00743(18-26));YLPENDLK(O00743(18-…	NA	GAGWLFGAK(unmodified);APLDLDKYVEIAR(unmodified);QITQVYGFYDECQTK(12|[4]carbamidomethyl[C]);YGNANAWR(unmodified);NQEIPHK(unmodified);VTNEFVHINNLK(unmodified);LVTVWSAPNYCYR(11|[4]carbamidomethyl[C]);AVPDSER(unmodified);TGGQVPDTNYIFMGDFVDR(13|[35]oxidation[M]);HGGLSPDIK(18|semi_tryptic|17|[4]carbamidomethyl[C]);GAFCDLVWSDPEDVDTWAISPR(4|[4]carbamidomethyl[C]);AHQLVHEGYK(unmodified);YLPENDLKR(unmodifie…	O00743;O00743-2;O00743-3;ENST00000415905_9_125189727_5UTR_100db1;ENST00000373547_9_125189727_5UTR_100db1;ENST00000451402_9_125189727_5UTR_100db1;ENST00000456642_9_125189727_5UTR_100db1	TRUE	TRUE	72	NA	-15.5149	-13.7654	-13.7066	-12.5638	-12.443	-12.6346	-12.3372	-14.1911	-12.7094	-12.5274	-11.9305	-14.7489	-13.5666	NA	NA	-15.5702	-14.9373	-13.3471	-13.7068	-13.8898	-14.3803	NA	NA	-15.221	-15.0504	-15.378	-14.9785	-15.1112	-12.805	NA	-13.7601	NA	-13.5156	-14.5447	NA
O14576	Adult_Colon/Adult_Frontalcortex -3.76 0.0237;Adult_Frontalcortex/Adult_Gallbladder 4.64 0.00337;Adult_Frontalcortex/Adult_Heart 2.65 0.0155;Adult_Frontalcortex/Adult_Ovary 3.98 0.0169;Adult_Frontalcortex/Adult_Platelets 3.79 0.0153;Adult_Frontalcortex/Adult_Prostate 2.99 0.0225;Adult_Frontalcortex/Adult_Rectum 4.97 0.00204;Adult_Frontalcortex/Adult_Testis 4.59 0.00598;Adult_Frontalcortex/Adult_Ur…	16	DYNC1I1	Cytoplasmic dynein 1 intermediate chain 1 (Cytoplasmic dynein intermediate chain 1) (Dynein intermediate chain 1, cytosolic) (DH IC-1)	ENSG00000158560	KEPVQDDSDLDR(43-54);KEPVQDDSDLDRK(43-55);VGQDSELENQDK(193-204);VGQDSELENQDKK(193-205);ALAEDSDIFFDYSGR(244-258);QFYDEHWSK(278-286);EVAVGDSEGR(592-601);SVSTPSEAGSQDSGDLGPLTR(102-122);SDKSDLKAELER(2-13);LAQIREEK(18-25);VTQVDFLPR(153-161);VGQDSELENQDKKQEVK(193-209);IWVYDVGELAVPHNDEWTR(602-620);EPVQDDSDLDR(44-54);TLQWDTDPSVLQLQSDSELGR(123-143);EVVSYSK(162-168);ETQTPLATHQSEEDEEDEEMVESK(169-192);QQILHSE…	KEPVQDDSDLDR(O14576(43-54));KEPVQDDSDLDRK(O14576(43-55));VGQDSELENQDK(O14576(193-204));VGQDSELENQDKK(O14576(193-205));ALAEDSDIFFDYSGR(O14576(244-258));QFYDEHWSK(O14576(278-286));EVAVGDSEGR(O14576(592-601));SVSTPSEAGSQDSGDLGPLTR(O14576(102-122));SDKSDLKAELER(O14576(2-13));LAQIREEK(O14576(18-25);Q13409(18-25));VTQVDFLPR(O14576(153-161));VGQDSELENQDKKQEVK(O14576(193-209));IWVYDVGELAVPHNDEWTR(O14576(…	NA	KEPVQDDSDLDR(unmodified);KEPVQDDSDLDRK(unmodified);VGQDSELENQDK(unmodified);VGQDSELENQDKK(unmodified);ALAEDSDIFFDYSGR(unmodified);QFYDEHWSK(unmodified);EVAVGDSEGR(unmodified);SVSTPSEAGSQDSGDLGPLTR(unmodified);SDKSDLKAELER(0|[1]Acetyl);LAQIREEK(unmodified);VTQVDFLPR(unmodified);VGQDSELENQDKKQEVK(unmodified);IWVYDVGELAVPHNDEWTR(unmodified);EPVQDDSDLDR(unmodified);TLQWDTDPSVLQLQSDSELGR(unmodified);E…	O14576;O14576-2;O14576-3;O14576-4;O14576-5;ENST00000413338_7_95804730_aTIS_110db1;ENST00000537881_7_95813258_aTIS_111db1;Q13409;Q13409-3;Q13409-6;Q13409-7;Q13409-2;Q13409-5;ENST00000445378_2_171690156_aTIS_100db1;ENST00000340296_2_171687595_5UTR_100db1;ENST00000410079_2_171687595_5UTR_100db1;ENST00000508530_2_171687595_5UTR_100db1;ENST00000397119_2_171687595_5UTR_100db1;ENST00000471482_2_17168759…	TRUE	TRUE	26	NA	NA	-15.0385	NA	NA	NA	NA	NA	NA	NA	NA	NA	-16.4143	NA	NA	NA	NA	-12.4942	-13.3732	-12.1027	-17.2922	NA	-14.7552	NA	-15.7165	NA	-15.4585	NA	NA	NA	NA	NA	NA	NA	NA	NA
O14744	Adult_CD8Tcells/Adult_Retina -2.22 0.0451;Adult_Heart/Adult_Ovary -2.24 0.0399;Adult_Heart/Adult_Retina -2.26 0.0152;Adult_Heart/Fetal_Heart -1.92 0.0399;Adult_Kidney/Adult_Retina -2.27 0.048	5	PRMT5	Protein arginine N-methyltransferase 5 (PRMT5) (EC 2.1.1.320) (72 kDa ICln-binding protein) (Histone-arginine N-methyltransferase PRMT5) (Jak-binding protein 1) (Shk1 kinase-binding protein 1 homolog) (SKB1 homolog) (SKB1Hs) [Cleaved into: Protein arginine N-methyltransferase 5, N-terminally processed]	ENSG00000100462	DDIIENAPTTHTEEYSGEEK(165-184);QGFDFLCMPVFHPR(36-49);EFIQEPAK(53-60);NRPGPQTR(61-68);DWNTLIVGK(77-85);LSPWIRPDSK(86-95);VPLVAPEDLR(155-164);VPLVAPEDLRDDIIENAPTTHTEEYSGEEK(155-184);TLCDYSK(194-200);IAVALEIGADLPSNHVIDR(202-220);WLGEPIK(221-227);AAILPTSIFLTNK(228-240);AAILPTSIFLTNKK(228-241);GFPVLSK(242-248);YSQYQQAIYK(334-343);GPLVNASLR(369-377);EKDRDPEAQFEMPYVVR(489-505);DRDPEAQFEMPYVVR(491-505);LH…	DDIIENAPTTHTEEYSGEEK(O14744(165-184));QGFDFLCMPVFHPR(O14744(36-49));EFIQEPAK(O14744(53-60));NRPGPQTR(O14744(61-68));DWNTLIVGK(O14744(77-85));LSPWIRPDSK(O14744(86-95));VPLVAPEDLR(O14744(155-164));VPLVAPEDLRDDIIENAPTTHTEEYSGEEK(O14744(155-184));TLCDYSK(O14744(194-200));IAVALEIGADLPSNHVIDR(O14744(202-220));WLGEPIK(O14744(221-227));AAILPTSIFLTNK(O14744(228-240));AAILPTSIFLTNKK(O14744(228-241));GFPVLS…	NA	DDIIENAPTTHTEEYSGEEK(unmodified);QGFDFLCMPVFHPR(8|[35]oxidation[M]|7|[4]carbamidomethyl[C]);EFIQEPAK(unmodified);NRPGPQTR(unmodified);DWNTLIVGK(unmodified);LSPWIRPDSK(unmodified);VPLVAPEDLR(unmodified);VPLVAPEDLRDDIIENAPTTHTEEYSGEEK(unmodified);TLCDYSK(3|[4]carbamidomethyl[C]);IAVALEIGADLPSNHVIDR(unmodified);WLGEPIK(unmodified);AAILPTSIFLTNK(unmodified);AAILPTSIFLTNKK(unmodified);GFPVLSK(unmodifi…	O14744;O14744-3;O14744-5;O14744-2;ENST00000553897_14_22929370_5UTR_100db1;ENST00000324366_14_22929370_5UTR_100db1;O14744-4;ENST00000557015_14_22929370_ntr_100db1;ENST00000557415_14_22929361_aTIS_111db1;ENST00000627278_14_22929361_aTIS_111db1;ENST00000397441_14_22929370_5UTR_100db1;ENST00000557415_14_22929370_5UTR_100db1	TRUE	TRUE	75	-13.0836	NA	-12.7404	NA	-12.9982	-13.975	-13.3752	-15.9846	-16.2536	-13.7719	-13.7211	-15.8004	-14.0744	-13.2665	-13.0371	-14.3032	-15.0477	-13.9998	-13.5865	-12.9916	-13.6892	-14.2728	-14.7372	-15.4093	-15.2835	-16.1129	-13.1186	-14.456	-17.1736	-13.1894	-14.079	-14.3371	NA	-15.5781	-14.0223	NA
O14745	Adult_Bcells/Adult_Ovary 4.22 0.00792;Adult_Bcells/Adult_Testis 3.36 0.0474;Adult_CD4Tcells/Adult_Ovary 4.6 0.0149;Adult_CD8Tcells/Adult_Gallbladder 3.68 0.011;Adult_CD8Tcells/Adult_Ovary 5.03 0.000388;Adult_CD8Tcells/Adult_Testis 4.16 0.00435;Adult_Colon/Adult_Kidney -3.54 0.0324;Adult_Colon/Adult_NKcells -3.28 0.0368;Adult_Esophagus/Adult_Ovary 4.44 0.00631;Adult_Esophagus/Adult_Testis 3.57 0.0…	26	SLC9A3R1	Na(+)/H(+) exchange regulatory cofactor NHE-RF1 (NHERF-1) (Ezrin-radixin-moesin-binding phosphoprotein 50) (EBP50) (Regulatory cofactor of Na(+)/H(+) exchanger) (Sodium-hydrogen exchanger regulatory factor 1) (Solute carrier family 9 isoform A3 regulatory factor 1)	ENSG00000109062	AQEAPGQAEPPAAAEVQGAGNENEPR(113-138);EPPAAAEVQGAGNENEPR(121-138);SASSDTSEELNSQDSPPK(288-305);LLVVDPETDEQLQK(88-101);SVDPDSPAEASGLR(181-194);LVEPGSPAEK(41-50);AGLLAGDR(51-58);LVEVNGENVEKETHQQVVSR(59-78);ETHQQVVSR(70-78);AALNAVR(81-87);KGPSGYGFNLHSDK(159-172);GPSGYGFNLHSDK(160-172);SKPGQFIR(173-180);ETDEFFKK(234-241);EALAEAALESPR(271-282);EALAEAALESPRPALVR(271-287);APQMDWSK(343-350);LLVVDRETDEFFKK(2…	AQEAPGQAEPPAAAEVQGAGNENEPR(O14745(113-138));EPPAAAEVQGAGNENEPR(O14745(121-138));SASSDTSEELNSQDSPPK(O14745(288-305));LLVVDPETDEQLQK(O14745(88-101));SVDPDSPAEASGLR(O14745(181-194));LVEPGSPAEK(O14745(41-50));AGLLAGDR(O14745(51-58));LVEVNGENVEKETHQQVVSR(O14745(59-78));ETHQQVVSR(O14745(70-78));AALNAVR(O14745(81-87));KGPSGYGFNLHSDK(O14745(159-172));GPSGYGFNLHSDK(O14745(160-172));SKPGQFIR(O14745(173-180…	NA	AQEAPGQAEPPAAAEVQGAGNENEPR(unmodified);EPPAAAEVQGAGNENEPR(8|semi_tryptic);SASSDTSEELNSQDSPPK(unmodified);LLVVDPETDEQLQK(unmodified);SVDPDSPAEASGLR(unmodified);LVEPGSPAEK(unmodified);AGLLAGDR(unmodified);LVEVNGENVEKETHQQVVSR(unmodified);ETHQQVVSR(unmodified);AALNAVR(unmodified);KGPSGYGFNLHSDK(unmodified);GPSGYGFNLHSDK(unmodified);SKPGQFIR(unmodified);ETDEFFKK(unmodified);EALAEAALESPR(unmodified);E…	O14745;ENST00000262613_17_74748805_5UTR_100db1;ENST00000262613_17_74748718_5UTR_100db1;O14745-2	TRUE	TRUE	73	-10.6673	-12.746	-12.1892	-11.7678	-11.447	-11.4866	-10.9913	-11.3984	-11.7218	-10.5014	-10.6528	-10.1617	-12.4775	-14.0201	-11.0682	-10.8869	-12.1009	-11.6449	-13.5783	-11.7009	-12.2729	-16.6114	NA	NA	NA	NA	NA	-9.81729	-10.1135	-9.19818	-11.5107	-11.4063	-14.7437	-12.5244	-12.454	NA
O43347	Adult_Frontalcortex/Adult_Retina -3.66 0.0499;Adult_Heart/Adult_Retina -3.95 0.0116;Adult_Pancreas/Adult_Retina -4.39 0.02	3	MSI1	RNA-binding protein Musashi homolog 1 (Musashi-1)	ENSG00000135097	GFGFVTFMDQAGVDKVLAQSR(62-82);LSWQTTQEGLR(27-37);METDAPQPGLASPDSPHDPCK(1-21);EYFGQFGEVK(38-47);ECLVMRDPLTK(48-58);IFVGGLSVNTTVEDVK(111-126);VDDAMLMFDK(135-144);SYTGLAPGYTYQFPEFR(231-247);GTGSHPWTMAPPPGSTPSR(285-303);MFIGGLSWQTTQEGLR(22-37);GFGFVTFMDQAGVDK(62-76);QYFEQFGK(127-134);VCEIHFHEINNK(166-177)	GFGFVTFMDQAGVDKVLAQSR(O43347(62-82));LSWQTTQEGLR(O43347(27-37));METDAPQPGLASPDSPHDPCK(O43347(1-21));EYFGQFGEVK(O43347(38-47));ECLVMRDPLTK(O43347(48-58));IFVGGLSVNTTVEDVK(O43347(111-126));VDDAMLMFDK(O43347(135-144));SYTGLAPGYTYQFPEFR(O43347(231-247));GTGSHPWTMAPPPGSTPSR(O43347(285-303));MFIGGLSWQTTQEGLR(O43347(22-37));GFGFVTFMDQAGVDK(O43347(62-76));QYFEQFGK(O43347(127-134);Q96DH6(128-135));VCEIHFH…	NA	GFGFVTFMDQAGVDKVLAQSR(8|[35]oxidation[M]);LSWQTTQEGLR(0|[1]Acetyl|5|semi_tryptic|1|[35]oxidation[M]);METDAPQPGLASPDSPHDPCK(0|[1]Acetyl|1|[35]oxidation[M]|20|[4]carbamidomethyl[C]);EYFGQFGEVK(unmodified);ECLVMRDPLTK(2|[4]carbamidomethyl[C]);IFVGGLSVNTTVEDVK(unmodified);VDDAMLMFDK(unmodified);SYTGLAPGYTYQFPEFR(unmodified);GTGSHPWTMAPPPGSTPSR(9|[35]oxidation[M]);MFIGGLSWQTTQEGLR(unmodified);GFGFVTFM…	O43347;Q96DH6;Q96DH6-2;Q96DH6-3;ENST00000416426_17_57257102_aTIS_111db1;ENST00000442934_17_57285884_aTIS_111db1	TRUE	TRUE	8	NA	NA	NA	NA	NA	NA	NA	NA	NA	NA	NA	NA	NA	NA	NA	NA	NA	-16.1845	NA	NA	NA	NA	NA	NA	-16.4682	NA	NA	NA	NA	NA	NA	NA	NA	NA	NA	NA
O43396	Adult_Adrenalgland/Adult_Bcells 2.33 0.0425;Adult_Bcells/Adult_Platelets -2.59 0.0108;Adult_Bcells/Adult_Retina -2.35 0.0388;Adult_Bcells/Adult_Spinalcord -2.41 0.0435;Adult_Monocytes/Adult_Platelets -2.45 0.0187;Adult_Monocytes/Adult_Retina -2.21 0.0437	6	TXNL1	Thioredoxin-like protein 1 (32 kDa thioredoxin-related protein)	ENSG00000091164	QHLENDPGSNEDTDIPK(105-121);NDPGSNEDTDIPK(109-121);SMDFEEAER(203-211);VGVKPVGSDPDFQPELSGAGSR(2-23);IDQYQGADAVGLEEK(88-102);IFINLPR(196-202);SEPTQALELTEDDIK(212-226);SEPTQALELTEDDIKEDGIVPLR(212-234);GCGPCLR(33-39);IAPAFSSMSNK(40-50);IKQHLENDPGSNEDTDIPK(103-121);FQGPDNGQGPK(182-192);FQNVNSVTIFVQSNQGEEETTR(238-259);PVGSDPDFQPELSGAGSR(6-23);VRIDQYQGADAVGLEEK(86-102);AGCECLNESDEHGFDNCLRK(133-152);TIFVQ…	QHLENDPGSNEDTDIPK(O43396(105-121));NDPGSNEDTDIPK(O43396(109-121));SMDFEEAER(O43396(203-211));VGVKPVGSDPDFQPELSGAGSR(O43396(2-23));IDQYQGADAVGLEEK(O43396(88-102));IFINLPR(O43396(196-202));SEPTQALELTEDDIK(O43396(212-226));SEPTQALELTEDDIKEDGIVPLR(O43396(212-234));GCGPCLR(O43396(33-39));IAPAFSSMSNK(O43396(40-50));IKQHLENDPGSNEDTDIPK(O43396(103-121));FQGPDNGQGPK(O43396(182-192));FQNVNSVTIFVQSNQGEEETTR…	NA	QHLENDPGSNEDTDIPK(unmodified);NDPGSNEDTDIPK(4|semi_tryptic);SMDFEEAER(unmodified);VGVKPVGSDPDFQPELSGAGSR(unmodified);IDQYQGADAVGLEEK(unmodified);IFINLPR(unmodified);SEPTQALELTEDDIK(unmodified);SEPTQALELTEDDIKEDGIVPLR(unmodified);GCGPCLR(2|[4]carbamidomethyl[C]|5|[4]carbamidomethyl[C]);IAPAFSSMSNK(unmodified);IKQHLENDPGSNEDTDIPK(unmodified);FQGPDNGQGPK(unmodified);FQNVNSVTIFVQSNQGEEETTR(unmodified…	O43396;ENST00000587807_18_56638440_aTIS_111db1	TRUE	TRUE	81	-10.136	-11.6298	-11.6432	-14.6289	-12.6975	-13.0758	-11.6183	-13.0371	NA	-11.8727	-12.0663	-12.6601	-11.3019	-11.2962	-11.4114	-12.4261	-11.4925	-11.9526	-13.7999	-11.0101	-11.276	-12.4952	-11.2751	-12.4617	-13.1433	-12.3877	-12.2128	-12.0934	-14.4485	-11.5256	-12.2018	-12.2494	NA	-13.7009	-13.467	NA
O43399	Adult_Adrenalgland/Adult_Frontalcortex 2.29 0.0227;Adult_Adrenalgland/Adult_Retina 3.13 0.0031;Adult_Esophagus/Adult_Retina 2.29 0.0246;Adult_Frontalcortex/Adult_Platelets -1.96 0.046;Adult_Kidney/Adult_Retina 2.15 0.0383;Adult_Platelets/Adult_Retina 2.8 0.00333	6	TPD52L2	Tumor protein D54 (hD54) (Tumor protein D52-like 2)	ENSG00000101150	TPAVEGLTEAEEEELR(35-50);AVEGLTEAEEEELR(37-50);GLLSDSMTDVPVDTGVAAR(16-34);TPAVEGLTEAEEEELRAELTK(35-55);VEEEIVTLR(56-64);RLGLSTLGELK(80-90);LGLSTLGELK(81-90);SWHDVQVSSAYVK(96-108);TSAALSTVGSAISR(140-153);MDSAGQDINLNSPNK(1-15);TPAVEGLTEAEEEELRAELTKVEEEIVTLR(35-64);AELTKVEEEIVTLR(51-64);VTQSDLYK(120-127);KTQETLSQAGQK(128-139);TQETLSQAGQK(129-139);VVGDRENGSDNLPSSAGSGDKPLSDPAPF(178-206);ENGSDNLPSSAGSGD…	TPAVEGLTEAEEEELR(O43399(35-50));AVEGLTEAEEEELR(O43399(37-50));GLLSDSMTDVPVDTGVAAR(O43399(16-34));TPAVEGLTEAEEEELRAELTK(O43399(35-55));VEEEIVTLR(O43399(56-64));RLGLSTLGELK(O43399(80-90));LGLSTLGELK(O43399(81-90));SWHDVQVSSAYVK(O43399(96-108));TSAALSTVGSAISR(O43399(140-153));MDSAGQDINLNSPNK(O43399(1-15));TPAVEGLTEAEEEELRAELTKVEEEIVTLR(O43399(35-64));AELTKVEEEIVTLR(O43399(51-64));VTQSDLYK(O43399(120…	NA	TPAVEGLTEAEEEELR(unmodified);AVEGLTEAEEEELR(2|semi_tryptic);GLLSDSMTDVPVDTGVAAR(7|[35]oxidation[M]);TPAVEGLTEAEEEELRAELTK(unmodified);VEEEIVTLR(unmodified);RLGLSTLGELK(unmodified);LGLSTLGELK(unmodified);SWHDVQVSSAYVK(unmodified);TSAALSTVGSAISR(unmodified);MDSAGQDINLNSPNK(0|[1]Acetyl|1|[35]oxidation[M]);TPAVEGLTEAEEEELRAELTKVEEEIVTLR(unmodified);AELTKVEEEIVTLR(unmodified);VTQSDLYK(unmodified);KTQE…	O43399;O43399-6;O43399-2;O43399-3;O43399-4;O43399-5;O43399-7;ENST00000611972_20_63865366_aTIS_111db1;ENST00000615907_20_63865366_aTIS_111db1	TRUE	TRUE	82	-8.99548	-10.6268	-11.8069	-11.8185	-11.0995	-11.7249	-11.3315	-12.1861	-12.6249	-11.1998	-11.7844	-11.3644	-11.6802	-11.5598	-11.1454	-11.2596	-11.5446	-13.0492	-13.3115	-11.9479	-12.1861	-12.8141	-11.3012	-12.7806	NA	-12.4843	-11.4195	-10.8273	-12.3751	-11.1684	-12.0353	-12.8154	NA	-13.2125	-11.3936	-14.0993
O43491	Adult_Adrenalgland/Adult_CD4Tcells 7.25 0.000507;Adult_Adrenalgland/Adult_CD8Tcells 4.88 0.00241;Adult_Adrenalgland/Adult_Esophagus 3.84 0.0186;Adult_Adrenalgland/Adult_Heart 4.9 0.00033;Adult_Adrenalgland/Adult_Kidney 4.07 0.0143;Adult_Adrenalgland/Adult_Liver 3.65 0.0239;Adult_Adrenalgland/Adult_Monocytes 5.07 0.00241;Adult_Adrenalgland/Adult_NKcells 4.87 0.0178;Adult_Bcells/Adult_Heart 2.71 0.…	62	EPB41L2	Band 4.1-like protein 2 (Generally expressed protein 4.1) (4.1G)	ENSG00000079819	EVAENQQNQSSDPEEEK(29-45);EEPLPEEQR(115-123);PLPEEQR(117-123);EEQEYEEEVEEEPR(769-782);EEQEYEEEVEEEPRPAAK(769-786);DSSQLGTDATK(14-24);FIPPWLK(77-83);SYTLVVAK(87-94);EPTQAVVEEQVLDKEEPLPEEQR(101-123);GDAEEMAQK(127-135);EEKPSVSK(145-152);VEMQPTELVSK(161-171);VKETQEDKLEGGAAK(177-191);EVQTNELK(196-203);VTLLDGTEYSCDLEK(222-236);FYPPDPSQLTEDITR(296-310);QDIASGR(319-325);GLSPAQADSQFLENAK(384-399);GLSPAQADS…	EVAENQQNQSSDPEEEK(O43491(29-45));EEPLPEEQR(O43491(115-123));PLPEEQR(O43491(117-123));EEQEYEEEVEEEPR(O43491(769-782));EEQEYEEEVEEEPRPAAK(O43491(769-786));DSSQLGTDATK(O43491(14-24));FIPPWLK(O43491(77-83));SYTLVVAK(O43491(87-94));EPTQAVVEEQVLDKEEPLPEEQR(O43491(101-123));GDAEEMAQK(O43491(127-135));EEKPSVSK(O43491(145-152));VEMQPTELVSK(O43491(161-171));VKETQEDKLEGGAAK(O43491(177-191));EVQTNELK(O43491(…	NA	EVAENQQNQSSDPEEEK(unmodified);EEPLPEEQR(unmodified);PLPEEQR(2|semi_tryptic);EEQEYEEEVEEEPR(unmodified);EEQEYEEEVEEEPRPAAK(unmodified);DSSQLGTDATK(unmodified);FIPPWLK(unmodified);SYTLVVAK(unmodified);EPTQAVVEEQVLDKEEPLPEEQR(unmodified);GDAEEMAQK(unmodified);EEKPSVSK(unmodified);VEMQPTELVSK(unmodified);VKETQEDKLEGGAAK(unmodified);EVQTNELK(unmodified);VTLLDGTEYSCDLEK(11|[4]carbamidomethyl[C]);FYPPDP…	O43491;O43491-4;O43491-2;O43491-3;ENST00000527659_6_130956485_aTIS_111db1;ENST00000529208_6_130956485_aTIS_111db1;ENST00000525193_6_130956485_aTIS_111db1;ENST00000524581_6_130880483_aTIS_111db1;ENST00000530757_6_130880483_aTIS_111db1;ENST00000531410_6_130880483_aTIS_111db1;Q9Y2J2;Q9Y2J2-2;Q9Y2J2-4;Q9Y2J2-3;ENST00000545076_18_5478294_aTIS_111db1;ENST00000342933_18_5489183_aTIS_111db1;ENST000006376…	TRUE	TRUE	70	-9.43761	NA	-11.9465	NA	-12.6774	-13.0853	-17.9399	NA	NA	-15.5452	-15.6014	NA	-12.5947	-12.6348	-12.5574	-13.7387	-17.2905	-12.6576	-11.7455	-10.5409	-12.074	-13.5156	-16.395	-14.7452	-15.134	NA	-16.0983	-12.9983	-16.2465	-15.0399	-13.7368	-13.6324	-15.6479	NA	-11.8727	-14.8008
O43583	Adult_Frontalcortex/Adult_Gallbladder 2.92 0.0372	1	DENR	Density-regulated protein (DRP) (Protein DRP1) (Smooth muscle cell-associated protein 3) (SMAP-3)	ENSG00000139726	AADISESSGADCK(2-14);QEAGISEGQGTAGEEEEK(76-93);AGISEGQGTAGEEEEK(78-93);LDADYPLR(23-30);LTVENSPK(68-75);WPEVDDDSIEDLGEVK(182-197);WPEVDDDSIEDLGEVKK(182-198);SLPTEYCEYMPDVAK(38-52);NFPNEFAK(60-67);QEAGISEGQGTAGEEEEKKK(76-95);VCGLATFEIDLK(131-142);VLYCGVCSLPTEYCEYMPDVAK(31-52);KYVTRVCGLATFEIDLK(126-142);LYCGVCSLPTEYCEYMPDVAK(32-52);AADISESSGADCKGDPR(2-18);NSAKLDADYPLR(19-30);GLATFEIDLK(133-142);VCGLA…	AADISESSGADCK(O43583(2-14));QEAGISEGQGTAGEEEEK(O43583(76-93));AGISEGQGTAGEEEEK(O43583(78-93));LDADYPLR(O43583(23-30));LTVENSPK(O43583(68-75));WPEVDDDSIEDLGEVK(O43583(182-197));WPEVDDDSIEDLGEVKK(O43583(182-198));SLPTEYCEYMPDVAK(O43583(38-52));NFPNEFAK(O43583(60-67));QEAGISEGQGTAGEEEEKKK(O43583(76-95));VCGLATFEIDLK(O43583(131-142));VLYCGVCSLPTEYCEYMPDVAK(O43583(31-52));KYVTRVCGLATFEIDLK(O43583(126-…	NA	AADISESSGADCK(0|[1]Acetyl|12|[4]carbamidomethyl[C]);QEAGISEGQGTAGEEEEK(unmodified);AGISEGQGTAGEEEEK(2|semi_tryptic);LDADYPLR(unmodified);LTVENSPK(unmodified);WPEVDDDSIEDLGEVK(unmodified);WPEVDDDSIEDLGEVKK(unmodified);SLPTEYCEYMPDVAK(7|semi_tryptic|4|[4]carbamidomethyl[C]|7|[4]carbamidomethyl[C]|14|[4]carbamidomethyl[C]);NFPNEFAK(unmodified);QEAGISEGQGTAGEEEEKKK(unmodified);VCGLATFEIDLK(2|[4]carba…	O43583;ENST00000455982_12_122753702_aTIS_111db1	TRUE	TRUE	64	-10.0758	NA	-13.8201	NA	-11.5925	-13.1823	-12.5963	NA	NA	-12.4646	-12.1057	NA	-12.2511	-12.7506	-13.6732	-13.2024	NA	NA	-12.5174	-11.9839	-14.5884	-15.757	-13.0514	-14.7235	NA	NA	-14.1697	-12.3551	NA	-12.6962	-12.9782	-13.1368	NA	NA	-12.3365	NA
O43759	Adult_Bcells/Adult_Frontalcortex -2.44 0.0322;Adult_CD8Tcells/Adult_Frontalcortex -4.3 0.000455;Adult_CD8Tcells/Adult_Retina -3.89 0.00281;Adult_Colon/Adult_Frontalcortex -3.42 0.00916;Adult_Colon/Adult_Retina -3.01 0.036;Adult_Esophagus/Adult_Frontalcortex -3.06 0.0157;Adult_Esophagus/Adult_Retina -2.65 0.0475;Adult_Frontalcortex/Adult_Heart 2.57 0.0445;Adult_Frontalcortex/Adult_Kidney 3.26 0.00…	20	SYNGR1	Synaptogyrin-1	ENSG00000100321	DNPLNEGTDAAR(137-148);AGGAFDPYTLVR(11-22);MEGGAYGAGK(1-10);GGAFDPYTLVR(12-22);NPLNEGTDAAR(138-148);QPHTILR(23-29)	DNPLNEGTDAAR(O43759(137-148));AGGAFDPYTLVR(O43759(11-22));MEGGAYGAGK(O43759(1-10));GGAFDPYTLVR(O43759(12-22));NPLNEGTDAAR(O43759(138-148));QPHTILR(O43759(23-29))	NA	DNPLNEGTDAAR(unmodified);AGGAFDPYTLVR(unmodified);MEGGAYGAGK(0|[1]Acetyl|1|[35]oxidation[M]);GGAFDPYTLVR(1|semi_tryptic);NPLNEGTDAAR(1|semi_tryptic);QPHTILR(unmodified)	O43759;O43759-2;O43759-3;ENST00000406293_22_39350011_aTIS_111db1;ENST00000216155_22_39350011_aTIS_111db1;ENST00000415332_22_39350011_aTIS_101db1	TRUE	TRUE	60	-12.0476	-15.1264	-13.3769	-12.3181	-15.0497	-15.2245	NA	NA	NA	-15.4364	-16.6625	NA	-14.3604	-15.9855	NA	-14.4372	-15.1817	-11.6419	-12.1355	-11.4818	-14.8232	NA	NA	NA	NA	-13.662	-14.9895	-14.59	-15.7227	-14.7384	NA	NA	NA	NA	NA	NA
O60716	Adult_Adrenalgland/Adult_Monocytes 3.34 0.0403;Adult_Bcells/Adult_Colon -5.01 0.0101;Adult_Bcells/Adult_Esophagus -5.11 0.00251;Adult_Bcells/Adult_Frontalcortex -4.3 0.0087;Adult_Bcells/Adult_Liver -5 0.00194;Adult_Bcells/Adult_Lung -4.9 0.00554;Adult_Bcells/Adult_Ovary -5.46 0.00453;Adult_Bcells/Adult_Pancreas -6.25 0.00116;Adult_Bcells/Adult_Prostate -5.36 0.00505;Adult_Bcells/Adult_Rectum -5.3…	53	CTNND1	Catenin delta-1 (Cadherin-associated Src substrate) (CAS) (p120 catenin) (p120(ctn)) (p120(cas))	ENSG00000198561	ALSAIADLLTNEHER(711-725);ALEEERR(29-35);HVSAQLER(36-43);FVGDADLER(69-77);HYEDGYPGGSDNYGSLSR(216-233);YRPSMEGYR(241-249);QDVYGPQPQVR(254-264);VGGSSVDLHR(265-274);FHPEPYGLEDDQR(275-287);TGTPSDPR(308-315);SYEDMIGEEVPSDQYYWAPLAQHER(320-344);GSLASLDSLR(345-354);GGPPPPNWR(356-364);GIPVLVGLLDHPK(409-421);DMDLTEVITGTLWNLSSHDSIK(465-486);MEIVDHALHALTDEVIIPHSGWER(487-510);EPNEDCKPR(511-519);HIEWESVLTNTAGCL…	ALSAIADLLTNEHER(O60716(711-725));ALEEERR(O60716(29-35);Q86UU1(1179-1185));HVSAQLER(O60716(36-43));FVGDADLER(O60716(69-77));HYEDGYPGGSDNYGSLSR(O60716(216-233));YRPSMEGYR(O60716(241-249));QDVYGPQPQVR(O60716(254-264));VGGSSVDLHR(O60716(265-274));FHPEPYGLEDDQR(O60716(275-287));TGTPSDPR(O60716(308-315));SYEDMIGEEVPSDQYYWAPLAQHER(O60716(320-344));GSLASLDSLR(O60716(345-354));GGPPPPNWR(O60716(356-364));G…	NA	ALSAIADLLTNEHER(unmodified);ALEEERR(unmodified);HVSAQLER(unmodified);FVGDADLER(unmodified);HYEDGYPGGSDNYGSLSR(unmodified);YRPSMEGYR(unmodified);QDVYGPQPQVR(unmodified);VGGSSVDLHR(unmodified);FHPEPYGLEDDQR(unmodified);TGTPSDPR(unmodified);SYEDMIGEEVPSDQYYWAPLAQHER(5|[35]oxidation[M]);GSLASLDSLR(unmodified);GGPPPPNWR(unmodified);GIPVLVGLLDHPK(unmodified);DMDLTEVITGTLWNLSSHDSIK(unmodified);MEIVDHALH…	O60716;O60716-26;O60716-29;O60716-30;O60716-32;O60716-25;O60716-27;O60716-28;O60716-31;O60716-18;O60716-21;O60716-22;O60716-24;O60716-17;O60716-19;O60716-20;O60716-23;O60716-10;O60716-13;O60716-14;O60716-16;O60716-11;O60716-12;O60716-15;O60716-9;O60716-2;O60716-5;O60716-6;O60716-8;O60716-3;O60716-4;O60716-7;ENST00000529919_11_57791479_aTIS_111db1;ENST00000526772_11_57762042_5UTR_100db1;ENST000005…	TRUE	TRUE	68	NA	-15.5961	-12.7311	NA	-17.6894	NA	NA	NA	NA	NA	NA	NA	-12.7146	-12.6478	-11.8753	-12.7915	-13.0665	-14.0185	-13.0991	-13.051	-13.4856	-15.4615	-14.3409	-16.013	-14.1868	NA	-15.2369	-12.7378	-16.1924	-15.2081	-12.4603	-12.1335	-14.0088	-12.152	-12.2109	-14.7467
O75116	Adult_Adrenalgland/Adult_Heart 5.63 0.00312;Adult_Adrenalgland/Adult_Kidney 4.96 0.0047;Adult_Bcells/Adult_Frontalcortex -3.38 0.0161;Adult_Bcells/Adult_Platelets -4.69 0.000679;Adult_CD4Tcells/Adult_Frontalcortex -3.26 0.0253;Adult_CD4Tcells/Adult_Platelets -4.58 0.00147;Adult_CD8Tcells/Adult_Heart 3.74 0.035;Adult_CD8Tcells/Adult_Platelets -3.36 0.0163;Adult_Colon/Adult_Heart 4.15 0.044;Adult_F…	39	ROCK2	Rho-associated protein kinase 2 (EC 2.7.11.1) (Rho kinase 2) (Rho-associated, coiled-coil-containing protein kinase 2) (Rho-associated, coiled-coil-containing protein kinase II) (ROCK-II) (p164 ROCK-2)	ENSG00000134318	DVLNEDVR(783-790);SIAEEQYSDLEK(930-941);DATIASLEETNR(965-976);MPGAPETAPGDGAGASR(10-26);SQGGDGFYGR(264-273);NSLCFPEDAEISK(311-323);NDQWHWDNIR(356-365);ENLLLSDSPSCR(418-429);ETDSIQSR(430-437);KNEESQEIQKK(438-448);NQNSQISTEK(547-556);VIQQSLEQEEAEHK(696-709);IYESIEEAKSEAMK(721-734);QKDVLNEDVR(781-790);KQELQDER(901-908);SIAEEQYSDLEKEK(930-943);HKQELTEK(957-964);LKDVQEQLSR(996-1005);LKDEEISAAAIK(1006-1…	DVLNEDVR(O75116(783-790));SIAEEQYSDLEK(O75116(930-941));DATIASLEETNR(O75116(965-976));MPGAPETAPGDGAGASR(O75116(10-26));SQGGDGFYGR(O75116(264-273));NSLCFPEDAEISK(O75116(311-323));NDQWHWDNIR(O75116(356-365));ENLLLSDSPSCR(O75116(418-429));ETDSIQSR(O75116(430-437));KNEESQEIQKK(O75116(438-448));NQNSQISTEK(O75116(547-556));VIQQSLEQEEAEHK(O75116(696-709));IYESIEEAKSEAMK(O75116(721-734));QKDVLNEDVR(O7511…	NA	DVLNEDVR(unmodified);SIAEEQYSDLEK(unmodified);DATIASLEETNR(unmodified);MPGAPETAPGDGAGASR(1|[35]oxidation[M]);SQGGDGFYGR(unmodified);NSLCFPEDAEISK(4|[4]carbamidomethyl[C]);NDQWHWDNIR(unmodified);ENLLLSDSPSCR(11|[4]carbamidomethyl[C]);ETDSIQSR(unmodified);KNEESQEIQKK(unmodified);NQNSQISTEK(unmodified);VIQQSLEQEEAEHK(unmodified);IYESIEEAKSEAMK(unmodified);QKDVLNEDVR(unmodified);KQELQDER(unmodified);…	O75116;ENST00000616279_2_11211828_aTIS_111db1;ENST00000401753_2_11227392_aTIS_111db1;ENST00000261535_2_11344136_aTIS_101db1;Q13464;ENST00000635540_18_21110910_aTIS_111db1	TRUE	TRUE	68	-11.4523	NA	-14.0935	NA	-15.5089	-16.4772	-15.2358	-16.5233	NA	-14.7886	-14.5367	NA	-13.662	-14.8596	-14.1607	NA	NA	-13.316	-12.5613	-11.9723	-13.754	-16.2445	NA	NA	-18.4071	NA	NA	-17.1646	-18.2973	NA	-15.7876	-14.3612	NA	-15.2867	-13.5609	-15.8515
O75663	Adult_CD4Tcells/Adult_Gallbladder 3.02 0.04;Adult_CD8Tcells/Adult_Gallbladder 2.63 0.0342;Adult_Frontalcortex/Adult_Gallbladder 3.1 0.00601;Adult_Gallbladder/Adult_Monocytes -2.74 0.0288;Adult_Gallbladder/Adult_NKcells -3.01 0.0159;Adult_Gallbladder/Adult_Platelets -3.22 0.00446;Adult_Heart/Adult_Ovary -2.23 0.0379;Adult_Heart/Adult_Platelets -2.01 0.0245;Adult_Heart/Adult_Urinarybladder -2.22 0.…	10	TIPRL	TIP41-like protein (Putative MAPK-activating protein PM10) (Type 2A-interacting protein) (TIP)	ENSG00000143155	VACAEEWQESR(85-95);VVPTTDHIDTEK(129-140);ISSLMHVPPSLFTEPNEISQYLPIK(221-245);MMIHGFQSSHR(1-11);DFCFGPWK(12-19);IQHGSGFGIEFNATDALR(57-74);EVIKPYDWTYTTDYK(103-117);PTTDHIDTEK(131-140);IDGVLIR(189-195);IDPNPADSQK(258-267);LIFPERIDPNPADSQK(252-267);LLFEDELHDHGVSSLSVK(154-171);CVNNYQGMLK(75-84);LYHEADKTYMLR(201-212);MIHGFQSSHR(2-11);LADELHMPSLPEMMFGDNVLR(36-56);GTLLGESLK(118-126);FFEEVLLFEDELHDHGVSSLSV…	VACAEEWQESR(O75663(85-95));VVPTTDHIDTEK(O75663(129-140));ISSLMHVPPSLFTEPNEISQYLPIK(O75663(221-245));MMIHGFQSSHR(O75663(1-11));DFCFGPWK(O75663(12-19));IQHGSGFGIEFNATDALR(O75663(57-74));EVIKPYDWTYTTDYK(O75663(103-117));PTTDHIDTEK(O75663(131-140));IDGVLIR(O75663(189-195));IDPNPADSQK(O75663(258-267));LIFPERIDPNPADSQK(O75663(252-267));LLFEDELHDHGVSSLSVK(O75663(154-171));CVNNYQGMLK(O75663(75-84));LYHEA…	NA	VACAEEWQESR(3|[4]carbamidomethyl[C]);VVPTTDHIDTEK(unmodified);ISSLMHVPPSLFTEPNEISQYLPIK(5|[35]oxidation[M]);MMIHGFQSSHR(0|[1]Acetyl);DFCFGPWK(3|[4]carbamidomethyl[C]);IQHGSGFGIEFNATDALR(unmodified);EVIKPYDWTYTTDYK(unmodified);PTTDHIDTEK(2|semi_tryptic);IDGVLIR(unmodified);IDPNPADSQK(unmodified);LIFPERIDPNPADSQK(unmodified);LLFEDELHDHGVSSLSVK(5|semi_tryptic);CVNNYQGMLK(8|[35]oxidation[M]|1|[4]carb…	O75663;O75663-2;ENST00000367830_1_168179081_CDS_100db1;ENST00000367833_1_168179081_CDS_100db1;ENST00000367833_1_168179051_5UTR_001db3	TRUE	TRUE	75	-12.2709	-13.7647	-13.1407	-12.9564	-13.0506	-13.4478	-12.0544	-13.172	NA	-12.9967	-12.4263	-13.5727	-12.2617	-12.3018	-13.1313	NA	-12.0831	-13.4501	-11.7949	-12.3489	-15.0465	-16.2151	-12.5095	NA	-15.0558	-14.8852	-15.2128	NA	-14.361	-13.3767	NA	-13.0099	NA	-15.9354	NA	NA
O75781	Adult_Adrenalgland/Adult_Frontalcortex -6.27 0.000734;Adult_Adrenalgland/Adult_Spinalcord -4.72 0.0376;Adult_Frontalcortex/Adult_Heart 4.87 0.000405;Adult_Frontalcortex/Adult_Kidney 5.63 0.00145;Adult_Frontalcortex/Adult_Liver 5.59 0.00141;Adult_Frontalcortex/Adult_Lung 3.37 0.016;Adult_Frontalcortex/Adult_Ovary 4.32 0.021;Adult_Frontalcortex/Adult_Prostate 3.37 0.0226;Adult_Frontalcortex/Adult_R…	13	PALM	Paralemmin-1 (Paralemmin)	ENSG00000099864	WLLEGTPSSASEGDEDLRR(54-72);ADEVTLSEAGSTAGAAETR(239-257);EENQAGPEATTSDPQDLDMK(358-377);EENQAGPEATTSDPQDLDMKK(358-378);AGPEATTSDPQDLDMK(362-377);MEVLAAETTSQQER(1-14);VLAAETTSQQER(3-14);LQAIAEKR(15-22);KRQAEIENK(23-31);RQLEDERR(33-40);LLEDSVSRLEK(83-93);LLEDSVSRLEKEIEVLER(83-100);LEKEIEVLER(91-100);ENAAAPSPVRAPAPSPAKEER(110-130);KTEVVMNSQQTPVGTPK(131-147);VSNTPLR(151-157);TVDGSPMMK(158-166);AAMYSVEI…	WLLEGTPSSASEGDEDLRR(O75781(54-72));ADEVTLSEAGSTAGAAETR(O75781(239-257));EENQAGPEATTSDPQDLDMK(O75781(358-377));EENQAGPEATTSDPQDLDMKK(O75781(358-378));AGPEATTSDPQDLDMK(O75781(362-377));MEVLAAETTSQQER(O75781(1-14));VLAAETTSQQER(O75781(3-14));LQAIAEKR(O75781(15-22);Q8IXS6(13-20));KRQAEIENK(O75781(23-31));RQLEDERR(O75781(33-40));LLEDSVSRLEK(O75781(83-93));LLEDSVSRLEKEIEVLER(O75781(83-100));LEKEIEVLER(…	NA	WLLEGTPSSASEGDEDLRR(unmodified);ADEVTLSEAGSTAGAAETR(unmodified);EENQAGPEATTSDPQDLDMK(unmodified);EENQAGPEATTSDPQDLDMKK(unmodified);AGPEATTSDPQDLDMK(4|semi_tryptic);MEVLAAETTSQQER(0|[1]Acetyl|1|[35]oxidation[M]);VLAAETTSQQER(2|semi_tryptic);LQAIAEKR(unmodified);KRQAEIENK(unmodified);RQLEDERR(unmodified);LLEDSVSRLEK(unmodified);LLEDSVSRLEKEIEVLER(unmodified);LEKEIEVLER(unmodified);ENAAAPSPVRAPAPSPA…	O75781;O75781-2;ENST00000590161_19_735058_aTIS_111db1;ENST00000592155_19_735058_aTIS_111db1;Q8IXS6;Q8IXS6-2;Q9Y2D5-4;Q9Y2D5-6;ENST00000483909_9_109780489_aTIS_111db1	TRUE	TRUE	39	NA	NA	-17.1089	NA	NA	NA	NA	NA	NA	NA	NA	NA	-14.3554	NA	NA	NA	NA	-10.3982	-11.2826	-10.8353	-12.0958	NA	NA	-15.6903	NA	NA	-15.7215	NA	NA	-16.4704	NA	-16.4255	NA	NA	-14.8883	NA
O94788	Adult_Bcells/Adult_Kidney -3.28 0.0341;Adult_Bcells/Adult_Ovary -4.35 0.0146;Adult_Bcells/Adult_Prostate -4.91 0.00447;Adult_Bcells/Adult_Testis -4.94 0.00424;Adult_CD4Tcells/Adult_Prostate -4.1 0.0355;Adult_CD4Tcells/Adult_Testis -4.13 0.0321;Adult_Gallbladder/Adult_Liver 3.38 0.0468;Adult_Gallbladder/Adult_Retina 3.59 0.0288;Adult_Kidney/Adult_Liver 2.85 0.0388;Adult_Kidney/Adult_Retina 3.06 0.…	25	ALDH1A2	Retinal dehydrogenase 2 (RALDH 2) (RalDH2) (EC 1.2.1.36) (Aldehyde dehydrogenase family 1 member A2) (Retinaldehyde-specific dehydrogenase type 2) (RALDH(II))	ENSG00000128918	LADLVER(109-115);VFPVYNPATGEQVCEVQEADKADIDK(54-79);IFINNEWQNSESGR(40-53);LIQEAAGR(270-277);VVGSPFDPTTEQGPQIDKK(348-366);ILELIQSGVAEGAK(371-384);TMDEVIER(430-437);EMGEFGLR(494-501);EEIFGPVQEILR(416-427);LAFSLGSVWR(86-95);ANNSDFGLVAAVFTNDINK(438-456);LADLVERDR(109-117);IHGMTIPVDGDYFTFTR(157-173);IAFTGSTEVGK(259-269);IEMPGEVK(6-13);ADPAALMASLHLLPSPTPNLEIK(14-36);VFPVYNPATGEQVCEVQEADK(54-74);SLGSVWR(…	LADLVER(O94788(109-115);P30837(108-114);P47895(103-109));VFPVYNPATGEQVCEVQEADKADIDK(O94788(54-79));IFINNEWQNSESGR(O94788(40-53));LIQEAAGR(O94788(270-277));VVGSPFDPTTEQGPQIDKK(O94788(348-366));ILELIQSGVAEGAK(O94788(371-384));TMDEVIER(O94788(430-437));EMGEFGLR(O94788(494-501));EEIFGPVQEILR(O94788(416-427));LAFSLGSVWR(O94788(86-95));ANNSDFGLVAAVFTNDINK(O94788(438-456));LADLVERDR(O94788(109-117);P308…	NA	LADLVER(unmodified);VFPVYNPATGEQVCEVQEADKADIDK(14|[4]carbamidomethyl[C]);IFINNEWQNSESGR(unmodified);LIQEAAGR(unmodified);VVGSPFDPTTEQGPQIDKK(unmodified);ILELIQSGVAEGAK(unmodified);TMDEVIER(unmodified);EMGEFGLR(unmodified);EEIFGPVQEILR(unmodified);LAFSLGSVWR(unmodified);ANNSDFGLVAAVFTNDINK(unmodified);LADLVERDR(unmodified);IHGMTIPVDGDYFTFTR(4|[35]oxidation[M]);IAFTGSTEVGK(unmodified);IEMPGEVK(unmo…	O94788;O94788-4;O94788-3;O94788-2;ENST00000377698_9_38395749_aTIS_111db1;ENST00000558231_15_58279203_aTIS_111db1;P47895;ENST00000346623_15_100879908_aTIS_101db1;ENST00000430119_15_58065650_aTIS_111db1	TRUE	TRUE	33	NA	NA	NA	NA	-17.7873	NA	-16.9837	NA	NA	NA	NA	NA	-17.098	NA	NA	NA	NA	NA	NA	NA	-13.9758	NA	NA	NA	NA	NA	NA	-14.7426	-14.8753	-13.891	NA	-17.8461	NA	-16.8647	NA	NA
O95219	Adult_CD4Tcells/Adult_Frontalcortex -3.45 0.0408;Adult_CD8Tcells/Adult_Frontalcortex -3.67 0.00324;Adult_CD8Tcells/Adult_Kidney -3.67 0.00409;Adult_Frontalcortex/Adult_Lung 3.59 0.0293;Adult_Frontalcortex/Adult_Prostate 3.09 0.0221;Adult_Kidney/Adult_Prostate 3.1 0.0387	6	SNX4	Sorting nexin-4	ENSG00000114520	HYSDELQSVISHLLR(225-239);LSADNMDPDFVER(141-153);ETVNETGFQLK(189-199);VFSEWSAIEK(261-270);LFGQETPEQR(362-371);VLEEQINEGEQQLK(377-390);SVEHTDGQSVLTDSLWR(89-105);QLQPAPLEPLGSPDAGLGAAVGK(11-33);EAEGAGEESSGVDTMTHNNFWLK(34-56);YSEFELLR(107-114);AEFVWHK(134-140);GIQVWTNAK(436-444);SYLLVYYPHIVVPPLPEKR(115-133);ALNATFR(206-212);IKVLEEQINEGEQQLK(375-390);KIEISVSEAEK(57-67);IEISVSEAEKR(58-68);RYSEFELLR(106-…	HYSDELQSVISHLLR(O95219(225-239));LSADNMDPDFVER(O95219(141-153));ETVNETGFQLK(O95219(189-199));VFSEWSAIEK(O95219(261-270));LFGQETPEQR(O95219(362-371));VLEEQINEGEQQLK(O95219(377-390));SVEHTDGQSVLTDSLWR(O95219(89-105));QLQPAPLEPLGSPDAGLGAAVGK(O95219(11-33));EAEGAGEESSGVDTMTHNNFWLK(O95219(34-56));YSEFELLR(O95219(107-114));AEFVWHK(O95219(134-140));GIQVWTNAK(O95219(436-444));SYLLVYYPHIVVPPLPEKR(O95219(1…	NA	HYSDELQSVISHLLR(unmodified);LSADNMDPDFVER(6|[35]oxidation[M]);ETVNETGFQLK(unmodified);VFSEWSAIEK(unmodified);LFGQETPEQR(unmodified);VLEEQINEGEQQLK(unmodified);SVEHTDGQSVLTDSLWR(unmodified);QLQPAPLEPLGSPDAGLGAAVGK(unmodified);LSADNMDPDFVER(unmodified);EAEGAGEESSGVDTMTHNNFWLK(unmodified);YSEFELLR(unmodified);AEFVWHK(unmodified);GIQVWTNAK(unmodified);SYLLVYYPHIVVPPLPEKR(unmodified);ALNATFR(unmodifie…	O95219;O95219-2;ENST00000465505_3_125504744_aTIS_111db1;ENST00000471751_3_125520172_aTIS_111db1	TRUE	TRUE	57	NA	-16.076	-14.7415	-14.2677	-16.5843	NA	-16.7807	NA	NA	-16.386	-17.6121	NA	-13.4355	NA	-14.8576	NA	NA	-13.9134	-12.7018	-13.3748	-15.1879	NA	NA	NA	NA	NA	NA	-12.9546	-13.5023	-13.5181	-15.1626	-14.6431	NA	NA	NA	NA
O95670	Adult_Adrenalgland/Adult_Frontalcortex -5.12 0.00186;Adult_Adrenalgland/Adult_Retina -3.96 0.0347;Adult_Adrenalgland/Adult_Spinalcord -3.97 0.0421;Adult_Colon/Adult_Frontalcortex -4.73 0.00343;Adult_Frontalcortex/Adult_Kidney 4.48 0.00401;Adult_Frontalcortex/Adult_Ovary 5.5 0.00107;Adult_Frontalcortex/Adult_Prostate 4.18 0.00993;Adult_Frontalcortex/Adult_Testis 5.52 0.00098;Adult_Ovary/Adult_Reti…	12	ATP6V1G2	V-type proton ATPase subunit G 2 (V-ATPase subunit G 2) (V-ATPase 13 kDa subunit 2) (Vacuolar proton pump subunit G 2)	ENSG00000206445	EREHEFQSK(50-58);QVQGMQSSQQR(80-90);ASQSQGIQQLLQAEKR(2-17);EEAQMEVEQYR(38-48);EEAQMEVEQYRR(38-49);EHEFQSK(52-58);RQVQGMQSSQQR(79-90);ERVLAQLLGMVCDVRPQVHPNYR(93-115);VLAQLLGMVCDVRPQVHPNYR(95-115);PQVHPNYR(108-115);QAKEEAQMEVEQYR(35-48);QQAAMGSQGNLSAEVEQATR(59-78);GSQGNLSAEVEQATR(64-78);QQAAMGSQGNLSAEVEQATRR(59-79);QAKEEAQMEVEQYRR(35-49)	EREHEFQSK(O95670(50-58));QVQGMQSSQQR(O95670(80-90));ASQSQGIQQLLQAEKR(O75348(2-17);O95670(2-17));EEAQMEVEQYR(O95670(38-48));EEAQMEVEQYRR(O95670(38-49));EHEFQSK(O95670(52-58));RQVQGMQSSQQR(O95670(79-90));ERVLAQLLGMVCDVRPQVHPNYR(O95670(93-115));VLAQLLGMVCDVRPQVHPNYR(O95670(95-115));PQVHPNYR(O95670(108-115));QAKEEAQMEVEQYR(O95670(35-48));QQAAMGSQGNLSAEVEQATR(O95670(59-78));GSQGNLSAEVEQATR(O95670(64-7…	NA	EREHEFQSK(unmodified);QVQGMQSSQQR(5|[35]oxidation[M]);ASQSQGIQQLLQAEKR(0|[1]Acetyl);EEAQMEVEQYR(5|[35]oxidation[M]);EEAQMEVEQYRR(5|[35]oxidation[M]);EHEFQSK(unmodified);RQVQGMQSSQQR(6|[35]oxidation[M]);ERVLAQLLGMVCDVRPQVHPNYR(10|[35]oxidation[M]|12|[4]carbamidomethyl[C]);VLAQLLGMVCDVRPQVHPNYR(8|[35]oxidation[M]|10|[4]carbamidomethyl[C]);PQVHPNYR(unmodified);QAKEEAQMEVEQYR(unmodified);EEAQMEVEQYR(…	O95670;O95670-3;O95670-2;O75348	TRUE	TRUE	14	NA	NA	-15.3953	NA	NA	NA	NA	NA	NA	NA	NA	NA	NA	-15.0039	NA	NA	NA	-10.1749	-9.89618	-10.7518	NA	NA	NA	NA	NA	NA	NA	NA	NA	-14.7569	NA	NA	NA	NA	NA	NA
O95749	Adult_Liver/Adult_Retina -2.77 0.0485	1	GGPS1	Geranylgeranyl pyrophosphate synthase (GGPP synthase) (GGPPSase) (EC 2.5.1.-) ((2E,6E)-farnesyl diphosphate synthase) (Dimethylallyltranstransferase) (EC 2.5.1.1) (Farnesyl diphosphate synthase) (Farnesyltranstransferase) (EC 2.5.1.29) (Geranylgeranyl diphosphate synthase) (Geranyltranstransferase) (EC 2.5.1.10)	ENSG00000152904	DNYTCPTEEEYK(134-145);SFCEDLTEGK(203-212);GGNPELVALVK(279-289);ILLEPYK(11-17);YLLQLPGK(18-25);YFLGLEK(96-102);VLTLDHPDAVK(103-113);YCVHYLEDVGSFEYTR(246-261);TENIDIK(238-244);TLDHPDAVK(105-113);TQETVQR(4-10);DDYANLHSK(188-196);MEKTQETVQR(1-10);LSQAFNHWLK(31-40);LQIIIEVTEMLHNASLLIDDIEDNSKLRR(46-74);FSFPTIHAIWSRPESTQVQNILR(213-235);QLLELHQGQGLDIYWR(118-133);LTLDHPDAVK(104-113);QRTENIDIK(236-244);TEN…	DNYTCPTEEEYK(O95749(134-145));SFCEDLTEGK(O95749(203-212));GGNPELVALVK(O95749(279-289));ILLEPYK(O95749(11-17));YLLQLPGK(O95749(18-25));YFLGLEK(O95749(96-102));VLTLDHPDAVK(O95749(103-113));YCVHYLEDVGSFEYTR(O95749(246-261));TENIDIK(O95749(238-244));TLDHPDAVK(O95749(105-113));TQETVQR(O95749(4-10));DDYANLHSK(O95749(188-196));MEKTQETVQR(O95749(1-10));LSQAFNHWLK(O95749(31-40));LQIIIEVTEMLHNASLLIDDIEDNSK…	NA	DNYTCPTEEEYK(5|[4]carbamidomethyl[C]);SFCEDLTEGK(3|[4]carbamidomethyl[C]);GGNPELVALVK(unmodified);ILLEPYK(unmodified);YLLQLPGK(unmodified);YFLGLEK(21|semi_tryptic);VLTLDHPDAVK(unmodified);YCVHYLEDVGSFEYTR(2|[4]carbamidomethyl[C]);TENIDIK(unmodified);TLDHPDAVK(2|semi_tryptic);TQETVQR(unmodified);DDYANLHSK(unmodified);MEKTQETVQR(0|[1]Acetyl|1|[35]oxidation[M]);LSQAFNHWLK(unmodified);LQIIIEVTEMLHNAS…	O95749;O95749-2;ENST00000646528_1_235335265_aTIS_010db2	TRUE	TRUE	47	-12.9972	NA	-16.7415	NA	-13.6774	NA	-14.1957	-15.8983	NA	-14.386	NA	-14.714	-15.31	-14.0282	NA	NA	NA	-15.9134	-14.4388	NA	NA	NA	NA	NA	-16.1971	NA	NA	NA	NA	-16.1031	NA	-17.0582	NA	-16.0767	NA	NA
P04075	Adult_Bcells/Adult_Frontalcortex -2.25 0.0486;Adult_Bcells/Adult_Platelets -2.34 0.0406;Adult_CD8Tcells/Adult_Liver 3.31 0.000442;Adult_CD8Tcells/Adult_Lung 2.63 0.0187;Adult_Colon/Adult_Liver 2.84 0.034;Adult_Esophagus/Adult_Liver 2.95 0.00538;Adult_Frontalcortex/Adult_Kidney 2.36 0.043;Adult_Frontalcortex/Adult_Liver 3.99 6.41e-05;Adult_Frontalcortex/Adult_Lung 3.31 0.00254;Adult_Frontalcortex/…	24	ALDOA	Fructose-bisphosphate aldolase A (EC 4.1.2.13) (Lung cancer antigen NY-LU-1) (Muscle-type aldolase)	ENSG00000149925	PYQYPALTPEQK(2-13);PYQYPALTPEQKK(2-14);FSHEEIAMATVTALR(244-258);FSHEEIAMATVTALRR(244-259);TVPPAVTGITFLSGGQSEEEASINLNAINK(260-289);YTPSGQAGAAASESLFVSNHAY(343-364);YQYPALTPEQK(3-13);LSGGQSEEEASINLNAINK(271-289);SGGQSEEEASINLNAINK(272-289);HEEIAMATVTALR(246-258)	PYQYPALTPEQK(P04075(2-13));PYQYPALTPEQKK(P04075(2-14));FSHEEIAMATVTALR(P04075(244-258));FSHEEIAMATVTALRR(P04075(244-259));TVPPAVTGITFLSGGQSEEEASINLNAINK(P04075(260-289));YTPSGQAGAAASESLFVSNHAY(P04075(343-364));YQYPALTPEQK(P04075(3-13));LSGGQSEEEASINLNAINK(P04075(271-289));SGGQSEEEASINLNAINK(P04075(272-289));HEEIAMATVTALR(P04075(246-258))	NA	PYQYPALTPEQK(unmodified);PYQYPALTPEQKK(unmodified);FSHEEIAMATVTALR(8|[35]oxidation[M]);FSHEEIAMATVTALRR(unmodified);TVPPAVTGITFLSGGQSEEEASINLNAINK(unmodified);YTPSGQAGAAASESLFVSNHAY(unmodified);FSHEEIAMATVTALR(unmodified);FSHEEIAMATVTALRR(8|[35]oxidation[M]);YQYPALTPEQK(1|semi_tryptic);LSGGQSEEEASINLNAINK(11|semi_tryptic);SGGQSEEEASINLNAINK(12|semi_tryptic);HEEIAMATVTALR(2|semi_tryptic)	P04075;ENST00000627059_16_30067255_aTIS_111db1;ENST00000569798_16_30067255_aTIS_111db1;P04075-2;ENST00000563060_16_30064488_5UTR_111db1;ENST00000627059_16_30064488_5UTR_111db1;ENST00000563060_16_30064470_5UTR_111db1;ENST00000627059_16_30064470_5UTR_111db1;ENST00000569545_16_30064495_5UTR_001db3;ENST00000627059_16_30064449_5UTR_001db3;ENST00000643777_16_30065859_5UTR_111db1;ENST00000395240_16_3006…	TRUE	TRUE	83	NA	-10.5221	-11.933	-13.9617	-10.3835	-11.4758	-11.5205	-11.3193	-9.46896	-9.81948	-11.1163	-11.0861	-10.004	-11.6749	-11.5517	-11.9109	-8.74852	-9.5059	-9.23123	-10.343	-11.1093	-11.6354	-10.5375	-12.28	-10.4317	-8.91324	-10.9327	-11.6486	-12.6658	-11.8585	-13.2716	-12.3371	-14.7677	-14.3557	-12.4779	-13.9206
P06132	Adult_Bcells/Adult_Platelets -2.53 0.0133;Adult_CD8Tcells/Adult_Platelets -3.06 0.000936;Adult_Colon/Adult_Platelets -3.21 0.00673;Adult_Frontalcortex/Adult_Platelets -3.09 0.00194;Adult_Platelets/Adult_Prostate 3.22 0.0068;Adult_Platelets/Adult_Rectum 3.21 0.00635;Adult_Platelets/Adult_Spinalcord 2.83 0.0172;Adult_Platelets/Adult_Urinarybladder 3.62 0.00148;Fetal_Brain/Fetal_Liver -2.73 0.0256;F…	11	UROD	Uroporphyrinogen decarboxylase (UPD) (URO-D) (EC 4.1.1.37)	ENSG00000126088	AAWGEETDYTPVWCMR(22-37);SPEACCELTLQPLR(61-74);GPSFPEPLREEQDLER(105-120);LRDPEVVASELGYVFQAITLTR(121-142);WLYQRPQASHQLLR(180-193);PQASHQLLR(185-193);FALPYIR(232-238);EAGLAPVPMIIFAK(250-263);QMLDDFGPHR(323-332);YIANLGHGLYPDMDPEHVGAFVDAVHK(333-359);MEANGLGPQGFPELKNDTFLR(1-21);VEGGGSSTMAQAK(166-178);AAQDFFSTCR(51-60);EACCELTLQPLR(63-74);MVEGGGSSTMAQAK(165-178);TLQGNLDPCALYASEEEIGQLVK(300-322);ALYASEEE…	AAWGEETDYTPVWCMR(P06132(22-37));SPEACCELTLQPLR(P06132(61-74));GPSFPEPLREEQDLER(P06132(105-120));LRDPEVVASELGYVFQAITLTR(P06132(121-142));WLYQRPQASHQLLR(P06132(180-193));PQASHQLLR(P06132(185-193));FALPYIR(P06132(232-238));EAGLAPVPMIIFAK(P06132(250-263));QMLDDFGPHR(P06132(323-332));YIANLGHGLYPDMDPEHVGAFVDAVHK(P06132(333-359));MEANGLGPQGFPELKNDTFLR(P06132(1-21));VEGGGSSTMAQAK(P06132(166-178));AAQDFFS…	NA	AAWGEETDYTPVWCMR(14|[4]carbamidomethyl[C]);SPEACCELTLQPLR(5|[4]carbamidomethyl[C]|6|[4]carbamidomethyl[C]);GPSFPEPLREEQDLER(unmodified);LRDPEVVASELGYVFQAITLTR(unmodified);WLYQRPQASHQLLR(unmodified);PQASHQLLR(unmodified);FALPYIR(unmodified);EAGLAPVPMIIFAK(unmodified);QMLDDFGPHR(unmodified);YIANLGHGLYPDMDPEHVGAFVDAVHK(unmodified);MEANGLGPQGFPELKNDTFLR(0|[1]Acetyl|1|[35]oxidation[M]);VEGGGSSTMAQAK(1…	P06132;ENST00000652287_1_45012266_aTIS_111db1;ENST00000636293_1_45012266_aTIS_111db1;ENST00000636836_1_45012266_aTIS_111db1;ENST00000460334_1_45012266_aTIS_111db1;ENST00000651476_1_45012992_aTIS_111db1;ENST00000491773_1_45012992_aTIS_111db1;ENST00000486699_1_45012992_aTIS_111db1	TRUE	TRUE	63	NA	NA	-12.7104	-13.9736	-14.9682	-15.8799	-13.4866	-14.6042	-15.4581	-15.0918	-16.3179	-15.0049	-15.6008	-15.6409	NA	NA	NA	-16.2042	-13.5072	-16.7811	-14.8937	-14.3253	NA	NA	NA	NA	NA	-15.2454	NA	-13.2239	-14.8684	-13.6485	NA	NA	NA	NA
P06753-3	Adult_CD4Tcells/Adult_Frontalcortex -5.57 0.0267	1	TPM3	Tropomyosin alpha-3 chain (Gamma-tropomyosin) (Tropomyosin-3) (Tropomyosin-5) (hTM5)	ENSG00000143549	LLSNELK(233-239);KIQVLQQQADDAEER(13-27);KIQVLQQQADDAEERAER(13-30);IQVLQQQADDAEERAER(14-30);IQVLQQQADDAEERAERLQR(14-33);AREQAEAEVASLNR(41-54);AREQAEAEVASLNRR(41-55);EQAEAEVASLNR(43-54);EQAEAEVASLNRR(43-55);LVIIEGDLERTEERAELAESR(133-153);LMDQNLK(163-169);TIDDLEER(216-223);TIDDLEERLYSQLER(216-230);IQVLQQQADDAEER(14-27);AELAESR(147-153);EMDEQIR(156-162);LTLHDLCD(240-247)	NA	LLSNELK(none);KIQVLQQQADDAEER(none);KIQVLQQQADDAEERAER(none);IQVLQQQADDAEERAER(none);IQVLQQQADDAEERAERLQR(none);AREQAEAEVASLNR(none);AREQAEAEVASLNRR(none);EQAEAEVASLNR(none);EQAEAEVASLNRR(none);LVIIEGDLERTEERAELAESR(none);LMDQNLK(none);TIDDLEER(none);TIDDLEERLYSQLER(none);IQVLQQQADDAEER(none);AELAESR(none);EMDEQIR(none);LTLHDLCD(none)	LLSNELK(unmodified);KIQVLQQQADDAEER(unmodified);KIQVLQQQADDAEERAER(unmodified);IQVLQQQADDAEERAER(unmodified);IQVLQQQADDAEERAERLQR(unmodified);AREQAEAEVASLNR(unmodified);AREQAEAEVASLNRR(unmodified);EQAEAEVASLNR(unmodified);EQAEAEVASLNRR(unmodified);LVIIEGDLERTEERAELAESR(unmodified);LMDQNLK(2|[35]oxidation[M]);TIDDLEER(unmodified);TIDDLEERLYSQLER(unmodified);IQVLQQQADDAEER(unmodified);AELAESR(unmod…	P06753-3;P06753-4;ENST00000368531_1_154183101_CDS_100db1;ENST00000323144_1_154183101_CDS_100db1;ENST00000323144_1_154183173_5UTR_100db1;P06753-6;P06753-2;P06753-5;ENST00000611659_1_154183119_aTIS_111db1;ENST00000509601_1_154183119_aTIS_111db1;ENST00000509409_1_154183119_aTIS_110db1;ENST00000328159_1_154183101_CDS_100db1;ENST00000611659_1_154183101_CDS_100db1;ENST00000368533_1_154183101_CDS_100db1…	TRUE	TRUE	6	NA	NA	NA	NA	NA	NA	-15.9153	NA	NA	NA	NA	NA	NA	NA	NA	NA	NA	-10.3476	NA	NA	NA	NA	NA	NA	NA	NA	NA	NA	NA	NA	NA	NA	NA	NA	NA	NA
P07196	Adult_Adrenalgland/Adult_CD8Tcells 4.14 0.00372;Adult_Adrenalgland/Adult_Frontalcortex -4.69 0.000226;Adult_Adrenalgland/Adult_Heart 4.08 0.0224;Adult_Adrenalgland/Adult_NKcells 3.52 0.0171;Adult_Adrenalgland/Adult_Rectum 3.56 0.0379;Adult_Adrenalgland/Adult_Spinalcord -6.24 5.83e-05;Adult_CD4Tcells/Adult_Frontalcortex -6.29 0.00047;Adult_CD4Tcells/Adult_Spinalcord -7.84 0.000139;Adult_CD8Tcells/…	57	NEFL	Neurofilament light polypeptide (NF-L) (68 kDa neurofilament protein) (Neurofilament triplet L protein)	ENSG00000277586	YEEEVLSR(178-185);DEPPSEGEAEEEEK(468-481);DKEEAEEEEAAEEEEAAK(482-499);DKEEAEEEEAAEEEEAAKEESEEAK(482-506);SAYSSYSAPVSSSLSVR(38-54);RYVETPR(17-23);AQLQDLNDR(92-100);VHELEQQNK(108-116);VLEAELLVLR(117-126);ALYEQEIR(137-144);LAAEDATNEK(148-157);QALQGER(158-164);KGADEAALAR(197-206);GADEAALAR(198-206);FTVLTESAAK(284-293);AAKDEVSESR(300-309);DEVSESR(303-309);TLEIEACR(316-323);SAYGGLQTSSYLMSTR(422-437);KV…	YEEEVLSR(P07196(178-185));DEPPSEGEAEEEEK(P07196(468-481));DKEEAEEEEAAEEEEAAK(P07196(482-499));DKEEAEEEEAAEEEEAAKEESEEAK(P07196(482-506));SAYSSYSAPVSSSLSVR(P07196(38-54));RYVETPR(P07196(17-23));AQLQDLNDR(P07196(92-100));VHELEQQNK(P07196(108-116));VLEAELLVLR(P07196(117-126));ALYEQEIR(P07196(137-144));LAAEDATNEK(P07196(148-157));QALQGER(P07196(158-164));KGADEAALAR(P07196(197-206));GADEAALAR(P07196(1…	NA	YEEEVLSR(unmodified);DEPPSEGEAEEEEK(unmodified);DKEEAEEEEAAEEEEAAK(unmodified);DKEEAEEEEAAEEEEAAKEESEEAK(unmodified);SAYSSYSAPVSSSLSVR(unmodified);RYVETPR(unmodified);AQLQDLNDR(unmodified);VHELEQQNK(unmodified);VLEAELLVLR(unmodified);ALYEQEIR(unmodified);LAAEDATNEK(unmodified);QALQGER(unmodified);KGADEAALAR(unmodified);GADEAALAR(unmodified);FTVLTESAAK(unmodified);AAKDEVSESR(unmodified);DEVSESR(un…	P07196;ENST00000639464_8_24956515_aTIS_111db1;ENST00000619417_8_24956515_aTIS_111db1;Q16352;P07197;P07197-2;ENST00000437366_8_24913794_aTIS_111db1;ENST00000518131_8_24913794_aTIS_111db1;P12036;P12036-2	TRUE	TRUE	48	-11.5313	-15.347	-12.51	NA	NA	NA	-14.7298	NA	NA	-18.242	-16.2981	NA	-14.8441	-14.8842	NA	NA	NA	-8.13642	-9.80825	-7.38191	-14.7219	NA	NA	NA	NA	NA	-17.2102	NA	NA	-16.959	NA	NA	NA	NA	NA	NA
P09936	Adult_Adrenalgland/Adult_Bcells 5.1 0.00154;Adult_Adrenalgland/Adult_CD8Tcells 5.49 0.000437;Adult_Adrenalgland/Adult_Heart 2.27 0.0424;Adult_Adrenalgland/Adult_Liver 3.92 0.00311;Adult_Adrenalgland/Adult_Spinalcord -2.94 0.0467;Adult_Bcells/Adult_Colon -5.09 0.00163;Adult_Bcells/Adult_Esophagus -3.9 0.00933;Adult_Bcells/Adult_Frontalcortex -7.28 8.15e-07;Adult_Bcells/Adult_Gallbladder -4.04 0.01…	78	UCHL1	Ubiquitin carboxyl-terminal hydrolase isozyme L1 (UCH-L1) (EC 3.4.19.12) (Neuron cytoplasmic protein 9.5) (PGP 9.5) (PGP9.5) (Ubiquitin thioesterase L1)	ENSG00000154277	QTIGNSCGTIGLIHAVANNQDK(84-105);LGFEDGSVLK(106-115);QFLSETEK(116-123);NEAIQAAHDAVAQEGQCR(136-153);VNFHFILFNNVDGHLYELDGR(158-178);MPFPVNHGASSEDTLLK(179-195);MQLKPMEINPEMLNK(1-15);LGVAGQWR(20-27);KQIEELK(65-71);QIEELKGQEVSPK(66-78);GQEVSPK(72-78);VDDKVNFHFILFNNVDGHLYELDGR(154-178);FSAVALCK(214-221);GVAGQWR(21-27);KKQIEELK(64-71);KQIEELKGQEVSPK(65-78);AKCFEKNEAIQAAHDAVAQEGQCR(130-153);MPFPVNHGASSEDTL…	QTIGNSCGTIGLIHAVANNQDK(P09936(84-105));LGFEDGSVLK(P09936(106-115));QFLSETEK(P09936(116-123));NEAIQAAHDAVAQEGQCR(P09936(136-153));VNFHFILFNNVDGHLYELDGR(P09936(158-178));MPFPVNHGASSEDTLLK(P09936(179-195));MQLKPMEINPEMLNK(P09936(1-15));LGVAGQWR(P09936(20-27));KQIEELK(P09936(65-71);Q9ULH7(568-574));QIEELKGQEVSPK(P09936(66-78));GQEVSPK(P09936(72-78));VDDKVNFHFILFNNVDGHLYELDGR(P09936(154-178));FSAVALCK…	NA	QTIGNSCGTIGLIHAVANNQDK(7|[4]carbamidomethyl[C]);LGFEDGSVLK(unmodified);QFLSETEK(unmodified);NEAIQAAHDAVAQEGQCR(17|[4]carbamidomethyl[C]);VNFHFILFNNVDGHLYELDGR(unmodified);MPFPVNHGASSEDTLLK(1|[35]oxidation[M]);MQLKPMEINPEMLNK(1|[35]oxidation[M]|6|[35]oxidation[M]);LGVAGQWR(unmodified);KQIEELK(unmodified);QIEELKGQEVSPK(unmodified);GQEVSPK(unmodified);VDDKVNFHFILFNNVDGHLYELDGR(unmodified);MPFPVNHGAS…	P09936;ENST00000512788_4_41256977_aTIS_111db1;ENST00000508768_4_41256977_aTIS_111db1;ENST00000505232_4_41256977_aTIS_111db1;ENST00000284440_4_41257115_CDS_100db1;ENST00000512788_4_41257115_CDS_100db1;ENST00000503431_4_41256992_CDS_111db1;ENST00000512788_4_41256992_CDS_111db1;ENST00000508768_4_41257115_CDS_100db1;ENST00000508768_4_41256992_CDS_111db1;ENST00000505232_4_41257115_CDS_100db1;ENST00000…	TRUE	TRUE	60	NA	-11.4781	-11.4556	NA	-16.5714	NA	NA	NA	NA	-16.9581	NA	NA	-11.3585	-11.6002	-11.8448	-13.374	-12.7965	-9.33576	-10.0108	-8.51545	-12.3005	-12.7586	-12.223	NA	-14.7692	-14.5987	-13.3413	-11.5267	-12.6594	-11.0902	-14.1497	-16.6302	NA	NA	-14.093	NA
P15104	Adult_Adrenalgland/Adult_Frontalcortex -4.18 0.00211;Adult_Adrenalgland/Adult_Retina -5.38 0.000197;Adult_Bcells/Adult_Frontalcortex -7.22 1.98e-05;Adult_Bcells/Adult_Liver -4.27 0.0109;Adult_Bcells/Adult_Ovary -4.45 0.034;Adult_Bcells/Adult_Retina -8.42 3.11e-06;Adult_Bcells/Adult_Spinalcord -6.18 0.000707;Adult_Bcells/Adult_Testis -4.66 0.0217;Adult_CD8Tcells/Adult_Frontalcortex -7.61 5.38e-06;…	48	GLUL	Glutamine synthetase (GS) (EC 6.3.1.2) (Glutamate--ammonia ligase) (Palmitoyltransferase GLUL) (EC 2.3.1.225)	ENSG00000135821	RLTGFHETSNINDFSAGVANR(299-319);LTGFHETSNINDFSAGVANR(300-319);RPSANCDPFSVTEALIR(341-357);TCLLNETGDEPFQYKN(358-373);LVLCEVFK(96-103);RPAETNLR(107-114);YIEEAIEK(269-276);RHQYHIR(280-286);DIVEAHYR(174-181);QVYMSLPQGEK(15-25);TCLLNETGDEPFQYK(358-372);SANCDPFSVTEALIR(343-357);VQAMYIWIDGTGEGLR(26-41);YNRRPAETNLR(104-114);ACLYAGVK(182-189);VCEDFGVIATFDPK(228-241);AMREENGLK(260-268);AMREENGLKYIEEAIEK(260-…	RLTGFHETSNINDFSAGVANR(P15104(299-319));LTGFHETSNINDFSAGVANR(P15104(300-319));RPSANCDPFSVTEALIR(P15104(341-357));TCLLNETGDEPFQYKN(P15104(358-373));LVLCEVFK(P15104(96-103));RPAETNLR(P15104(107-114));YIEEAIEK(P15104(269-276));RHQYHIR(P15104(280-286));DIVEAHYR(P15104(174-181));QVYMSLPQGEK(P15104(15-25));TCLLNETGDEPFQYK(P15104(358-372));SANCDPFSVTEALIR(P15104(343-357));VQAMYIWIDGTGEGLR(P15104(26-41));…	NA	RLTGFHETSNINDFSAGVANR(unmodified);LTGFHETSNINDFSAGVANR(unmodified);RPSANCDPFSVTEALIR(6|[4]carbamidomethyl[C]);TCLLNETGDEPFQYKN(2|[4]carbamidomethyl[C]);LVLCEVFK(4|[4]carbamidomethyl[C]);RPAETNLR(unmodified);YIEEAIEK(unmodified);RHQYHIR(unmodified);DIVEAHYR(unmodified);QVYMSLPQGEK(unmodified);TCLLNETGDEPFQYK(2|[4]carbamidomethyl[C]);SANCDPFSVTEALIR(1|semi_tryptic|5|[4]carbamidomethyl[C]);VQAMYIWID…	P15104;ENST00000642379_1_182391207_aTIS_111db1;ENST00000324731_9_34917877_ntr_100db1	TRUE	TRUE	55	NA	-13.8052	-14.7338	NA	-17.3136	NA	NA	NA	NA	-17.7002	NA	NA	-13.6242	-15.0793	-14.5869	-15.1161	NA	-9.76821	-10.09	-10.4122	-13.5021	-14.3487	NA	NA	-14.9264	NA	NA	NA	-16.4015	-14.4173	-13.3069	-12.565	-13.8029	-12.484	NA	NA
P19525	Adult_CD8Tcells/Adult_Gallbladder 3.37 0.0268;Adult_CD8Tcells/Adult_Heart 3.3 0.0407;Adult_Frontalcortex/Adult_Gallbladder 3.41 0.00749;Adult_Frontalcortex/Adult_Heart 3.34 0.0405	4	EIF2AK2	Interferon-induced, double-stranded RNA-activated protein kinase (EC 2.7.11.1) (Eukaryotic translation initiation factor 2-alpha kinase 2) (eIF-2A protein kinase 2) (Interferon-inducible RNA-dependent protein kinase) (P1/eIF-2A protein kinase) (Protein kinase RNA-activated) (PKR) (Protein kinase R) (Tyrosine-protein kinase EIF2AK2) (EC 2.7.10.2) (p68 kinase)	ENSG00000055332	YQELPNSGPPHDR(27-39);LTVNYEQCASGVHGPEGFHYK(114-134);EYSIGTGSTK(141-150);LAYLQILSEETSVK(160-173);FDLPDMK(247-253);VLALELFEQITK(389-400);GVDYIHSK(401-408);IGDFGLVTSLK(430-440);YMSPEQISSQDYGK(454-467);DGIISDIFDKK(500-510);KPEDRPNTSEILR(522-534);LAVEILNK(70-77);EIELIGSGGFGQVFK(269-283);GTLEQWIEK(372-380);DLKPSNIFLVDTK(414-426);DGIISDIFDK(500-509);YQELPNSGPPHDRR(27-40);EYSIGTGSTKQEAK(141-154);QEAKQLAA…	YQELPNSGPPHDR(P19525(27-39));LTVNYEQCASGVHGPEGFHYK(P19525(114-134));EYSIGTGSTK(P19525(141-150));LAYLQILSEETSVK(P19525(160-173));FDLPDMK(P19525(247-253));VLALELFEQITK(P19525(389-400));GVDYIHSK(P19525(401-408));IGDFGLVTSLK(P19525(430-440));YMSPEQISSQDYGK(P19525(454-467));DGIISDIFDKK(P19525(500-510));KPEDRPNTSEILR(P19525(522-534));LAVEILNK(P19525(70-77));EIELIGSGGFGQVFK(P19525(269-283));GTLEQWIEK(P1…	NA	YQELPNSGPPHDR(unmodified);LTVNYEQCASGVHGPEGFHYK(8|[4]carbamidomethyl[C]);EYSIGTGSTK(unmodified);LAYLQILSEETSVK(unmodified);FDLPDMK(unmodified);VLALELFEQITK(unmodified);GVDYIHSK(unmodified);IGDFGLVTSLK(unmodified);YMSPEQISSQDYGK(2|[35]oxidation[M]);DGIISDIFDKK(unmodified);KPEDRPNTSEILR(unmodified);LAVEILNK(unmodified);EIELIGSGGFGQVFK(unmodified);GTLEQWIEK(unmodified);DLKPSNIFLVDTK(unmodified);DGII…	P19525;P19525-2	TRUE	TRUE	59	NA	NA	-13.9182	-15.5598	-13.4841	-14.2963	-14.2655	NA	NA	-13.4557	-14.0969	NA	-14.6021	NA	NA	-15.679	NA	-13.6206	-14.3158	-13.2799	-17.0649	-17.2335	NA	NA	-17.0742	NA	NA	NA	NA	-16.9801	-15.4547	-14.6133	NA	NA	-14.398	NA
P20472	Adult_Frontalcortex/Adult_Urinarybladder 4.69 0.0371;Adult_Retina/Adult_Urinarybladder 5.39 0.00628	2	PVALB	Parvalbumin alpha	ENSG00000274665	SGFIEEDELGFILK(56-69);SMTDLLNAEDIKK(2-14);AVGAFSATDSFDHK(15-28);AVGAFSATDSFDHKK(15-29);SATDSFDHK(20-28);FFQMVGLK(30-37);VFHMLDKDK(47-55);MLMAAGDKDGDGK(85-97);SMTDLLNAEDIK(2-13);TDLLNAEDIK(4-13);GAFSATDSFDHK(17-28);GFSPDAR(70-76);KAVGAFSATDSFDHKK(14-29);FFQMVGLKK(30-38);SADDVKK(40-46);KVFHMLDKDK(46-55);VFHMLDK(47-53);MLMAAGDKDGDGKIGVDEFSTLVAES(85-110);LMAAGDK(86-92)	SGFIEEDELGFILK(P20472(56-69));SMTDLLNAEDIKK(P20472(2-14));AVGAFSATDSFDHK(P20472(15-28));AVGAFSATDSFDHKK(P20472(15-29));SATDSFDHK(P20472(20-28));FFQMVGLK(P20472(30-37));VFHMLDKDK(P20472(47-55));MLMAAGDKDGDGK(P20472(85-97));SMTDLLNAEDIK(P20472(2-13));TDLLNAEDIK(P20472(4-13));GAFSATDSFDHK(P20472(17-28));GFSPDAR(P20472(70-76));KAVGAFSATDSFDHKK(P20472(14-29));FFQMVGLKK(P20472(30-38));SADDVKK(P20472(40…	NA	SGFIEEDELGFILK(unmodified);SMTDLLNAEDIKK(0|[1]Acetyl|2|[35]oxidation[M]);AVGAFSATDSFDHK(unmodified);AVGAFSATDSFDHKK(unmodified);SATDSFDHK(5|semi_tryptic);FFQMVGLK(unmodified);VFHMLDKDK(4|[35]oxidation[M]);MLMAAGDKDGDGK(1|[35]oxidation[M]|3|[35]oxidation[M]);SMTDLLNAEDIK(0|[1]Acetyl|1|semi_tryptic);TDLLNAEDIK(2|[35]oxidation[M]|2|semi_tryptic);GAFSATDSFDHK(2|semi_tryptic);VFHMLDKDK(unmodified);GFS…	P20472;ENST00000404171_22_36815200_aTIS_110db1	TRUE	TRUE	11	NA	NA	NA	NA	NA	NA	NA	NA	NA	NA	NA	NA	NA	NA	NA	-13.3544	NA	NA	NA	-10.6505	NA	NA	NA	NA	NA	NA	NA	-10.9222	-14.6398	-12.6556	-13.1302	NA	NA	NA	NA	NA
P22059	Adult_Adrenalgland/Adult_Heart 2.64 0.0164;Adult_CD8Tcells/Adult_Heart 2.47 0.0141;Adult_CD8Tcells/Adult_Kidney 2.48 0.0366;Adult_Esophagus/Adult_Liver -2.96 0.0281;Adult_Frontalcortex/Adult_Heart 2.15 0.0479;Adult_Gallbladder/Adult_Liver -3.03 0.0282;Adult_Heart/Adult_Liver -3.39 0.000877;Adult_Heart/Adult_Monocytes -2.66 0.0207;Adult_Heart/Adult_Ovary -3.13 0.0105;Adult_Heart/Adult_Pancreas -3.…	16	OSBP	Oxysterol-binding protein 1	ENSG00000110048	MLAESDESGDEESVSQTDK(186-204);LAESDESGDEESVSQTDK(187-204);IRLEETLEQLAK(302-313);SLCEQVSHHPPAAAHHAESK(515-534);GVVGPGPAAIAALGGGGAGPPVVGGGGGR(8-36);ASSEVER(163-169);WVTALELAK(172-180);MLAESDESGDEESVSQTDKTELQNTLR(186-212);TELQNTLR(205-212);VEDLSTCNDLIAK(218-230);HGTALQR(231-237);SLSELESLKLPAESNEK(238-254);LPAESNEK(247-254);ITSNAMINACR(267-277);DFLMLAQTHSK(278-288);LEETLEQLAK(304-313);QHNHLER(314-320)…	MLAESDESGDEESVSQTDK(P22059(186-204));LAESDESGDEESVSQTDK(P22059(187-204));IRLEETLEQLAK(P22059(302-313));SLCEQVSHHPPAAAHHAESK(P22059(515-534));GVVGPGPAAIAALGGGGAGPPVVGGGGGR(P22059(8-36));ASSEVER(P22059(163-169);Q7Z6L1(416-422));WVTALELAK(P22059(172-180));MLAESDESGDEESVSQTDKTELQNTLR(P22059(186-212));TELQNTLR(P22059(205-212));VEDLSTCNDLIAK(P22059(218-230));HGTALQR(P22059(231-237));SLSELESLKLPAESNEK(P…	NA	MLAESDESGDEESVSQTDK(unmodified);LAESDESGDEESVSQTDK(1|semi_tryptic);IRLEETLEQLAK(unmodified);SLCEQVSHHPPAAAHHAESK(3|[4]carbamidomethyl[C]);GVVGPGPAAIAALGGGGAGPPVVGGGGGR(unmodified);ASSEVER(unmodified);WVTALELAK(unmodified);MLAESDESGDEESVSQTDKTELQNTLR(unmodified);TELQNTLR(unmodified);VEDLSTCNDLIAK(7|[4]carbamidomethyl[C]);HGTALQR(unmodified);SLSELESLKLPAESNEK(unmodified);LPAESNEK(unmodified);ITSNAM…	P22059;Q969R2;Q969R2-6;Q969R2-3;Q969R2-2;ENST00000403222_22_30741354_aTIS_111db1;ENST00000407373_22_30694220_aTIS_111db1;Q969R2-4;Q969R2-5	TRUE	TRUE	75	-12.8399	-15.9186	-12.1247	-15.1104	-13.569	-14.4318	-13.3014	-16.3259	-14.5949	-13.3542	-13.4547	NA	-13.6501	-13.9703	-14.7003	NA	-16.974	-15.7561	-13.2034	-13.3943	-14.0305	-17.784	-16.0785	-16.7505	-16.0398	NA	-16.1968	-14.7973	-16.5149	-17.5307	-13.1979	-12.2569	NA	-13.1824	-14.3635	NA
P27361	Adult_Bcells/Adult_Frontalcortex -2.43 0.0238;Adult_Bcells/Adult_Retina -2.45 0.0422;Adult_CD8Tcells/Adult_Frontalcortex -2.34 0.0183;Adult_CD8Tcells/Adult_Retina -2.35 0.032;Adult_Colon/Adult_Heart 2.99 0.0143;Adult_Esophagus/Adult_Heart 2.57 0.0123;Adult_Frontalcortex/Adult_Heart 3.69 0.000125;Adult_Frontalcortex/Adult_Liver 3.06 0.0485;Adult_Frontalcortex/Adult_Platelets 3.14 0.00271;Adult_Fro…	23	MAPK3	Mitogen-activated protein kinase 3 (MAP kinase 3) (MAPK 3) (EC 2.7.11.24) (ERT2) (Extracellular signal-regulated kinase 1) (ERK-1) (Insulin-stimulated MAP2 kinase) (MAP kinase isoform p44) (p44-MAPK) (Microtubule-associated protein 2 kinase) (p44-ERK1)	ENSG00000102882	FRHENVIGIR(95-104);SQQLSNDHICYFLYQILR(135-152);ALDLLDR(303-309);AAAAAQGGGGGEPR(2-15);RTEGVGPGVPGEVEMVK(16-32);YTQLQYIGEGAYGMVSSAYDHVR(42-64);HENVIGIR(97-104);ASTLEAMR(109-116);IADPEHDHTGFLTEYVATR(190-208);NYLQSLPSK(279-287);MLTFNPNKR(310-318);LKELIFQETAR(360-370);ELIFQETAR(362-370);TEGVGPGVPGEVEMVK(17-32);GQPFDVGPR(33-41);IGEGAYGMVSSAYDHVR(48-64);EIQILLR(88-94);QEDLNCIINMK(266-276);FQPGVLEAP(371-…	FRHENVIGIR(P27361(95-104));SQQLSNDHICYFLYQILR(P27361(135-152));ALDLLDR(P27361(303-309));AAAAAQGGGGGEPR(P27361(2-15));RTEGVGPGVPGEVEMVK(P27361(16-32));YTQLQYIGEGAYGMVSSAYDHVR(P27361(42-64));HENVIGIR(P27361(97-104));ASTLEAMR(P27361(109-116));IADPEHDHTGFLTEYVATR(P27361(190-208));NYLQSLPSK(P27361(279-287));MLTFNPNKR(P27361(310-318));LKELIFQETAR(P27361(360-370));ELIFQETAR(P27361(362-370));TEGVGPGVPGEV…	NA	FRHENVIGIR(unmodified);SQQLSNDHICYFLYQILR(10|[4]carbamidomethyl[C]);ALDLLDR(unmodified);AAAAAQGGGGGEPR(0|[1]Acetyl);RTEGVGPGVPGEVEMVK(unmodified);YTQLQYIGEGAYGMVSSAYDHVR(14|[35]oxidation[M]);HENVIGIR(unmodified);ASTLEAMR(7|[35]oxidation[M]);IADPEHDHTGFLTEYVATR(unmodified);NYLQSLPSK(unmodified);MLTFNPNKR(unmodified);LKELIFQETAR(unmodified);ELIFQETAR(unmodified);TEGVGPGVPGEVEMVK(unmodified);GQPFDVG…	P27361;P27361-3;P27361-2;ENST00000490298_16_30123209_aTIS_111db1;ENST00000395200_16_30123122_aTIS_111db1;ENST00000466521_16_30123209_aTIS_111db1;ENST00000484663_16_30121834_aTIS_111db1;Q99759;Q99759-2;ENST00000577395_17_63622760_aTIS_111db1;ENST00000584573_17_63622760_aTIS_111db1;Q96KX1;P28482;P28482-2;P31152;Q16659;ENST00000588540_18_50663959_aTIS_111db1;ENST00000592595_18_50663959_aTIS_111db1;P…	TRUE	TRUE	74	NA	-13.5063	-13.1719	-15.02	-12.5292	-14.3414	-13.533	-14.2355	-14.5045	-13.4753	-13.4575	-14.0513	-12.4773	-11.9869	-13.6099	-12.5541	-11.7961	-11.4433	-11.4068	-11.74	-13.3552	-13.2342	-14.9881	-15.6602	-14.5344	NA	-15.6914	-13.7069	NA	-13.6329	NA	-14.588	NA	NA	-12.0508	-13.3938
P30085	Adult_CD8Tcells/Adult_Heart 1.33 0.0373;Adult_Heart/Adult_Liver -1.54 0.0232;Adult_Heart/Adult_Platelets -1.84 0.00745	3	CMPK1	UMP-CMP kinase (EC 2.7.4.14) (Deoxycytidylate kinase) (CK) (dCMP kinase) (Nucleoside-diphosphate kinase) (EC 2.7.4.6) (Uridine monophosphate/cytidine monophosphate kinase) (UMP/CMP kinase) (UMP/CMPK)	ENSG00000162368	NPDSQYGELIEK(44-55);PLVVFVLGGPGAGK(3-16);YGYTHLSAGELLR(27-39);KNPDSQYGELIEK(43-55);IVPVEITISLLK(62-73);IVPVEITISLLKR(62-74);FLIDGFPR(89-96);NQDNLQGWNK(97-106);MKPLVVFVLGGPGAGK(1-16);EMDQTMAANAQK(75-86);SDDNRESLEK(141-150);IQTYLQSTKPIIDLYEEMGK(152-171);SVDEVFDEVVQIFDK(180-194);LGGPGAGK(9-16);IQTYLQSTK(152-160);SVDEVFDEVVQIFDKEG(180-196);SDDNRESLEKR(141-151);PIIDLYEEMGK(161-171);FVLGGPGAGK(7-16);GY…	NPDSQYGELIEK(P30085(44-55));PLVVFVLGGPGAGK(P30085(3-16));YGYTHLSAGELLR(P30085(27-39));KNPDSQYGELIEK(P30085(43-55));IVPVEITISLLK(P30085(62-73));IVPVEITISLLKR(P30085(62-74));FLIDGFPR(P30085(89-96));NQDNLQGWNK(P30085(97-106));MKPLVVFVLGGPGAGK(P30085(1-16));EMDQTMAANAQK(P30085(75-86));SDDNRESLEK(P30085(141-150));IQTYLQSTKPIIDLYEEMGK(P30085(152-171));SVDEVFDEVVQIFDK(P30085(180-194));LGGPGAGK(P30085(9-…	NA	NPDSQYGELIEK(unmodified);PLVVFVLGGPGAGK(unmodified);YGYTHLSAGELLR(unmodified);KNPDSQYGELIEK(unmodified);IVPVEITISLLK(unmodified);IVPVEITISLLKR(unmodified);FLIDGFPR(unmodified);NQDNLQGWNK(unmodified);MKPLVVFVLGGPGAGK(unmodified);EMDQTMAANAQK(unmodified);SDDNRESLEK(unmodified);IQTYLQSTKPIIDLYEEMGK(18|[35]oxidation[M]);SVDEVFDEVVQIFDK(unmodified);LGGPGAGK(6|semi_tryptic);IQTYLQSTK(unmodified);IQTYLQ…	P30085;P30085-3;ENST00000371871_1_47333946_aTIS_111db1;ENST00000371871_1_47334042_CDS_110db1;ENST00000371871_1_47334000_CDS_100db1;ENST00000371873_1_47334000_CDS_100db1;ENST00000371871_1_47333982_CDS_100db1;ENST00000371873_1_47333982_CDS_100db1;ENST00000371871_1_47333970_CDS_100db1;ENST00000371873_1_47333970_CDS_100db1;ENST00000371870_1_47334108_ntr_100db1;ENST00000371870_1_47334042_ntr_111db1;EN…	TRUE	TRUE	81	-11.3831	-10.7894	-11.3725	-11.4837	-11.6303	-11.39	-10.9967	-11.5838	-11.3832	-11.602	-11.555	-9.24195	-10.7417	-12.151	-10.8512	-10.8658	-11.4728	-11.3924	-12.6023	-10.7469	-11.9888	-11.0419	-11.7148	-12.3869	-13.2611	-12.0905	-11.9327	-10.7555	-11.3033	-10.5347	-9.87606	-10.378	-11.7047	-11.0032	-11.0994	NA
P31150	Adult_Adrenalgland/Adult_Frontalcortex -3.02 0.00404;Adult_Adrenalgland/Adult_Spinalcord -3.02 0.0233;Adult_Bcells/Adult_Frontalcortex -3.34 0.000234;Adult_Bcells/Adult_Platelets -2.1 0.0251;Adult_Bcells/Adult_Retina -2.59 0.00809;Adult_Bcells/Adult_Spinalcord -3.33 0.00147;Adult_CD4Tcells/Adult_Frontalcortex -3 0.00434;Adult_CD4Tcells/Adult_Spinalcord -3 0.0141;Adult_CD8Tcells/Adult_Frontalcorte…	49	GDI1	Rab GDP dissociation inhibitor alpha (Rab GDI alpha) (Guanosine diphosphate dissociation inhibitor 1) (GDI-1) (Oligophrenin-2) (Protein XAP-4)	ENSG00000203879	NPYYGGESSSITPLEELYK(36-54);NPYYGGESSSITPLEELYKR(36-55);QLICDPSYIPDR(279-290);IICILSHPIK(300-309);YIAIASTTVETTDPEK(349-364);EVEPALELLEPIDQK(365-379);FQLLEGPPESMGR(56-68);VVEGSFVYK(104-112);VPSTETEALASNLMGMFEK(119-137);FLVFVANFDENDPK(143-156);TFEGVDPQTTSMR(157-169);TDDYLDQPCLETVNR(194-208);LSAIYGGTYMLNKPVDDIIMENGK(241-264);SEGEVAR(270-276);KAGQVIR(293-299);KSDIYVCMISYAHNVAAQGK(329-348);MAGTAFDFENMK…	NPYYGGESSSITPLEELYK(P31150(36-54));NPYYGGESSSITPLEELYKR(P31150(36-55));QLICDPSYIPDR(P31150(279-290));IICILSHPIK(P31150(300-309));YIAIASTTVETTDPEK(P31150(349-364));EVEPALELLEPIDQK(P31150(365-379));FQLLEGPPESMGR(P31150(56-68));VVEGSFVYK(P31150(104-112));VPSTETEALASNLMGMFEK(P31150(119-137));FLVFVANFDENDPK(P31150(143-156));TFEGVDPQTTSMR(P31150(157-169));TDDYLDQPCLETVNR(P31150(194-208));LSAIYGGTYMLNKP…	NA	NPYYGGESSSITPLEELYK(unmodified);NPYYGGESSSITPLEELYKR(unmodified);QLICDPSYIPDR(4|[4]carbamidomethyl[C]);IICILSHPIK(3|[4]carbamidomethyl[C]);YIAIASTTVETTDPEK(unmodified);EVEPALELLEPIDQK(unmodified);FQLLEGPPESMGR(unmodified);VVEGSFVYK(unmodified);VPSTETEALASNLMGMFEK(unmodified);FLVFVANFDENDPK(unmodified);TFEGVDPQTTSMR(unmodified);TDDYLDQPCLETVNR(9|[4]carbamidomethyl[C]);LSAIYGGTYMLNKPVDDIIMENGK(unmo…	P31150;ENST00000630693_X_154437255_aTIS_111db1;P50395;P50395-2;ENST00000447751_10_5785922_aTIS_111db1	TRUE	TRUE	81	NA	-13.0663	-11.5095	-14.2581	-12.1152	-11.4365	-11.5231	-13.0142	-11.6551	-11.984	-11.6482	-10.0414	-11.0524	-11.5679	-11.6781	-11.9178	-12.1217	-9.01301	-9.46975	-9.31738	-12.0627	-11.5742	-12.0563	-12.4388	-11.2179	-12.0169	-12.4059	-11.8295	-12.4927	-11.9235	-13.1529	-12.9896	NA	-14.3301	-12.0962	-14.2169
P31948	Adult_Bcells/Adult_Liver 2.19 0.0481;Adult_CD8Tcells/Adult_Liver 2.11 0.0302;Adult_Frontalcortex/Adult_Liver 2.32 0.0235;Adult_Liver/Adult_Platelets -2.01 0.0495;Adult_Liver/Adult_Retina -2.22 0.0469	5	STIP1	Stress-induced-phosphoprotein 1 (STI1) (Hsc70/Hsp90-organizing protein) (Hop) (Renal carcinoma antigen NY-REN-11) (Transformation-sensitive protein IEF SSP 3521)	ENSG00000168439	ETKPEPMEEDLPENK(208-222);ETKPEPMEEDLPENKK(208-223);MEQVNELK(1-8);ALSVGNIDDALQCYSEAIK(14-32);TVDLKPDWGK(64-73);KAAALEFLNR(78-87);AAALEFLNR(79-87);AAALEFLNRFEEAK(79-92);TLLSDPTYR(145-153);ELIEQLR(154-160);DFDTALK(240-246);DAIHFYNK(318-325);LAYINPDLALEEK(352-364);LLEFQLALK(407-415);DCEECIQLEPTFIK(416-429);DPQALSEHLK(514-523);LMDVGLIAIR(534-543);MEQVNELKEK(1-10);LDPHNHVLYSNR(33-44);AYEDGCK(57-63);RTY…	ETKPEPMEEDLPENK(P31948(208-222));ETKPEPMEEDLPENKK(P31948(208-223));MEQVNELK(P31948(1-8));ALSVGNIDDALQCYSEAIK(P31948(14-32));TVDLKPDWGK(P31948(64-73));KAAALEFLNR(P31948(78-87));AAALEFLNR(P31948(79-87));AAALEFLNRFEEAK(P31948(79-92));TLLSDPTYR(P31948(145-153));ELIEQLR(O43765(290-296);P31948(154-160);Q96EQ0(282-288));DFDTALK(P31948(240-246));DAIHFYNK(P31948(318-325));LAYINPDLALEEK(P31948(352-364));LL…	NA	ETKPEPMEEDLPENK(7|[35]oxidation[M]);ETKPEPMEEDLPENKK(unmodified);MEQVNELK(0|[1]Acetyl|1|[35]oxidation[M]);ALSVGNIDDALQCYSEAIK(13|[4]carbamidomethyl[C]);TVDLKPDWGK(unmodified);KAAALEFLNR(unmodified);AAALEFLNR(unmodified);AAALEFLNRFEEAK(unmodified);TLLSDPTYR(unmodified);ELIEQLR(unmodified);ETKPEPMEEDLPENKK(7|[35]oxidation[M]);DFDTALK(unmodified);DAIHFYNK(unmodified);LAYINPDLALEEK(unmodified);LLEFQL…	P31948;P31948-3;P31948-2;ENST00000543847_11_64186262_aTIS_111db1;ENST00000538945_11_64186223_5UTR_101db1;ENST00000305218_11_64186223_5UTR_101db1;ENST00000536973_11_64186262_aTIS_111db1;ENST00000536973_11_64186223_5UTR_101db1;ENST00000540736_11_64193090_ntr_100db1;ENST00000540736_11_64193255_ntr_100db1	TRUE	TRUE	84	-10.7658	-11.3928	-10.6317	-11.6318	-10.7892	-9.84518	-10.9856	-12.1104	-11.4383	-10.9291	-10.5168	-10.4407	-10.581	-11.3481	-11.2218	-11.5704	-12.01	-10.7033	-10.949	-10.2377	-11.289	-12.9645	-11.8064	-12.3716	-11.2202	-13.0752	-12.0402	-12.6407	-12.8558	-11.5328	-12.8487	-11.4384	-16.3447	-11.1513	-12.3769	-13.4976
P35222	Adult_Adrenalgland/Adult_Bcells 5.02 0.00698;Adult_Bcells/Adult_Colon -6.47 0.000328;Adult_Bcells/Adult_Esophagus -6.36 7.34e-05;Adult_Bcells/Adult_Frontalcortex -7.4 5.08e-06;Adult_Bcells/Adult_Gallbladder -5.01 0.00644;Adult_Bcells/Adult_Heart -7.04 2.65e-06;Adult_Bcells/Adult_Kidney -4.57 0.00546;Adult_Bcells/Adult_Liver -5.04 0.00137;Adult_Bcells/Adult_Lung -6.58 0.000186;Adult_Bcells/Adult_O…	26	CTNNB1	Catenin beta-1 (Beta-catenin)	ENSG00000168036	EGLLAIFK(226-233);LHYGLPVVVK(487-496);LVQLLVR(536-542);VAAGVLCELAQDK(613-625);ATQADLMELDMAMEPDRK(2-19);AAVSHWQQQSYLDSGIHSGATTTAPSLSGK(20-49);AAMFPETLDEGMQIPSTQFDAAHPTNVQR(96-124);LAEPSQMLK(125-133);HAVVNLINYQDDAELATR(134-151);LLNDEDQVVVNK(159-170);LLNDEDQVVVNKAAVMVHQLSK(159-180);AAVMVHQLSK(171-180);VMVHQLSK(173-180);SPQMVSAIVR(191-200);TMQNTNDVETAR(201-212);CTAGTLHNLSHHR(213-225);SGGIPALVK(234-24…	EGLLAIFK(P14923(217-224);P35222(226-233));LHYGLPVVVK(P35222(487-496));LVQLLVR(P35222(536-542);Q5XPI4(1156-1162));VAAGVLCELAQDK(P14923(603-615);P35222(613-625));ATQADLMELDMAMEPDRK(P35222(2-19));AAVSHWQQQSYLDSGIHSGATTTAPSLSGK(P35222(20-49));AAMFPETLDEGMQIPSTQFDAAHPTNVQR(P35222(96-124));LAEPSQMLK(P35222(125-133));HAVVNLINYQDDAELATR(P35222(134-151));LLNDEDQVVVNK(P35222(159-170));LLNDEDQVVVNKAAVMVHQLS…	NA	EGLLAIFK(unmodified);LHYGLPVVVK(unmodified);LVQLLVR(unmodified);VAAGVLCELAQDK(7|[4]carbamidomethyl[C]);ATQADLMELDMAMEPDRK(0|[1]Acetyl);AAVSHWQQQSYLDSGIHSGATTTAPSLSGK(unmodified);AAMFPETLDEGMQIPSTQFDAAHPTNVQR(unmodified);LAEPSQMLK(unmodified);HAVVNLINYQDDAELATR(unmodified);LLNDEDQVVVNK(unmodified);LLNDEDQVVVNKAAVMVHQLSK(unmodified);AAVMVHQLSK(unmodified);VMVHQLSK(4|[35]oxidation[M]|2|semi_tryptic)…	P35222;P14923;ENST00000642986_3_41224534_aTIS_111db1;ENST00000642886_3_41224069_aTIS_111db1;ENST00000645493_3_41224534_aTIS_111db1;ENST00000647264_3_41224534_aTIS_111db1;ENST00000644138_3_41224069_aTIS_111db1;ENST00000644873_3_41224069_aTIS_111db1;ENST00000646074_3_41224069_aTIS_111db1;ENST00000645276_3_41224069_aTIS_111db1;ENST00000647021_3_41227256_ntr_001db3;ENST00000647021_3_41225832_ntr_100d…	TRUE	TRUE	64	NA	-14.8714	-11.8551	NA	-18.3797	NA	NA	NA	NA	NA	NA	NA	-12.2309	-11.5807	-11.8457	-12.1822	-12.0198	-10.8508	-11.1095	-10.9758	-12.7102	-14.0364	-11.9438	-11.6589	-10.3976	-12.3195	-10.377	-12.6345	-15.4677	-13.3135	-12.0511	-11.6836	-16.8691	-12.7566	-12.3163	NA
P35237	Adult_Bcells/Adult_Heart -2.21 0.0477;Adult_Bcells/Adult_Platelets -2.53 0.0327	2	SERPINB6	Serpin B6 (Cytoplasmic antiproteinase) (CAP) (Peptidase inhibitor 6) (PI-6) (Placental thrombin inhibitor)	ENSG00000124570	GNWDEQFDK(171-179);GNTAAQMAQILSFNK(47-61);SGGGGDIHQGFQSLLTEVNK(62-81);TGTQYLLR(82-89);SCDFLSSFR(99-107);FYQAEMEELDFISAVEK(113-129);HINTWVAEK(133-141);IAELLSPGSVDPLTR(146-160);LVLVNAVYFR(161-170);TYIGEIFTQILVLPYVGK(209-226);ELNMIIMLPDETTDLR(227-242);FKLEESYDMESVLR(274-287);NLGMTDAFELGK(288-299);ADFSGMSQTDLSLSK(300-314);FCADHPFLFFIQHSK(349-363);KHINTWVAEK(132-141);GNWDEQFDKENTEER(171-185);NEEKPVQMM…	GNWDEQFDK(P35237(171-179));GNTAAQMAQILSFNK(P35237(47-61));SGGGGDIHQGFQSLLTEVNK(P35237(62-81));TGTQYLLR(P35237(82-89);P50452(80-87));SCDFLSSFR(P35237(99-107));FYQAEMEELDFISAVEK(P35237(113-129));HINTWVAEK(P35237(133-141));IAELLSPGSVDPLTR(P35237(146-160));LVLVNAVYFR(P35237(161-170));TYIGEIFTQILVLPYVGK(P35237(209-226));ELNMIIMLPDETTDLR(P35237(227-242));FKLEESYDMESVLR(P35237(274-287));NLGMTDAFELGK(P35…	NA	GNWDEQFDK(unmodified);GNTAAQMAQILSFNK(7|[35]oxidation[M]);SGGGGDIHQGFQSLLTEVNK(unmodified);TGTQYLLR(unmodified);SCDFLSSFR(2|[4]carbamidomethyl[C]);FYQAEMEELDFISAVEK(6|[35]oxidation[M]);HINTWVAEK(unmodified);IAELLSPGSVDPLTR(unmodified);LVLVNAVYFR(unmodified);TYIGEIFTQILVLPYVGK(unmodified);ELNMIIMLPDETTDLR(4|[35]oxidation[M]|7|[35]oxidation[M]);FKLEESYDMESVLR(9|[35]oxidation[M]);NLGMTDAFELGK(4|[35]…	P35237;ENST00000642543_6_2968811_aTIS_111db1;ENST00000645580_6_2968780_aTIS_111db1;ENST00000612421_6_2970804_aTIS_111db1;ENST00000380539_6_2971537_5UTR_111db1;ENST00000380546_6_2971537_5UTR_111db1;P50452;P50452-2;ENST00000636430_18_63978309_aTIS_111db1;ENST00000644693_6_2959332_aTIS_010db2	TRUE	TRUE	82	-12.738	-10.2021	-11.1604	-15.0085	-12.0772	-12.745	-11.9979	-12.9021	-11.4056	-11.2199	-11.7679	-12.0398	-10.2264	-11.5884	-12.5984	-13.5427	-10.5146	-14.2392	-11.9919	-12.7286	-11.2657	-11.5123	NA	NA	-10.9082	-11.0304	-11.2537	-12.9584	-10.4131	-11.2995	-14.9034	-11.8921	-11.0596	-13.2326	-12.5247	-8.68194
P36405	Adult_Bcells/Adult_Retina -3.29 0.0167;Adult_Bcells/Adult_Spinalcord -3.5 0.0154;Fetal_Brain/Fetal_Gut 2.85 0.0478	3	ARL3	ADP-ribosylation factor-like protein 3	ENSG00000138175	GLLSILR(2-8);SAPDQEVR(12-19);ILLLGLDNAGK(20-30);QLASEDISHITPTQGFNIK(36-54);SVQSQGFK(55-62);LNVWDIGGQR(63-72);LSCVPVLIFANK(116-127);QDLLTAAPASEIAEGLNLHTIR(128-149);RFEETGQELAELLEEEK(99-115);NYFENTDILIYVIDSADRK(80-98);FEETGQELAELLEEEK(100-115);SALTGEGVQDGMNWVCK(159-175);SVQSQGFKLNVWDIGGQR(55-72);KIRPYWK(73-79);NYFENTDILIYVIDSADR(80-97);VWQIQSCSALTGEGVQDGMNWVCK(152-175);LGLDNAGK(23-30);KRFEETGQELAEL…	GLLSILR(P36405(2-8));SAPDQEVR(P36405(12-19));ILLLGLDNAGK(P36405(20-30));QLASEDISHITPTQGFNIK(P36405(36-54));SVQSQGFK(P36405(55-62));LNVWDIGGQR(P36405(63-72));LSCVPVLIFANK(P36405(116-127));QDLLTAAPASEIAEGLNLHTIR(P36405(128-149));RFEETGQELAELLEEEK(P36405(99-115));NYFENTDILIYVIDSADRK(P36405(80-98));FEETGQELAELLEEEK(P36405(100-115));SALTGEGVQDGMNWVCK(P36405(159-175));SVQSQGFKLNVWDIGGQR(P36405(55-72));…	NA	GLLSILR(unmodified);SAPDQEVR(unmodified);ILLLGLDNAGK(unmodified);QLASEDISHITPTQGFNIK(unmodified);SVQSQGFK(unmodified);LNVWDIGGQR(unmodified);LSCVPVLIFANK(3|[4]carbamidomethyl[C]);QDLLTAAPASEIAEGLNLHTIR(unmodified);RFEETGQELAELLEEEK(unmodified);NYFENTDILIYVIDSADRK(unmodified);FEETGQELAELLEEEK(unmodified);SALTGEGVQDGMNWVCK(7|semi_tryptic|7|[4]carbamidomethyl[C]|23|[4]carbamidomethyl[C]);SVQSQGFKLNV…	P36405	TRUE	TRUE	70	NA	NA	-13.0205	NA	-15.2783	-14.2831	-12.8897	-13.1773	NA	-13.8576	-13.3061	-13.993	-11.589	-15.6291	-13.5517	NA	NA	-13.6074	-11.7177	-12.5993	-13.4668	-12.6354	-13.9298	-14.6019	-12.6688	-13.3056	-12.6331	-12.2336	-14.3663	-12.0601	-12.8566	-13.5298	NA	NA	-13.7999	NA
P36543	Adult_Adrenalgland/Adult_CD4Tcells 2.61 0.0221;Adult_Adrenalgland/Adult_CD8Tcells 2.32 0.0135;Adult_Adrenalgland/Adult_Gallbladder 2.88 0.0153;Adult_Adrenalgland/Adult_Heart 3.02 0.000138;Adult_Adrenalgland/Adult_Urinarybladder 2.64 0.0193;Adult_Bcells/Adult_Frontalcortex -2.58 0.00306;Adult_Bcells/Adult_Heart 1.56 0.0387;Adult_Bcells/Adult_Kidney -1.89 0.0452;Adult_CD4Tcells/Adult_Frontalcortex …	50	ATP6V1E1	V-type proton ATPase subunit E 1 (V-ATPase subunit E 1) (V-ATPase 31 kDa subunit) (p31) (Vacuolar proton pump subunit E 1)	ENSG00000131100	AEEEFNIEK(34-42);ARDDLITDLLNEAK(86-99);YQVLLDGLVLQGLYQLLEPR(112-131);KQDFPLVK(138-145);QDFPLVK(139-145);GALFGANANR(213-222);HMMAFIEQEANEK(14-26);HMMAFIEQEANEKAEEIDAK(14-33);AEEIDAK(27-33);IMEYYEK(53-59);IQMSNLMNQAR(70-80);VSNTLESR(192-199);LDLIAQQMMPEVR(200-212);GALFGANANRK(213-223);NDVDVQIDQESYLPEDIAGGVEIYNGDRK(161-189);KIQMSNLMNQAR(69-80);DDLITDLLNEAK(88-99);AEEEFNIEKGR(34-44);LKIMEYYEK(51-59);…	AEEEFNIEK(P36543(34-42);Q96A05(34-42));ARDDLITDLLNEAK(P36543(86-99));YQVLLDGLVLQGLYQLLEPR(P36543(112-131));KQDFPLVK(P36543(138-145));QDFPLVK(P36543(139-145));GALFGANANR(P36543(213-222));HMMAFIEQEANEK(P36543(14-26);Q96A05(14-26));HMMAFIEQEANEKAEEIDAK(P36543(14-33);Q96A05(14-33));AEEIDAK(P36543(27-33);Q96A05(27-33));IMEYYEK(P36543(53-59);Q96A05(53-59));IQMSNLMNQAR(P36543(70-80));VSNTLESR(P36543(192…	NA	AEEEFNIEK(unmodified);ARDDLITDLLNEAK(unmodified);YQVLLDGLVLQGLYQLLEPR(unmodified);KQDFPLVK(unmodified);QDFPLVK(unmodified);GALFGANANR(unmodified);HMMAFIEQEANEK(unmodified);HMMAFIEQEANEKAEEIDAK(unmodified);AEEIDAK(unmodified);IMEYYEK(2|[35]oxidation[M]);IQMSNLMNQAR(3|[35]oxidation[M]|7|[35]oxidation[M]);VSNTLESR(unmodified);LDLIAQQMMPEVR(unmodified);GALFGANANRK(unmodified);LDLIAQQMMPEVR(8|[35]oxid…	P36543;Q96A05;P36543-3;ENST00000253413_22_17628704_5UTR_101db1;ENST00000399796_22_17628704_5UTR_101db1;ENST00000478963_22_17628704_ntr_001db3;P36543-2;ENST00000399798_22_17628704_5UTR_101db1;ENST00000413576_22_17628704_5UTR_101db1	TRUE	TRUE	77	-9.58859	-10.6229	-11.5255	-11.9522	-11.6838	-12.48	-11.8802	-14.4897	-13.7586	-12.1194	-12.8111	NA	-11.7314	-11.6935	-12.2791	-13.3932	NA	-8.76332	-9.83372	-9.77784	-13.7792	-13.1404	-11.9203	-13.3293	-14.7885	-14.6179	-13.3606	-10.0865	-9.92378	-10.4465	-12.169	-12.2572	NA	-13.0831	-11.3049	NA
P38606	Adult_Adrenalgland/Adult_Frontalcortex -3.96 0.000246;Adult_Adrenalgland/Adult_Kidney -3.07 0.0136;Adult_Adrenalgland/Adult_Retina -3.02 0.0104;Adult_Bcells/Adult_Frontalcortex -3.06 0.00365;Adult_Bcells/Adult_Heart 2.59 0.0038;Adult_CD4Tcells/Adult_Frontalcortex -3.07 0.0122;Adult_CD4Tcells/Adult_Heart 2.58 0.0151;Adult_CD8Tcells/Adult_Frontalcortex -3.54 0.000216;Adult_CD8Tcells/Adult_Heart 2.1…	52	ATP6V1A	V-type proton ATPase catalytic subunit A (V-ATPase subunit A) (EC 7.1.2.2) (V-ATPase 69 kDa subunit) (Vacuolar ATPase isoform VA68) (Vacuolar proton pump subunit alpha)	ENSG00000114573	GNEMSEVLR(281-289);VGHSELVGEIIR(45-56);VGSHITGGDIYGIVSENSLIK(143-163);LPANHPLLTGQR(221-232);PLSDISSQTQSIYIPR(105-120);GVNVSALSR(121-129);FTMVQVWPVR(203-212);QVRPVTEK(213-220);TVISQSLSK(257-265);YSNSDVIIYVGCGER(266-280);DFPELTMEVDGK(290-301);TALVANTSNMPVAAR(309-323);EASIYTGITLSEYFR(324-338);DMGYHVSMMADSTSR(339-353);LAEMPADSGYPAYLGAR(365-381);LASFYER(382-388);CLGNPER(394-400);KHFPSVNWLISYSK(443-456…	GNEMSEVLR(P38606(281-289));VGHSELVGEIIR(P38606(45-56));VGSHITGGDIYGIVSENSLIK(P38606(143-163));LPANHPLLTGQR(P38606(221-232));PLSDISSQTQSIYIPR(P38606(105-120));GVNVSALSR(P38606(121-129));FTMVQVWPVR(P38606(203-212));QVRPVTEK(P38606(213-220));TVISQSLSK(P38606(257-265));YSNSDVIIYVGCGER(P38606(266-280));DFPELTMEVDGK(P38606(290-301));TALVANTSNMPVAAR(P38606(309-323));EASIYTGITLSEYFR(P38606(324-338));DMGY…	NA	GNEMSEVLR(unmodified);VGHSELVGEIIR(unmodified);VGSHITGGDIYGIVSENSLIK(unmodified);LPANHPLLTGQR(unmodified);PLSDISSQTQSIYIPR(unmodified);GVNVSALSR(unmodified);FTMVQVWPVR(unmodified);QVRPVTEK(unmodified);TVISQSLSK(unmodified);YSNSDVIIYVGCGER(12|[4]carbamidomethyl[C]);DFPELTMEVDGK(unmodified);TALVANTSNMPVAAR(unmodified);EASIYTGITLSEYFR(unmodified);DMGYHVSMMADSTSR(8|[35]oxidation[M]|9|[35]oxidation[M]…	P38606;P38606-2	TRUE	TRUE	81	-15.0375	-13.3614	-11.138	-12.2636	-12.2583	-12.3075	-12.2818	-12.2948	-13.0377	-12.5194	-12.0451	-13.4324	-12.3059	-11.8358	-12.5056	-13.0348	-15.0017	-9.15284	-9.4567	-9.04273	-13.5277	-13.2268	-15.6912	-16.3632	-13.0675	-16.0669	-13.1466	-9.90745	-9.77006	-10.6515	-14.033	-11.9692	NA	-13.2101	-13.9762	-15.6819
P42574	Adult_Adrenalgland/Adult_Platelets -3.34 0.00382;Adult_Bcells/Adult_Platelets -4.1 0.000316;Adult_CD8Tcells/Adult_Platelets -2.72 0.0176;Adult_Colon/Adult_Platelets -2.8 0.0211;Adult_Esophagus/Adult_Platelets -4.02 0.00561;Adult_Frontalcortex/Adult_NKcells -2.16 0.0248;Adult_Frontalcortex/Adult_Platelets -4.95 1.96e-06;Adult_Frontalcortex/Adult_Rectum -2.44 0.0497;Adult_Kidney/Adult_Platelets -4.…	21	CASP3	Caspase-3 (CASP-3) (EC 3.4.22.56) (Apopain) (Cysteine protease CPP32) (CPP-32) (Protein Yama) (SREBP cleavage activity 1) (SCA-1) [Cleaved into: Caspase-3 subunit p17; Caspase-3 subunit p12]	ENSG00000164305	GTELDCGIETDSGVDDDMACHK(165-186);MENTENSVDSK(1-11);SGTDVDAANLR(65-75);IIHGSESMDSGISLDNSYK(20-38);SLTGKPK(150-156);LEFMHILTR(230-238);STGMTSR(58-64);NKNDLTR(87-93);EEIVELMR(94-101);DGSWFIQSLCAMLK(211-224);QYADKLEFMHILTR(225-238);EMGLCIIINNK(43-53);ITNFFRGDR(139-147);KITNFFR(138-144);MGLCIIINNK(44-53);IPVEADFLYAYSTAPGYYSWR(187-207);SSFVCVLLSHGEEGIIFGTNGPVDLKK(112-138);VATEFESFSFDATFHAK(243-259);KQIP…	GTELDCGIETDSGVDDDMACHK(P42574(165-186));MENTENSVDSK(P42574(1-11));SGTDVDAANLR(P42574(65-75));IIHGSESMDSGISLDNSYK(P42574(20-38));SLTGKPK(P42574(150-156));LEFMHILTR(P42574(230-238));STGMTSR(P42574(58-64));NKNDLTR(P42574(87-93));EEIVELMR(P42574(94-101));DGSWFIQSLCAMLK(P42574(211-224));QYADKLEFMHILTR(P42574(225-238));EMGLCIIINNK(P42574(43-53));ITNFFRGDR(P42574(139-147));KITNFFR(P42574(138-144));MGLCI…	NA	GTELDCGIETDSGVDDDMACHK(6|[4]carbamidomethyl[C]|20|[4]carbamidomethyl[C]);MENTENSVDSK(0|[1]Acetyl|1|[35]oxidation[M]);SGTDVDAANLR(unmodified);IIHGSESMDSGISLDNSYK(8|[35]oxidation[M]);SLTGKPK(unmodified);LEFMHILTR(unmodified);IIHGSESMDSGISLDNSYK(unmodified);STGMTSR(unmodified);NKNDLTR(unmodified);EEIVELMR(unmodified);DGSWFIQSLCAMLK(10|[4]carbamidomethyl[C]);QYADKLEFMHILTR(unmodified);GTELDCGIETDSGVD…	P42574;ENST00000308394_4_184648530_5UTR_100db1;ENST00000393585_4_184638453_aTIS_111db1;ENST00000517513_4_184648530_5UTR_100db1;P55212;P55212-2	TRUE	TRUE	57	-13.8822	NA	-15.6264	NA	-14.5623	-16.474	-14.0807	NA	NA	-13.949	-14.3271	NA	-14.1949	-14.235	NA	NA	-15.4313	-15.7984	-16.9086	-16.3752	NA	NA	NA	NA	NA	NA	NA	NA	NA	-15.988	NA	-16.9431	NA	NA	-14.4058	NA
P46821	Adult_Adrenalgland/Adult_Frontalcortex -3.61 0.0238;Adult_Adrenalgland/Adult_Kidney 5.36 0.0469;Adult_Adrenalgland/Adult_Liver 4.53 0.0208;Adult_Colon/Adult_Frontalcortex -4.93 0.00525;Adult_Colon/Adult_Retina -4.51 0.0191;Adult_Colon/Adult_Spinalcord -5.04 0.0266;Adult_Esophagus/Adult_Frontalcortex -6.04 6.42e-05;Adult_Esophagus/Adult_Retina -5.61 0.000288;Adult_Esophagus/Adult_Spinalcord -6.14 …	51	MAP1B	Microtubule-associated protein 1B (MAP-1B) [Cleaved into: MAP1B heavy chain; MAP1 light chain LC1]	ENSG00000131711	FEDEGAGFEESSETGDYEEK(926-945);AETEEAEEPEEDGEEHVCVSASK(946-968);ESVASGDDRAEEDMDEAIEK(991-1010);AEEDMDEAIEK(1000-1010);GEAEQSEEEADEEDK(1011-1025);AEDAREEEYEPEK(1026-1038);ASVSPMDEPVPDSESPIEK(1375-1393);SPDEEDYDYESYEK(1881-1894);DEEDYDYESYEK(1883-1894);LEMYVLNPVK(420-429);SSYYVVSGNDPAAEEPSR(2382-2399);AIGNIELGIR(55-64);FSPEVPGQK(90-98);LMITDAAR(126-133);ASLTLFCPEEGDWK(184-197);HNLQDFINIK(204-213);LS…	FEDEGAGFEESSETGDYEEK(P46821(926-945));AETEEAEEPEEDGEEHVCVSASK(P46821(946-968));ESVASGDDRAEEDMDEAIEK(P46821(991-1010));AEEDMDEAIEK(P46821(1000-1010));GEAEQSEEEADEEDK(P46821(1011-1025));AEDAREEEYEPEK(P46821(1026-1038));ASVSPMDEPVPDSESPIEK(P46821(1375-1393));SPDEEDYDYESYEK(P46821(1881-1894));DEEDYDYESYEK(P46821(1883-1894));LEMYVLNPVK(P46821(420-429));SSYYVVSGNDPAAEEPSR(P46821(2382-2399));AIGNIELGIR(…	NA	FEDEGAGFEESSETGDYEEK(unmodified);AETEEAEEPEEDGEEHVCVSASK(18|[4]carbamidomethyl[C]);ESVASGDDRAEEDMDEAIEK(14|[35]oxidation[M]);AEEDMDEAIEK(unmodified);GEAEQSEEEADEEDK(unmodified);AEDAREEEYEPEK(unmodified);ASVSPMDEPVPDSESPIEK(unmodified);SPDEEDYDYESYEK(unmodified);DEEDYDYESYEK(2|semi_tryptic);LEMYVLNPVK(3|[35]oxidation[M]);SSYYVVSGNDPAAEEPSR(unmodified);AIGNIELGIR(unmodified);FSPEVPGQK(unmodified);L…	P46821;P78559;P78559-2;ENST00000382031_15_43510989_aTIS_111db1	TRUE	TRUE	60	-11.514	-17.5313	-12.298	NA	NA	NA	NA	NA	NA	NA	NA	NA	-13.6224	-16.583	-14.5056	-15.5203	-18.5867	-10.7394	-10.422	-9.34322	-12.9993	-15.5894	-13.8838	-16.3632	-15.15	-18.0669	-18.3945	NA	NA	-19.1434	NA	-18.0985	-18.529	NA	-17.5612	NA
P49588	Adult_Adrenalgland/Adult_Frontalcortex -3.59 0.00162;Adult_Adrenalgland/Adult_Retina -3.44 0.00467;Adult_Adrenalgland/Adult_Spinalcord -3.05 0.0415;Adult_Bcells/Adult_Esophagus 2.48 0.0432;Adult_CD8Tcells/Adult_Frontalcortex -2.65 0.00946;Adult_CD8Tcells/Adult_Retina -2.51 0.027;Adult_Esophagus/Adult_Frontalcortex -4.6 2.29e-05;Adult_Esophagus/Adult_Liver -3.14 0.00264;Adult_Esophagus/Adult_Ovary…	30	AARS	Alanine--tRNA ligase, cytoplasmic (EC 6.1.1.7) (Alanyl-tRNA synthetase) (AlaRS) (Renal carcinoma antigen NY-REN-42)	ENSG00000090861	KAEEIANEMIEAAK(651-664);KDPDMVKDIINEEEVQFLK(366-384);EIADLGEALATAVIPQWQK(794-812);PIFLNTIDPSHPMAK(51-65);HNDLDDVGK(82-90);QIWQNLGLDDTK(154-165);ILPGNMK(166-172);DNFWEMGDTGPCGPCSEIHYDR(173-194);EADGILKPLPK(225-235);SIDTGMGLER(237-246);LVSVLQNK(247-254);VGAEDADGIDMAYR(283-296);VLADHAR(297-303);TITVALADGGRPDNTGR(304-320);DIINEEEVQFLK(373-384);KIQSLGDSK(396-404);IQSLGDSK(397-404);GLVVDMDGFEEER(433-44…	KAEEIANEMIEAAK(P49588(651-664));KDPDMVKDIINEEEVQFLK(P49588(366-384));EIADLGEALATAVIPQWQK(P49588(794-812));PIFLNTIDPSHPMAK(P49588(51-65));HNDLDDVGK(P49588(82-90));QIWQNLGLDDTK(P49588(154-165));ILPGNMK(P49588(166-172));DNFWEMGDTGPCGPCSEIHYDR(P49588(173-194));EADGILKPLPK(P49588(225-235));SIDTGMGLER(P49588(237-246));LVSVLQNK(P49588(247-254));VGAEDADGIDMAYR(P49588(283-296));VLADHAR(P49588(297-303));TI…	NA	KAEEIANEMIEAAK(unmodified);KDPDMVKDIINEEEVQFLK(0|[1]Acetyl);EIADLGEALATAVIPQWQK(unmodified);PIFLNTIDPSHPMAK(13|[35]oxidation[M]);HNDLDDVGK(unmodified);QIWQNLGLDDTK(unmodified);ILPGNMK(unmodified);DNFWEMGDTGPCGPCSEIHYDR(12|[4]carbamidomethyl[C]|15|[4]carbamidomethyl[C]);EADGILKPLPK(unmodified);SIDTGMGLER(unmodified);LVSVLQNK(unmodified);VGAEDADGIDMAYR(unmodified);VLADHAR(unmodified);TITVALADGGRPDN…	P49588;P49588-2;ENST00000261772_16_70282775_5UTR_100db1	TRUE	TRUE	79	-15.6873	-16.1811	-12.2027	-14.3728	-12.7825	-12.4978	-12.3312	-13.5883	-14.5354	-13.3211	-12.763	-14.4041	-12.7906	-12.6826	-14.3778	-16.4919	-16.2364	-11.4335	-11.206	-10.6725	-12.4185	-13.8766	-15.3409	NA	-14.7173	NA	-14.5848	-12.9442	-14.6074	-15.7931	-12.4603	-11.8057	-14.5938	-11.3917	-13.4036	NA
P49840	Adult_Colon/Adult_Frontalcortex -2.77 0.0451;Adult_Frontalcortex/Adult_Heart 3.23 0.0099;Adult_Frontalcortex/Adult_Kidney 3.26 0.0112;Adult_Frontalcortex/Adult_Lung 4.07 0.0118;Adult_Frontalcortex/Adult_Rectum 3.27 0.0134	5	GSK3A	Glycogen synthase kinase-3 alpha (GSK-3 alpha) (EC 2.7.11.26) (Serine/threonine-protein kinase GSK3A) (EC 2.7.11.1)	ENSG00000105723	LTIPILYVK(214-222);VYMYQLFR(223-230);DIKPQNLLVDPDTAVLK(244-260);VTTVVATLGQGPER(100-113);LCDFGSAK(261-268);EMNPNYTEFK(346-355);ALCSSLLEYTPSSR(378-391);LSPLEACAHSFFDELR(392-407);SQEVAYTDIK(114-123);YFFYSSGEK(177-185);VLGTPTR(335-341);TPPEAIALCSSLLEYTPSSR(372-391);SLAYIHSQGVCHR(231-243);DSGKVTTVVATLGQGPER(96-113);VATLGQGPER(104-113);VIGNGSFGVVYQAR(124-137);EMNPNYTEFKFPQIK(346-360);SFFDELR(401-407);K…	LTIPILYVK(P49840(214-222));VYMYQLFR(P49840(223-230));DIKPQNLLVDPDTAVLK(P49840(244-260));VTTVVATLGQGPER(P49840(100-113));LCDFGSAK(P49840(261-268);P49841(198-205));EMNPNYTEFK(P49840(346-355);P49841(283-292));ALCSSLLEYTPSSR(P49840(378-391));LSPLEACAHSFFDELR(P49840(392-407));SQEVAYTDIK(P49840(114-123));YFFYSSGEK(P49840(177-185);P49841(114-122));VLGTPTR(P49840(335-341);P49841(272-278));TPPEAIALCSSLLEY…	NA	LTIPILYVK(unmodified);VYMYQLFR(unmodified);DIKPQNLLVDPDTAVLK(unmodified);VTTVVATLGQGPER(unmodified);LCDFGSAK(2|[4]carbamidomethyl[C]);EMNPNYTEFK(unmodified);ALCSSLLEYTPSSR(6|semi_tryptic|9|[4]carbamidomethyl[C]);LSPLEACAHSFFDELR(7|[4]carbamidomethyl[C]);SQEVAYTDIK(unmodified);YFFYSSGEK(unmodified);VLGTPTR(unmodified);TPPEAIALCSSLLEYTPSSR(9|[4]carbamidomethyl[C]);SLAYIHSQGVCHR(11|[4]carbamidomethy…	P49840;ENST00000398249_19_42240179_aTIS_111db1;P49841;P49841-2;ENST00000650344_3_120093434_aTIS_111db1	TRUE	TRUE	56	NA	NA	NA	NA	-15.6864	NA	-14.2978	-16.5854	NA	-13.9856	-14.9068	NA	-15.4121	-16.0372	-14.9597	NA	NA	-12.0769	-13.3185	-13.4769	-14.8749	NA	-15.3379	NA	NA	NA	-17.0412	-15.6417	NA	-16.7901	NA	-15.1603	NA	NA	NA	NA
P50402	Adult_CD8Tcells/Adult_Platelets -2.11 0.0331;Adult_Frontalcortex/Adult_Platelets -2.46 0.0174;Adult_Heart/Adult_Platelets -2.3 0.0116;Adult_Kidney/Adult_Platelets -2.42 0.0195;Adult_Liver/Adult_Platelets -2.86 0.00436;Adult_Monocytes/Adult_Platelets -2.77 0.0217;Adult_NKcells/Adult_Platelets -2.67 0.0263	7	EMD	Emerin	ENSG00000102119	YNIPHGPVVGSTR(19-31);KEDALLYQSK(79-88);TYGEPESAGPSR(104-115);DSAYQSITHYRPVSASR(158-174);RYNIPHGPVVGSTR(18-31);KIFEYETQR(37-45);IFEYETQR(38-45);GDADMYDLPK(69-78);GYNDDYYEESYFTTR(89-103);ERPMYGR(151-157);RAIRPENR(204-211);APGAGLGQDR(212-221);LSPPSSSAASSYSFSDLNSTR(48-68);DSAYQSITHYR(158-168);MSSSSSSSSWLTR(191-203);AIRPENR(205-211);EDALLYQSK(80-88);QSVTSFPDADAFHHQVHDDDLLSSSEEECK(119-148);ADLSDTELTTLL…	YNIPHGPVVGSTR(P50402(19-31));KEDALLYQSK(P50402(79-88));TYGEPESAGPSR(P50402(104-115));DSAYQSITHYRPVSASR(P50402(158-174));RYNIPHGPVVGSTR(P50402(18-31));KIFEYETQR(P50402(37-45));IFEYETQR(P50402(38-45));GDADMYDLPK(P50402(69-78));GYNDDYYEESYFTTR(P50402(89-103));ERPMYGR(P50402(151-157));RAIRPENR(P50402(204-211));APGAGLGQDR(P50402(212-221));LSPPSSSAASSYSFSDLNSTR(P50402(48-68));DSAYQSITHYR(P50402(158-168…	NA	YNIPHGPVVGSTR(unmodified);KEDALLYQSK(unmodified);TYGEPESAGPSR(unmodified);DSAYQSITHYRPVSASR(unmodified);RYNIPHGPVVGSTR(unmodified);KIFEYETQR(unmodified);IFEYETQR(unmodified);GDADMYDLPK(unmodified);GYNDDYYEESYFTTR(unmodified);ERPMYGR(unmodified);RAIRPENR(unmodified);APGAGLGQDR(unmodified);LSPPSSSAASSYSFSDLNSTR(unmodified);DSAYQSITHYR(unmodified);MSSSSSSSSWLTR(16|semi_tryptic);AIRPENR(unmodified);E…	P50402;ENST00000369835_X_154379485_aTIS_111db1;ENST00000486738_X_154379990_ntr_100db1;ENST00000494443_X_154379990_ntr_100db1;ENST00000486738_X_154379978_ntr_100db1;ENST00000494443_X_154379978_ntr_100db1;ENST00000428228_X_154379485_aTIS_111db1	TRUE	TRUE	77	NA	-12.0809	-11.9164	-14.4426	-11.8523	-12.179	-11.9556	-12.1987	-13.9271	-12.1015	-12.1431	-13.4739	-11.7479	-11.6505	-11.7106	-12.5617	-11.8468	-14.6733	-12.1986	-12.9282	-11.4242	-11.9464	-14.4107	-13.0828	-12.2566	NA	-12.6546	-13.7145	-14.2622	-11.693	-13.3375	-12.818	NA	-14.8366	-12.2808	-14.4014
P53041	Adult_Adrenalgland/Adult_Liver 2.83 0.0255;Adult_Adrenalgland/Adult_Platelets 2.75 0.0396;Adult_Esophagus/Adult_Frontalcortex -2.38 0.0252;Adult_Esophagus/Adult_Retina -2.22 0.0466;Adult_Frontalcortex/Adult_Kidney 2.92 0.00496;Adult_Frontalcortex/Adult_Liver 2.95 0.00197;Adult_Frontalcortex/Adult_Lung 2.77 0.0188;Adult_Frontalcortex/Adult_Platelets 2.88 0.0135;Adult_Kidney/Adult_Retina -2.75 0.01…	14	PPP5C	Serine/threonine-protein phosphatase 5 (PP5) (EC 3.1.3.16) (Protein phosphatase T) (PP-T) (PPT)	ENSG00000011485	TECAEPPRDEPPADGALK(9-26);TECAEPPRDEPPADGALKR(9-27);TQANDYFK(33-40);AKDYENAIK(41-49);FYSQAIELNPSNAIYYGNR(50-68);TECYGYALGDATR(75-87);AIELDKK(88-94);DYETVVK(118-124);SVVDSLDIESMTIEDEYSGPK(160-180);VTISFMK(186-192);CAYQILVQVK(208-217);LSTLVETTLK(223-232);LLYPDHFHLLR(291-301);GNHETDNMNQIYGFEGEVK(302-320);VLIMHGGLFSEDGVTLDDIR(348-367);VLIMHGGLFSEDGVTLDDIRK(348-368);GVSCQFGPDVTK(401-412);AFLEENNLDYIIR(…	TECAEPPRDEPPADGALK(P53041(9-26));TECAEPPRDEPPADGALKR(P53041(9-27));TQANDYFK(P53041(33-40));AKDYENAIK(P53041(41-49));FYSQAIELNPSNAIYYGNR(P53041(50-68));TECYGYALGDATR(P53041(75-87));AIELDKK(P53041(88-94));DYETVVK(P53041(118-124));SVVDSLDIESMTIEDEYSGPK(P53041(160-180));VTISFMK(P53041(186-192));CAYQILVQVK(P53041(208-217));LSTLVETTLK(P53041(223-232));LLYPDHFHLLR(P53041(291-301));GNHETDNMNQIYGFEGEVK(P5…	NA	TECAEPPRDEPPADGALK(3|[4]carbamidomethyl[C]);TECAEPPRDEPPADGALKR(3|[4]carbamidomethyl[C]);TQANDYFK(unmodified);AKDYENAIK(unmodified);FYSQAIELNPSNAIYYGNR(unmodified);TECYGYALGDATR(3|[4]carbamidomethyl[C]);AIELDKK(unmodified);DYETVVK(unmodified);SVVDSLDIESMTIEDEYSGPK(11|[35]oxidation[M]);VTISFMK(6|[35]oxidation[M]);CAYQILVQVK(1|[4]carbamidomethyl[C]);LSTLVETTLK(unmodified);LLYPDHFHLLR(unmodified);GN…	P53041;ENST00000391919_19_46353945_aTIS_111db1;E7EU14	TRUE	TRUE	78	-11.4094	NA	-12.6176	-13.8319	-13.033	-13.0753	-13.1225	NA	-13.5794	-13.1201	-12.5517	-14.4481	-12.9566	-13.6247	-14.0068	-13.536	-15.2804	-12.0037	-11.491	-12.1799	-13.337	-14.2832	-13.8	-13.472	-13.7613	-13.4387	-13.1814	-15.6887	-15.2364	-13.5152	-15.3117	-13.6223	-16.2228	-14.2258	-14.255	NA
P54687	Adult_Frontalcortex/Adult_Pancreas -2.32 0.0482;Adult_Frontalcortex/Adult_Retina -2.35 0.0367;Adult_Monocytes/Adult_Retina -2.79 0.0146;Adult_Prostate/Adult_Retina -3.78 0.0128	4	BCAT1	Branched-chain-amino-acid aminotransferase, cytosolic (BCAT(c)) (EC 2.6.1.42) (Protein ECA39)	ENSG00000060982	YLTMDDLTTALEGNR(310-324);LFQPNLNMDR(110-119);CILDLAHQWGEFK(293-305);LTDIQYGR(369-376);ATLPVFDKEELLECIQQLVK(127-146);DLIVTPATILK(29-39);LDQEWVPYSTSASLYIR(147-163);EMFGSGTACVVCPVSDILYK(327-346);GETIHIPTMENGPK(347-360);AKDLIVTPATILK(27-39);PTFIGTEPSLGVK(164-176);EVVGTFK(20-26);EELLECIQQLVK(135-146);ATLPVFDK(127-134);LDQEWVPYSTSASLYIRPTFIGTEPSLGVK(147-176);MKDCSNGCSAECTGEGGSKEVVGTFK(1-26);PLQNLSLHPGS…	YLTMDDLTTALEGNR(P54687(310-324));LFQPNLNMDR(P54687(110-119));CILDLAHQWGEFK(P54687(293-305));LTDIQYGR(P54687(369-376));ATLPVFDKEELLECIQQLVK(P54687(127-146));DLIVTPATILK(P54687(29-39));LDQEWVPYSTSASLYIR(P54687(147-163));EMFGSGTACVVCPVSDILYK(P54687(327-346));GETIHIPTMENGPK(P54687(347-360));AKDLIVTPATILK(P54687(27-39));PTFIGTEPSLGVK(P54687(164-176));EVVGTFK(P54687(20-26));EELLECIQQLVK(P54687(135-146)…	NA	YLTMDDLTTALEGNR(4|[35]oxidation[M]);LFQPNLNMDR(unmodified);CILDLAHQWGEFK(1|[4]carbamidomethyl[C]);YLTMDDLTTALEGNR(unmodified);LTDIQYGR(unmodified);ATLPVFDKEELLECIQQLVK(14|[4]carbamidomethyl[C]);DLIVTPATILK(unmodified);LDQEWVPYSTSASLYIR(unmodified);EMFGSGTACVVCPVSDILYK(9|[4]carbamidomethyl[C]|12|[4]carbamidomethyl[C]);GETIHIPTMENGPK(unmodified);AKDLIVTPATILK(unmodified);LFQPNLNMDR(8|[35]oxidation[…	P54687;P54687-2;P54687-3;P54687-4;P54687-5	TRUE	TRUE	34	NA	NA	NA	NA	NA	NA	NA	NA	NA	NA	NA	NA	NA	NA	NA	NA	NA	-16.2771	-15.0654	-15.8539	NA	NA	NA	NA	NA	NA	NA	NA	NA	NA	NA	NA	NA	NA	NA	NA
P54920	Adult_Adrenalgland/Adult_Bcells 1.69 0.0499;Adult_Adrenalgland/Adult_CD4Tcells 2.48 0.00968;Adult_Adrenalgland/Adult_CD8Tcells 1.63 0.036;Adult_Adrenalgland/Adult_Gallbladder 2.68 0.00705;Adult_Adrenalgland/Adult_Heart 2.79 3.79e-05;Adult_Adrenalgland/Adult_Liver 1.7 0.0396;Adult_Adrenalgland/Adult_NKcells 1.7 0.0286;Adult_Adrenalgland/Adult_Rectum 2.23 0.0345;Adult_Adrenalgland/Adult_Urinaryblad…	16	NAPA	Alpha-soluble NSF attachment protein (SNAP-alpha) (N-ethylmaleimide-sensitive factor attachment protein alpha)	ENSG00000105402	EAEAMALLAEAER(7-19);IEEACEIYARAANMFK(38-53);TIQGDEEDLR(286-295);NSQSFFSGLFGGSSK(23-37);IEEACEIYAR(38-47);NWSAAGNAFCQAAQLHLQLQSK(57-78);HDAATCFVDAGNAFK(79-93);HDAATCFVDAGNAFKK(79-94);KADPQEAINCLMR(94-106);ADPQEAINCLMR(95-106);AIEIYTDMGR(107-116);HHISIAEIYETELVDIEK(123-140);AIAHYEQSADYYK(141-153);AIAHYEQSADYYKGEESNSSANK(141-163);VAGYAALLEQYQK(168-180);AIDIYEQVGTNAMDSPLLK(181-199);YEELFPAFSDSR(228-2…	EAEAMALLAEAER(P54920(7-19));IEEACEIYARAANMFK(P54920(38-53));TIQGDEEDLR(P54920(286-295));NSQSFFSGLFGGSSK(P54920(23-37));IEEACEIYAR(P54920(38-47));NWSAAGNAFCQAAQLHLQLQSK(P54920(57-78));HDAATCFVDAGNAFK(P54920(79-93));HDAATCFVDAGNAFKK(P54920(79-94));KADPQEAINCLMR(P54920(94-106));ADPQEAINCLMR(P54920(95-106));AIEIYTDMGR(P54920(107-116));HHISIAEIYETELVDIEK(P54920(123-140));AIAHYEQSADYYK(P54920(141-153);…	NA	EAEAMALLAEAER(5|[35]oxidation[M]);IEEACEIYARAANMFK(5|[4]carbamidomethyl[C]);TIQGDEEDLR(unmodified);EAEAMALLAEAER(unmodified);NSQSFFSGLFGGSSK(unmodified);IEEACEIYAR(5|[4]carbamidomethyl[C]);NWSAAGNAFCQAAQLHLQLQSK(10|[4]carbamidomethyl[C]);HDAATCFVDAGNAFK(6|[4]carbamidomethyl[C]);HDAATCFVDAGNAFKK(6|[4]carbamidomethyl[C]);KADPQEAINCLMR(12|[35]oxidation[M]|10|[4]carbamidomethyl[C]);ADPQEAINCLMR(11|[3…	P54920;ENST00000595227_19_47514940_aTIS_111db1;ENST00000594001_19_47514940_aTIS_101db1;ENST00000597274_19_47514940_aTIS_111db1;ENST00000263354_19_47514961_5UTR_011db2;ENST00000595227_19_47514961_5UTR_011db2;ENST00000597274_19_47514961_5UTR_011db2;ENST00000595826_19_47514961_ntr_011db2;ENST00000602082_19_47514961_ntr_011db2;Q9H115;Q9H115-3;Q9H115-2;ENST00000617876_20_23421402_aTIS_111db1	TRUE	TRUE	83	-9.0661	-9.00733	-10.6729	-10.6585	-11.3604	-11.81	-11.4166	-12.7041	-10.8951	-11.5804	-11.9154	-10.4419	-11.0378	-10.7713	-10.6635	-11.3182	-10.7672	-11.0818	-10.7707	-10.7381	-12.5786	-11.9399	-11.6266	-12.4913	-13.003	-12.6804	-12.082	-11.0235	-11.3082	-10.9089	-10.6465	-11.127	-11.4645	-11.8825	-10.5898	-12.6173
P55072	Adult_Adrenalgland/Adult_Urinarybladder 2.72 0.00227;Adult_Bcells/Adult_Urinarybladder 2.03 0.0179;Adult_CD8Tcells/Adult_Urinarybladder 1.78 0.0251;Adult_Platelets/Adult_Urinarybladder 2.11 0.00961;Adult_Retina/Adult_Urinarybladder 1.71 0.0485	5	VCP	Transitional endoplasmic reticulum ATPase (TER ATPase) (EC 3.6.4.6) (15S Mg(2+)-ATPase p97 subunit) (Valosin-containing protein) (VCP)	ENSG00000165280	REDEEESLNEVGYDDIGGCR(191-210);EDEEESLNEVGYDDIGGCR(192-210);AFEEAEK(289-295);GGNIGDGGGAADR(587-599);ESIESEIR(701-708);ESIESEIRR(701-709);QTNPSAMEVEEDDPVPEIR(714-732);AMEVEEDDPVPEIR(719-732);EVEEDDPVPEIR(721-732);LIVDEAINEDNSVVSLSQPK(26-45);MDELQLFR(46-53);LGDVISIQPCPDVK(96-109);IHVLPIDDTVEGITGNLFEVYLK(114-136);TGNLFEVYLK(127-136);PYFLEAYRPIR(137-147);KGDIFLVR(148-155);GDIFLVR(149-155);VVETDPSPYCIV…	REDEEESLNEVGYDDIGGCR(P55072(191-210));EDEEESLNEVGYDDIGGCR(P55072(192-210));AFEEAEK(P55072(289-295));GGNIGDGGGAADR(P55072(587-599));ESIESEIR(P55072(701-708));ESIESEIRR(P55072(701-709));QTNPSAMEVEEDDPVPEIR(P55072(714-732));AMEVEEDDPVPEIR(P55072(719-732));EVEEDDPVPEIR(P55072(721-732));LIVDEAINEDNSVVSLSQPK(P55072(26-45));MDELQLFR(P55072(46-53));LGDVISIQPCPDVK(P55072(96-109));IHVLPIDDTVEGITGNLFEVYLK(P…	NA	REDEEESLNEVGYDDIGGCR(19|[4]carbamidomethyl[C]);EDEEESLNEVGYDDIGGCR(18|[4]carbamidomethyl[C]);AFEEAEK(unmodified);GGNIGDGGGAADR(unmodified);ESIESEIR(unmodified);ESIESEIRR(unmodified);QTNPSAMEVEEDDPVPEIR(7|[35]oxidation[M]);AMEVEEDDPVPEIR(5|semi_tryptic);EVEEDDPVPEIR(7|semi_tryptic);LIVDEAINEDNSVVSLSQPK(unmodified);MDELQLFR(1|[35]oxidation[M]);LGDVISIQPCPDVK(10|[4]carbamidomethyl[C]);IHVLPIDDTVEGIT…	P55072;Q8IYT4;Q8IYT4-2;ENST00000480327_9_35061065_ntr_100db1;Q9Y4W6;O15381;O43933;Q13608;O15381-2;O15381-3;O15381-4;O15381-5;O43933-2;Q13608-3;ENST00000428214_7_92528435_aTIS_111db1;ENST00000269143_18_12377184_5UTR_100db1;ENST00000281701_1_224330139_5UTR_100db1;ENST00000482491_1_224330139_5UTR_100db1	TRUE	TRUE	84	-8.26318	-9.65944	-9.69973	-10.1313	-10.4083	-9.16943	-10.4923	-9.80842	-10.5056	-10.8989	-10.0866	-9.11749	-10.4412	-10.6262	-10.5286	-11.2277	-10.3575	-10.5844	-11.0572	-10.3847	-10.4437	-9.67373	-10.3488	-11.2252	-10.18	-10.3027	-11.195	-10.3581	-10.3233	-11.4414	-10.4799	-10.6198	-11.7051	-10.4691	-10.7768	-10.8195
P60981	Adult_Adrenalgland/Adult_Colon -4.19 0.0251;Adult_Adrenalgland/Adult_Gallbladder -3.83 0.0404;Adult_Adrenalgland/Adult_Heart -2.78 0.0345;Adult_Adrenalgland/Adult_Rectum -3.95 0.0353;Adult_Bcells/Adult_Colon -4.67 0.00425;Adult_Bcells/Adult_Gallbladder -4.31 0.00784;Adult_Bcells/Adult_Heart -3.26 0.00607;Adult_Bcells/Adult_Platelets -3.08 0.0277;Adult_Bcells/Adult_Prostate -3.93 0.0209;Adult_Bcel…	35	DSTN	Destrin (Actin-depolymerizing factor) (ADF)	ENSG00000125868	HFVGMLPEK(70-78);SGVQVADEVCR(3-13);KCSTPEEIKK(22-31);CSTPEEIK(23-30);CSTPEEIKK(23-31);KAVIFCLSADKK(34-45);AVIFCLSADKK(35-45);CIIVEEGK(46-53);EILVGDVGVTITDPFK(54-69);HFVGMLPEKDCR(70-81);YALYDASFETK(82-92);KEELMFFLWAPELAPLK(96-112);LWAPELAPLK(103-112);HECQANGPEDLNR(133-145);KCSTPEEIK(22-30);MFFLWAPELAPLK(100-112);FFLWAPELAPLK(101-112);AVIFCLSADK(35-44);KAVIFCLSADK(34-44);QANGPEDLNR(136-145);KCIIVEE…	HFVGMLPEK(P60981(70-78));SGVQVADEVCR(P60981(3-13));KCSTPEEIKK(P60981(22-31));CSTPEEIK(P60981(23-30));CSTPEEIKK(P60981(23-31));KAVIFCLSADKK(P60981(34-45));AVIFCLSADKK(P60981(35-45));CIIVEEGK(P60981(46-53));EILVGDVGVTITDPFK(P60981(54-69));HFVGMLPEKDCR(P60981(70-81));YALYDASFETK(P60981(82-92));KEELMFFLWAPELAPLK(P60981(96-112));LWAPELAPLK(P60981(103-112));HECQANGPEDLNR(P60981(133-145));KCSTPEEIK(P609…	NA	HFVGMLPEK(5|[35]oxidation[M]);SGVQVADEVCR(2|semi_tryptic|12|[4]carbamidomethyl[C]);KCSTPEEIKK(2|[4]carbamidomethyl[C]);CSTPEEIK(1|[4]carbamidomethyl[C]);CSTPEEIKK(1|[4]carbamidomethyl[C]);KAVIFCLSADKK(6|[4]carbamidomethyl[C]);AVIFCLSADKK(5|[4]carbamidomethyl[C]);CIIVEEGK(1|[4]carbamidomethyl[C]);EILVGDVGVTITDPFK(unmodified);HFVGMLPEKDCR(5|[35]oxidation[M]|11|[4]carbamidomethyl[C]);YALYDASFETK(unm…	P60981;P60981-2;ENST00000246069_20_17570161_5UTR_100db1;P23528;Q9Y281;Q9Y281-3;ENST00000524553_11_65856194_aTIS_111db1;ENST00000534769_11_65861373_aTIS_111db1;ENST00000534769_11_65856233_CDS_111db1;ENST00000527344_11_65856029_CDS_100db1;ENST00000524553_11_65856212_5UTR_010db2;ENST00000602547_12_6885109_ntr_001db3	TRUE	TRUE	80	NA	-14.6285	-10.879	NA	-13.5519	-12.9193	-11.1633	-12.7139	-12.3048	-13.5235	-11.7723	NA	-8.44749	-8.68024	-9.24025	-8.85191	-14.6839	-10.296	-10.8037	-10.5403	-9.34808	-8.50525	-10.6185	-10.6531	-8.90839	-9.99416	-9.71032	-10.6327	-11.5244	-10.3826	-11.3932	-12.1082	-14.6262	-11.3073	-9.85105	-12.7791
P62258	Adult_Adrenalgland/Adult_Bcells 1.9 0.0344;Adult_Adrenalgland/Adult_CD4Tcells 2.57 0.0116;Adult_Adrenalgland/Adult_CD8Tcells 2.14 0.00589;Adult_Adrenalgland/Adult_NKcells 2.33 0.00311;Adult_Bcells/Adult_Platelets -1.66 0.0439;Adult_Bcells/Adult_Retina -1.79 0.048;Adult_CD4Tcells/Adult_Frontalcortex -2.12 0.0222;Adult_CD4Tcells/Adult_Platelets -2.33 0.0121;Adult_CD4Tcells/Adult_Retina -2.46 0.0144…	18	YWHAE	14-3-3 protein epsilon (14-3-3E)	ENSG00000108953	MDDREDLVYQAK(1-12);DDREDLVYQAK(2-12);LAEQAER(13-19);YDEMVESMK(20-28);QMVETELK(87-94);EALQDVEDENQ(245-255);EDLVYQAK(5-12);LAEQAERYDEMVESMKK(13-29);VAGMDVELTVEER(30-42);NLLSVAYK(43-50);IISSIEQK(62-69);IISSIEQKEENK(62-73);IISSIEQKEENKGGEDK(62-78);LICCDILDVLDK(95-106);HLIPAANTGESK(107-118);YLAEFATGNDR(131-141);YLAEFATGNDRK(131-142);KEAAENSLVAYK(142-153);EAAENSLVAYK(143-153);AASDIAMTELPPTHPIR(154-170)…	MDDREDLVYQAK(P62258(1-12));DDREDLVYQAK(P62258(2-12));LAEQAER(P27348(12-18);P31946(14-20);P31947(12-18);P61981(13-19);P62258(13-19);P63104(12-18);Q04917(13-19));YDEMVESMK(P62258(20-28));QMVETELK(P62258(87-94));EALQDVEDENQ(P62258(245-255));EDLVYQAK(P62258(5-12));LAEQAERYDEMVESMKK(P62258(13-29));VAGMDVELTVEER(P62258(30-42));NLLSVAYK(P27348(42-49);P31946(44-51);P31947(42-49);P61981(43-50);P62258(43-5…	NA	MDDREDLVYQAK(0|[1]Acetyl|1|[35]oxidation[M]);DDREDLVYQAK(unmodified);LAEQAER(unmodified);YDEMVESMK(unmodified);QMVETELK(unmodified);EALQDVEDENQ(unmodified);EDLVYQAK(unmodified);LAEQAERYDEMVESMKK(11|[35]oxidation[M]|15|[35]oxidation[M]);VAGMDVELTVEER(4|[35]oxidation[M]);NLLSVAYK(unmodified);IISSIEQK(unmodified);IISSIEQKEENK(unmodified);IISSIEQKEENKGGEDK(unmodified);LICCDILDVLDK(3|[4]carbamidomethy…	P62258;ENST00000573026_17_1400110_aTIS_111db1;ENST00000573196_17_1400110_aTIS_101db1;ENST00000575977_17_1400110_aTIS_111db1;P61981;P63104;P27348;Q04917;P31946;P31947;P31946-2;P31947-2;ENST00000397492_22_31944734_aTIS_111db1;ENST00000573026_17_1400089_CDS_010db2;ENST00000575977_17_1400089_CDS_010db2;ENST00000264335_17_1400146_5UTR_010db2;ENST00000307630_7_76358859_5UTR_100db1;ENST00000264335_17_14…	TRUE	TRUE	84	-6.66474	-7.43636	-9.0892	-8.56564	-10.1067	-10.2254	-10.0305	-10.5764	-9.54049	-9.75921	-10.2381	-9.95602	-8.6409	-8.8677	-9.23085	-8.76005	-8.11222	-7.93077	-8.95005	-7.65589	-8.97611	-8.85518	-9.50952	-9.41604	-9.67728	-8.79212	-8.61986	-9.19658	-7.93995	-8.86859	-9.05776	-9.70475	-8.47289	-9.31869	-8.92888	-8.94768
P62714	Adult_Bcells/Adult_Frontalcortex -4.41 0.0162;Adult_Bcells/Adult_Platelets -3.93 0.0354;Adult_Bcells/Adult_Spinalcord -4.06 0.0342;Adult_Frontalcortex/Adult_Heart 3.95 0.0319;Adult_Frontalcortex/Adult_Liver 4.08 0.0183;Adult_Heart/Adult_Monocytes -3.5 0.0443;Adult_Heart/Adult_NKcells -3.33 0.0376;Adult_Heart/Adult_Platelets -3.48 0.0468;Adult_Heart/Adult_Testis -3.73 0.046;Adult_Heart/Fetal_Heart…	13	PPP2CB	Serine/threonine-protein phosphatase 2A catalytic subunit beta isoform (PP2A-beta) (EC 3.1.3.16)	ENSG00000104695	ESNVQEVR(42-49);ELDQWVEQLNECK(9-21);QLNENQVR(22-29);SPDTNYLFMGDYVDR(75-89);QITQVYGFYDECLR(122-135);YGNANVWK(137-144);LQEVPHEGPMCDLLWSDPDDR(186-206);GGWGISPR(207-214);GAGYTFGQDISETFNHANGLTLVSR(215-239);AHQLVMEGYNWCHDR(240-254);CGNQAAIMELDDTLK(269-283);YSFLQFDPAPR(284-294);RGEPHVTR(295-302);RTPDYFL(303-309);SFLQFDPAPR(285-294);FLQFDPAPR(286-294);QITQVYGFYDECLRK(122-136);NVVTIFSAPNYCYR(255-268);CPVT…	ESNVQEVR(P62714(42-49);P67775(42-49));ELDQWVEQLNECK(P62714(9-21));QLNENQVR(P62714(22-29));SPDTNYLFMGDYVDR(P62714(75-89);P67775(75-89));QITQVYGFYDECLR(P60510(119-132);P62714(122-135);P67775(122-135));YGNANVWK(P62714(137-144);P67775(137-144));LQEVPHEGPMCDLLWSDPDDR(P62714(186-206);P67775(186-206));GGWGISPR(P62714(207-214);P67775(207-214));GAGYTFGQDISETFNHANGLTLVSR(P62714(215-239);P67775(215-239));AH…	NA	ESNVQEVR(unmodified);ELDQWVEQLNECK(12|[4]carbamidomethyl[C]);QLNENQVR(unmodified);SPDTNYLFMGDYVDR(unmodified);QITQVYGFYDECLR(12|[4]carbamidomethyl[C]);YGNANVWK(unmodified);LQEVPHEGPMCDLLWSDPDDR(10|[35]oxidation[M]|11|[4]carbamidomethyl[C]);GGWGISPR(unmodified);GAGYTFGQDISETFNHANGLTLVSR(unmodified);AHQLVMEGYNWCHDR(12|[4]carbamidomethyl[C]);CGNQAAIMELDDTLK(1|[4]carbamidomethyl[C]);YSFLQFDPAPR(unmod…	P62714;P67775;P67775-2;ENST00000481195_5_134225813_CDS_001db3;ENST00000518564_8_30812421_aTIS_111db1;P60510;ENST00000627746_16_30082782_3UTR_100db1;ENST00000567040_16_30076098_ntr_100db1;ENST00000563200_16_30082782_ntr_100db1;ENST00000520334_8_30794281_aTIS_111db1;ENST00000472253_5_134197843_ntr_001db3	TRUE	TRUE	63	-14.0399	NA	-11.5747	-12.1404	-17.042	-16.6318	NA	NA	NA	-17.4286	NA	-11.2973	-11.7677	-11.3927	-12.3153	-14.8445	NA	NA	-10.8964	-10.8325	-11.7069	-11.3116	-12.6935	-15.3656	NA	NA	-16.3968	NA	-12.0425	-11.5018	-13.6203	-17.1008	-12.9464	-16.1194	-12.5635	NA
P63092	Adult_CD8Tcells/Adult_Frontalcortex -2.14 0.0341;Adult_Frontalcortex/Adult_NKcells 2.59 0.0346;Adult_Frontalcortex/Adult_Platelets 2.49 0.0217;Adult_Platelets/Adult_Retina -2.47 0.0239	4	GNAS	Guanine nucleotide-binding protein G(s) subunit alpha isoforms short (Adenylate cyclase-stimulating G alpha protein)	ENSG00000087460	YTTPEDATPEPGEDPR(318-333);SNEYQLIDCAQYFLDK(166-181);LQEALNLFK(266-274);TISVILFLNK(284-293);YFIRDEFLR(339-347);ALWEDEGVR(152-160);SNEYQLIDCAQYFLDKIDVIK(166-186);QADYVPSDQDLLR(187-199);VLTSGIFETK(202-211);QDLLAEK(294-300);IEDYFPEFAR(308-317);ISTASGDGR(348-356);HYCYPHFTCAVDTENIR(357-373);RVFNDCR(374-380);DYVPSDQDLLR(189-199);VNFHMFDVGGQR(217-228);SKIEDYFPEFAR(306-317);TPEDATPEPGEDPR(320-333);ILHVNGF…	YTTPEDATPEPGEDPR(P63092(318-333);Q5JWF2(961-976));SNEYQLIDCAQYFLDK(P63092(166-181);Q5JWF2(809-824));LQEALNLFK(P63092(266-274);Q5JWF2(909-917));TISVILFLNK(P63092(284-293);Q5JWF2(927-936));YFIRDEFLR(P63092(339-347);Q5JWF2(982-990));ALWEDEGVR(P63092(152-160);Q5JWF2(795-803));SNEYQLIDCAQYFLDKIDVIK(P63092(166-186);Q5JWF2(809-829));QADYVPSDQDLLR(P63092(187-199);Q5JWF2(830-842));VLTSGIFETK(P63092(202-21…	NA	YTTPEDATPEPGEDPR(unmodified);SNEYQLIDCAQYFLDK(9|[4]carbamidomethyl[C]);LQEALNLFK(unmodified);TISVILFLNK(unmodified);YFIRDEFLR(unmodified);ALWEDEGVR(unmodified);SNEYQLIDCAQYFLDKIDVIK(9|[4]carbamidomethyl[C]);QADYVPSDQDLLR(unmodified);VLTSGIFETK(unmodified);QDLLAEK(unmodified);IEDYFPEFAR(unmodified);ISTASGDGR(unmodified);HYCYPHFTCAVDTENIR(3|[4]carbamidomethyl[C]|9|[4]carbamidomethyl[C]);RVFNDCR(6|[…	P63092;Q5JWF2;P63092-3;P63092-2;P63092-4;Q5JWF2-2;ENST00000306090_20_58891727_aTIS_111db1;ENST00000656419_20_58907985_aTIS_111db1;ENST00000480975_20_58895650_aTIS_111db1;ENST00000477931_20_58895650_aTIS_111db1;ENST00000667293_20_58840877_aTIS_111db1;ENST00000306090_20_58909973_CDS_100db1;ENST00000306090_20_58909773_CDS_001db3;ENST00000480975_20_58889245_5UTR_100db1;ENST00000477931_20_58889245_5UT…	TRUE	TRUE	80	-12.0685	-12.8842	-13.3274	-12.7541	-12.869	-14.175	-12.5015	-14.7066	-15.5605	-13.6093	-13.028	-12.2999	-12.6158	-12.2839	-11.8586	-12.3878	-12.7697	-11.1774	-11.247	-12.0255	-12.3332	-12.8428	-12.4591	-12.7162	-11.8355	-15.4198	-14.1624	-12.0259	-12.0211	-11.9727	-12.6489	-12.6965	NA	-14.885	-12.3292	-11.0348
P63172	Fetal_Brain/Fetal_Liver 3.11 0.0424	1	DYNLT1	Dynein light chain Tctex-type 1 (Protein CW-1) (T-complex testis-specific protein 1 homolog)	ENSG00000146425	EAIESAIGGNAYQHSK(23-38);NGAGLHTASSCFWDSSTDGSCTVR(73-96);VNQWTTNVVEQTLSQLTK(39-56);YIVTCVIMQK(63-72);MEDYQAAEETAFVVDEVSNIVK(1-22);EDYQAAEETAFVVDEVSNIVK(2-22)	EAIESAIGGNAYQHSK(P63172(23-38));NGAGLHTASSCFWDSSTDGSCTVR(P63172(73-96));VNQWTTNVVEQTLSQLTK(P63172(39-56));YIVTCVIMQK(P63172(63-72));MEDYQAAEETAFVVDEVSNIVK(P63172(1-22));EDYQAAEETAFVVDEVSNIVK(P63172(2-22))	NA	EAIESAIGGNAYQHSK(unmodified);NGAGLHTASSCFWDSSTDGSCTVR(11|[4]carbamidomethyl[C]|21|[4]carbamidomethyl[C]);VNQWTTNVVEQTLSQLTK(unmodified);YIVTCVIMQK(8|[35]oxidation[M]|5|[4]carbamidomethyl[C]);YIVTCVIMQK(5|[4]carbamidomethyl[C]);MEDYQAAEETAFVVDEVSNIVK(0|[1]Acetyl|1|[35]oxidation[M]);EDYQAAEETAFVVDEVSNIVK(unmodified)	P63172	TRUE	TRUE	51	NA	NA	-15.3329	NA	NA	-15.1805	-14.7871	NA	NA	-15.9774	-15.6185	NA	-14.9014	-12.9415	NA	NA	-14.1377	-14.5048	NA	-12.4967	-14.7792	-14.9478	-13.2422	NA	NA	NA	-13.3606	-13.546	NA	-13.1095	NA	-15.6495	NA	NA	NA	NA
Q00169	Adult_Adrenalgland/Adult_Heart 2.68 0.0394;Adult_CD4Tcells/Adult_Frontalcortex -2.86 0.0153;Adult_CD4Tcells/Adult_Spinalcord -3.3 0.0141;Adult_CD8Tcells/Adult_Spinalcord -2.37 0.0432;Adult_Esophagus/Adult_Frontalcortex -2.25 0.0293;Adult_Esophagus/Adult_Spinalcord -2.7 0.0493;Adult_Frontalcortex/Adult_Heart 3.42 0.00187;Adult_Frontalcortex/Adult_Liver 2.1 0.0429;Adult_Frontalcortex/Adult_Platelet…	17	PITPNA	Phosphatidylinositol transfer protein alpha isoform (PI-TP-alpha) (PtdIns transfer protein alpha) (PtdInsTP alpha)	ENSG00000174238	VILPVSVDEYQVGQLYSVAEASK(9-31);NETGGGEGVEVLVNEPYEK(32-50);AWNAYPYCR(87-95);IETWHKPDLGTQENVHK(111-127);LEPEAWK(128-134);HVEAVYIDIADR(135-146);GPLGPNWK(171-178);RLFTNFHR(219-226);QLFCWLDK(227-234);IYHLQSK(61-67);MLAPEGALNIHEK(74-86);TVITNEYMK(96-104);TVITNEYMKEDFLIK(96-110);DYKAEEDPAK(153-162);QELVNQK(179-185);DCPYMCAYK(186-194);WWGLQNK(202-208);VENFIHK(209-215);WVDLTMDDIR(235-244);WVDLTMDDIRR(235-2…	VILPVSVDEYQVGQLYSVAEASK(Q00169(9-31));NETGGGEGVEVLVNEPYEK(Q00169(32-50));AWNAYPYCR(P48739(87-95);Q00169(87-95));IETWHKPDLGTQENVHK(Q00169(111-127));LEPEAWK(Q00169(128-134);Q9BVV2(33-39));HVEAVYIDIADR(Q00169(135-146));GPLGPNWK(P48739(171-178);Q00169(171-178));RLFTNFHR(Q00169(219-226));QLFCWLDK(Q00169(227-234));IYHLQSK(Q00169(61-67));MLAPEGALNIHEK(Q00169(74-86));TVITNEYMK(Q00169(96-104));TVITNEYMKED…	NA	VILPVSVDEYQVGQLYSVAEASK(unmodified);NETGGGEGVEVLVNEPYEK(unmodified);AWNAYPYCR(8|[4]carbamidomethyl[C]);IETWHKPDLGTQENVHK(unmodified);LEPEAWK(unmodified);HVEAVYIDIADR(unmodified);GPLGPNWK(unmodified);RLFTNFHR(unmodified);QLFCWLDK(4|[4]carbamidomethyl[C]);IYHLQSK(unmodified);MLAPEGALNIHEK(1|[35]oxidation[M]);TVITNEYMK(unmodified);TVITNEYMKEDFLIK(8|[35]oxidation[M]);DYKAEEDPAK(unmodified);QELVNQK(un…	Q00169;ENST00000539476_17_1562560_aTIS_111db1;ENST00000575288_17_1562560_aTIS_111db1;ENST00000576761_17_1562669_5UTR_100db1;P48739;P48739-2;P48739-3;ENST00000455418_22_27919191_aTIS_111db1	TRUE	TRUE	72	NA	-11.339	-12.4196	NA	-11.5994	-13.2672	-12.2364	-15.7463	-14.0153	-12.376	-12.7877	NA	-12.573	-12.1106	-14.1207	-13.6499	-12.3944	-11.8545	-10.941	-10.6103	-12.5764	-13.0345	-14.4989	NA	NA	NA	-14.6172	-11.9952	-13.9353	-11.5587	-12.8407	-12.5138	NA	-14.3397	-12.3689	NA
Q00535	Adult_Adrenalgland/Adult_Frontalcortex -2.48 0.0268;Adult_Bcells/Adult_Frontalcortex -3.58 0.00286;Adult_CD4Tcells/Adult_Frontalcortex -3.65 0.00331;Adult_CD8Tcells/Adult_Frontalcortex -3.36 0.00417;Adult_Colon/Adult_Frontalcortex -4.21 0.00759;Adult_Frontalcortex/Adult_Kidney 3.75 0.00046;Adult_Frontalcortex/Adult_Liver 3.37 0.0274;Adult_Frontalcortex/Adult_NKcells 4.99 3.37e-05;Adult_Frontalcor…	28	CDK5	Cyclin-dependent-like kinase 5 (EC 2.7.11.1) (Cell division protein kinase 5) (Serine/threonine-protein kinase PSSALRE) (Tau protein kinase II catalytic subunit) (TPKII catalytic subunit)	ENSG00000164885	LDDDDEGVPSSALR(37-50);SFLFQLLK(105-112);LADFGLAR(142-149);IGEGTYGTVFK(10-20);LHDVLHSDK(66-74);LHDVLHSDKK(66-75);DLKPQNLLINR(126-136);PLFPGNDVDDQLK(201-213);LLGTPTEEQWPSMTK(218-232);LPDYKPYPMYPATTSLVNVVPK(233-254);DLLQNLLK(261-268);YFDSCNGDLDPEIVK(90-104);AFGIPVR(150-156);ISAEEALQHPYFSDFCPP(275-292);PLFPGNDVDDQLKR(201-214);MQKYEKLEK(1-9);NRETHEIVALKR(23-34);ETHEIVALKR(25-34);VRLDDDDEGVPSSALR(35-50…	LDDDDEGVPSSALR(Q00535(37-50));SFLFQLLK(Q00535(105-112));LADFGLAR(O94921(272-279);P06493(144-151);P11802(156-163);P24941(143-150);P50750(165-172);Q00526(143-150);Q00534(161-168);Q00535(142-149);Q00536(302-309);Q00537(329-336);Q07002(281-288);Q14004(853-860);Q96Q40(240-247);Q9NYV4(875-882));IGEGTYGTVFK(Q00535(10-20));LHDVLHSDK(Q00535(66-74));LHDVLHSDKK(Q00535(66-75));DLKPQNLLINR(Q00535(126-136));PL…	NA	LDDDDEGVPSSALR(unmodified);SFLFQLLK(unmodified);LADFGLAR(unmodified);IGEGTYGTVFK(unmodified);LHDVLHSDK(unmodified);LHDVLHSDKK(unmodified);DLKPQNLLINR(unmodified);PLFPGNDVDDQLK(unmodified);LLGTPTEEQWPSMTK(unmodified);LPDYKPYPMYPATTSLVNVVPK(unmodified);DLLQNLLK(unmodified);YFDSCNGDLDPEIVK(5|[4]carbamidomethyl[C]);AFGIPVR(unmodified);ISAEEALQHPYFSDFCPP(16|[4]carbamidomethyl[C]);PLFPGNDVDDQLKR(unmodi…	Q00535;Q00535-2;P07948;P08631;P06241;P07947;P22455;P20794;Q9UPZ9;P24941;Q00526;Q8IZL9;P06493;P11802;Q00534;P50750;Q96Q40;O94921;Q07002;Q00536;Q00537;P51451;P06239;P09769;P22607;P11362;P21802;Q14004;Q9NYV4;P06241-3;P07948-2;P08631-3;P08631-2;P08631-4;P06241-2;P22455-3;P22455-2;P11802-2;P20794-2;P20794-3;Q9UPZ9-2;P24941-2;Q8IZL9-2;Q8IZL9-3;Q8IZL9-5;Q8IZL9-4;Q96Q40-4;Q96Q40-6;O94921-3;Q96Q40-3;Q96Q4…	TRUE	TRUE	58	-13.9582	-13.1301	-13.5326	-14.6438	-14.6384	NA	-13.5718	-15.8593	NA	-14.1771	-14.6662	NA	-15.271	NA	NA	NA	-13.5074	-11.0671	-10.8762	-11.2418	-14.1489	NA	NA	NA	NA	NA	NA	-13.9156	-14.4634	-16.0641	NA	-14.4342	NA	NA	NA	NA
Q02790	Adult_Adrenalgland/Adult_Heart 3.01 0.00345;Adult_Adrenalgland/Adult_Platelets 3.03 0.015;Adult_Bcells/Adult_Heart 2.4 0.0309;Adult_Colon/Adult_Heart 2.55 0.044;Adult_Esophagus/Adult_Heart 2.76 0.00748;Adult_Esophagus/Adult_Platelets 2.78 0.0252;Adult_Frontalcortex/Adult_Heart 2.38 0.0186;Adult_Heart/Adult_Liver -2.08 0.0287;Adult_Heart/Adult_Ovary -2.93 0.0123;Adult_Heart/Adult_Retina -3.28 0.00…	14	FKBP4	Peptidyl-prolyl cis-trans isomerase FKBP4 (PPIase FKBP4) (EC 5.2.1.8) (51 kDa FK506-binding protein) (FKBP51) (52 kDa FK506-binding protein) (52 kDa FKBP) (FKBP-52) (59 kDa immunophilin) (p59) (FK506-binding protein 4) (FKBP-4) (FKBP59) (HSP-binding immunophilin) (HBI) (Immunophilin FKBP52) (Rotamase) [Cleaved into: Peptidyl-prolyl cis-trans isomerase FKBP4, N-terminally processed]	ENSG00000004478	GEDLTEEEDGGIIR(139-152);AEASSGDHPTDTEMKEEQK(427-445);SNTAGSQSQVETEA(446-459);EGTGTEMPMIGDR(40-52);VFVHYTGWLLDGTK(53-66);FSFDLGK(77-83);VGEVCHITCKPEYAYGSAGSPPK(99-121);FEIGEGENLDLPYGLER(190-206);PSYAFGSVGK(223-232);LQAFSAAIESCNK(332-344);ADFQKVLQLYPNNK(374-387);ATESGAQSAPLPMEGVDISPK(8-28);QDEGVLK(29-35);FDSSLDR(67-73);DKFSFDLGK(75-83);AWDIAIATMK(89-98);DKLFDQR(180-186);GEHSIVYLKPSYAFGSVGK(214-232)…	GEDLTEEEDGGIIR(Q02790(139-152));AEASSGDHPTDTEMKEEQK(Q02790(427-445));SNTAGSQSQVETEA(Q02790(446-459));EGTGTEMPMIGDR(Q02790(40-52));VFVHYTGWLLDGTK(Q02790(53-66));FSFDLGK(Q02790(77-83));VGEVCHITCKPEYAYGSAGSPPK(Q02790(99-121));FEIGEGENLDLPYGLER(Q02790(190-206));PSYAFGSVGK(Q02790(223-232));LQAFSAAIESCNK(Q02790(332-344));ADFQKVLQLYPNNK(Q02790(374-387));ATESGAQSAPLPMEGVDISPK(Q02790(8-28));QDEGVLK(Q02790…	NA	GEDLTEEEDGGIIR(unmodified);AEASSGDHPTDTEMKEEQK(unmodified);SNTAGSQSQVETEA(unmodified);EGTGTEMPMIGDR(7|[35]oxidation[M]|9|[35]oxidation[M]);VFVHYTGWLLDGTK(unmodified);FSFDLGK(unmodified);VGEVCHITCKPEYAYGSAGSPPK(5|[4]carbamidomethyl[C]|9|[4]carbamidomethyl[C]);FEIGEGENLDLPYGLER(unmodified);PSYAFGSVGK(unmodified);LQAFSAAIESCNK(11|[4]carbamidomethyl[C]);ADFQKVLQLYPNNK(unmodified);ATESGAQSAPLPMEGVDISP…	Q02790;ENST00000001008_12_2795122_5UTR_100db1;ENST00000630279_12_2795140_aTIS_111db1	TRUE	TRUE	76	-9.28884	-12.6451	-11.7403	NA	-11.5254	-12.1582	-11.5613	-14.9269	-12.6109	-12.2446	-11.6183	-13.7426	-11.4641	-11.9192	-11.1858	-11.0935	-12.1599	-12.0675	-11.9648	-11.5492	-12.8014	-13.97	-15.2644	-13.9365	-14.4888	NA	-13.2673	-11.5681	-13.8935	-11.6722	-11.7317	-11.2794	-14.5173	-11.1053	-12.8125	NA
Q12765	Adult_Adrenalgland/Adult_Frontalcortex -2.7 0.0131;Adult_Adrenalgland/Adult_Heart 2.62 0.0163;Adult_Adrenalgland/Adult_Retina -3.53 0.00227;Adult_Adrenalgland/Adult_Spinalcord -3.68 0.0082;Adult_Bcells/Adult_Heart 4.04 0.00033;Adult_Bcells/Adult_Liver 4.15 0.0117;Adult_Bcells/Adult_Platelets 2.55 0.0343;Adult_CD4Tcells/Adult_Retina -3.81 0.0259;Adult_CD4Tcells/Adult_Spinalcord -3.96 0.021;Adult_C…	72	SCRN1	Secernin-1	ENSG00000136193	TQSPCFGDDDPAK(320-332);VECTYISIDQVPR(52-64);DEVQEVVYFSAADHEPESK(33-51);TYAIMISR(65-72);MDAEHPELR(197-205);DAEHPELR(198-205);QEESITVQTMMNTLR(245-259);SSPCIHYFTGTPDPSR(287-302);SIFKPFIFVDDVK(303-315);TQSPCFGDDDPAKK(320-333);TQSPCFGDDDPAKKEPR(320-336);FQEKPDR(337-343);FQEKPDRR(337-344);AIIESDQEQGR(356-366);DGLVVFGK(19-26);EPAAEIEALLGMDLVR(99-114);DEAWVLETIGK(163-173);IFVDDVK(309-315);AIIESDQEQGRK(35…	TQSPCFGDDDPAK(Q12765(320-332));VECTYISIDQVPR(Q12765(52-64));DEVQEVVYFSAADHEPESK(Q12765(33-51));TYAIMISR(Q12765(65-72));MDAEHPELR(Q12765(197-205));DAEHPELR(Q12765(198-205));QEESITVQTMMNTLR(Q12765(245-259));SSPCIHYFTGTPDPSR(Q12765(287-302));SIFKPFIFVDDVK(Q12765(303-315));TQSPCFGDDDPAKK(Q12765(320-333));TQSPCFGDDDPAKKEPR(Q12765(320-336));FQEKPDR(Q12765(337-343));FQEKPDRR(Q12765(337-344));AIIESDQEQGR…	NA	TQSPCFGDDDPAK(5|[4]carbamidomethyl[C]);VECTYISIDQVPR(3|[4]carbamidomethyl[C]);DEVQEVVYFSAADHEPESK(unmodified);TYAIMISR(5|[35]oxidation[M]);MDAEHPELR(unmodified);DAEHPELR(1|semi_tryptic);QEESITVQTMMNTLR(unmodified);SSPCIHYFTGTPDPSR(4|[4]carbamidomethyl[C]);SIFKPFIFVDDVK(unmodified);TQSPCFGDDDPAKK(5|[4]carbamidomethyl[C]);TQSPCFGDDDPAKKEPR(5|[4]carbamidomethyl[C]);FQEKPDR(unmodified);FQEKPDRR(unmod…	Q12765;Q12765-3;Q12765-2;ENST00000631335_7_29969067_aTIS_111db1	TRUE	TRUE	69	-12.8769	-15.9557	-12.5623	NA	-12.1786	-12.5943	-14.0754	NA	-15.6319	-15.0433	-14.9068	NA	-11.0742	-12.1709	-13.7373	-13.6816	-16.011	-10.7342	-11.9034	-10.6695	-12.0676	-14.4992	NA	-15.7876	-16.6618	NA	-16.8188	-14.4193	-14.967	-12.9828	NA	NA	NA	-16.5414	NA	NA
Q12974	Adult_Bcells/Adult_Platelets -2.62 0.0324;Adult_Frontalcortex/Adult_Platelets -2.33 0.03;Adult_Gallbladder/Adult_Platelets -4.18 0.00063;Adult_Liver/Adult_Platelets -3.68 0.00154;Adult_Monocytes/Adult_Platelets -2.93 0.0184;Adult_Platelets/Adult_Rectum 2.94 0.0191	6	PTP4A2	Protein tyrosine phosphatase type IVA 2 (EC 3.1.3.48) (HU-PP-1) (OV-1) (PTP(CAAXII)) (Protein-tyrosine phosphatase 4a2) (Protein-tyrosine phosphatase of regenerating liver 2) (PRL-2)	ENSG00000184007	PGCCVAVHCVAGLGR(93-107);FLITHNPTNATLNK(16-29);VCDATYDKAPVEK(45-57);YEDAVQFIR(123-131);QLLYLEK(142-148);MNRPAPVEISYENMR(1-15);YGVTTLVR(37-44);FREEPGCCVAVHCVAGLGR(89-107);PAPVEISYENMR(4-15);FTEELKK(30-36);EEPGCCVAVHCVAGLGR(91-107);APVLVALALIECGMK(108-122);KYGVTTLVR(36-44);THNPTNATLNK(19-29);VCDATYDK(45-52);FLITHNPTNATLNKFTEELKK(16-36)	PGCCVAVHCVAGLGR(Q12974(93-107));FLITHNPTNATLNK(Q12974(16-29);Q93096(19-32));VCDATYDKAPVEK(Q12974(45-57));YEDAVQFIR(Q12974(123-131);Q93096(126-134));QLLYLEK(Q12974(142-148);Q93096(145-151));MNRPAPVEISYENMR(Q12974(1-15));YGVTTLVR(Q12974(37-44));FREEPGCCVAVHCVAGLGR(Q12974(89-107));PAPVEISYENMR(Q12974(4-15));FTEELKK(Q12974(30-36));EEPGCCVAVHCVAGLGR(Q12974(91-107));APVLVALALIECGMK(Q12974(108-122));KYG…	NA	PGCCVAVHCVAGLGR(2|semi_tryptic|5|[4]carbamidomethyl[C]|6|[4]carbamidomethyl[C]|11|[4]carbamidomethyl[C]);FLITHNPTNATLNK(unmodified);VCDATYDKAPVEK(2|[4]carbamidomethyl[C]);YEDAVQFIR(unmodified);QLLYLEK(unmodified);MNRPAPVEISYENMR(0|[1]Acetyl);YGVTTLVR(unmodified);FREEPGCCVAVHCVAGLGR(7|[4]carbamidomethyl[C]|8|[4]carbamidomethyl[C]|13|[4]carbamidomethyl[C]);MNRPAPVEISYENMR(0|[1]Acetyl|1|[35]oxidatio…	Q12974;Q12974-3;Q12974-4;Q93096;Q12974-2;ENST00000470404_1_31919065_aTIS_111db1;ENST00000626355_1_31919065_aTIS_111db1;ENST00000627328_1_31919065_aTIS_111db1;ENST00000627002_6_63576881_aTIS_111db1	TRUE	TRUE	52	-13.1521	NA	-13.5745	NA	-12.9843	-14.744	-12.7657	NA	NA	-13.5409	-12.8601	NA	-12.6575	-13.92	NA	NA	NA	-13.4834	-12.5936	-14.6452	-15.3427	-15.5113	NA	NA	NA	NA	NA	NA	NA	NA	NA	-14.6281	NA	-15.2316	NA	NA
Q13085	Adult_Adrenalgland/Adult_Esophagus 4.18 0.0442;Adult_Adrenalgland/Adult_Heart 4.01 0.0366;Adult_Adrenalgland/Adult_Kidney 5.41 0.0374;Adult_Adrenalgland/Adult_Monocytes 4.61 0.0262;Adult_Adrenalgland/Adult_NKcells 6.45 0.00462;Adult_Esophagus/Adult_Frontalcortex -2.98 0.0159;Adult_Frontalcortex/Adult_Gallbladder 2.97 0.0369;Adult_Frontalcortex/Adult_Heart 2.81 0.0433;Adult_Frontalcortex/Adult_Kid…	17	ACACA	Acetyl-CoA carboxylase 1 (ACC1) (EC 6.4.1.2) (Acetyl-Coenzyme A carboxylase alpha) (ACC-alpha)	ENSG00000278540	FIIGSVSEDNSEDEISNLVK(19-38);DFTVASPAEFVTR(99-111);VLIANNGIAAVK(121-132);WSYEMFR(140-146);ANAEYIK(164-170);IPVQAVWAGWGHASENPK(200-217);LPELLLK(218-224);KVNNADDFPNLFR(323-335);QVQAEVPGSPIFVMR(336-350);IIEEAPATIATPAVFEHMEQCAVK(387-410);GHVIAAR(503-509);ITSENPDEGFKPSSGTVQELNFR(510-532);TTVEYLIK(589-596);LLETESFQMNR(597-607);IDTGWLDR(608-615);VQAERPDTMLGVVCGALHVADVSLR(621-645);NSVSNFLHSLER(646-657);RP…	FIIGSVSEDNSEDEISNLVK(Q13085(19-38));DFTVASPAEFVTR(O00763(241-253);Q13085(99-111));VLIANNGIAAVK(O00763(263-274);Q13085(121-132));WSYEMFR(Q13085(140-146));ANAEYIK(O00763(306-312);Q13085(164-170));IPVQAVWAGWGHASENPK(O00763(342-359);Q13085(200-217));LPELLLK(Q13085(218-224));KVNNADDFPNLFR(Q13085(323-335));QVQAEVPGSPIFVMR(Q13085(336-350));IIEEAPATIATPAVFEHMEQCAVK(Q13085(387-410));GHVIAAR(O00763(646-652…	NA	FIIGSVSEDNSEDEISNLVK(unmodified);DFTVASPAEFVTR(unmodified);VLIANNGIAAVK(unmodified);WSYEMFR(unmodified);ANAEYIK(unmodified);IPVQAVWAGWGHASENPK(unmodified);LPELLLK(unmodified);KVNNADDFPNLFR(unmodified);QVQAEVPGSPIFVMR(unmodified);IIEEAPATIATPAVFEHMEQCAVK(21|[4]carbamidomethyl[C]);GHVIAAR(unmodified);ITSENPDEGFKPSSGTVQELNFR(unmodified);TTVEYLIK(unmodified);LLETESFQMNR(unmodified);IDTGWLDR(unmodifie…	Q13085;Q13085-4;ENST00000614438_17_37330399_aTIS_111db1;ENST00000614428_17_37359003_5UTR_100db1;ENST00000614428_17_37359045_5UTR_100db1;ENST00000614789_17_37359003_5UTR_100db1;ENST00000614789_17_37359045_5UTR_100db1;ENST00000613146_17_37359003_ntr_100db1;ENST00000613146_17_37359045_ntr_100db1;O00763;Q13085-3;Q13085-2;O00763-2;O00763-3;ENST00000377854_12_109232670_aTIS_111db1	TRUE	TRUE	51	NA	NA	-13.6643	NA	NA	NA	NA	NA	NA	-17.7682	NA	NA	-15.9552	NA	-17.2398	-17.769	-18.5135	-16.0732	-14.236	-14.2875	-16.3477	-19.3236	-17.618	NA	NA	NA	-17.7364	NA	NA	-19.0702	-15.9598	-14.3529	-16.4559	-17.4589	-17.4881	-15.6087
Q13153	Adult_Adrenalgland/Adult_Frontalcortex -5.09 0.000194;Adult_Bcells/Adult_Frontalcortex -4.27 0.00112;Adult_CD4Tcells/Adult_Frontalcortex -5.91 0.000575;Adult_CD8Tcells/Adult_Frontalcortex -5.42 3.19e-05;Adult_Colon/Adult_Frontalcortex -4.44 0.00934;Adult_Frontalcortex/Adult_Gallbladder 4.32 0.00881;Adult_Frontalcortex/Adult_Heart 5.91 0.000235;Adult_Frontalcortex/Adult_Kidney 3.82 0.0225;Adult_Fr…	18	PAK1	Serine/threonine-protein kinase PAK 1 (EC 2.7.11.1) (Alpha-PAK) (p21-activated kinase 1) (PAK-1) (p65-PAK)	ENSG00000149269	MSDEEILEK(248-256);SVIEPLPVTPTR(204-215);KNPQAVLDVLEFYNSK(119-134);INEILVMR(313-320);EMIEGEPPYLNENPLR(456-471);SAEDYNSSNALNVK(149-162);SIVSVGDPK(259-267);QMNLQQQPK(300-308);SDNILLGMDGSVK(392-404);SNNGLDIQDKPPAPPMR(2-18);DAGTLNHGSKPLPPNPEEK(30-48);SILPGDKTNK(57-66);LLQTSNITK(106-114);LQTSNITK(107-114);KNPQAVLDVLEFYNSKK(119-135);YMSFTDKSAEDYNSSNALNVK(142-162);MSDEEILEKLR(248-258);IGQGASGTVYTAMDVATG…	MSDEEILEK(Q13153(248-256));SVIEPLPVTPTR(Q13153(204-215));KNPQAVLDVLEFYNSK(Q13153(119-134));INEILVMR(O75914(326-333);Q13153(313-320));EMIEGEPPYLNENPLR(Q13153(456-471));SAEDYNSSNALNVK(Q13153(149-162));SIVSVGDPK(O75914(272-280);Q13153(259-267));QMNLQQQPK(O75914(313-321);Q13153(300-308));SDNILLGMDGSVK(O75914(405-417);Q13153(392-404));SNNGLDIQDKPPAPPMR(Q13153(2-18));DAGTLNHGSKPLPPNPEEK(Q13153(30-48));…	NA	MSDEEILEK(unmodified);SVIEPLPVTPTR(unmodified);KNPQAVLDVLEFYNSK(unmodified);INEILVMR(10|[35]oxidation[M]|3|semi_tryptic);EMIEGEPPYLNENPLR(13|[35]oxidation[M]|11|semi_tryptic);SAEDYNSSNALNVK(unmodified);MSDEEILEK(1|[35]oxidation[M]);SIVSVGDPK(unmodified);QMNLQQQPK(unmodified);SDNILLGMDGSVK(unmodified);SNNGLDIQDKPPAPPMR(0|[1]Acetyl|16|[35]oxidation[M]);DAGTLNHGSKPLPPNPEEK(unmodified);SILPGDKTNK(unm…	Q13153;Q13153-2;ENST00000528203_11_77379385_aTIS_111db1;ENST00000530617_11_77392520_aTIS_111db1;O75914;O75914-2;O75914-4;O75914-3;ENST00000620137_X_111123104_aTIS_001db3;Q13177	TRUE	TRUE	46	-14.8585	NA	-17.6028	-13.9591	-16.8606	NA	-17.057	NA	NA	-17.2473	-15.8884	NA	-15.5863	NA	NA	NA	NA	-11.0198	-11.5996	-10.8124	-15.4642	NA	NA	NA	-17.0584	NA	NA	NA	NA	-14.9643	NA	NA	NA	NA	NA	NA
Q13409	Adult_Adrenalgland/Adult_Platelets 3.04 0.0365;Adult_Ovary/Adult_Platelets 3.17 0.048;Adult_Pancreas/Adult_Platelets 3.32 0.0393;Adult_Platelets/Adult_Retina -2.94 0.0385	4	DYNC1I2	Cytoplasmic dynein 1 intermediate chain 2 (Cytoplasmic dynein intermediate chain 2) (Dynein intermediate chain 2, cytosolic) (DH IC-2)	ENSG00000077380	EAVAPVQEESDLEK(42-55);SVSTPSEAGSQDSGDGAVGSR(92-112);EDEEEDDDVVAPKPPIEPEEEK(170-191);EGEIQAGAK(256-264);KEAVAPVQEESDLEK(41-55);EAVAPVQEESDLEKK(42-56);ITQVDFPPR(143-151);EIVTYTK(152-158);ETQTPVMAQPK(159-169);APPHELTEEEK(203-213);APPHELTEEEKQQILHSEEFLSFFDHSTR(203-231);QQILHSEEFLSFFDHSTR(214-231);DLEDKEGEIQAGAK(251-264);TTPEYVFHCQSAVMSATFAK(323-342);ICSWSLDMLSHPQDSMELVHK(407-427);TLAEINANR(617-625);T…	EAVAPVQEESDLEK(Q13409(42-55));SVSTPSEAGSQDSGDGAVGSR(Q13409(92-112));EDEEEDDDVVAPKPPIEPEEEK(Q13409(170-191));EGEIQAGAK(Q13409(256-264));KEAVAPVQEESDLEK(Q13409(41-55));EAVAPVQEESDLEKK(Q13409(42-56));ITQVDFPPR(Q13409(143-151));EIVTYTK(Q13409(152-158));ETQTPVMAQPK(Q13409(159-169));APPHELTEEEK(Q13409(203-213));APPHELTEEEKQQILHSEEFLSFFDHSTR(Q13409(203-231));QQILHSEEFLSFFDHSTR(Q13409(214-231));DLEDKEGEI…	NA	EAVAPVQEESDLEK(unmodified);SVSTPSEAGSQDSGDGAVGSR(unmodified);EDEEEDDDVVAPKPPIEPEEEK(unmodified);EGEIQAGAK(unmodified);KEAVAPVQEESDLEK(unmodified);EAVAPVQEESDLEKK(unmodified);ITQVDFPPR(unmodified);EIVTYTK(unmodified);ETQTPVMAQPK(7|[35]oxidation[M]);APPHELTEEEK(unmodified);APPHELTEEEKQQILHSEEFLSFFDHSTR(unmodified);QQILHSEEFLSFFDHSTR(unmodified);DLEDKEGEIQAGAK(unmodified);TTPEYVFHCQSAVMSATFAK(14|[35…	Q13409;Q13409-2;Q13409-3;Q13409-5;Q13409-6;Q13409-7;ENST00000445378_2_171690156_aTIS_100db1;ENST00000340296_2_171687595_5UTR_100db1;ENST00000397119_2_171687595_5UTR_100db1;ENST00000410079_2_171687595_5UTR_100db1;ENST00000508530_2_171687595_5UTR_100db1;ENST00000471482_2_171687595_ntr_100db1;O14576;O14576-2;O14576-3;O14576-4;O14576-5;ENST00000413338_7_95804730_aTIS_110db1;ENST00000537881_7_95813258…	TRUE	TRUE	79	-9.95655	-15.5796	-12.5447	-13.4494	-13.4441	-14.2183	-13.3774	-13.9869	-16.2559	-13.6672	-12.8303	-14.8026	-12.9392	-12.4387	-14.3613	-12.5685	-16.635	-14.1947	-13.4119	-12.3309	-12.7529	-13.1971	-14.1545	-13.0896	-13.8263	NA	-13.3553	-14.4582	NA	-12.6067	-14.6662	-13.6873	NA	-13.5803	-13.2876	-14.7302
Q13613	Adult_Adrenalgland/Adult_Frontalcortex -2.93 0.0488;Adult_CD8Tcells/Adult_Colon 2.82 0.025;Adult_CD8Tcells/Adult_Prostate 3.12 0.0136;Adult_Colon/Adult_Frontalcortex -3.52 0.00236;Adult_Colon/Adult_Retina -3.18 0.0212;Adult_Frontalcortex/Adult_Liver 2.76 0.0133;Adult_Frontalcortex/Adult_Monocytes 3.4 0.017;Adult_Frontalcortex/Adult_Prostate 3.82 0.00101;Adult_Prostate/Adult_Retina -3.48 0.0105;Fe…	10	MTMR1	Myotubularin-related protein 1 (Phosphatidylinositol-3,5-bisphosphate 3-phosphatase) (EC 3.1.3.95) (Phosphatidylinositol-3-phosphate phosphatase) (EC 3.1.3.64)	ENSG00000063601	LGIFENLNK(194-202);RVEGLQR(631-637);LAQMEEAPLFPGESIK(92-107);VPVLSWIHPESQATITR(288-304);YLQTIMDANAQSHK(323-336);LIIFDAR(337-343);GFETLVEK(465-472);FKEDVYTK(550-557);MRPQMPIHQNLK(608-619);NVERDPHFILDVPLGVISR(138-156);GGGYESESAYPNAELVFLEIHNIHVMR(355-381);VGHGNDNHADADR(485-497);INSNYEFCDTYPAIIVVPTSVK(251-272);GRVPVLSWIHPESQATITR(286-304);MLLAGAVR(415-422);TSVVVHCSDGWDR(432-444);VYDPVSEYK(229-237);LI…	LGIFENLNK(Q13613(194-202));RVEGLQR(Q13613(631-637));LAQMEEAPLFPGESIK(Q13613(92-107));VPVLSWIHPESQATITR(Q13613(288-304));YLQTIMDANAQSHK(Q13613(323-336));LIIFDAR(Q13613(337-343));GFETLVEK(Q13613(465-472));FKEDVYTK(Q13613(550-557));MRPQMPIHQNLK(Q13613(608-619));NVERDPHFILDVPLGVISR(Q13613(138-156));GGGYESESAYPNAELVFLEIHNIHVMR(Q13613(355-381));VGHGNDNHADADR(Q13613(485-497));INSNYEFCDTYPAIIVVPTSVK(Q136…	NA	LGIFENLNK(unmodified);RVEGLQR(unmodified);LAQMEEAPLFPGESIK(unmodified);VPVLSWIHPESQATITR(unmodified);YLQTIMDANAQSHK(unmodified);LIIFDAR(unmodified);GFETLVEK(unmodified);FKEDVYTK(unmodified);MRPQMPIHQNLK(1|[35]oxidation[M]|5|[35]oxidation[M]);NVERDPHFILDVPLGVISR(unmodified);GGGYESESAYPNAELVFLEIHNIHVMR(26|[35]oxidation[M]);VGHGNDNHADADR(unmodified);INSNYEFCDTYPAIIVVPTSVK(8|[4]carbamidomethyl[C]);GR…	Q13613;Q13613-2;ENST00000445323_X_150693531_aTIS_111db1;ENST00000542156_X_150693531_aTIS_111db1;Q13614;Q13614-2	TRUE	TRUE	42	NA	NA	-16.8899	NA	-14.5628	-15.4156	-14.0222	-16.0467	NA	-14.5344	-13.5905	-15.8624	-17.4584	-17.4985	NA	NA	NA	-15.0618	-13.2652	-13.5512	-16.3362	NA	NA	NA	NA	NA	NA	NA	NA	NA	NA	-16.2065	NA	-17.2251	NA	NA
Q13813	Adult_Adrenalgland/Adult_NKcells 2.89 0.0108;Adult_Adrenalgland/Adult_Platelets 3.46 0.00227;Adult_Bcells/Adult_Frontalcortex -2.32 0.0437;Adult_Bcells/Adult_Platelets 2.47 0.0323;Adult_CD4Tcells/Adult_Platelets 3.32 0.0117;Adult_CD8Tcells/Adult_Frontalcortex -2.34 0.0252;Adult_CD8Tcells/Adult_Platelets 2.45 0.0214;Adult_CD8Tcells/Adult_Spinalcord -2.5 0.0441;Adult_Colon/Adult_Platelets 3.09 0.02…	43	SPTAN1	Spectrin alpha chain, non-erythrocytic 1 (Alpha-II spectrin) (Fodrin alpha chain) (Spectrin, non-erythroid alpha subunit)	ENSG00000197694	VLETAEDIQER(8-18);ECEDVMDWINDK(157-168);TATDEAYK(595-602);DVEDEETWIR(792-801);GNAMVEEGHFAAEDVK(847-862);DCEQAENWMAAR(1453-1464);GACAGSEDAVK(1620-1630);DMDDEESWIK(1772-1781);DDEESWIK(1774-1781);NVEEEEAWINEK(1878-1889);ENAEEDLTDPVR(2108-2119);LQIASDENYK(64-73);LQIASDENYKDPTNLQGK(64-81);LDETGNLMISEGHFASETIR(102-121);QWELLLEK(130-137);EAIVTSEELGQDLEHVEVLQK(169-189);KFEEFQTDMAAHEER(190-204);LIQEQHPEEE…	VLETAEDIQER(Q13813(8-18));ECEDVMDWINDK(Q13813(157-168));TATDEAYK(Q13813(595-602));DVEDEETWIR(Q13813(792-801));GNAMVEEGHFAAEDVK(Q13813(847-862));DCEQAENWMAAR(Q13813(1453-1464));GACAGSEDAVK(Q13813(1620-1630));DMDDEESWIK(Q13813(1772-1781));DDEESWIK(Q13813(1774-1781));NVEEEEAWINEK(Q13813(1878-1889));ENAEEDLTDPVR(Q13813(2108-2119));LQIASDENYK(Q13813(64-73));LQIASDENYKDPTNLQGK(Q13813(64-81));LDETGNLMIS…	NA	VLETAEDIQER(unmodified);ECEDVMDWINDK(2|[4]carbamidomethyl[C]);TATDEAYK(unmodified);DVEDEETWIR(unmodified);GNAMVEEGHFAAEDVK(4|[35]oxidation[M]);DCEQAENWMAAR(2|[4]carbamidomethyl[C]);GACAGSEDAVK(3|[4]carbamidomethyl[C]);DMDDEESWIK(unmodified);DDEESWIK(2|semi_tryptic);NVEEEEAWINEK(12|semi_tryptic);ENAEEDLTDPVR(8|semi_tryptic);LQIASDENYK(unmodified);LQIASDENYKDPTNLQGK(unmodified);LDETGNLMISEGHFASETIR…	Q13813;Q13813-2;Q13813-3;ENST00000630804_9_128566741_aTIS_111db1;ENST00000630866_9_128566741_aTIS_111db1;ENST00000625282_9_128574759_ntr_100db1;ENST00000635853_9_128574759_ntr_100db1	TRUE	TRUE	84	-11.6476	-10.1328	-9.22192	-13.7254	-10.622	-9.61355	-11.1351	-9.81682	-12.888	-11.2388	-9.97305	-11.2648	-10.8608	-10.5472	-10.8075	-10.999	-11.6701	-9.99607	-9.23585	-7.75853	-11.2763	-9.88535	-10.4361	-10.811	-9.80934	-10.4619	-9.96219	-10.2159	-9.90837	-10.411	-10.609	-10.8317	-10.6548	-9.61355	-9.91249	-9.4944
Q14012	Adult_Adrenalgland/Adult_Heart 3.78 0.0329;Adult_Colon/Adult_Platelets -3.69 0.00535;Adult_Frontalcortex/Adult_Platelets -2.66 0.0182;Adult_Gallbladder/Adult_Platelets -4.26 0.000929;Adult_Heart/Adult_Ovary -4.3 0.0126;Adult_Heart/Adult_Platelets -5.35 0.000379;Adult_Heart/Adult_Testis -4.12 0.0173;Adult_Kidney/Adult_Ovary -3.48 0.0172;Adult_Kidney/Adult_Platelets -4.53 5.7e-05;Adult_Kidney/Adult…	14	CAMK1	Calcium/calmodulin-dependent protein kinase type 1 (EC 2.7.11.17) (CaM kinase I) (CaM-KI) (CaM kinase I alpha) (CaMKI-alpha)	ENSG00000134072	LIFQVLDAVK(121-130);AEYEFDSPYWDDISDSAK(233-250);QAEDIRDIYDFR(12-23);DVLGTGAFSEVILAEDKR(24-41);EGSMENEIAVLHK(60-72);YLHDLGIVHR(131-140);DLKPENLLYYSLDEDSK(141-157);IMISDFGLSK(158-167);MEDPGSVLSTACGTPGYVAPEVLAQKPYSK(168-197);LFEQILK(226-232);HLMEKDPEKR(255-264);FTCEQALQHPWIAGDTALDK(265-284);NIHQSVSEQIK(285-295);NIHQSVSEQIKK(285-296);QAFNATAVVR(305-314);DCCVEPGTELSPTLPHQL(353-370);ILLCGYPPFYDENDAK(21…	LIFQVLDAVK(Q14012(121-130));AEYEFDSPYWDDISDSAK(Q14012(233-250);Q8IU85(236-253));QAEDIRDIYDFR(Q14012(12-23));DVLGTGAFSEVILAEDKR(Q14012(24-41));EGSMENEIAVLHK(Q14012(60-72));YLHDLGIVHR(Q14012(131-140));DLKPENLLYYSLDEDSK(Q14012(141-157));IMISDFGLSK(Q14012(158-167);Q8IU85(161-170));MEDPGSVLSTACGTPGYVAPEVLAQKPYSK(Q14012(168-197));LFEQILK(Q14012(226-232);Q8IU85(229-235));HLMEKDPEKR(Q14012(255-264));FTCE…	NA	LIFQVLDAVK(unmodified);AEYEFDSPYWDDISDSAK(unmodified);QAEDIRDIYDFR(unmodified);DVLGTGAFSEVILAEDKR(unmodified);EGSMENEIAVLHK(unmodified);YLHDLGIVHR(unmodified);DLKPENLLYYSLDEDSK(unmodified);IMISDFGLSK(2|[35]oxidation[M]);MEDPGSVLSTACGTPGYVAPEVLAQKPYSK(12|[4]carbamidomethyl[C]);LFEQILK(unmodified);HLMEKDPEKR(unmodified);FTCEQALQHPWIAGDTALDK(3|[4]carbamidomethyl[C]);NIHQSVSEQIK(unmodified);NIHQSVSEQ…	Q14012;Q8IU85;Q8IU85-2	TRUE	TRUE	45	NA	-12.9862	-12.4591	NA	NA	NA	NA	NA	NA	NA	NA	NA	-15.0276	-14.6527	NA	NA	NA	-13.216	-13.0044	-15.2079	-14.1685	-16.659	NA	NA	-16.4997	NA	NA	-14.2572	-16.3899	-16.4056	-13.8802	-13.5534	NA	NA	NA	NA
Q14232	Adult_Gallbladder/Adult_Platelets -2.55 0.0193;Adult_Heart/Adult_Platelets -2.55 0.0468;Adult_Liver/Adult_Platelets -2.64 0.00388;Adult_Platelets/Adult_Rectum 2.26 0.0468	4	EIF2B1	Translation initiation factor eIF-2B subunit alpha (eIF-2B GDP-GTP exchange factor subunit alpha)	ENSG00000111361	MDDKELIEYFK(1-11);SQMKEDPDMASAVAAIR(12-28);TLLEFLK(29-35);IADLCHTFIK(111-120);FSVYVTESQPDLSGK(148-162);FSVYVTESQPDLSGKK(148-163);IGTNQMAVCAK(210-220);AQNKPFYVVAESFK(221-234);LFPLNQQDVPDK(238-249);LFPLNQQDVPDKFK(238-251);YKADTLK(252-258);TLLEFLKR(29-36);ELIEYFK(5-11);EDPDMASAVAAIR(16-28);FISLASLEYSDYSK(75-88);DGATILTHAYSR(121-132);VLEAAVAAK(137-145);ADLVIVGAEGVVENGGIINK(190-209);VAQTGQDLK(259-267)…	MDDKELIEYFK(Q14232(1-11));SQMKEDPDMASAVAAIR(Q14232(12-28));TLLEFLK(Q14232(29-35));IADLCHTFIK(Q14232(111-120));FSVYVTESQPDLSGK(Q14232(148-162));FSVYVTESQPDLSGKK(Q14232(148-163));IGTNQMAVCAK(Q14232(210-220));AQNKPFYVVAESFK(Q14232(221-234));LFPLNQQDVPDK(Q14232(238-249));LFPLNQQDVPDKFK(Q14232(238-251));YKADTLK(Q14232(252-258));TLLEFLKR(Q14232(29-36));ELIEYFK(Q14232(5-11));EDPDMASAVAAIR(Q14232(16-28))…	NA	MDDKELIEYFK(0|[1]Acetyl|1|[35]oxidation[M]);SQMKEDPDMASAVAAIR(unmodified);TLLEFLK(unmodified);IADLCHTFIK(5|[4]carbamidomethyl[C]);FSVYVTESQPDLSGK(unmodified);FSVYVTESQPDLSGKK(unmodified);IGTNQMAVCAK(9|[4]carbamidomethyl[C]);AQNKPFYVVAESFK(unmodified);LFPLNQQDVPDK(unmodified);LFPLNQQDVPDKFK(unmodified);YKADTLK(unmodified);TLLEFLKR(unmodified);ELIEYFK(unmodified);EDPDMASAVAAIR(unmodified);FISLASLEY…	Q14232;Q14232-2;ENST00000539951_12_123632420_aTIS_111db1	TRUE	TRUE	70	NA	NA	-12.8585	-13.7066	-12.4382	-13.443	-12.3127	-13.6002	-14.1911	-13.0175	-12.729	-12.7379	-14.0119	-12.5666	-14.2965	NA	-12.7629	-13.6153	-12.524	-13.1922	-15.2117	-14.0584	NA	NA	-14.636	NA	NA	-13.9785	NA	-12.957	-14.6015	-13.497	NA	-16.1006	-13.5447	NA
Q15046	Adult_Bcells/Adult_Heart 2.74 0.0205;Adult_Bcells/Adult_Platelets 3.13 0.0225;Adult_Pancreas/Adult_Platelets 2.92 0.0396;Adult_Platelets/Adult_Retina -2.47 0.0455	4	KARS	Lysine--tRNA ligase (EC 2.7.7.-) (EC 6.1.1.6) (Lysyl-tRNA synthetase) (LysRS)	ENSG00000065427	LIFYDLR(142-148);YLDLILNDFVR(231-241);SQAIHQLK(81-88);VNGEDPYPHK(89-98);YSHLQPGDHLTDITLK(112-127);LQVMANSR(154-161);SEEEFIHINNK(165-175);EEFIHINNK(167-175);RGDIIGVQGNPGK(178-190);GDIIGVQGNPGK(179-190);IAPELYHK(298-305);MLVVGGIDR(306-314);MVSGMVK(357-363);HITGSYK(364-370);VTYHPDGPEGQAYDVDFTPPFR(371-392);RINMVEELEK(393-402);INMVEELEK(394-402);LPETNLFETEETR(408-420);LPETNLFETEETRK(408-421);KILDDICVA…	LIFYDLR(Q15046(142-148));YLDLILNDFVR(Q15046(231-241));SQAIHQLK(Q15046(81-88));VNGEDPYPHK(Q15046(89-98));YSHLQPGDHLTDITLK(Q15046(112-127));LQVMANSR(Q15046(154-161));SEEEFIHINNK(Q15046(165-175));EEFIHINNK(Q15046(167-175));RGDIIGVQGNPGK(Q15046(178-190));GDIIGVQGNPGK(Q15046(179-190));IAPELYHK(Q15046(298-305));MLVVGGIDR(Q15046(306-314));MVSGMVK(Q15046(357-363));HITGSYK(Q15046(364-370));VTYHPDGPEGQAYDV…	NA	LIFYDLR(unmodified);YLDLILNDFVR(unmodified);SQAIHQLK(unmodified);VNGEDPYPHK(unmodified);YSHLQPGDHLTDITLK(unmodified);LQVMANSR(4|[35]oxidation[M]);SEEEFIHINNK(unmodified);EEFIHINNK(2|semi_tryptic);RGDIIGVQGNPGK(unmodified);GDIIGVQGNPGK(unmodified);IAPELYHK(unmodified);MLVVGGIDR(1|[35]oxidation[M]);MVSGMVK(unmodified);HITGSYK(unmodified);VTYHPDGPEGQAYDVDFTPPFR(unmodified);RINMVEELEK(unmodified);INM…	Q15046;Q15046-2;ENST00000566772_16_75636073_aTIS_111db1;ENST00000562875_16_75647639_aTIS_111db1;ENST00000564578_16_75644428_aTIS_011db2	TRUE	TRUE	81	NA	-14.8988	-12.1196	NA	-11.4071	-10.8676	-11.5738	-12.0837	-12.2531	-11.8242	-11.68	-13.1218	-12.7178	-11.851	-13.2654	-14.2097	-13.5391	-13.4468	-12.807	-12.5761	-12.8587	-15.3492	-13.6436	-14.7307	-13.3826	-15.0194	-12.5921	-13.6254	-16.0801	-11.8864	-12.763	-11.8221	-16.4815	-12.5459	-12.9287	-14.6343
Q15102	Adult_Adrenalgland/Adult_Heart 2.96 0.0357;Adult_Bcells/Adult_Heart 2.81 0.0306;Adult_CD4Tcells/Adult_Heart 3.71 0.00472;Adult_CD4Tcells/Adult_Liver 2.65 0.0147;Adult_CD4Tcells/Adult_Urinarybladder 2.76 0.0273;Adult_CD8Tcells/Adult_Heart 3 0.00973;Adult_CD8Tcells/Adult_Liver 1.93 0.0256;Adult_CD8Tcells/Adult_Urinarybladder 2.04 0.0466;Adult_Esophagus/Adult_Heart 3.24 0.0487;Adult_Frontalcortex/Ad…	29	PAFAH1B3	Platelet-activating factor acetylhydrolase IB subunit gamma (EC 3.1.1.47) (PAF acetylhydrolase 29 kDa subunit) (PAF-AH 29 kDa subunit) (PAF-AH subunit gamma) (PAFAH subunit gamma)	ENSG00000079462	AIVQLVNER(119-127);VVVLGLLPR(133-141);ALHSLLLR(207-214);LENGELEHIRPK(84-95);GQHPNPLR(142-149);AALAGHPR(161-168);QVNELVR(154-160);AHFLDADPGFVHSDGTISHHDMYDYLHLSR(169-198);IVVVWVGTNNHGHTAEQVTGGIK(96-118);DKEPEVVFIGDSLVQLMHQCEIWR(36-59);ELFSPLHALNFGIGGDGTQHVLWR(60-83);LLAQDQGQGAPLLEPAP(215-231);WMSLHHR(23-29);ALAGHPR(162-168);LHSLLLR(208-214);PGFVHSDGTISHHDMYDYLHLSR(176-198);LGYTPVCR(199-206);SGEENPA…	AIVQLVNER(Q15102(119-127));VVVLGLLPR(Q15102(133-141));ALHSLLLR(Q15102(207-214));LENGELEHIRPK(Q15102(84-95));GQHPNPLR(Q15102(142-149));AALAGHPR(Q15102(161-168));QVNELVR(Q15102(154-160));AHFLDADPGFVHSDGTISHHDMYDYLHLSR(Q15102(169-198));IVVVWVGTNNHGHTAEQVTGGIK(Q15102(96-118));DKEPEVVFIGDSLVQLMHQCEIWR(Q15102(36-59));ELFSPLHALNFGIGGDGTQHVLWR(Q15102(60-83));LLAQDQGQGAPLLEPAP(Q15102(215-231));WMSLHHR(Q15…	NA	AIVQLVNER(unmodified);VVVLGLLPR(unmodified);ALHSLLLR(unmodified);LENGELEHIRPK(unmodified);GQHPNPLR(unmodified);AALAGHPR(unmodified);QVNELVR(unmodified);AHFLDADPGFVHSDGTISHHDMYDYLHLSR(unmodified);IVVVWVGTNNHGHTAEQVTGGIK(unmodified);DKEPEVVFIGDSLVQLMHQCEIWR(20|[4]carbamidomethyl[C]);ELFSPLHALNFGIGGDGTQHVLWR(unmodified);LLAQDQGQGAPLLEPAP(unmodified);WMSLHHR(2|[35]oxidation[M]);ALAGHPR(1|semi_tryptic…	Q15102	TRUE	TRUE	67	NA	-12.529	-13.1945	NA	-12.6223	-13.4047	-12.4967	-11.7139	-12.7902	-13.5495	-13.1906	-11.752	-13.611	-12.5136	NA	NA	-12.5843	-11.5364	-11.1231	-12.4128	NA	-13.9794	NA	NA	-15.8201	NA	NA	-14.5775	-14.7102	-12.726	-14.2006	-14.3592	NA	-15.6996	NA	NA
Q15126	Adult_Frontalcortex/Adult_Platelets -2.54 0.0133;Adult_Heart/Adult_Platelets -2.96 0.000919;Adult_Heart/Adult_Retina -2.24 0.0398;Adult_Heart/Adult_Testis -2.43 0.0296;Adult_Heart/Fetal_Heart -2.75 0.00302;Adult_NKcells/Adult_Platelets -2.56 0.0147;Adult_Platelets/Adult_Rectum 2.72 0.0246	7	PMVK	Phosphomevalonate kinase (PMKase) (hPMK) (EC 2.7.4.2)	ENSG00000163344	LVLLFSGK(10-17);EQYAQEHGLNFQR(49-61);QADPGFFCR(85-93);VSDIQWFR(112-119);APLGGAPR(2-9);DFVTEALQSR(23-32);LGADVCAVLR(33-42);LLDTSTYK(62-69);KIVEGISQPIWLVSDTR(94-110);IVEGISQPIWLVSDTR(95-110);EAYGAVTQTVR(120-130);VVALEQSR(131-138);LEEQLENLIEFIR(177-189);SGKDFVTEALQSR(20-32);LSGPLKEQYAQEHGLNFQR(43-61);IVEGISQPIWLVSDTRR(95-111);PLGGAPR(3-9);RQADPGFFCR(84-93);WLVSDTR(104-110);KIVEGISQPIWLVSDTRR(94-111)…	LVLLFSGK(Q15126(10-17));EQYAQEHGLNFQR(Q15126(49-61));QADPGFFCR(Q15126(85-93));VSDIQWFR(Q15126(112-119));APLGGAPR(Q15126(2-9));DFVTEALQSR(Q15126(23-32));LGADVCAVLR(Q15126(33-42));LLDTSTYK(Q15126(62-69));KIVEGISQPIWLVSDTR(Q15126(94-110));IVEGISQPIWLVSDTR(Q15126(95-110));EAYGAVTQTVR(Q15126(120-130));VVALEQSR(Q15126(131-138));LEEQLENLIEFIR(Q15126(177-189));SGKDFVTEALQSR(Q15126(20-32));LSGPLKEQYAQEHGL…	NA	LVLLFSGK(unmodified);EQYAQEHGLNFQR(unmodified);QADPGFFCR(8|[4]carbamidomethyl[C]);VSDIQWFR(unmodified);APLGGAPR(unmodified);DFVTEALQSR(unmodified);LGADVCAVLR(6|[4]carbamidomethyl[C]);LLDTSTYK(unmodified);KIVEGISQPIWLVSDTR(unmodified);IVEGISQPIWLVSDTR(unmodified);EAYGAVTQTVR(unmodified);VVALEQSR(unmodified);LEEQLENLIEFIR(unmodified);SGKDFVTEALQSR(unmodified);APLGGAPR(1|[35]oxidation[M]|1|semi_tryp…	Q15126	TRUE	TRUE	69	NA	-12.0398	-12.3972	NA	-12.8961	-12.9453	-12.9669	-11.6695	NA	-12.8352	-11.7394	-14.0702	-12.8588	NA	-12.6288	NA	NA	-12.9476	-13.5725	-14.2614	NA	-13.3906	-14.007	NA	-15.5533	-13.3827	-13.1254	-12.3108	-15.4435	-11.5523	-12.9338	-11.7704	NA	-12.6255	NA	NA
Q15276	Adult_Bcells/Adult_Heart 3.01 0.0357;Adult_Bcells/Adult_Liver 3.24 0.0253;Adult_Frontalcortex/Adult_Liver 2.99 0.0296;Fetal_Brain/Fetal_Liver 3.19 0.0314	4	RABEP1	Rab GTPase-binding effector protein 1 (Rabaptin-4) (Rabaptin-5) (Rabaptin-5alpha) (Renal carcinoma antigen NY-REN-17)	ENSG00000029725	LSEGQEEENLENEMK(161-175);ADVEEEIK(338-345);EQVSEELVR(636-644);TQLWEAQAEMENIK(76-89);AIATVSENTK(90-99);DYEHQFHLR(127-135);SVLQEDAEK(246-254);AQSTDSLGTSGSLQSK(405-420);LVSETEWNLLQK(509-520);QANDQLEK(566-573);EQIQAEQCLK(711-720);SQQLESLQEIK(766-776);QADSLER(837-843);AILNDTK(846-852);INAEFLR(24-30);AQQQLEQEFNQK(31-42);QNAVLQAAQDDLGHLR(60-75);QEAIDEVKR(100-108);EEVASLQAVMK(112-122);SVVMPMEK(186-193);E…	LSEGQEEENLENEMK(Q15276(161-175));ADVEEEIK(Q15276(338-345));EQVSEELVR(Q15276(636-644));TQLWEAQAEMENIK(Q15276(76-89));AIATVSENTK(Q15276(90-99));DYEHQFHLR(Q15276(127-135));SVLQEDAEK(Q15276(246-254));AQSTDSLGTSGSLQSK(Q15276(405-420));LVSETEWNLLQK(Q15276(509-520));QANDQLEK(Q15276(566-573));EQIQAEQCLK(Q15276(711-720));SQQLESLQEIK(Q15276(766-776));QADSLER(Q14980(1142-1148);Q15276(837-843));AILNDTK(Q1527…	NA	LSEGQEEENLENEMK(unmodified);ADVEEEIK(unmodified);EQVSEELVR(unmodified);TQLWEAQAEMENIK(unmodified);AIATVSENTK(unmodified);DYEHQFHLR(unmodified);SVLQEDAEK(unmodified);AQSTDSLGTSGSLQSK(unmodified);LVSETEWNLLQK(unmodified);QANDQLEK(unmodified);EQIQAEQCLK(8|[4]carbamidomethyl[C]);SQQLESLQEIK(unmodified);QADSLER(unmodified);AILNDTK(unmodified);INAEFLR(unmodified);AQQQLEQEFNQK(unmodified);QNAVLQAAQDDLGH…	Q15276;Q15276-2	TRUE	TRUE	58	-12.935	NA	-14.8048	NA	-13.5679	-13.468	-13.4705	-14.421	-15.69	-14.2649	-14.1575	NA	-14.8327	-17.8728	-14.7954	NA	NA	-13.8512	NA	-13.6911	-14.7106	NA	-16.1736	NA	NA	NA	-16.8769	NA	NA	NA	-16.1004	-16.5809	NA	-17.5994	-16.0436	NA
Q16643	Adult_Adrenalgland/Adult_Platelets -4.43 0.00748;Adult_Bcells/Adult_Frontalcortex -3.52 0.0336;Adult_Bcells/Adult_Platelets -4.69 0.00407;Adult_CD4Tcells/Adult_Frontalcortex -4.04 0.0174;Adult_CD4Tcells/Adult_Platelets -5.21 0.00208;Adult_CD8Tcells/Adult_Platelets -2.86 0.00739;Adult_Frontalcortex/Adult_Heart 4.2 0.00898;Adult_Frontalcortex/Adult_Retina 2.96 0.0259;Adult_Gallbladder/Adult_Platele…	19	DBN1	Drebrin (Developmentally-regulated brain protein)	ENSG00000113758	LAASGEGGLQELSGHFENQK(43-62);LREDENAEPVGTTYQK(150-165);EQFWEQAK(178-185);SESEVEEAAAIIAQRPDNPR(272-291);SPSDSSTASTPVAEQIER(337-354);KSESEVEEAAAIIAQRPDNPR(271-291);YVLINWVGEDVPDAR(80-94);EESAADWALYTYEDGSDDLK(23-42);EQSIFGDHRDEEEETHMK(253-270);MAPTPIPTR(328-336);AAAPQAWAGPMEEPPQAQAPPR(391-412);AGVSFSGHR(2-10);LELLAAYEEVIR(11-22);VMYGFCSVK(63-71);DSQAALPK(72-79);LSSPVLHR(140-147);LRFEQER(204-210);QEQE…	LAASGEGGLQELSGHFENQK(Q16643(43-62));LREDENAEPVGTTYQK(Q16643(150-165));EQFWEQAK(Q16643(178-185));SESEVEEAAAIIAQRPDNPR(Q16643(272-291));SPSDSSTASTPVAEQIER(Q16643(337-354));KSESEVEEAAAIIAQRPDNPR(Q16643(271-291));YVLINWVGEDVPDAR(Q16643(80-94));EESAADWALYTYEDGSDDLK(Q16643(23-42));EQSIFGDHRDEEEETHMK(Q16643(253-270));MAPTPIPTR(Q16643(328-336));AAAPQAWAGPMEEPPQAQAPPR(Q16643(391-412));AGVSFSGHR(Q16643(2-1…	NA	LAASGEGGLQELSGHFENQK(unmodified);LREDENAEPVGTTYQK(unmodified);EQFWEQAK(unmodified);SESEVEEAAAIIAQRPDNPR(unmodified);SPSDSSTASTPVAEQIER(unmodified);KSESEVEEAAAIIAQRPDNPR(unmodified);YVLINWVGEDVPDAR(unmodified);EESAADWALYTYEDGSDDLK(unmodified);EQSIFGDHRDEEEETHMK(unmodified);MAPTPIPTR(unmodified);AAAPQAWAGPMEEPPQAQAPPR(unmodified);AGVSFSGHR(0|[1]Acetyl);LELLAAYEEVIR(unmodified);VMYGFCSVK(2|[35]oxida…	Q16643;Q16643-3;Q16643-2;ENST00000512501_5_177460670_aTIS_111db1	TRUE	TRUE	59	NA	NA	-15.5328	NA	-15.7907	NA	-16.309	NA	-16.2805	-13.6919	-13.0529	-12.8273	-13.2533	-13.2934	-13.064	-14.3302	NA	-12.6344	-12.4365	-11.7455	-12.3011	-16.4697	NA	NA	NA	NA	-16.4674	-15.0679	NA	NA	NA	NA	NA	NA	NA	NA
Q3ZCW2	Adult_Adrenalgland/Adult_Platelets -3.89 0.00867;Adult_Bcells/Adult_Platelets -5.44 0.00321;Adult_Colon/Adult_Platelets -5.17 0.00762;Adult_Esophagus/Adult_Platelets -3.82 0.044;Adult_Frontalcortex/Adult_Platelets -3.48 0.0069;Adult_Kidney/Adult_Platelets -4.37 0.0169;Adult_Liver/Adult_Platelets -5.91 0.000961;Adult_Lung/Adult_Platelets -6.19 0.000998;Adult_Monocytes/Adult_Platelets -6.07 0.00129…	18	LGALSL	Galectin-related protein (Galectin-like protein) (Lectin galactoside-binding-like protein)	ENSG00000119862	LDDGHLNNSLSSPVQADVYFPR(14-35);IQTLSAIDTIK(151-161);NSCISGER(99-106);VEILCEHPR(126-134);VFVDGHQLFDFYHR(137-150);INGDLQITK(162-170);LIVPFCGHIK(36-45);GGMRPGK(46-52);GEEQSAIPYFPFIPDQPFR(107-125);AGSVADSDAVVK(2-13);SLSSPVQADVYFPR(22-35);NSCISGERGEEQSAIPYFPFIPDQPFR(99-125);SAIPYFPFIPDQPFR(111-125);GGMRPGKK(46-53);GEEQSAIPYFPFIPDQPFRVEILCEHPR(107-134);SPVQADVYFPR(25-35);NSLSSPVQADVYFPR(21-35);ADVYFPR(2…	LDDGHLNNSLSSPVQADVYFPR(Q3ZCW2(14-35));IQTLSAIDTIK(Q3ZCW2(151-161));NSCISGER(Q3ZCW2(99-106));VEILCEHPR(Q3ZCW2(126-134));VFVDGHQLFDFYHR(Q3ZCW2(137-150));INGDLQITK(Q3ZCW2(162-170));LIVPFCGHIK(Q3ZCW2(36-45));GGMRPGK(Q3ZCW2(46-52));GEEQSAIPYFPFIPDQPFR(Q3ZCW2(107-125));AGSVADSDAVVK(Q3ZCW2(2-13));SLSSPVQADVYFPR(Q3ZCW2(22-35));NSCISGERGEEQSAIPYFPFIPDQPFR(Q3ZCW2(99-125));SAIPYFPFIPDQPFR(Q3ZCW2(111-125));G…	NA	LDDGHLNNSLSSPVQADVYFPR(unmodified);IQTLSAIDTIK(unmodified);NSCISGER(3|[4]carbamidomethyl[C]);VEILCEHPR(5|[4]carbamidomethyl[C]);VFVDGHQLFDFYHR(unmodified);INGDLQITK(unmodified);LIVPFCGHIK(6|[4]carbamidomethyl[C]);GGMRPGK(3|[35]oxidation[M]);GEEQSAIPYFPFIPDQPFR(unmodified);AGSVADSDAVVK(0|[1]Acetyl);SLSSPVQADVYFPR(8|semi_tryptic);GGMRPGK(unmodified);NSCISGERGEEQSAIPYFPFIPDQPFR(3|[4]carbamidomethyl[…	Q3ZCW2;ENST00000409537_2_64454546_aTIS_111db1;ENST00000420552_2_64454546_aTIS_101db1	TRUE	TRUE	42	NA	-13.6885	-12.769	NA	NA	-14.7866	NA	NA	NA	NA	NA	NA	-14.5074	NA	NA	NA	-13.1588	-12.3035	-13.6362	-12.5178	NA	NA	NA	NA	NA	NA	NA	NA	NA	-13.7155	NA	-15.2556	NA	NA	NA	NA
Q4KMP7	Adult_Frontalcortex/Adult_Lung 3.86 0.0123;Adult_Frontalcortex/Adult_Ovary 3.85 0.00254;Adult_Frontalcortex/Adult_Pancreas 4.16 0.0101;Adult_Frontalcortex/Adult_Prostate 4.32 0.00682;Adult_Frontalcortex/Adult_Rectum 4.04 0.0109;Adult_Frontalcortex/Adult_Spinalcord 3.37 0.0238;Adult_Frontalcortex/Adult_Testis 2.98 0.0225;Adult_Ovary/Adult_Platelets -2.96 0.0309	8	TBC1D10B	TBC1 domain family member 10B (Rab27A-GAP-beta)	ENSG00000169221	ALAAGADSPK(125-134);TAPGALTAKPPLAPKPGTTVASGVTAR(160-186);ELLEQNPGKFEELER(378-392);KADGPPGPHDGGDRPSAEAR(784-803);TEEARPSPAPGPGTPTGTPTR(135-155);YGFLGGSQYSGSLESSIPVDVAR(307-329);WLDVIEK(399-405);TNLPVTEALIER(601-612);QFPFHEMFAAR(410-420);GGHGQQDLYR(421-430);HTLGSVEK(562-569);SCQGMYETMEQLR(572-584);GELQYRPSR(626-634);ADGPPGPHDGGDRPSAEAR(785-803);QQPPLGPSSSLLSLPGLK(649-666);PSPAPGPGTPTGTPTR(140-155);…	ALAAGADSPK(Q4KMP7(125-134));TAPGALTAKPPLAPKPGTTVASGVTAR(Q4KMP7(160-186));ELLEQNPGKFEELER(Q4KMP7(378-392));KADGPPGPHDGGDRPSAEAR(Q4KMP7(784-803));TEEARPSPAPGPGTPTGTPTR(Q4KMP7(135-155));YGFLGGSQYSGSLESSIPVDVAR(Q4KMP7(307-329));WLDVIEK(Q4KMP7(399-405));TNLPVTEALIER(Q4KMP7(601-612));QFPFHEMFAAR(Q4KMP7(410-420));GGHGQQDLYR(Q4KMP7(421-430));HTLGSVEK(Q4KMP7(562-569));SCQGMYETMEQLR(Q4KMP7(572-584));GELQYR…	NA	ALAAGADSPK(unmodified);TAPGALTAKPPLAPKPGTTVASGVTAR(unmodified);ELLEQNPGKFEELER(unmodified);KADGPPGPHDGGDRPSAEAR(unmodified);TEEARPSPAPGPGTPTGTPTR(unmodified);YGFLGGSQYSGSLESSIPVDVAR(unmodified);WLDVIEK(unmodified);TNLPVTEALIER(16|semi_tryptic|6|[4]carbamidomethyl[C]);QFPFHEMFAAR(7|[35]oxidation[M]);GGHGQQDLYR(unmodified);HTLGSVEK(unmodified);SCQGMYETMEQLR(2|[4]carbamidomethyl[C]);GELQYRPSR(unmodi…	Q4KMP7;ENST00000490703_16_30365212_aTIS_111db1;Q4KMP7-2	TRUE	TRUE	46	NA	NA	-16.1709	NA	-15.2588	-16.0185	-15.3032	NA	NA	-15.1149	-14.5496	NA	-16.7394	NA	NA	NA	NA	-14.5355	-13.8681	-13.3347	-16.6172	NA	NA	NA	NA	NA	NA	NA	NA	NA	NA	NA	NA	NA	NA	NA
Q4V328	Adult_CD8Tcells/Adult_Heart 3.18 0.0396;Adult_Heart/Adult_Monocytes -3.97 0.0106;Adult_Heart/Adult_Platelets -4.11 0.0146;Adult_Heart/Adult_Retina -3.21 0.049;Adult_Monocytes/Adult_Urinarybladder 3.55 0.0467	5	GRIPAP1	GRIP1-associated protein 1 (GRASP-1) [Cleaved into: GRASP-1 C-terminal chain (30kDa C-terminus form)]	ENSG00000068400	EAEESLQQQQQEQEEALK(531-548);EEELQDVR(562-569);DQLEQAQEER(570-579);ECVGPPDPDLEPGETS(826-841);EGAAGAGVAQAGPLVDGELLR(119-139);MQAQLLELR(13-21);TNNYQLSDELR(22-32);TNNYQLSDELRK(22-33);VAYLDKEFSK(45-54);LHSQEEDFR(82-90);LCSQMEQLEQENQQLK(103-118);LQAENTALQK(140-149);ETLFNDSR(250-257);LQQELEAANQSLAELR(281-296);TSLAALEQIQTAK(340-352);EQLTQELQEAR(413-423);SQHKEELGAVR(445-455);KRQEEELR(481-488);LKEAEESLQQQQ…	EAEESLQQQQQEQEEALK(Q4V328(531-548));EEELQDVR(Q4V328(562-569));DQLEQAQEER(Q4V328(570-579));ECVGPPDPDLEPGETS(Q4V328(826-841));EGAAGAGVAQAGPLVDGELLR(Q4V328(119-139));MQAQLLELR(Q4V328(13-21));TNNYQLSDELR(Q4V328(22-32));TNNYQLSDELRK(Q4V328(22-33));VAYLDKEFSK(Q4V328(45-54));LHSQEEDFR(Q4V328(82-90));LCSQMEQLEQENQQLK(Q4V328(103-118));LQAENTALQK(Q4V328(140-149));ETLFNDSR(Q4V328(250-257));LQQELEAANQSLAELR(…	NA	EAEESLQQQQQEQEEALK(unmodified);EEELQDVR(unmodified);DQLEQAQEER(unmodified);ECVGPPDPDLEPGETS(2|[4]carbamidomethyl[C]);EGAAGAGVAQAGPLVDGELLR(unmodified);MQAQLLELR(1|[35]oxidation[M]);TNNYQLSDELR(unmodified);TNNYQLSDELRK(unmodified);VAYLDKEFSK(unmodified);LHSQEEDFR(unmodified);LCSQMEQLEQENQQLK(2|[4]carbamidomethyl[C]);LQAENTALQK(unmodified);ETLFNDSR(unmodified);LQQELEAANQSLAELR(unmodified);TSLAALEQI…	Q4V328;Q4V328-4;Q4V328-3;ENST00000622599_X_49002229_aTIS_111db1;ENST00000473581_X_48990940_ntr_100db1;Q4V328-2;ENST00000611757_X_48990940_ntr_100db1;Q2NKX9	TRUE	TRUE	65	-11.4844	-16.9782	-13.4213	-16.1699	-13.8426	-13.4913	-13.2906	-14.3854	NA	-13.4137	-13.385	-14.6162	-14.0967	-17.8372	-14.7598	NA	NA	-13.3131	-15.9259	-12.5511	-14.675	NA	-16.138	NA	NA	NA	-17.8413	-14.4418	NA	NA	-15.0648	-14.5453	NA	-15.9789	-13.6861	NA
Q7L5D6	Adult_Adrenalgland/Adult_Colon 3.57 0.0251;Adult_Adrenalgland/Adult_Frontalcortex 2.62 0.0275;Adult_Adrenalgland/Adult_Gallbladder 3.93 0.0498;Adult_Adrenalgland/Adult_Liver 3.65 0.00311;Adult_Adrenalgland/Adult_NKcells 3.17 0.023;Adult_Adrenalgland/Adult_Prostate 3.58 0.0271;Adult_Adrenalgland/Adult_Spinalcord 3.1 0.0421;Adult_Adrenalgland/Adult_Urinarybladder 3.33 0.0237;Adult_Liver/Adult_Plate…	9	GET4	Golgi to ER traffic protein 4 homolog (Conserved edge-expressed protein) (Transmembrane domain recognition complex 35 kDa subunit) (TRC35)	ENSG00000239857	AAAAAMAEQESAR(2-14);AEVEVADELLENLAK(96-110);VFSLMDPNSPER(111-122);LHQLLALTLWK(145-155);SSASVVFTTYTQK(210-222);DPMYNEYLDR(269-278);GDYYEAHQMYR(37-47);EQNYCESR(156-163);RDPMYNEYLDR(268-278);IGQLFFGVPPK(279-289);YHFLHSADGEGCANMLVEYSTSR(164-186);VLCEQYQPSLR(257-267);WSSGGSGK(132-139);SEVDMFVAQAVLQFLCLK(190-207);AAMAEQESAR(5-14);ASVEKGDYYEAHQMYR(32-47);AAAAMAEQESAR(3-14);LTVFTVLCEQYQPSLR(252-267)	AAAAAMAEQESAR(Q7L5D6(2-14));AEVEVADELLENLAK(Q7L5D6(96-110));VFSLMDPNSPER(Q7L5D6(111-122));LHQLLALTLWK(Q7L5D6(145-155));SSASVVFTTYTQK(Q7L5D6(210-222));DPMYNEYLDR(Q7L5D6(269-278));GDYYEAHQMYR(Q7L5D6(37-47));EQNYCESR(Q7L5D6(156-163));RDPMYNEYLDR(Q7L5D6(268-278));IGQLFFGVPPK(Q7L5D6(279-289));YHFLHSADGEGCANMLVEYSTSR(Q7L5D6(164-186));VLCEQYQPSLR(Q7L5D6(257-267));WSSGGSGK(Q7L5D6(132-139));SEVDMFVAQAVLQF…	NA	AAAAAMAEQESAR(0|[1]Acetyl);AAAAAMAEQESAR(0|[1]Acetyl|6|[35]oxidation[M]);AEVEVADELLENLAK(unmodified);VFSLMDPNSPER(5|[35]oxidation[M]);LHQLLALTLWK(unmodified);SSASVVFTTYTQK(unmodified);DPMYNEYLDR(3|[35]oxidation[M]);GDYYEAHQMYR(unmodified);VFSLMDPNSPER(unmodified);EQNYCESR(5|[4]carbamidomethyl[C]);RDPMYNEYLDR(unmodified);DPMYNEYLDR(unmodified);IGQLFFGVPPK(unmodified);YHFLHSADGEGCANMLVEYSTSR(15|[35…	Q7L5D6;Q7L5D6-2	TRUE	TRUE	58	-12.5366	-11.9149	-12.6959	NA	-13.6642	-15.7134	-13.7351	-16.0226	NA	-14.0509	-14.5665	-13.8384	-15.4343	-16.4744	NA	NA	-14.6707	-16.0378	-14.3407	-14.6146	-16.3122	NA	NA	NA	NA	NA	NA	NA	-15.2116	-13.9055	-14.702	-17.1825	NA	-16.201	NA	NA
Q86SZ2	Adult_Adrenalgland/Adult_Heart 3.23 0.034;Adult_Colon/Adult_Frontalcortex -2.49 0.0327;Adult_Colon/Adult_Platelets -2.43 0.0379;Adult_Colon/Adult_Retina -2.93 0.0309;Adult_Frontalcortex/Adult_Heart 2.44 0.0257;Adult_Frontalcortex/Adult_Liver 2.23 0.0448;Adult_Frontalcortex/Adult_Prostate 2.79 0.0146;Adult_Heart/Adult_Monocytes -2.27 0.0448;Adult_Heart/Adult_Ovary -2.35 0.0488;Adult_Heart/Adult_Pl…	15	TRAPPC6B	Trafficking protein particle complex subunit 6B (TRAPP complex subunit 6B)	ENSG00000182400	ADEALFLLLHNEMVSGVYK(2-20);SAEQGEVENGR(21-31);LENMGFR(36-42);VGQGLIER(43-50);FKDELDIMK(58-66);TNHQGIYVLQDNK(86-98);QYLEHASK(110-117);YLAFTCGLIR(118-127);GGLSNLGIK(128-136);SIVTAEVSSMPACK(137-150);LLTQMSAGK(101-109);FQVMIQK(151-157);DFWTTVFK(71-78);DFWTTVFKK(71-79);TNHQGIYVLQDNKFR(86-100)	ADEALFLLLHNEMVSGVYK(Q86SZ2(2-20));SAEQGEVENGR(Q86SZ2(21-31));LENMGFR(Q86SZ2(36-42));VGQGLIER(Q86SZ2(43-50));FKDELDIMK(Q86SZ2(58-66));TNHQGIYVLQDNK(Q86SZ2(86-98));QYLEHASK(Q86SZ2(110-117));YLAFTCGLIR(Q86SZ2(118-127));GGLSNLGIK(Q86SZ2(128-136));SIVTAEVSSMPACK(Q86SZ2(137-150));LLTQMSAGK(Q86SZ2(101-109));FQVMIQK(Q86SZ2(151-157));DFWTTVFK(Q86SZ2(71-78));DFWTTVFKK(Q86SZ2(71-79));TNHQGIYVLQDNKFR(Q86SZ2(…	NA	ADEALFLLLHNEMVSGVYK(0|[1]Acetyl|13|[35]oxidation[M]);SAEQGEVENGR(unmodified);LENMGFR(4|[35]oxidation[M]);VGQGLIER(unmodified);FKDELDIMK(8|[35]oxidation[M]);TNHQGIYVLQDNK(unmodified);QYLEHASK(unmodified);YLAFTCGLIR(6|[4]carbamidomethyl[C]);GGLSNLGIK(unmodified);SIVTAEVSSMPACK(13|[4]carbamidomethyl[C]);ADEALFLLLHNEMVSGVYK(0|[1]Acetyl|1|semi_tryptic);LENMGFR(unmodified);FKDELDIMK(unmodified);LLTQMSA…	Q86SZ2;Q86SZ2-2;ENST00000555269_14_39170095_aTIS_111db1	TRUE	TRUE	53	NA	NA	-12.116	NA	-12.9044	-14.6641	-12.4633	-14.9733	NA	-13.461	-13.7802	NA	-15.385	-15.4251	NA	NA	NA	-12.9884	-12.5137	-13.2433	NA	-15.4314	NA	NA	-15.2721	NA	-15.4291	NA	NA	-13.5931	NA	-15.1331	NA	-15.1517	NA	NA
Q86VW0	Adult_Bcells/Adult_Frontalcortex -3.11 0.0418;Adult_Bcells/Adult_Spinalcord -3.54 0.0351;Fetal_Brain/Fetal_Liver 3.93 0.0221	3	SESTD1	SEC14 domain and spectrin repeat-containing protein 1 (Huntingtin-interacting protein-like protein) (Protein Solo)	ENSG00000187231	PGSEQLR(291-297);AQWGIGDSIR(298-307);TQLEEIQQK(272-280);SLQQQLSDVCYR(354-365);FVDVAQSTYDYGR(544-556);MEASVILPILKK(1-12);SVDVGLQGLR(426-435);GQGLLDQISNQASWAYGK(438-455);ENVDHIQGVMEDMQLR(463-478);MLQMVQLFK(493-501);SVDLNFLPSVDPETVLQTGHELLSELQQR(195-223);LGDDAQETK(527-535);SSGDTLPR(575-582);QFTIASEER(589-597);LEGPGSEQLR(288-297);VMQVVNWLEGPGSEQLRAQWGIGDSIR(281-307);YIEPCQLTEDFGGSLTYDHMDWLNK(135-159)…	PGSEQLR(Q86VW0(291-297));AQWGIGDSIR(Q86VW0(298-307));TQLEEIQQK(Q86VW0(272-280));SLQQQLSDVCYR(Q86VW0(354-365));FVDVAQSTYDYGR(Q86VW0(544-556));MEASVILPILKK(Q86VW0(1-12));SVDVGLQGLR(Q86VW0(426-435));GQGLLDQISNQASWAYGK(Q86VW0(438-455));ENVDHIQGVMEDMQLR(Q86VW0(463-478));MLQMVQLFK(Q86VW0(493-501));SVDLNFLPSVDPETVLQTGHELLSELQQR(Q86VW0(195-223));LGDDAQETK(Q86VW0(527-535));SSGDTLPR(Q86VW0(575-582));QFTIAS…	NA	PGSEQLR(10|semi_tryptic);AQWGIGDSIR(unmodified);TQLEEIQQK(unmodified);SLQQQLSDVCYR(10|[4]carbamidomethyl[C]);FVDVAQSTYDYGR(unmodified);MEASVILPILKK(0|[1]Acetyl|1|[35]oxidation[M]);SVDVGLQGLR(unmodified);GQGLLDQISNQASWAYGK(unmodified);ENVDHIQGVMEDMQLR(unmodified);MLQMVQLFK(unmodified);SVDLNFLPSVDPETVLQTGHELLSELQQR(unmodified);LGDDAQETK(unmodified);SSGDTLPR(unmodified);QFTIASEER(unmodified);LEGPGSE…	Q86VW0;ENST00000426988_2_179146459_aTIS_011db2;ENST00000428443_2_179264551_5UTR_100db1	TRUE	TRUE	30	NA	NA	NA	NA	-18.2135	NA	NA	NA	NA	NA	NA	NA	-17.5241	-15.9793	NA	NA	NA	-15.5426	-15.2378	-14.5345	NA	NA	NA	NA	NA	NA	NA	-16.1687	NA	-17.3172	NA	NA	NA	NA	NA	NA
Q8N1B4	Adult_Frontalcortex/Adult_Lung 3.97 0.00443;Adult_Frontalcortex/Adult_Rectum 2.67 0.0216;Adult_Lung/Adult_Retina -3.34 0.0351	3	VPS52	Vacuolar protein sorting-associated protein 52 homolog (SAC2 suppressor of actin mutations 2-like protein)	ENSG00000206286	DYIQESENIASLHNQITACDAVLER(101-125);FLEQLQELDAK(195-205);GTAACADVR(216-224);FFYQFLLGNER(268-278);VQYEEVAEKDDLMGVEDTAK(310-329);LGGLDTRPHYITR(499-511);VAAEFSSR(550-557);EVESFQQLLNAR(585-596);SSVESLSQDVMR(651-662);VLSQPQLR(691-698);AELINIHHLMVELK(704-717);TLQEQSGAMNIR(146-157);KPMTNYQIPQTALLK(251-265);EIRDEYVETLSK(283-294);NTIFTLGTR(342-350);GSVISPTELEAPILVPHTAQR(351-371);LGGLDTR(499-505);YAEFSSALVS…	DYIQESENIASLHNQITACDAVLER(Q8N1B4(101-125));FLEQLQELDAK(Q8N1B4(195-205));GTAACADVR(Q8N1B4(216-224));FFYQFLLGNER(Q8N1B4(268-278));VQYEEVAEKDDLMGVEDTAK(Q8N1B4(310-329));LGGLDTRPHYITR(Q8N1B4(499-511));VAAEFSSR(Q8N1B4(550-557));EVESFQQLLNAR(Q8N1B4(585-596));SSVESLSQDVMR(Q8N1B4(651-662));VLSQPQLR(Q8N1B4(691-698));AELINIHHLMVELK(Q8N1B4(704-717));TLQEQSGAMNIR(Q8N1B4(146-157));KPMTNYQIPQTALLK(Q8N1B4(251-2…	NA	DYIQESENIASLHNQITACDAVLER(19|[4]carbamidomethyl[C]);FLEQLQELDAK(unmodified);GTAACADVR(5|[4]carbamidomethyl[C]);FFYQFLLGNER(unmodified);VQYEEVAEKDDLMGVEDTAK(unmodified);LGGLDTRPHYITR(unmodified);VAAEFSSR(unmodified);EVESFQQLLNAR(unmodified);SSVESLSQDVMR(unmodified);VLSQPQLR(unmodified);AELINIHHLMVELK(unmodified);TLQEQSGAMNIR(unmodified);KPMTNYQIPQTALLK(3|[35]oxidation[M]);EIRDEYVETLSK(unmodified);…	Q8N1B4;Q8N1B4-2;ENST00000482399_6_33271675_aTIS_111db1	TRUE	TRUE	58	NA	NA	-14.4256	-15.9518	-14.0204	-14.8581	-14.6574	-15.5824	NA	-14.0112	-14.1262	-15.9831	-14.1196	-15.6191	-15.5417	NA	NA	-14.0125	-13.8333	-13.0589	-14.8719	NA	NA	NA	NA	NA	NA	NA	NA	NA	-15.8467	-15.7422	NA	NA	NA	NA
Q8N5S9	Adult_Frontalcortex/Adult_Urinarybladder 4.2 0.0128	1	CAMKK1	Calcium/calmodulin-dependent protein kinase kinase 1 (CaM-KK 1) (CaM-kinase kinase 1) (CaMKK 1) (EC 2.7.11.17) (CaM-kinase IV kinase) (Calcium/calmodulin-dependent protein kinase kinase alpha) (CaM-KK alpha) (CaM-kinase kinase alpha) (CaMKK alpha)	ENSG00000004660	GAYGVVR(137-143);MEGGPAVCCQDPRAELVER(1-19);AASVIPGSTSR(50-60);LLPARPSLSAR(61-71);LAYNESEDR(144-152);KLDHVNVVK(205-213);DIKPSNLLLGDDGHVK(275-290);IGVPDIK(398-404);EGFGEGGKSPELPGVQEDEAAS(484-505);VAAIDVTHLEEADGGPEPTR(20-39);LSLQERPAGSYLEAQAGPYATGPASHISPR(73-102);PAGSYLEAQAGPYATGPASHISPR(79-102);RPTIESHHVAISDAEDCVQLNQYK(106-129);LQSEIGK(130-136);QLLPLER(189-195);VYQEIAILK(196-204);LIEVLDDPAEDNLYLVFD…	GAYGVVR(Q8N5S9(137-143));MEGGPAVCCQDPRAELVER(Q8N5S9(1-19));AASVIPGSTSR(Q8N5S9(50-60));LLPARPSLSAR(Q8N5S9(61-71));LAYNESEDR(Q8N5S9(144-152));KLDHVNVVK(Q8N5S9(205-213));DIKPSNLLLGDDGHVK(Q8N5S9(275-290));IGVPDIK(Q8N5S9(398-404));EGFGEGGKSPELPGVQEDEAAS(Q8N5S9(484-505));VAAIDVTHLEEADGGPEPTR(Q8N5S9(20-39));LSLQERPAGSYLEAQAGPYATGPASHISPR(Q8N5S9(73-102));PAGSYLEAQAGPYATGPASHISPR(Q8N5S9(79-102));RPTIESHHV…	NA	GAYGVVR(unmodified);MEGGPAVCCQDPRAELVER(0|[1]Acetyl|1|[35]oxidation[M]|8|[4]carbamidomethyl[C]|9|[4]carbamidomethyl[C]);AASVIPGSTSR(unmodified);LLPARPSLSAR(unmodified);LAYNESEDR(unmodified);KLDHVNVVK(unmodified);DIKPSNLLLGDDGHVK(unmodified);IGVPDIK(unmodified);EGFGEGGKSPELPGVQEDEAAS(unmodified);VAAIDVTHLEEADGGPEPTR(unmodified);LSLQERPAGSYLEAQAGPYATGPASHISPR(unmodified);PAGSYLEAQAGPYATGPASHISPR(un…	Q8N5S9;Q8N5S9-2;ENST00000381769_17_3890730_aTIS_111db1;ENST00000381769_17_3885699_CDS_100db1;ENST00000158166_17_3885699_5UTR_100db1	TRUE	TRUE	10	NA	NA	NA	NA	NA	NA	NA	-16.6496	NA	NA	NA	NA	NA	NA	NA	NA	NA	-13.4948	-12.4531	-14.0717	NA	NA	NA	NA	NA	NA	NA	NA	NA	NA	NA	NA	NA	NA	NA	NA
Q8NFP9	Adult_CD8Tcells/Adult_Frontalcortex -5.83 0.000338;Adult_CD8Tcells/Adult_Retina -4.43 0.00982;Adult_Colon/Adult_Frontalcortex -3.61 0.00681;Adult_Frontalcortex/Adult_Gallbladder 3.93 0.00233;Adult_Frontalcortex/Adult_Heart 3.08 0.0149;Adult_Frontalcortex/Adult_Kidney 4.53 0.00528;Adult_Frontalcortex/Adult_Ovary 4.48 0.00107;Adult_Frontalcortex/Adult_Platelets 4.98 0.00209;Adult_Frontalcortex/Adul…	16	NBEA	Neurobeachin (Lysosomal-trafficking regulator 2) (Protein BCL8B)	ENSG00000172915	TPLENVPGNLSPIKDPDR(1519-1536);AAIEYGTEEDVVK(2097-2109);VGVGTSYGLPQAR(2257-2269);IQTTTTTQAVQGR(1280-1292);SSHGSSKPQEVPQSVTATAASK(1497-1518);LLQDVDINR(1537-1545);SLVAAPVEIAECGPEPIPYPDPALKR(1749-1774);NAFGSTHAEALLK(2084-2096);EDEVVVNDVDLPPWAK(2457-2472);LASSIAFTYNAKATDAQLCLESSPK(439-463);SESDIHLAEHHK(420-431);KGNVSTISGLSSQTTGAK(978-995);IHTTSDGMSSISER(1210-1223);KIQTTTTTQAVQGR(1279-1292);SITQQDRDLR(…	TPLENVPGNLSPIKDPDR(Q8NFP9(1519-1536));AAIEYGTEEDVVK(Q8NFP9(2097-2109));VGVGTSYGLPQAR(Q8NFP9(2257-2269));IQTTTTTQAVQGR(Q8NFP9(1280-1292));SSHGSSKPQEVPQSVTATAASK(Q8NFP9(1497-1518));LLQDVDINR(Q8NFP9(1537-1545));SLVAAPVEIAECGPEPIPYPDPALKR(Q8NFP9(1749-1774));NAFGSTHAEALLK(Q8NFP9(2084-2096));EDEVVVNDVDLPPWAK(Q8NFP9(2457-2472));LASSIAFTYNAKATDAQLCLESSPK(Q8NFP9(439-463));SESDIHLAEHHK(Q8NFP9(420-431));KGN…	NA	TPLENVPGNLSPIKDPDR(unmodified);AAIEYGTEEDVVK(unmodified);VGVGTSYGLPQAR(unmodified);IQTTTTTQAVQGR(unmodified);SSHGSSKPQEVPQSVTATAASK(unmodified);LLQDVDINR(unmodified);SLVAAPVEIAECGPEPIPYPDPALKR(12|[4]carbamidomethyl[C]);NAFGSTHAEALLK(unmodified);EDEVVVNDVDLPPWAK(unmodified);LASSIAFTYNAKATDAQLCLESSPK(19|[4]carbamidomethyl[C]);SESDIHLAEHHK(unmodified);KGNVSTISGLSSQTTGAK(unmodified);IHTTSDGMSSISER(8|…	Q8NFP9;ENST00000379939_13_34942821_aTIS_111db1;ENST00000629018_13_34942821_aTIS_111db1;ENST00000310336_13_34942821_aTIS_111db1;Q8NFP9-3;Q8NFP9-2;P50851;P50851-2;ENST00000651943_4_151014642_aTIS_111db1;ENST00000507224_4_151014642_aTIS_111db1;ENST00000651035_4_151014642_aTIS_101db1	TRUE	TRUE	31	NA	NA	-18.0372	NA	NA	NA	NA	NA	NA	-20.6817	NA	NA	-17.2838	-19.6458	NA	NA	NA	-15.4018	-14.1697	-14.9786	-17.8986	-19.6522	-17.9466	NA	-17.9079	NA	NA	NA	-19.383	NA	NA	NA	NA	NA	NA	NA
Q8NI08	Adult_Bcells/Adult_Frontalcortex -2.57 0.0403;Adult_Colon/Adult_Frontalcortex -4.24 0.0104;Adult_Esophagus/Adult_Frontalcortex -3.48 0.029;Adult_Frontalcortex/Adult_Monocytes 4.15 0.00882;Adult_Frontalcortex/Adult_Ovary 3.47 0.0397;Adult_Frontalcortex/Adult_Platelets 4.47 0.00452;Adult_Frontalcortex/Adult_Urinarybladder 3.72 0.0223;Adult_Platelets/Adult_Spinalcord -3.63 0.0408	8	NCOA7	Nuclear receptor coactivator 7 (140 kDa estrogen receptor-associated protein) (Estrogen nuclear receptor coactivator 1)	ENSG00000111912	QNAETASAVATR(26-37);FNITPNK(131-137);LSSSSPGATVSPSSSDAEYDKLPDADLAR(169-197);VLSSTSEEDEPGVVK(206-220);IMTSDSRPIVPLEK(340-353);STGHTPTKPSGSSVSEK(354-370);LIEYYLTK(522-529);EGPQVSENLQK(532-542);IQVPIEDILPSKEEK(637-651);SWEIITVEEAK(746-756);SALLENMHIEQLAR(780-793);LAYSTLEHGTSLK(806-818);SASLDSPVLLVIK(824-836);DMDNQIFGAYATHPFK(837-852);ECLSLDPEER(438-447);VENTLNIHEDLDK(507-519);LNSSTEANVIK(593-603);EE…	QNAETASAVATR(Q8NI08(26-37));FNITPNK(Q8NI08(131-137));LSSSSPGATVSPSSSDAEYDKLPDADLAR(Q8NI08(169-197));VLSSTSEEDEPGVVK(Q8NI08(206-220));IMTSDSRPIVPLEK(Q8NI08(340-353));STGHTPTKPSGSSVSEK(Q8NI08(354-370));LIEYYLTK(Q8NI08(522-529));EGPQVSENLQK(Q8NI08(532-542));IQVPIEDILPSKEEK(Q8NI08(637-651));SWEIITVEEAK(Q8NI08(746-756));SALLENMHIEQLAR(Q8NI08(780-793));LAYSTLEHGTSLK(Q8NI08(806-818));SASLDSPVLLVIK(Q8NI0…	NA	QNAETASAVATR(unmodified);FNITPNK(unmodified);LSSSSPGATVSPSSSDAEYDKLPDADLAR(unmodified);VLSSTSEEDEPGVVK(unmodified);IMTSDSRPIVPLEK(2|[35]oxidation[M]);STGHTPTKPSGSSVSEK(unmodified);LIEYYLTK(unmodified);EGPQVSENLQK(unmodified);IQVPIEDILPSKEEK(unmodified);SWEIITVEEAK(unmodified);SALLENMHIEQLAR(2|semi_tryptic);LAYSTLEHGTSLK(unmodified);SASLDSPVLLVIK(unmodified);DMDNQIFGAYATHPFK(unmodified);ECLSLDPEER…	Q8NI08;Q8NI08-2;Q8NI08-3;Q8NI08-4;Q8NI08-6;Q8NI08-7;Q8NI08-5;ENST00000444128_6_125919357_aTIS_111db1	TRUE	TRUE	28	NA	NA	-14.4854	NA	-15.3282	-17.2399	-14.8465	NA	NA	-15.0368	-15.508	NA	-17.9608	NA	NA	NA	-17.1971	-13.9792	-13.4266	-13.7487	-16.8386	NA	NA	NA	NA	NA	NA	NA	NA	NA	NA	NA	NA	NA	NA	NA
Q8TCA0	Adult_CD8Tcells/Adult_Esophagus -4.29 0.0234;Adult_Esophagus/Adult_Frontalcortex 3.73 0.0191;Adult_Esophagus/Adult_Liver 4.32 0.0239;Adult_Esophagus/Adult_Retina 4.04 0.0137	4	LRRC20	Leucine-rich repeat-containing protein 20	ENSG00000172731	VNETVESGSDTLDLAECK(16-33);FNPLNAEVR(153-161);LVSFPIGIYK(34-43);NVSGQIHLITLANNELK(47-63);ELHLEGNFLHR(78-88);LPSEVSALQHLK(89-100);VIAPPLIK(162-169);FDMLMSPEGAR(170-180);KVNETVESGSDTLDLAECK(15-33);MLKKMGEAVAR(1-11);FMTTFSQLR(69-77)	VNETVESGSDTLDLAECK(Q8TCA0(16-33));FNPLNAEVR(Q8TCA0(153-161));LVSFPIGIYK(Q8TCA0(34-43));NVSGQIHLITLANNELK(Q8TCA0(47-63));ELHLEGNFLHR(Q8TCA0(78-88));LPSEVSALQHLK(Q8TCA0(89-100));VIAPPLIK(Q8TCA0(162-169));FDMLMSPEGAR(Q8TCA0(170-180));KVNETVESGSDTLDLAECK(Q8TCA0(15-33));MLKKMGEAVAR(Q8TCA0(1-11));FMTTFSQLR(Q8TCA0(69-77))	NA	VNETVESGSDTLDLAECK(17|[4]carbamidomethyl[C]);FNPLNAEVR(unmodified);LVSFPIGIYK(unmodified);NVSGQIHLITLANNELK(unmodified);ELHLEGNFLHR(unmodified);LPSEVSALQHLK(unmodified);VIAPPLIK(unmodified);FDMLMSPEGAR(unmodified);KVNETVESGSDTLDLAECK(18|[4]carbamidomethyl[C]);MLKKMGEAVAR(unmodified);FMTTFSQLR(2|[35]oxidation[M])	Q8TCA0;Q8TCA0-3;Q8TCA0-2;ENST00000395010_10_70340577_aTIS_111db1	TRUE	TRUE	27	NA	NA	NA	NA	NA	NA	-14.4905	NA	NA	NA	-16.3219	NA	-15.6047	NA	NA	NA	-12.0337	-15.2082	-16.3185	NA	NA	NA	NA	NA	-14.4919	-14.3213	-14.064	NA	NA	NA	NA	-16.3529	NA	NA	NA	NA
Q8WZA9	Adult_Adrenalgland/Adult_Heart 3.41 0.0231;Adult_Bcells/Adult_Frontalcortex -3.38 0.0454;Adult_CD8Tcells/Adult_Frontalcortex -2.79 0.0323;Adult_Frontalcortex/Adult_Gallbladder 3.57 0.039;Adult_Frontalcortex/Adult_Heart 3.66 0.00453;Adult_Frontalcortex/Adult_Kidney 2.91 0.0325;Adult_Frontalcortex/Adult_Ovary 3.21 0.0216;Adult_Heart/Adult_Monocytes -3.38 0.0436;Adult_Heart/Adult_Spinalcord -3.3 0.0…	10	IRGQ	Immunity-related GTPase family Q protein	ENSG00000167378	TDGEGEDPECLGEGK(331-345);NLRPGDSQTAAQAR(115-128);AALQSQAEALR(166-176);AGSEGLQQVVGMK(389-401);DVETLEAPEGRPDSGVPSLR(31-50);LQSQAEALR(168-176);LLPPAQDGFEVLGAAELEAVR(178-198);EAFETGGLEAALSWVR(199-214);LDLAVAGK(225-232);ALGLASGELAAR(533-544);PPPQGDVTALFLGPPGLGK(2-20);NAGGGGLENALSK(356-368);GLGLEPTALAR(519-529);SALIAALCDKDVETLEAPEGRPDSGVPSLR(21-50);AHFPGPVTR(545-553);AAHGVLLQALDEMR(596-609);AALQSQAEALR…	TDGEGEDPECLGEGK(Q8WZA9(331-345));NLRPGDSQTAAQAR(Q8WZA9(115-128));AALQSQAEALR(Q8WZA9(166-176));AGSEGLQQVVGMK(Q8WZA9(389-401));DVETLEAPEGRPDSGVPSLR(Q8WZA9(31-50));LQSQAEALR(Q8WZA9(168-176));LLPPAQDGFEVLGAAELEAVR(Q8WZA9(178-198));EAFETGGLEAALSWVR(Q8WZA9(199-214));LDLAVAGK(Q8WZA9(225-232));ALGLASGELAAR(Q8WZA9(533-544));PPPQGDVTALFLGPPGLGK(Q8WZA9(2-20));NAGGGGLENALSK(Q8WZA9(356-368));GLGLEPTALAR(Q8WZA…	NA	TDGEGEDPECLGEGK(10|[4]carbamidomethyl[C]);NLRPGDSQTAAQAR(unmodified);AALQSQAEALR(unmodified);AGSEGLQQVVGMK(unmodified);AGSEGLQQVVGMK(12|[35]oxidation[M]);DVETLEAPEGRPDSGVPSLR(unmodified);LQSQAEALR(2|semi_tryptic);LLPPAQDGFEVLGAAELEAVR(unmodified);EAFETGGLEAALSWVR(unmodified);LDLAVAGK(unmodified);ALGLASGELAAR(unmodified);PPPQGDVTALFLGPPGLGK(unmodified);NAGGGGLENALSK(unmodified);GLGLEPTALAR(unmodif…	Q8WZA9;ENST00000422989_19_43596033_5UTR_001db3;ENST00000422989_19_43596036_5UTR_100db1	TRUE	TRUE	56	-12.0515	NA	-15.7958	NA	-17.0536	NA	-14.4427	NA	NA	-16.4403	-16.4964	NA	-15.7793	-13.9449	-15.3269	-14.8561	NA	-13.5083	-14.493	-13.021	-17.2421	NA	NA	NA	-17.2514	NA	-17.4084	-16.0089	NA	-17.1573	-14.6319	-14.3051	NA	NA	-15.5752	NA
Q96EM0	Adult_CD8Tcells/Adult_Kidney -3.31 0.0462;Adult_CD8Tcells/Adult_Liver -3.47 0.0477	2	L3HYPDH	Trans-3-hydroxy-L-proline dehydratase (EC 4.2.1.77) (Trans-L-3-hydroxyproline dehydratase)	ENSG00000126790	IVLAGCPEVSGPTLLAK(34-50);QHLDHVR(56-62);SPTGSGVTAR(271-280);DLVDAASAVTEAVK(211-224);GLLELNQMR(288-296);LGLDICSAK(200-208);IALQYHK(281-287);FALDFGLVPAPPAGTR(114-129);SSATGSVFTGK(300-310);LPPHDPGTPVLSVVDMHTGGEPLR(10-33);EPTTNICVFADEQVDR(255-270);TRDLVDAASAVTEAVK(209-224);DAYTKEPTTNICVFADEQVDR(250-270);MESALAVPR(1-9);VNIHCPCGLVTAFVACEDGR(133-152)	IVLAGCPEVSGPTLLAK(Q96EM0(34-50));QHLDHVR(Q96EM0(56-62));SPTGSGVTAR(Q96EM0(271-280));DLVDAASAVTEAVK(Q96EM0(211-224));GLLELNQMR(Q96EM0(288-296));LGLDICSAK(Q96EM0(200-208));IALQYHK(Q96EM0(281-287));FALDFGLVPAPPAGTR(Q96EM0(114-129));SSATGSVFTGK(Q96EM0(300-310));LPPHDPGTPVLSVVDMHTGGEPLR(Q96EM0(10-33));EPTTNICVFADEQVDR(Q96EM0(255-270));TRDLVDAASAVTEAVK(Q96EM0(209-224));DAYTKEPTTNICVFADEQVDR(Q96EM0(250-…	NA	IVLAGCPEVSGPTLLAK(6|[4]carbamidomethyl[C]);QHLDHVR(unmodified);SPTGSGVTAR(unmodified);DLVDAASAVTEAVK(unmodified);GLLELNQMR(unmodified);LGLDICSAK(6|[4]carbamidomethyl[C]);IALQYHK(unmodified);GLLELNQMR(8|[35]oxidation[M]);FALDFGLVPAPPAGTR(unmodified);SSATGSVFTGK(unmodified);LPPHDPGTPVLSVVDMHTGGEPLR(unmodified);EPTTNICVFADEQVDR(7|[4]carbamidomethyl[C]);TRDLVDAASAVTEAVK(unmodified);DAYTKEPTTNICVFADEQ…	Q96EM0;ENST00000487285_14_59479346_aTIS_111db1	TRUE	TRUE	43	NA	NA	-15.3953	NA	NA	NA	NA	NA	NA	-17.6248	NA	NA	-15.5488	-16.5889	-14.5115	NA	NA	NA	-15.2625	-16.7291	-16.4266	-15.5952	-14.8897	NA	-15.4359	NA	NA	-13.6084	-15.3261	-14.0199	-13.8164	-14.4896	NA	NA	NA	NA
Q96FC7	Adult_Colon/Adult_Frontalcortex -4.43 0.00927;Adult_Colon/Adult_Retina -4.56 0.0117;Adult_Colon/Adult_Spinalcord -4.76 0.0209;Adult_Frontalcortex/Adult_Pancreas 3.44 0.05;Adult_Frontalcortex/Adult_Prostate 3.6 0.0393;Adult_Prostate/Adult_Retina -3.73 0.0497;Fetal_Brain/Fetal_Liver 4.61 0.000843;Fetal_Brain/Fetal_Ovary 5.17 0.00985	8	PHYHIPL	Phytanoyl-CoA hydroxylase-interacting protein-like	ENSG00000165443	ISNITCDSFK(58-67);AVPLPMTVR(111-119);VHLTQLLEK(164-172);EHHGNAMQPSVK(200-211);SQDSGIAEMEELPVPHNIK(39-57);MEVPRLDHALNSPTSPCEEVIK(1-22);ISWEMDSK(68-75);TEYTVAVQTASK(128-139);YRFEIAAEK(250-258);LDHALNSPTSPCEEVIK(6-22);NLSLEAIQLCDR(23-34);ITHYFIDLNK(80-89);ITHYFIDLNKK(80-90);GHWFLSPR(120-127);AEVIAGR(173-179);EYFDYVR(193-199);DNSGSHGSPISGK(212-224);SGSHGSPISGK(214-224);LEGIFFSCSTEFNTGKPPQDSPYGR(225-2…	ISNITCDSFK(Q96FC7(58-67));AVPLPMTVR(Q92561(65-73);Q96FC7(111-119));VHLTQLLEK(Q96FC7(164-172));EHHGNAMQPSVK(Q96FC7(200-211));SQDSGIAEMEELPVPHNIK(Q96FC7(39-57));MEVPRLDHALNSPTSPCEEVIK(Q96FC7(1-22));ISWEMDSK(Q96FC7(68-75));TEYTVAVQTASK(Q96FC7(128-139));YRFEIAAEK(Q96FC7(250-258));LDHALNSPTSPCEEVIK(Q96FC7(6-22));NLSLEAIQLCDR(Q96FC7(23-34));ITHYFIDLNK(Q96FC7(80-89));ITHYFIDLNKK(Q96FC7(80-90));GHWFLSPR(…	NA	ISNITCDSFK(6|[4]carbamidomethyl[C]);AVPLPMTVR(unmodified);VHLTQLLEK(unmodified);EHHGNAMQPSVK(7|[35]oxidation[M]);SQDSGIAEMEELPVPHNIK(unmodified);MEVPRLDHALNSPTSPCEEVIK(0|[1]Acetyl|1|[35]oxidation[M]|17|[4]carbamidomethyl[C]);SQDSGIAEMEELPVPHNIK(9|[35]oxidation[M]);ISWEMDSK(5|[35]oxidation[M]);TEYTVAVQTASK(unmodified);YRFEIAAEK(unmodified);LDHALNSPTSPCEEVIK(12|[4]carbamidomethyl[C]);NLSLEAIQLCDR(1…	Q96FC7;Q96FC7-2;Q92561;Q96FC7-3	TRUE	TRUE	23	NA	NA	-14.4823	NA	NA	NA	NA	NA	NA	NA	NA	NA	-15.6358	NA	NA	NA	NA	-12.4318	-10.3495	-10.8388	NA	NA	NA	NA	NA	NA	NA	NA	NA	-14.4288	NA	NA	NA	NA	NA	NA
Q99426	Adult_Frontalcortex/Adult_Heart 2.27 0.00901;Adult_Frontalcortex/Adult_Kidney 2.45 0.0147;Adult_Frontalcortex/Adult_Liver 2.33 0.0187;Adult_Heart/Adult_Platelets -1.91 0.0223;Adult_Heart/Adult_Spinalcord -2.68 0.0105;Adult_Kidney/Adult_Platelets -2.09 0.0384;Adult_Kidney/Adult_Spinalcord -2.86 0.0242;Adult_Liver/Adult_Platelets -1.97 0.0472;Adult_Liver/Adult_Spinalcord -2.73 0.0213;Fetal_Brain/Fe…	10	TBCB	Tubulin-folding cofactor B (Cytoskeleton-associated protein 1) (Cytoskeleton-associated protein CKAPI) (Tubulin-specific chaperone B)	ENSG00000105254	SLTIAEFK(31-38);LDQEDALLGSYPVDDGCR(67-84);LGEYEDVSR(95-103);YTISQEAYDQR(107-117);IHVIDHSGAR(85-94);AQQEAEAAQR(139-148);AQASSIPVGSR(154-164);YDEPLGK(197-203);YFECQAK(213-219);LGEYEDVSRVEK(95-106);ISSSLNTFR(15-23);HVIDHSGAR(86-94);AAGQSPR(169-175);GTVMYVGLTDFKPGYWIGVR(177-196);SQEAYDQR(110-117);RYFECQAK(212-219);YGAFVKPAVVTVGDFPEEDYGLDEI(220-244);YTISQEAYDQRQDTVR(107-122);LGEYEDVSRVEKYTISQEAYDQR(95…	SLTIAEFK(Q99426(31-38));LDQEDALLGSYPVDDGCR(Q99426(67-84));LGEYEDVSR(Q99426(95-103));YTISQEAYDQR(Q99426(107-117));IHVIDHSGAR(Q99426(85-94));AQQEAEAAQR(Q99426(139-148));AQASSIPVGSR(Q99426(154-164));YDEPLGK(Q99426(197-203));YFECQAK(Q99426(213-219));LGEYEDVSRVEK(Q99426(95-106));ISSSLNTFR(Q99426(15-23));HVIDHSGAR(Q99426(86-94));AAGQSPR(Q99426(169-175));GTVMYVGLTDFKPGYWIGVR(Q99426(177-196));SQEAYDQR(Q9…	NA	SLTIAEFK(unmodified);LDQEDALLGSYPVDDGCR(17|[4]carbamidomethyl[C]);LGEYEDVSR(unmodified);YTISQEAYDQR(unmodified);IHVIDHSGAR(unmodified);AQQEAEAAQR(unmodified);AQASSIPVGSR(unmodified);YDEPLGK(unmodified);YFECQAK(4|[4]carbamidomethyl[C]);LGEYEDVSRVEK(unmodified);ISSSLNTFR(13|semi_tryptic);HVIDHSGAR(1|semi_tryptic);AAGQSPR(unmodified);GTVMYVGLTDFKPGYWIGVR(4|[35]oxidation[M]);SQEAYDQR(3|semi_tryptic);…	Q99426;ENST00000589996_19_36115561_aTIS_111db1;ENST00000651435_19_36115561_aTIS_111db1;Q99426-2;ENST00000586868_19_36116080_aTIS_111db1;ENST00000629269_19_36116080_aTIS_111db1	TRUE	TRUE	81	NA	-12.608	-12.743	-14.3847	-12.7944	-12.291	-11.4382	-11.8998	-13.2842	-12.4441	-12.0852	-12.831	-11.842	-11.8041	-11.9746	-12.9188	-13.2483	-10.9715	-11.9708	-11.1922	-11.6418	-11.8104	-12.3528	-14.0248	-14.8991	-13.7285	-13.2487	-13.0716	-15.7892	-12.635	-14.2795	-13.0596	NA	-13.7786	-12.2228	NA
Q99536	Adult_Adrenalgland/Adult_Bcells 3.02 0.00234;Adult_Adrenalgland/Adult_CD4Tcells 3.75 0.000904;Adult_Adrenalgland/Adult_CD8Tcells 4.41 8.02e-07;Adult_Adrenalgland/Adult_Esophagus 2.3 0.0377;Adult_Adrenalgland/Adult_Frontalcortex 2.78 0.0037;Adult_Adrenalgland/Adult_Heart 4.6 8.25e-08;Adult_Adrenalgland/Adult_Liver 4.1 8.36e-06;Adult_Adrenalgland/Adult_NKcells 4.84 9.91e-08;Adult_Adrenalgland/Adult…	67	VAT1	Synaptic vesicle membrane protein VAT-1 homolog (EC 1.-.-.-)	ENSG00000108828	EVAEAATGEDASSPPPK(6-22);AEAATGEDASSPPPK(8-22);DYHTTDYVDEIK(239-250);TTDYVDEIK(242-250);TEAASDPQHPAASEGAAAAAASPPLLR(23-49);CLVLTGFGGYDK(50-61);LQSRPAAPPAPGPGQLTLR(64-82);PAAPPAPGPGQLTLR(68-82);ACGLNFADLMAR(85-96);LPPLPVTPGMEGAGVVIAVGEGVSDRK(103-129);TVENVTVFGTASASK(211-225);GVDIVMDPLGGSDTAK(256-271);GYNLLKPMGK(272-281);VVTYGMANLLTGPK(282-295);TWWNQFSVTALQLLQANR(304-321);AVCGFHLGYLDGEVELVSGVVAR(322…	EVAEAATGEDASSPPPK(Q99536(6-22));AEAATGEDASSPPPK(Q99536(8-22));DYHTTDYVDEIK(Q99536(239-250));TTDYVDEIK(Q99536(242-250));TEAASDPQHPAASEGAAAAAASPPLLR(Q99536(23-49));CLVLTGFGGYDK(Q99536(50-61));LQSRPAAPPAPGPGQLTLR(Q99536(64-82));PAAPPAPGPGQLTLR(Q99536(68-82));ACGLNFADLMAR(Q99536(85-96));LPPLPVTPGMEGAGVVIAVGEGVSDRK(Q99536(103-129));TVENVTVFGTASASK(Q99536(211-225));GVDIVMDPLGGSDTAK(Q99536(256-271));GYN…	NA	EVAEAATGEDASSPPPK(unmodified);AEAATGEDASSPPPK(2|semi_tryptic);DYHTTDYVDEIK(8|semi_tryptic);TTDYVDEIK(11|semi_tryptic);TEAASDPQHPAASEGAAAAAASPPLLR(unmodified);CLVLTGFGGYDK(1|[4]carbamidomethyl[C]);LQSRPAAPPAPGPGQLTLR(unmodified);PAAPPAPGPGQLTLR(unmodified);ACGLNFADLMAR(2|[4]carbamidomethyl[C]);LPPLPVTPGMEGAGVVIAVGEGVSDRK(10|[35]oxidation[M]);TVENVTVFGTASASK(unmodified);GVDIVMDPLGGSDTAK(6|[35]oxida…	Q99536;Q99536-3;ENST00000355653_17_43022367_5UTR_100db1;Q99536-2	TRUE	TRUE	82	-7.97741	-8.70067	-9.40999	-11.3719	-11.3889	-12.3937	-12.193	-12.7029	-14.5568	-11.9427	-12.8317	-13.1036	-10.3072	-11.1547	-10.9618	-11.8695	-10.1546	-11.7794	-11.1845	-11.4536	-10.877	-11.4606	-12.4555	-14.7125	-11.4574	-13.0942	-14.7437	-11.3442	-10.6695	-10.6853	-12.9672	-11.4477	-13.2933	-13.4663	-10.1556	-8.86122
Q99569	Adult_Adrenalgland/Adult_Frontalcortex -3.75 0.0317;Adult_Colon/Adult_Frontalcortex -3.34 0.0169;Adult_Frontalcortex/Adult_Heart 3.36 0.0475;Adult_Frontalcortex/Adult_Ovary 2.83 0.0469;Adult_Frontalcortex/Adult_Platelets 3.54 0.0345;Adult_Frontalcortex/Adult_Urinarybladder 3.8 0.0307	6	PKP4	Plakophilin-4 (p0071)	ENSG00000144283	LTLTDAQTR(316-324);TLTDAQTR(317-324);STDVPNTGVSKPR(92-104);AEGQTLVQPSVANR(194-207);VASPSQGQVGSSSPK(325-339);AAAQVLNTLWQYR(983-995);LQHQQLYYSQDDSNRK(1109-1124);LGAESPSIASTSSTEK(71-86);VSDAVQPNNYLIR(105-117);TSLGSGFGSPSVTDPR(239-254);SGMTAVPQHLGPSLQR(341-356);TVHDMEQFGQQQYDIYER(357-374);SSYASQHSQLGQDLR(388-402);SAVSPDLHITPIYEGR(403-418);NNYALNTTATYAEPYRPIQYR(468-488);LQHAVPADDGTTR(497-509);FQTSLVLR…	LTLTDAQTR(Q99569(316-324));TLTDAQTR(Q99569(317-324));STDVPNTGVSKPR(Q99569(92-104));AEGQTLVQPSVANR(Q99569(194-207));VASPSQGQVGSSSPK(Q99569(325-339));AAAQVLNTLWQYR(Q99569(983-995));LQHQQLYYSQDDSNRK(Q99569(1109-1124));LGAESPSIASTSSTEK(Q99569(71-86));VSDAVQPNNYLIR(Q99569(105-117));TSLGSGFGSPSVTDPR(Q99569(239-254));SGMTAVPQHLGPSLQR(Q99569(341-356));TVHDMEQFGQQQYDIYER(Q99569(357-374));SSYASQHSQLGQDLR(Q…	NA	LTLTDAQTR(4|semi_tryptic);TLTDAQTR(5|semi_tryptic);STDVPNTGVSKPR(unmodified);AEGQTLVQPSVANR(unmodified);VASPSQGQVGSSSPK(unmodified);AAAQVLNTLWQYR(unmodified);LQHQQLYYSQDDSNRK(unmodified);LGAESPSIASTSSTEK(unmodified);VSDAVQPNNYLIR(unmodified);TSLGSGFGSPSVTDPR(unmodified);SGMTAVPQHLGPSLQR(unmodified);TVHDMEQFGQQQYDIYER(unmodified);SSYASQHSQLGQDLR(unmodified);SAVSPDLHITPIYEGR(unmodified);NNYALNTTATY…	Q99569;Q99569-2;ENST00000628904_2_158533185_aTIS_111db1;ENST00000426248_2_158533185_aTIS_111db1;ENST00000452162_2_158533185_aTIS_111db1;ENST00000629219_2_158533185_aTIS_101db1;Q9UQB3;Q9UQB3-2;ENST00000511377_5_11564957_aTIS_010db2	TRUE	TRUE	37	NA	NA	-18.7319	NA	NA	NA	NA	NA	NA	NA	NA	NA	-18.3003	-18.3404	NA	NA	NA	-15.3188	-14.1561	-15.4806	-16.1782	-17.3468	NA	NA	NA	NA	-18.3445	-15.945	NA	-18.0934	NA	-16.4635	NA	NA	NA	NA
Q99832	Adult_Heart/Adult_Platelets -1.94 0.0392;Adult_Heart/Adult_Retina -2.22 0.0225;Adult_Lung/Adult_Platelets -2.34 0.047;Adult_Lung/Adult_Retina -2.62 0.0251	4	CCT7	T-complex protein 1 subunit eta (TCP-1-eta) (CCT-eta) (HIV-1 Nef-interacting protein) [Cleaved into: T-complex protein 1 subunit eta, N-terminally processed]	ENSG00000135624	GGAEQFMEETER(376-387);GAEQFMEETER(377-387);ATISNDGATILK(56-67);LLDVVHPAAK(68-77);VQGGALEDSQLVAGVAFK(200-217);IALLNVELELK(237-247);VHTVEDYQAIVDAEWNILYDK(257-277);LPIGDVATQYFADR(293-306);CQVFEETQIGGER(345-357);TCTFILR(369-375);QQLLIGAYAK(431-440);ALEIIPR(441-447);QLCDNAGFDATNILNK(448-463);INALTAASEAACLIVSVDETIK(500-521);LDVVHPAAK(69-77);DVVHPAAK(70-77);TLVDIAK(78-84);SQDAEVGDGTTSVTLLAAEFLK(85-106);…	GGAEQFMEETER(Q99832(376-387));GAEQFMEETER(Q99832(377-387));ATISNDGATILK(Q99832(56-67));LLDVVHPAAK(Q99832(68-77));VQGGALEDSQLVAGVAFK(Q99832(200-217));IALLNVELELK(Q99832(237-247));VHTVEDYQAIVDAEWNILYDK(Q99832(257-277));LPIGDVATQYFADR(Q99832(293-306));CQVFEETQIGGER(Q99832(345-357));TCTFILR(Q99832(369-375));QQLLIGAYAK(Q99832(431-440));ALEIIPR(Q99832(441-447));QLCDNAGFDATNILNK(Q99832(448-463));INALTAA…	NA	GGAEQFMEETER(unmodified);GAEQFMEETER(0|[1]Acetyl|1|semi_tryptic|7|[35]oxidation[M]);ATISNDGATILK(unmodified);LLDVVHPAAK(unmodified);VQGGALEDSQLVAGVAFK(unmodified);IALLNVELELK(unmodified);VHTVEDYQAIVDAEWNILYDK(unmodified);LPIGDVATQYFADR(unmodified);CQVFEETQIGGER(1|[4]carbamidomethyl[C]);TCTFILR(2|[4]carbamidomethyl[C]);QQLLIGAYAK(unmodified);ALEIIPR(unmodified);QLCDNAGFDATNILNK(3|[4]carbamidomethy…	Q99832;Q99832-2;Q99832-4;Q99832-3;ENST00000406551_6_149880914_ntr_100db1;ENST00000406551_6_149880902_ntr_100db1;ENST00000406551_6_149879986_ntr_100db1;ENST00000406551_6_149879962_ntr_100db1;ENST00000479109_5_92890066_ntr_100db1;ENST00000409924_2_73234379_aTIS_111db1	TRUE	TRUE	83	-10.3938	-12.1771	-11.3121	-12.0793	-10.3959	-10.1413	-11.0517	-11.3967	-11.4383	-10.8844	-10.4319	-13.57	-11.5221	-11.5056	-11.3213	-11.6579	-12.595	-11.069	-10.949	-11.6738	-11.7959	-11.9645	-12.1849	-13.1789	-12.6608	-13.5606	-12.0402	-11.3512	-12.551	-11.3741	-11.7332	-11.4547	-16.3447	-11.2323	-11.7919	-15.4976
Q99962	Adult_Frontalcortex/Adult_Ovary 5.4 0.00155;Adult_Frontalcortex/Adult_Pancreas 4.18 0.0134;Adult_Frontalcortex/Adult_Testis 5.01 0.00354;Adult_Frontalcortex/Adult_Urinarybladder 6.65 7.48e-05;Adult_Ovary/Adult_Retina -4.11 0.0337;Adult_Ovary/Adult_Spinalcord -4.79 0.0207;Adult_Retina/Adult_Urinarybladder 5.36 0.00151;Adult_Spinalcord/Adult_Testis 4.4 0.0363;Adult_Spinalcord/Adult_Urinarybladder 6…	9	SH3GL2	Endophilin-A1 (EEN-B1) (Endophilin-1) (SH3 domain protein 2A) (SH3 domain-containing GRB2-like protein 2)	ENSG00000107295	SVAGLKK(2-8);VGGAEGTKLDDDFKEMER(21-38);LDDDFKEMER(29-38);KVDVTSR(39-45);AVMEIMTK(46-53);TIEYLQPNPASR(54-65);LSMINTMSK(68-76);GQEKGPGYPQAEALLAEAMLK(79-99);GPGYPQAEALLAEAMLK(83-99);ELGDDCNFGPALGEVGEAMR(103-122);DSLDIEVK(129-136);RLDFDYK(165-171);RLDFDYKK(165-172);RQGKIPDEELR(174-184);QGKIPDEELR(175-184);IPDEELR(178-184);QAVQILQQVTVR(228-239);REYQPKPR(253-260);EYQPKPR(254-260);ALYDFEPENEGELGFK(297-3…	SVAGLKK(Q99961(2-8);Q99962(2-8);Q99963(2-8));VGGAEGTKLDDDFKEMER(Q99962(21-38));LDDDFKEMER(Q99962(29-38));KVDVTSR(Q99962(39-45));AVMEIMTK(Q99962(46-53));TIEYLQPNPASR(Q99961(54-65);Q99962(54-65));LSMINTMSK(Q99962(68-76));GQEKGPGYPQAEALLAEAMLK(Q99962(79-99));GPGYPQAEALLAEAMLK(Q99962(83-99));ELGDDCNFGPALGEVGEAMR(Q99962(103-122));DSLDIEVK(Q99961(129-136);Q99962(129-136));RLDFDYK(Q99961(165-171);Q99962…	NA	SVAGLKK(0|[1]Acetyl);VGGAEGTKLDDDFKEMER(16|[35]oxidation[M]);LDDDFKEMER(8|[35]oxidation[M]);KVDVTSR(unmodified);AVMEIMTK(3|[35]oxidation[M]|6|[35]oxidation[M]);TIEYLQPNPASR(unmodified);LSMINTMSK(7|[35]oxidation[M]);GQEKGPGYPQAEALLAEAMLK(19|[35]oxidation[M]);GPGYPQAEALLAEAMLK(15|[35]oxidation[M]);ELGDDCNFGPALGEVGEAMR(19|[35]oxidation[M]|6|[4]carbamidomethyl[C]);DSLDIEVK(unmodified);RLDFDYK(unmodif…	Q99962;Q99961;Q99963;Q99961-3;Q99961-2;Q99963-4;ENST00000563901_15_83447534_aTIS_101db1	TRUE	TRUE	14	NA	NA	NA	NA	NA	NA	NA	NA	NA	NA	NA	NA	NA	NA	NA	NA	NA	-9.32386	-11.8968	-9.88799	NA	NA	NA	NA	NA	NA	NA	NA	NA	NA	NA	NA	NA	NA	NA	NA
Q9BT78	Adult_Liver/Adult_Retina -2.03 0.0483;Adult_NKcells/Adult_Retina -2.27 0.0248	2	COPS4	COP9 signalosome complex subunit 4 (SGN4) (Signalosome subunit 4) (JAB1-containing signalosome subunit 4)	ENSG00000138663	AIQLSGAEQLEALK(33-46);QLLTDFCTHLPNLPDSTAK(64-82);EIYHFTLEK(83-91);VISFEEQVASIR(96-107);TIVHESERLEALK(215-227);AVIEHNLLSASK(303-314);QHLASIYEK(108-116);QHLASIYEKEEDWR(108-121);NAAQVLVGIPLETGQK(122-137);QYNVDYK(138-144);LYLEDDDPVQAEAYINR(154-170);KFIEAAQR(200-207);FIEAAQR(201-207);YNELSYK(208-214);TIVHESER(215-222);HALHCTILASAGQQR(228-242);MLATLFK(245-251);MLATLFKDER(245-254);CQQLAAYGILEK(255-266);…	AIQLSGAEQLEALK(Q9BT78(33-46));QLLTDFCTHLPNLPDSTAK(Q9BT78(64-82));EIYHFTLEK(Q9BT78(83-91));VISFEEQVASIR(Q9BT78(96-107));TIVHESERLEALK(Q9BT78(215-227));AVIEHNLLSASK(Q9BT78(303-314));QHLASIYEK(Q9BT78(108-116));QHLASIYEKEEDWR(Q9BT78(108-121));NAAQVLVGIPLETGQK(Q9BT78(122-137));QYNVDYK(Q9BT78(138-144));LYLEDDDPVQAEAYINR(Q9BT78(154-170));KFIEAAQR(Q9BT78(200-207));FIEAAQR(Q9BT78(201-207));YNELSYK(Q9BT78(…	NA	AIQLSGAEQLEALK(unmodified);QLLTDFCTHLPNLPDSTAK(7|[4]carbamidomethyl[C]);EIYHFTLEK(unmodified);VISFEEQVASIR(unmodified);TIVHESERLEALK(unmodified);AVIEHNLLSASK(unmodified);QHLASIYEK(unmodified);QHLASIYEKEEDWR(unmodified);NAAQVLVGIPLETGQK(unmodified);QYNVDYK(unmodified);LYLEDDDPVQAEAYINR(unmodified);KFIEAAQR(unmodified);FIEAAQR(unmodified);YNELSYK(unmodified);TIVHESER(unmodified);HALHCTILASAGQQR(5|[…	Q9BT78;Q9BT78-2;ENST00000503682_4_83035225_aTIS_111db1;ENST00000511653_4_83035225_aTIS_111db1;ENST00000507376_4_83035225_aTIS_111db1	TRUE	TRUE	76	NA	-13.3426	-12.3201	-13.5343	-11.8813	-12.3818	-12.2399	-13.0129	-12.7964	-12.1501	-12.8787	-13.1506	-12.0461	-13.7866	-11.9018	-12.9165	-14.3979	-12.5426	-12.3728	-12.2263	-13.1649	NA	-11.7655	-13.4375	-13.4637	-14.4631	-13.6208	-12.8062	-13.9389	-11.8957	-13.0141	-12.6873	NA	-15.5132	-13.3725	NA
Q9BTE1	Fetal_Brain/Fetal_Liver 3.09 0.0368	1	DCTN5	Dynactin subunit 5 (Dynactin subunit p25)	ENSG00000166847	SEYIETASGNK(11-21);QSVLCGSQNIVLNGK(25-39);TIVMNDCIIR(40-49);SVIRPPFK(67-74);MELGELLYNK(1-10);SEYIETASGNKVSR(11-24);FLPLTQV(176-182);MELGELLYNKSEYIETASGNKVSR(1-24);GDLANVR(50-56);QSVLCGSQNIVLNGKTIVMNDCIIR(25-49);SVIRPPFKK(67-75)	SEYIETASGNK(Q9BTE1(11-21));QSVLCGSQNIVLNGK(Q9BTE1(25-39));TIVMNDCIIR(Q9BTE1(40-49));SVIRPPFK(Q9BTE1(67-74));MELGELLYNK(Q9BTE1(1-10));SEYIETASGNKVSR(Q9BTE1(11-24));FLPLTQV(Q9BTE1(176-182));MELGELLYNKSEYIETASGNKVSR(Q9BTE1(1-24));GDLANVR(Q9BTE1(50-56));QSVLCGSQNIVLNGKTIVMNDCIIR(Q9BTE1(25-49));SVIRPPFKK(Q9BTE1(67-75))	NA	SEYIETASGNK(unmodified);QSVLCGSQNIVLNGK(5|[4]carbamidomethyl[C]);TIVMNDCIIR(4|[35]oxidation[M]|7|[4]carbamidomethyl[C]);SVIRPPFK(unmodified);MELGELLYNK(0|[1]Acetyl|1|[35]oxidation[M]);TIVMNDCIIR(7|[4]carbamidomethyl[C]);SEYIETASGNKVSR(unmodified);FLPLTQV(unmodified);MELGELLYNKSEYIETASGNKVSR(0|[1]Acetyl|1|[35]oxidation[M]);GDLANVR(unmodified);QSVLCGSQNIVLNGKTIVMNDCIIR(0|[1]Acetyl|19|[35]oxidation[…	Q9BTE1;Q9BTE1-2;Q9BTE1-3;ENST00000568589_16_23641543_aTIS_111db1;ENST00000566053_16_23641543_aTIS_111db1	TRUE	TRUE	49	NA	NA	-14.0205	NA	NA	NA	-13.8897	NA	NA	NA	-14.3061	NA	-14.004	NA	NA	NA	NA	-14.1924	-13.4953	-14.7692	-14.4668	-14.0504	NA	NA	NA	NA	NA	-13.2336	NA	-13.382	-13.8566	NA	NA	NA	NA	NA
Q9BW30	Adult_Adrenalgland/Adult_Frontalcortex -3.45 0.0477;Adult_Colon/Adult_Monocytes 4.16 0.0459;Adult_Esophagus/Adult_Liver 4.42 0.0161;Adult_Esophagus/Adult_Monocytes 4.58 0.0177;Adult_Frontalcortex/Adult_Gallbladder 3.69 0.00507;Adult_Frontalcortex/Adult_Liver 4.77 0.00354;Adult_Frontalcortex/Adult_Monocytes 4.92 0.00293;Adult_Frontalcortex/Adult_Ovary 3.16 0.0239;Adult_Frontalcortex/Adult_Urinaryb…	18	TPPP3	Tubulin polymerization-promoting protein family member 3 (TPPP/p20)	ENSG00000159713	SVTGTDVDIVFSK(49-61);VINYEEFKK(69-77);SKEEAFDAICQLVAGK(91-106);QDILDDSGYVSAYK(152-165);AASTDMAGLEESFR(2-15);FAIHGDPK(17-24);ALEELATK(78-85);ALEELATKR(78-86);SKEEAFDAICQLVAGKEPANVGVTK(91-115);EPANVGVTK(107-115);TGGAVDR(118-124);AASTDMAGLEESFRK(2-16);EEAFDAICQLVAGK(93-106);DAICQLVAGK(97-106);ASGQEMNGK(25-33);SVTGTDVDIVFSKVK(49-63);VINYEEFK(69-76);KALEELATK(77-85);KALEELATKR(77-86);TGGAVDRLTDTSR(118…	SVTGTDVDIVFSK(Q9BW30(49-61));VINYEEFKK(Q9BW30(69-77));SKEEAFDAICQLVAGK(Q9BW30(91-106));QDILDDSGYVSAYK(Q9BW30(152-165));AASTDMAGLEESFR(Q9BW30(2-15));FAIHGDPK(Q9BW30(17-24));ALEELATK(Q9BW30(78-85));ALEELATKR(Q9BW30(78-86));SKEEAFDAICQLVAGKEPANVGVTK(Q9BW30(91-115));EPANVGVTK(Q9BW30(107-115));TGGAVDR(Q9BW30(118-124));AASTDMAGLEESFRK(Q9BW30(2-16));EEAFDAICQLVAGK(Q9BW30(93-106));DAICQLVAGK(Q9BW30(97-10…	NA	SVTGTDVDIVFSK(unmodified);VINYEEFKK(unmodified);SKEEAFDAICQLVAGK(10|[4]carbamidomethyl[C]);QDILDDSGYVSAYK(unmodified);AASTDMAGLEESFR(0|[1]Acetyl|1|semi_tryptic);FAIHGDPK(unmodified);ALEELATK(unmodified);ALEELATKR(unmodified);SKEEAFDAICQLVAGKEPANVGVTK(10|[4]carbamidomethyl[C]);EPANVGVTK(unmodified);TGGAVDR(unmodified);AASTDMAGLEESFRK(0|[1]Acetyl|6|[35]oxidation[M]);EEAFDAICQLVAGK(8|[4]carbamidomet…	Q9BW30;P59282	TRUE	TRUE	48	NA	NA	-13.9721	NA	NA	NA	NA	NA	NA	NA	NA	NA	-11.0812	-11.4932	-10.6959	-11.0325	NA	-9.97412	-10.7308	-10.8629	-12.8335	-15.587	NA	NA	NA	NA	NA	-12.6003	NA	-12.3337	NA	-15.2888	NA	NA	-12.7515	NA
Q9H0B6	Adult_CD8Tcells/Adult_Frontalcortex -3.03 0.0272;Adult_Colon/Adult_Frontalcortex -4.09 0.0291;Adult_Frontalcortex/Adult_NKcells 4.92 0.00511;Adult_Frontalcortex/Adult_Prostate 3 0.0486;Adult_Frontalcortex/Adult_Rectum 4.3 0.0201;Adult_NKcells/Adult_Retina -3.93 0.0422;Adult_NKcells/Adult_Testis -5.04 0.0469;Fetal_Brain/Fetal_Heart 4.19 0.0135	8	KLC2	Kinesin light chain 2 (KLC 2)	ENSG00000174996	LSQDEIVLGTK(12-22);ALLAPLVAPEAGEAEPGSQER(37-57);LVQENQWLR(102-110);SEQAVAQLEEEKQHLLFMSQIR(123-144);TLHNLVIQYASQGR(200-213);QALEDLEK(223-230);EAAHLLNDALAIR(258-270);DHPAVAATLNNLAVLYGK(277-294);QLSNLALLCQNQGK(326-339);AEEVEYYYRRALEIYATR(340-357);LGPDDPNVAK(358-367);YQDAETLYK(382-390);VDSPTVNTTLR(443-453);LEAAHTLEDCASR(465-477);LQGGTPQEPPNPR(564-576);ASSLNFLNK(580-588);SVEEPTQPGGTGLSDSR(589-605);TLS…	LSQDEIVLGTK(Q9H0B6(12-22));ALLAPLVAPEAGEAEPGSQER(Q9H0B6(37-57));LVQENQWLR(Q9H0B6(102-110));SEQAVAQLEEEKQHLLFMSQIR(Q9H0B6(123-144));TLHNLVIQYASQGR(Q07866(215-228);Q9H0B6(200-213));QALEDLEK(Q07866(238-245);Q9H0B6(223-230));EAAHLLNDALAIR(Q9H0B6(258-270));DHPAVAATLNNLAVLYGK(Q07866(292-309);Q9H0B6(277-294);Q9NSK0(290-307));QLSNLALLCQNQGK(Q9H0B6(326-339));AEEVEYYYRRALEIYATR(Q9H0B6(340-357));LGPDDPNVAK(…	NA	LSQDEIVLGTK(unmodified);ALLAPLVAPEAGEAEPGSQER(unmodified);LVQENQWLR(unmodified);SEQAVAQLEEEKQHLLFMSQIR(unmodified);TLHNLVIQYASQGR(unmodified);QALEDLEK(unmodified);EAAHLLNDALAIR(unmodified);DHPAVAATLNNLAVLYGK(unmodified);QLSNLALLCQNQGK(9|[4]carbamidomethyl[C]);AEEVEYYYRRALEIYATR(unmodified);LGPDDPNVAK(unmodified);YQDAETLYK(unmodified);VDSPTVNTTLR(unmodified);LEAAHTLEDCASR(10|[4]carbamidomethyl[C])…	Q9H0B6;Q9H0B6-2;ENST00000394078_11_66258595_aTIS_111db1;Q07866;Q07866-6;Q07866-10;Q07866-2;Q07866-3;Q07866-4;Q07866-5;Q07866-7;Q07866-8;Q07866-9;ENST00000554280_14_103654565_aTIS_111db1;ENST00000555836_14_103654565_aTIS_111db1;ENST00000445352_14_103654565_aTIS_111db1;ENST00000557575_14_103654565_aTIS_111db1;ENST00000472726_14_103562963_aTIS_111db1;ENST00000380038_14_103654565_aTIS_111db1;ENST0000…	TRUE	TRUE	35	NA	NA	-13.4715	NA	-16.4663	NA	-14.9258	-14.9503	NA	-16.116	-16.4941	NA	-17.3619	NA	NA	NA	NA	-14.9654	-12.5211	-12.3328	-16.2398	NA	NA	NA	NA	NA	NA	NA	NA	NA	NA	NA	NA	NA	NA	NA
Q9H115	Adult_Adrenalgland/Adult_CD8Tcells 4.11 0.0131;Adult_Adrenalgland/Adult_Frontalcortex -3.99 0.000573;Adult_Adrenalgland/Adult_Platelets 3.25 0.0408;Adult_CD8Tcells/Adult_Frontalcortex -8.1 1.39e-06;Adult_CD8Tcells/Adult_Retina -6.51 7.43e-05;Adult_CD8Tcells/Adult_Spinalcord -6.5 0.000131;Adult_Colon/Adult_Frontalcortex -4.59 0.000282;Adult_Colon/Adult_Retina -3 0.0295;Adult_Frontalcortex/Adult_Ov…	30	NAPB	Beta-soluble NSF attachment protein (SNAP-beta) (N-ethylmaleimide-sensitive factor attachment protein beta)	ENSG00000125814	EFDSISR(265-271);SIQGDGEGDGDLK(286-298);VAAYAAQLEQYQK(168-180);LLEAHEEQNSEAYTEAVK(247-264);IEEACEMYTR(38-47);HDSATSFVDAGNAYK(79-93);AALCHFIVDELNAK(209-222);YEEMFPAFTDSR(228-239);NWSAAGNAFCQAAK(57-70);AIEIYEQVGANTMDNPLLK(181-199);LHMQLQSK(71-78);MDNAGKER(1-8);EAVQLMAEAEK(9-19);EAVQLMAEAEKR(9-20);ASHSFLR(23-29);GLFGGNTR(30-37);LFGGNTR(31-37);SAAGNAFCQAAK(59-70);HMQLQSK(72-78);HDSATSFVDAGNAYKK(79-94…	EFDSISR(Q9H115(265-271));SIQGDGEGDGDLK(Q9H115(286-298));VAAYAAQLEQYQK(Q9H115(168-180));LLEAHEEQNSEAYTEAVK(Q9H115(247-264));IEEACEMYTR(Q9H115(38-47));HDSATSFVDAGNAYK(Q9H115(79-93));AALCHFIVDELNAK(Q9H115(209-222));YEEMFPAFTDSR(Q9H115(228-239));NWSAAGNAFCQAAK(Q9H115(57-70));AIEIYEQVGANTMDNPLLK(Q9H115(181-199));LHMQLQSK(Q9H115(71-78));MDNAGKER(Q9H115(1-8));EAVQLMAEAEK(Q9H115(9-19));EAVQLMAEAEKR(Q9H11…	NA	EFDSISR(unmodified);SIQGDGEGDGDLK(unmodified);VAAYAAQLEQYQK(unmodified);LLEAHEEQNSEAYTEAVK(unmodified);IEEACEMYTR(7|[35]oxidation[M]|5|[4]carbamidomethyl[C]);HDSATSFVDAGNAYK(unmodified);AALCHFIVDELNAK(4|[4]carbamidomethyl[C]);YEEMFPAFTDSR(unmodified);NWSAAGNAFCQAAK(10|[4]carbamidomethyl[C]);AIEIYEQVGANTMDNPLLK(unmodified);IEEACEMYTR(5|[4]carbamidomethyl[C]);LHMQLQSK(unmodified);MDNAGKER(0|[1]Acet…	Q9H115;Q9H115-3;Q9H115-2;ENST00000617876_20_23421402_aTIS_111db1;P54920;ENST00000595227_19_47514940_aTIS_111db1;ENST00000263354_19_47514961_5UTR_011db2;ENST00000595227_19_47514961_5UTR_011db2	TRUE	TRUE	28	-11.4026	-14.4814	-13.9245	NA	NA	NA	NA	NA	NA	-17.3763	NA	NA	-13.7154	-14.0185	NA	NA	NA	-8.75403	-9.88479	-9.20449	NA	NA	NA	NA	NA	NA	NA	NA	NA	NA	NA	NA	NA	NA	NA	NA
Q9H3H3	Adult_Heart/Adult_Testis -2.31 0.0492	1	C11orf68	UPF0696 protein C11orf68 (Basophilic leukemia-expressed protein Bles03) (Protein p5326)	ENSG00000175573	MEPGEELEEEGSPGGR(42-57);PITPGTLR(150-157);QVICVYTDDFTDR(211-223);LGVLEADSAIR(224-234);FQLGGSAR(271-278);TTPATELDAWLAK(85-97);YPPSQVTR(98-105);LDHAWAGIAR(180-189);AVVEGQLQVAK(190-200);CLLTYKPDVYTYLGIYR(240-256);WHLCPTLYESR(260-270);WLMHLAPGFK(170-179);RMEPGEELEEEGSPGGR(41-57);QLAITHHVLSGK(158-169);AAAAAAAVAGVGRGGGGAEPR(2-22);ADMDPWLVFDAR(73-84);QVICVYTDDFTDRLGVLEADSAIR(211-234)	MEPGEELEEEGSPGGR(Q9H3H3(42-57));PITPGTLR(Q9H3H3(150-157));QVICVYTDDFTDR(Q9H3H3(211-223));LGVLEADSAIR(Q9H3H3(224-234));FQLGGSAR(Q9H3H3(271-278));TTPATELDAWLAK(Q9H3H3(85-97));YPPSQVTR(Q9H3H3(98-105));LDHAWAGIAR(Q9H3H3(180-189));AVVEGQLQVAK(Q9H3H3(190-200));CLLTYKPDVYTYLGIYR(Q9H3H3(240-256));WHLCPTLYESR(Q9H3H3(260-270));WLMHLAPGFK(Q9H3H3(170-179));RMEPGEELEEEGSPGGR(Q9H3H3(41-57));QLAITHHVLSGK(Q9H3H3…	NA	MEPGEELEEEGSPGGR(unmodified);PITPGTLR(unmodified);QVICVYTDDFTDR(4|[4]carbamidomethyl[C]);LGVLEADSAIR(unmodified);FQLGGSAR(unmodified);TTPATELDAWLAK(unmodified);YPPSQVTR(unmodified);LDHAWAGIAR(unmodified);AVVEGQLQVAK(unmodified);CLLTYKPDVYTYLGIYR(1|[4]carbamidomethyl[C]);WHLCPTLYESR(4|[4]carbamidomethyl[C]);WLMHLAPGFK(unmodified);RMEPGEELEEEGSPGGR(unmodified);QLAITHHVLSGK(unmodified);AAAAAAAVAGVGR…	Q9H3H3;Q9H3H3-1;Q9H3H3-3	TRUE	TRUE	65	-12.3733	NA	-14.7025	NA	-13.153	-14.5501	-13.5718	-13.5374	NA	-13.2595	-13.0812	-14.675	-12.9491	-12.7261	-12.6487	-13.7629	NA	-14.8744	-12.2298	-13.2813	-14.5639	-15.3174	-13.6119	NA	-16.1582	NA	-15.3152	-13.9156	NA	-16.0641	NA	-14.6972	NA	NA	-13.4819	NA
Q9H425	Adult_Frontalcortex/Adult_Liver 3.88 0.0455;Adult_Liver/Adult_Platelets -4.27 0.0159;Adult_Ovary/Adult_Platelets -4.33 0.019	3	C1orf198	Uncharacterized protein C1orf198	ENSG00000119280	DPGDSEELTR(84-93);QDDGEDTLFSEPK(294-306);LPPAQQDEIIDR(61-72);ASMAAAIAASR(2-12);SAVMSGNRPLDDRER(13-27);KIMQDKEK(42-49);APAPRDPGDSEELTR(79-93);APAPRDPGDSEELTRFPGLR(79-98);FGDEDLTWQDEHSAPFSWETK(108-128);VERPSTLR(242-249);QEQRPLPNVSTER(250-262);YGPEWAR(54-60);DPGDSEELTRFPGLR(84-98);SSSLDALGPTR(173-183);SSSLDALGPTRK(173-184);SRGEGPEAEFQSLTPSQIK(198-216);LPSPDVRQDDGEDTLFSEPK(287-306);FAQVSSSNVVLK(307-3…	DPGDSEELTR(Q9H425(84-93));QDDGEDTLFSEPK(Q9H425(294-306));LPPAQQDEIIDR(Q9H425(61-72));ASMAAAIAASR(Q9H425(2-12));SAVMSGNRPLDDRER(Q9H425(13-27));KIMQDKEK(Q9H425(42-49));APAPRDPGDSEELTR(Q9H425(79-93));APAPRDPGDSEELTRFPGLR(Q9H425(79-98));FGDEDLTWQDEHSAPFSWETK(Q9H425(108-128));VERPSTLR(Q9H425(242-249));QEQRPLPNVSTER(Q9H425(250-262));YGPEWAR(Q9H425(54-60));DPGDSEELTRFPGLR(Q9H425(84-98));SSSLDALGPTR(Q9H4…	NA	DPGDSEELTR(unmodified);QDDGEDTLFSEPK(unmodified);LPPAQQDEIIDR(unmodified);ASMAAAIAASR(0|[1]Acetyl|3|[35]oxidation[M]);SAVMSGNRPLDDRER(4|[35]oxidation[M]);KIMQDKEK(3|[35]oxidation[M]);APAPRDPGDSEELTR(unmodified);APAPRDPGDSEELTRFPGLR(unmodified);FGDEDLTWQDEHSAPFSWETK(unmodified);VERPSTLR(unmodified);QEQRPLPNVSTER(unmodified);ASMAAAIAASR(0|[1]Acetyl|1|semi_tryptic);YGPEWAR(unmodified);DPGDSEELTRFPGL…	Q9H425;Q9H425-3;Q9H425-2;ENST00000427697_1_230843629_aTIS_111db1	TRUE	TRUE	33	-13.1216	NA	NA	NA	NA	NA	NA	NA	NA	NA	NA	NA	-16.4343	NA	NA	NA	NA	-12.5783	NA	-14.0296	-12.2247	-14.1588	NA	NA	NA	NA	NA	NA	NA	NA	NA	-17.1825	NA	NA	-13.6452	NA
Q9NPH2	Adult_Adrenalgland/Adult_Ovary -4.11 0.0332;Adult_Bcells/Adult_Ovary -4.69 0.00146;Adult_Bcells/Adult_Testis -4.27 0.00439;Adult_CD4Tcells/Adult_Ovary -3.72 0.0277;Adult_CD8Tcells/Adult_Ovary -2.97 0.0296;Adult_Colon/Adult_Ovary -4.44 0.0112;Adult_Colon/Adult_Testis -4.01 0.0382;Adult_Esophagus/Adult_Ovary -4.27 0.00172;Adult_Esophagus/Adult_Testis -3.85 0.00974;Adult_Frontalcortex/Adult_Ovary -4…	26	ISYNA1	Inositol-3-phosphate synthase 1 (IPS 1) (EC 5.5.1.4) (Myo-inositol 1-phosphate synthase) (MI-1-P synthase) (MIP synthase) (hIPS) (Myo-inositol 1-phosphate synthase A1) (hINO1)	ENSG00000105655	APLVPPGSPVVNALFR(466-481);VLDWGLQEQLWPHMEALRPR(156-175);VIVLWTANTER(223-233);TMSIVSYNHLGNNDGENLSAPLQFR(326-350);SNVVDDMVQSNPVLYTPGEEPDHCVVIK(357-384);VGPVAATYPMLNK(518-530);YVPYVGDSK(385-393);VHPTSTR(41-47);VFVGGDDFK(297-305);SVLVDFLIGSGLK(313-325);LIGSGLK(319-325);LVPPGSPVVNALFR(468-481);SCIENILR(484-491);MERPGPSLK(508-516);AQQLEQIR(201-208);PSVYIPEFIAANQSAR(176-191);ADNLIPGSR(192-200);FCEVIPGLN…	APLVPPGSPVVNALFR(Q9NPH2(466-481));VLDWGLQEQLWPHMEALRPR(Q9NPH2(156-175));VIVLWTANTER(Q9NPH2(223-233));TMSIVSYNHLGNNDGENLSAPLQFR(Q9NPH2(326-350));SNVVDDMVQSNPVLYTPGEEPDHCVVIK(Q9NPH2(357-384));VGPVAATYPMLNK(Q9NPH2(518-530));YVPYVGDSK(Q9NPH2(385-393));VHPTSTR(Q9NPH2(41-47));VFVGGDDFK(Q9NPH2(297-305));SVLVDFLIGSGLK(Q9NPH2(313-325));LIGSGLK(Q9NPH2(319-325));LVPPGSPVVNALFR(Q9NPH2(468-481));SCIENILR(Q9NP…	NA	APLVPPGSPVVNALFR(unmodified);VLDWGLQEQLWPHMEALRPR(unmodified);VIVLWTANTER(unmodified);TMSIVSYNHLGNNDGENLSAPLQFR(unmodified);SNVVDDMVQSNPVLYTPGEEPDHCVVIK(24|[4]carbamidomethyl[C]);VGPVAATYPMLNK(unmodified);TMSIVSYNHLGNNDGENLSAPLQFR(2|[35]oxidation[M]);YVPYVGDSK(unmodified);VHPTSTR(unmodified);VFVGGDDFK(unmodified);SVLVDFLIGSGLK(unmodified);LIGSGLK(6|semi_tryptic);LVPPGSPVVNALFR(2|semi_tryptic);SCI…	Q9NPH2;Q9NPH2-2;Q9NPH2-3;ENST00000582770_19_18437979_aTIS_111db1;ENST00000577820_19_18437979_aTIS_111db1	TRUE	TRUE	75	NA	-16.3863	-14.8295	NA	-15.8946	-16.4844	-13.6316	-16.7936	-16.0626	-14.2813	-13.9224	-13.6093	-14.6203	-17.2454	-15.168	-15.6972	-16.4417	-14.4868	-15.1117	-17.3856	-13.6237	-16.2517	-14.5462	NA	-15.5075	-14.9219	-16.2495	-15.8499	-13.9826	-14.4134	NA	-14.9535	NA	-16.972	-15.4162	-15.5369
Q9NQC3	Adult_Adrenalgland/Adult_CD8Tcells 2.19 0.0272;Adult_Adrenalgland/Adult_Heart 2.41 0.00546;Adult_Adrenalgland/Adult_NKcells 2.75 0.00205;Adult_Bcells/Adult_Frontalcortex -2.92 0.00392;Adult_Bcells/Adult_Lung -2.35 0.0465;Adult_Bcells/Adult_Platelets -3.14 0.00185;Adult_Bcells/Adult_Retina -3.44 0.00111;Adult_Bcells/Adult_Spinalcord -3.4 0.00319;Adult_CD4Tcells/Adult_Esophagus -2.65 0.0208;Adult_C…	64	RTN4	Reticulon-4 (Foocen) (Neurite outgrowth inhibitor) (Nogo protein) (Neuroendocrine-specific protein) (NSP) (Neuroendocrine-specific protein C homolog) (RTN-x) (Reticulon-5)	ENSG00000115310	EPEDEEEEEEEEEEDEDEDLEELEVLER(30-57);EDEDLEELEVLER(45-57);GPLPAAPPVAPER(92-104);GVIQAIQK(1059-1066);AYLESEVAISEELVQK(1075-1090);YSNSALGHVNCTIK(1091-1104);LFLVDDLVDSLK(1109-1120);HQAQIDHYLGLANK(1158-1171);MEDLDQSPLVSSSDSPPRPQPAFK(1-24);SDEGHPFR(1067-1074);DEGHPFR(1068-1074);SNSALGHVNCTIK(1092-1104);AAPPVAPER(96-104);SSTVPAPSPLSAAAVSPSK(114-132);QPSWDPSPVSSTVPAPSPLSAAAVSPSK(105-132);EYTDLEVSHK(888-8…	EPEDEEEEEEEEEEDEDEDLEELEVLER(Q9NQC3(30-57));EDEDLEELEVLER(Q9NQC3(45-57));GPLPAAPPVAPER(Q9NQC3(92-104));GVIQAIQK(Q9NQC3(1059-1066));AYLESEVAISEELVQK(Q9NQC3(1075-1090));YSNSALGHVNCTIK(Q9NQC3(1091-1104));LFLVDDLVDSLK(Q9NQC3(1109-1120));HQAQIDHYLGLANK(Q9NQC3(1158-1171));MEDLDQSPLVSSSDSPPRPQPAFK(Q9NQC3(1-24));SDEGHPFR(Q9NQC3(1067-1074));DEGHPFR(Q9NQC3(1068-1074));SNSALGHVNCTIK(Q9NQC3(1092-1104));AAPPV…	NA	EPEDEEEEEEEEEEDEDEDLEELEVLER(unmodified);EDEDLEELEVLER(15|semi_tryptic);GPLPAAPPVAPER(unmodified);GVIQAIQK(unmodified);AYLESEVAISEELVQK(unmodified);YSNSALGHVNCTIK(11|[4]carbamidomethyl[C]);LFLVDDLVDSLK(unmodified);HQAQIDHYLGLANK(unmodified);MEDLDQSPLVSSSDSPPRPQPAFK(0|[1]Acetyl|1|[35]oxidation[M]);SDEGHPFR(unmodified);DEGHPFR(1|semi_tryptic);SNSALGHVNCTIK(1|semi_tryptic|11|[4]carbamidomethyl[C]);A…	Q9NQC3;Q9NQC3-2;Q9NQC3-4;Q9NQC3-5;ENST00000402434_2_55050300_aTIS_111db1;ENST00000317610_2_55050327_5UTR_100db1;ENST00000337526_2_55050327_5UTR_100db1;ENST00000357732_2_55050327_5UTR_100db1;ENST00000402434_2_55050327_5UTR_100db1;Q9NQC3-3;Q9NQC3-6;ENST00000486085_2_54987633_aTIS_111db1	TRUE	TRUE	81	-14.4026	-11.8964	-11.6129	NA	-14.0828	-14.6726	-14.8642	-14.8886	NA	-13.8528	-14.93	-15.7044	-12.5455	-12.5856	-11.5081	-12.2687	-12.8929	-12.4443	-11.363	-10.5618	-14.1782	-12.6463	-13.8339	-15.7283	-14.8656	NA	-15.7596	-12.2445	-13.2197	-12.312	-12.246	-13.7631	-12.9555	-12.6076	-12.2633	-11.4225
Q9NQW6	Adult_Bcells/Adult_Frontalcortex -3.8 0.0146;Adult_Bcells/Adult_Spinalcord -4.22 0.0145;Adult_CD8Tcells/Adult_Frontalcortex -6.15 0.000132;Adult_CD8Tcells/Adult_Spinalcord -6.57 0.000171;Adult_Frontalcortex/Adult_Gallbladder 5.31 0.000858;Adult_Frontalcortex/Adult_Liver 6.18 0.000118;Adult_Frontalcortex/Adult_NKcells 5.71 2.29e-05;Adult_Frontalcortex/Adult_Ovary 5.66 0.000869;Adult_Gallbladder/Ad…	12	ANLN	Anillin	ENSG00000011426	AIQERLFK(406-413);NKASPQSEFMPSKGSVTLSEIR(789-810);ITLFLEEDKSLK(522-533);EIEMSVDDDDINSSK(549-563);LELKDTSR(631-638);AESGDSLGSEDRDLLYSIDAYR(656-677);FKETERPSIK(681-690);KEDVTSKLDEK(696-706);LLLIATGK(762-769);LLTSITTK(910-917);SNIHSSVMASPGGLSAVR(918-935);INLANCTSR(1032-1040);RNTFELITVRPQR(1053-1065);EDDRETLVSQCR(1066-1077);LWQPDACYKPIGKP(1111-1124);ITLFLEEDK(522-530);VINDLFSDVLEEGELDMEK(564-582);DLL…	AIQERLFK(Q9NQW6(406-413));NKASPQSEFMPSKGSVTLSEIR(Q9NQW6(789-810));ITLFLEEDKSLK(Q9NQW6(522-533));EIEMSVDDDDINSSK(Q9NQW6(549-563));LELKDTSR(Q9NQW6(631-638));AESGDSLGSEDRDLLYSIDAYR(Q9NQW6(656-677));FKETERPSIK(Q9NQW6(681-690));KEDVTSKLDEK(Q9NQW6(696-706));LLLIATGK(Q9NQW6(762-769));LLTSITTK(Q9NQW6(910-917));SNIHSSVMASPGGLSAVR(Q9NQW6(918-935));INLANCTSR(Q9NQW6(1032-1040));RNTFELITVRPQR(Q9NQW6(1053-1065…	NA	AIQERLFK(unmodified);NKASPQSEFMPSKGSVTLSEIR(0|[1]Acetyl|10|[35]oxidation[M]);ITLFLEEDKSLK(unmodified);EIEMSVDDDDINSSK(4|[35]oxidation[M]);LELKDTSR(unmodified);AESGDSLGSEDRDLLYSIDAYR(unmodified);FKETERPSIK(unmodified);KEDVTSKLDEK(unmodified);LLLIATGK(unmodified);LLTSITTK(unmodified);SNIHSSVMASPGGLSAVR(8|[35]oxidation[M]);INLANCTSR(6|[4]carbamidomethyl[C]);RNTFELITVRPQR(unmodified);EDDRETLVSQCR(11|…	Q9NQW6;Q9NQW6-2;ENST00000265748_7_36390015_5UTR_100db1;ENST00000396068_7_36390015_5UTR_100db1	TRUE	TRUE	18	NA	NA	NA	-16.5884	NA	NA	NA	NA	NA	NA	-18.9327	NA	NA	NA	NA	NA	NA	-13.4971	-12.5718	-12.2873	-18.0935	NA	NA	NA	NA	NA	NA	NA	NA	NA	NA	-18.9638	NA	NA	NA	NA
Q9NS69	Adult_Adrenalgland/Adult_CD8Tcells 2.19 0.0489;Adult_Adrenalgland/Adult_Colon 3.14 0.0254;Adult_Adrenalgland/Adult_Gallbladder 3.79 0.0043;Adult_Adrenalgland/Adult_Heart 2.64 0.00381;Adult_Adrenalgland/Adult_Liver 2.41 0.0415;Adult_Adrenalgland/Adult_Monocytes 3.38 0.00175;Adult_Adrenalgland/Adult_Pancreas 3.65 0.0158;Adult_Adrenalgland/Adult_Platelets 3.19 0.00168;Adult_Adrenalgland/Adult_Rectum…	12	TOMM22	Mitochondrial import receptor subunit TOM22 homolog (hTom22) (1C9-2) (Translocase of outer membrane 22 kDa subunit homolog)	ENSG00000100216	GDAEKPEEELEEDDDEELDETLSER(23-47);DDEELDETLSER(36-47);DEELDETLSER(37-47);LWGLTEMFPER(48-58);LQMEQQQQLQQR(106-117);QILLGPNTGLSGGMPGALPSLPGKI(118-142);QILLGPNTGLSGGMPGALPSLPGK(118-141);AAAVAAAGAGEPQSPDELLPK(2-22);GAGEPQSPDELLPK(9-22);AAAGAGEPQSPDELLPK(6-22);SAAGATFDLSLFVAQK(61-76)	GDAEKPEEELEEDDDEELDETLSER(Q9NS69(23-47));DDEELDETLSER(Q9NS69(36-47));DEELDETLSER(Q9NS69(37-47));LWGLTEMFPER(Q9NS69(48-58));LQMEQQQQLQQR(Q9NS69(106-117));QILLGPNTGLSGGMPGALPSLPGKI(Q9NS69(118-142));QILLGPNTGLSGGMPGALPSLPGK(Q9NS69(118-141));AAAVAAAGAGEPQSPDELLPK(Q9NS69(2-22));GAGEPQSPDELLPK(Q9NS69(9-22));AAAGAGEPQSPDELLPK(Q9NS69(6-22));SAAGATFDLSLFVAQK(Q9NS69(61-76))	NA	GDAEKPEEELEEDDDEELDETLSER(unmodified);DDEELDETLSER(8|semi_tryptic);DEELDETLSER(9|semi_tryptic);LWGLTEMFPER(7|[35]oxidation[M]);LQMEQQQQLQQR(3|[35]oxidation[M]);QILLGPNTGLSGGMPGALPSLPGKI(14|[35]oxidation[M]);LWGLTEMFPER(unmodified);LQMEQQQQLQQR(unmodified);QILLGPNTGLSGGMPGALPSLPGK(unmodified);QILLGPNTGLSGGMPGALPSLPGK(14|[35]oxidation[M]);QILLGPNTGLSGGMPGALPSLPGKI(unmodified);AAAVAAAGAGEPQSPDELLPK(…	Q9NS69	TRUE	TRUE	74	-8.06018	-10.3245	-11.962	NA	-11.0623	-12.1881	-12.3093	-12.0119	NA	-11.137	-12.1407	-13.635	-14.2309	-12.271	NA	NA	-11.1454	-11.3749	-12.2442	-12.0893	-13.5238	-14.2774	-13.5718	-13.2439	-12.7961	-12.3626	-11.8157	-12.2906	-12.6863	-12.024	-12.4986	-12.3941	NA	-12.6757	-13.4418	NA
Q9NVA2	Adult_Adrenalgland/Adult_Frontalcortex -3.01 0.00318;Adult_Adrenalgland/Adult_Platelets -2.23 0.031;Adult_Bcells/Adult_Colon -3.87 0.00109;Adult_Bcells/Adult_Frontalcortex -4.45 7.2e-06;Adult_Bcells/Adult_Gallbladder -4.16 0.000303;Adult_Bcells/Adult_Kidney -3.55 0.000341;Adult_Bcells/Adult_Lung -3.66 0.000341;Adult_Bcells/Adult_Pancreas -3.88 0.00162;Adult_Bcells/Adult_Platelets -3.68 0.000167;A…	67	SEPTIN11	Septin-11	ENSG00000138758	ELEEEVNNFQK(387-397);NLSLSGHVGFDSLPDQLVNK(15-34);FESDPATHNEPGVR(66-79);SLFNYHDTR(138-146);RNEFLGELQK(327-336);SYELQESNVR(84-93);LTIVDTVGFGDQINK(96-110);KAAAQLLQSQAQQSGAQQTK(399-418);STLMDTLFNTKFESDPATHNEPGVR(55-79);QYPWGVVQVENENHCDFVK(254-272);AVAVGRPSNEELR(2-14);IHACLYFIAPTGHSLK(147-162);AAAQLLQSQAQQSGAQQTK(400-418);KKELEEEVNNFQK(385-397);FNYHDTR(140-146);LYFIAPTGHSLK(151-162);ILCVGETGIGK(44-54)…	ELEEEVNNFQK(Q9NVA2(387-397));NLSLSGHVGFDSLPDQLVNK(Q9NVA2(15-34));FESDPATHNEPGVR(Q9NVA2(66-79));SLFNYHDTR(Q9NVA2(138-146));RNEFLGELQK(Q14141(328-337);Q9NVA2(327-336));SYELQESNVR(Q9NVA2(84-93));LTIVDTVGFGDQINK(Q9NVA2(96-110));KAAAQLLQSQAQQSGAQQTK(Q9NVA2(399-418));STLMDTLFNTKFESDPATHNEPGVR(Q9NVA2(55-79));QYPWGVVQVENENHCDFVK(Q92599(257-275);Q9NVA2(254-272);Q9P0V9(279-297));AVAVGRPSNEELR(Q9NVA2(2-14))…	NA	ELEEEVNNFQK(unmodified);NLSLSGHVGFDSLPDQLVNK(unmodified);FESDPATHNEPGVR(unmodified);SLFNYHDTR(unmodified);RNEFLGELQK(unmodified);SYELQESNVR(unmodified);LTIVDTVGFGDQINK(unmodified);KAAAQLLQSQAQQSGAQQTK(unmodified);STLMDTLFNTKFESDPATHNEPGVR(4|[35]oxidation[M]);QYPWGVVQVENENHCDFVK(15|[4]carbamidomethyl[C]);AVAVGRPSNEELR(0|[1]Acetyl);IHACLYFIAPTGHSLK(4|[4]carbamidomethyl[C]);AAAQLLQSQAQQSGAQQTK(unmod…	Q9NVA2;Q9NVA2-2;ENST00000502584_4_76949904_aTIS_111db1;ENST00000505788_4_76949904_aTIS_111db1;Q14141;Q14141-2;Q14141-4;ENST00000354416_X_119693105_aTIS_111db1;Q92599;Q9P0V9;Q92599-3;Q92599-2;Q92599-4;Q9P0V9-3;Q9P0V9-2;ENST00000620483_5_132777137_aTIS_111db1;ENST00000378701_5_132777137_aTIS_111db1;ENST00000378721_5_132777137_aTIS_111db1;ENST00000378706_5_132777137_aTIS_111db1;ENST00000437928_2_109…	TRUE	TRUE	81	-13.5132	-13.1997	-14.4502	-15.1988	-15.5154	-14.7832	-13.7118	-14.8294	-15.6833	-12.9951	-13.9582	-14.2301	-11.1256	-11.4738	-14.7887	-13.3179	-15.0624	-10.144	-10.5063	-11.4827	-11.5339	-10.4801	-15.1669	NA	-15.1282	-13.2207	-13.5483	-11.6633	-11.6491	-11.5316	-13.5087	-12.7162	-14.4198	-13.4228	-11.867	-11.1576
Q9NZ32	Adult_Frontalcortex/Adult_NKcells 3.08 0.0306;Fetal_Brain/Fetal_Gut 2.96 0.0315	2	ACTR10	Actin-related protein 10 (Actin-related protein 11) (hARP11)	ENSG00000131966	PLYEGLGSGGEK(2-13);CGFAGETGPR(27-36);CIIPSVIK(37-44);EFIHILYFR(70-78);HLLVNPR(79-85);VVIIESVLCPSHFR(89-102);FNIDGNNERPSPPPNVDYPLDGEK(231-254);ILHILGSIR(255-263);YLVEKPK(325-331);EYYNQTGR(376-383);TQPPLMK(404-410);VIDLGEAFTK(17-26);TAVVIDLGEAFTK(14-26);ELETQLLEQCTVDTSVAK(174-191);EQSLPSVMGSVPEGVLEDIK(192-211);QLAENLVVIGGTSMLPGFLHR(298-318);VVQYNINTEELYSYLK(54-69);TCFVSDLKR(214-222);ESLVLPIYEGIPVLN…	PLYEGLGSGGEK(Q9NZ32(2-13));CGFAGETGPR(Q9NZ32(27-36));CIIPSVIK(Q9NZ32(37-44));EFIHILYFR(Q9NZ32(70-78));HLLVNPR(Q9NZ32(79-85));VVIIESVLCPSHFR(Q9NZ32(89-102));FNIDGNNERPSPPPNVDYPLDGEK(Q9NZ32(231-254));ILHILGSIR(Q9NZ32(255-263));YLVEKPK(Q8N0U7(29-35);Q9NZ32(325-331));EYYNQTGR(Q9NZ32(376-383));TQPPLMK(Q9NZ32(404-410));VIDLGEAFTK(Q9NZ32(17-26));TAVVIDLGEAFTK(Q9NZ32(14-26));ELETQLLEQCTVDTSVAK(Q9NZ32(174…	NA	PLYEGLGSGGEK(unmodified);CGFAGETGPR(1|[4]carbamidomethyl[C]);CIIPSVIK(1|[4]carbamidomethyl[C]);EFIHILYFR(unmodified);HLLVNPR(unmodified);VVIIESVLCPSHFR(9|[4]carbamidomethyl[C]);FNIDGNNERPSPPPNVDYPLDGEK(unmodified);ILHILGSIR(unmodified);YLVEKPK(unmodified);EYYNQTGR(unmodified);TQPPLMK(6|[35]oxidation[M]);VIDLGEAFTK(3|semi_tryptic);TAVVIDLGEAFTK(unmodified);ELETQLLEQCTVDTSVAK(10|[4]carbamidomethyl[…	Q9NZ32;ENST00000545307_14_58200218_aTIS_111db1;ENST00000555229_14_58200218_aTIS_111db1;ENST00000555337_14_58200218_aTIS_100db1;ENST00000556748_14_58200218_aTIS_111db1;ENST00000556748_14_58200205_5UTR_011db2;ENST00000556748_14_58200184_5UTR_001db3	TRUE	TRUE	63	NA	NA	-13.5162	-15.1578	-13.774	-16.0642	-13.5009	NA	NA	-14.8611	-14.6948	NA	-13.9777	-13.6553	-14.7478	NA	-16.0214	-14.8036	-12.7439	-13.0585	-14.078	NA	-15.126	-15.798	-13.3503	NA	-15.8293	-14.4297	NA	-13.7708	NA	-14.0738	NA	NA	-14.996	NA
Q9UEY8	Adult_Adrenalgland/Adult_Heart 2.34 0.0458;Adult_Bcells/Adult_Heart 3.26 0.00191;Adult_CD4Tcells/Adult_Heart 3.44 0.00155;Adult_CD8Tcells/Adult_Heart 3.08 0.000207;Adult_Colon/Adult_Heart 2.88 0.0165;Adult_Esophagus/Adult_Heart 2.32 0.0204;Adult_Frontalcortex/Adult_Heart 3.96 2.28e-05;Adult_Frontalcortex/Adult_Liver 2.6 0.0357;Adult_Heart/Adult_Kidney -2.59 0.0104;Adult_Heart/Adult_Lung -2.42 0.0…	23	ADD3	Gamma-adducin (Adducin-like protein 70)	ENSG00000148700	INENDPEYIR(28-37);DDMHDVEDELAK(633-644);QDFNMMEQR(47-55);VTQILQSPAFR(58-68);EQDHIIIIPR(168-177);GLSFSEATASNLVK(178-191);VNIIGEVVDQGSTNLK(192-207);VGEIEFEGLMR(366-376);TLDNLGYR(377-384);WLNSPNTYMK(439-448);VSGGTPIK(477-484);IEEVLSPEGSPSK(668-680);SSDASQGVITTPPPPSMPHK(2-21);NMSPDLR(40-46);EDLECLIQEQMK(69-80);LANTYISVR(156-164);AASGGGGVNMGSHQK(349-363);HKSDVEIPATVTAFSFEDDTVPLSPLK(400-426);SFEDDTVPLS…	INENDPEYIR(Q9UEY8(28-37));DDMHDVEDELAK(Q9UEY8(633-644));QDFNMMEQR(Q9UEY8(47-55));VTQILQSPAFR(Q9UEY8(58-68));EQDHIIIIPR(Q9UEY8(168-177));GLSFSEATASNLVK(Q9UEY8(178-191));VNIIGEVVDQGSTNLK(Q9UEY8(192-207));VGEIEFEGLMR(Q9UEY8(366-376));TLDNLGYR(Q9UEY8(377-384));WLNSPNTYMK(Q9UEY8(439-448));VSGGTPIK(Q9UEY8(477-484));IEEVLSPEGSPSK(Q9UEY8(668-680));SSDASQGVITTPPPPSMPHK(Q9UEY8(2-21));NMSPDLR(Q9UEY8(40-46))…	NA	INENDPEYIR(unmodified);DDMHDVEDELAK(unmodified);QDFNMMEQR(unmodified);VTQILQSPAFR(unmodified);EQDHIIIIPR(unmodified);GLSFSEATASNLVK(unmodified);VNIIGEVVDQGSTNLK(unmodified);VGEIEFEGLMR(unmodified);TLDNLGYR(unmodified);WLNSPNTYMK(9|[35]oxidation[M]);VSGGTPIK(unmodified);IEEVLSPEGSPSK(unmodified);SSDASQGVITTPPPPSMPHK(0|[1]Acetyl|1|semi_tryptic);NMSPDLR(unmodified);EDLECLIQEQMK(11|[35]oxidation[M]|5…	Q9UEY8;Q9UEY8-2;P35611;P35612;P35611-3	TRUE	TRUE	79	-12.91	NA	-14.0693	NA	-12.2568	-12.8696	-12.221	-12.548	-13.402	-12.2808	-12.1533	-13.1414	-13.0211	-12.8844	-12.7	-14.0366	-13.7811	-12.4477	-11.7827	-11.3851	-12.899	-15.0062	-13.8856	-16.5576	-16.4319	-16.2613	-16.0039	-12.2824	-14.0001	-13.4309	-14.2274	-14.7079	NA	NA	-12.5857	-14.8763
Q9UHY7	Adult_Bcells/Adult_Frontalcortex -2.11 0.0267;Adult_Bcells/Adult_Retina -2.17 0.0411;Adult_Bcells/Adult_Spinalcord -2.23 0.0461;Adult_CD8Tcells/Adult_Heart 1.62 0.0354;Adult_CD8Tcells/Adult_Liver 2.23 0.0123;Adult_Esophagus/Adult_Liver 2.14 0.0338;Adult_Frontalcortex/Adult_Gallbladder 3.31 0.0139;Adult_Frontalcortex/Adult_Heart 2.42 0.00475;Adult_Frontalcortex/Adult_Liver 3.03 0.000902;Adult_Fron…	20	ENOPH1	Enolase-phosphatase E1 (EC 3.1.3.77) (2,3-diketo-5-methylthio-1-phosphopentane phosphatase) (MASA homolog)	ENSG00000145293	DILFPYIEENVK(29-40);AEFFADVVPAVR(129-140);LLFGHSTEGDILELVDGHFDTK(162-183);EYLQTHWEEEECQQDVSLLR(41-60);QLQGHMWR(112-119);VYIYSSGSVEAQK(149-161);VESESYR(188-194);YIYSSGSVEAQK(150-161);STNNILFLTDVTR(203-215);IADSIGCSTNNILFLTDVTR(196-215);MKAEFFADVVPAVR(127-140);KIADSIGCSTNNILFLTDVTR(195-215);STEGDILELVDGHFDTK(167-183);PGNAGLTDDEK(233-243);AAFTAGR(120-126);IGHKVESESYR(184-194);IGHKVESESYRK(184-195);N…	DILFPYIEENVK(Q9UHY7(29-40));AEFFADVVPAVR(Q9UHY7(129-140));LLFGHSTEGDILELVDGHFDTK(Q9UHY7(162-183));EYLQTHWEEEECQQDVSLLR(Q9UHY7(41-60));QLQGHMWR(Q9UHY7(112-119));VYIYSSGSVEAQK(Q9UHY7(149-161));VESESYR(Q9UHY7(188-194));YIYSSGSVEAQK(Q9UHY7(150-161));STNNILFLTDVTR(Q9UHY7(203-215));IADSIGCSTNNILFLTDVTR(Q9UHY7(196-215));MKAEFFADVVPAVR(Q9UHY7(127-140));KIADSIGCSTNNILFLTDVTR(Q9UHY7(195-215));STEGDILELVDGH…	NA	DILFPYIEENVK(unmodified);AEFFADVVPAVR(unmodified);LLFGHSTEGDILELVDGHFDTK(unmodified);EYLQTHWEEEECQQDVSLLR(12|[4]carbamidomethyl[C]);QLQGHMWR(unmodified);VYIYSSGSVEAQK(unmodified);VESESYR(unmodified);YIYSSGSVEAQK(1|semi_tryptic);STNNILFLTDVTR(7|semi_tryptic|7|[4]carbamidomethyl[C]);IADSIGCSTNNILFLTDVTR(7|[4]carbamidomethyl[C]);MKAEFFADVVPAVR(1|[35]oxidation[M]);MKAEFFADVVPAVR(unmodified);KIADSIGCS…	Q9UHY7;ENST00000273920_4_82430707_5UTR_100db1;ENST00000273920_4_82430659_5UTR_010db2;ENST00000509635_4_82451121_aTIS_111db1;ENST00000610545_4_82451121_aTIS_111db1;Q9UHY7-2	TRUE	TRUE	76	NA	-12.4827	-13.3707	-13.4818	-13.4765	-14.3882	-12.0879	-13.1124	-11.6444	-13.1851	-13.1258	-11.9282	-14.1091	-13.1492	-11.7498	-12.601	-13.3454	-11.3202	-12.3634	-11.3352	-14.9869	NA	-12.865	-14.122	NA	-13.2407	-16.1533	-12.7537	-12.7165	-13.3172	-13.3767	-14.8572	NA	-15.8758	-12.735	NA
Q9UK41	Adult_Adrenalgland/Adult_Liver 3.11 0.0414;Adult_Bcells/Adult_Liver 2.97 0.033;Adult_CD8Tcells/Adult_Liver 2.88 0.0172;Adult_Esophagus/Adult_Platelets -2.59 0.0337;Adult_Liver/Adult_NKcells -3.1 0.00618;Adult_Liver/Adult_Ovary -3.05 0.0453;Adult_Liver/Adult_Platelets -3.99 0.000455;Adult_Liver/Adult_Prostate -3.13 0.0318;Adult_Liver/Adult_Rectum -3.41 0.0169;Adult_Liver/Adult_Retina -2.88 0.022;A…	11	VPS28	Vacuolar protein sorting-associated protein 28 homolog (H-Vps28) (ESCRT-I complex subunit VPS28)	ENSG00000160948	MFHGIPATPGIGAPGNKPELYEEVK(1-25);DCVSPSEYTAACSR(59-72);QVQGSEISSIDEFCR(83-97);IKEDRPITIK(110-119);TMQALEK(48-54);AMDEIQPDLR(149-158);YDNMAELFAVVK(36-47);LDCPLAMER(101-109);ELMETMHR(159-166);MSHLPPDFEGR(167-177);EDRPITIK(112-119);DDKGNLNR(120-127);QMLFDLESAYNAFNR(203-217);EIQPDLR(152-158);MFHGIPATPGIGAPGNKPELYEEVKLYK(1-28);CIADVVSLFITVMDK(128-142);FRLDCPLAMER(99-109);EDRPITIKDDK(112-122);SLFITVMDK(…	MFHGIPATPGIGAPGNKPELYEEVK(Q9UK41(1-25));DCVSPSEYTAACSR(Q9UK41(59-72));QVQGSEISSIDEFCR(Q9UK41(83-97));IKEDRPITIK(Q9UK41(110-119));TMQALEK(Q2KHR3(1565-1571);Q9UK41(48-54));AMDEIQPDLR(Q9UK41(149-158));YDNMAELFAVVK(Q9UK41(36-47));LDCPLAMER(Q9UK41(101-109));ELMETMHR(Q9UK41(159-166));MSHLPPDFEGR(Q9UK41(167-177));EDRPITIK(Q9UK41(112-119));DDKGNLNR(Q9UK41(120-127));QMLFDLESAYNAFNR(Q9UK41(203-217));EIQPDL…	NA	MFHGIPATPGIGAPGNKPELYEEVK(0|[1]Acetyl|1|[35]oxidation[M]);DCVSPSEYTAACSR(2|[4]carbamidomethyl[C]|12|[4]carbamidomethyl[C]);QVQGSEISSIDEFCR(14|[4]carbamidomethyl[C]);IKEDRPITIK(unmodified);TMQALEK(unmodified);AMDEIQPDLR(unmodified);YDNMAELFAVVK(unmodified);LDCPLAMER(3|[4]carbamidomethyl[C]);ELMETMHR(unmodified);YDNMAELFAVVK(4|[35]oxidation[M]);AMDEIQPDLR(2|[35]oxidation[M]);ELMETMHR(3|[35]oxidatio…	Q9UK41;Q9UK41-2;ENST00000530836_8_144426945_aTIS_111db1;ENST00000526977_8_144425762_ntr_100db1;ENST00000526977_8_144425774_ntr_100db1;ENST00000527797_8_144425762_ntr_100db1;ENST00000530983_8_144425774_ntr_100db1	TRUE	TRUE	68	NA	-12.0501	-13.9787	NA	-12.9735	-13.3408	-13.1699	-15.4574	NA	-13.7751	-12.6793	-13.2731	-12.5471	-14.9092	NA	-14.361	-15.1054	-13.1506	-14.5828	-14.0493	NA	-13.9155	NA	NA	NA	NA	-13.9133	NA	-15.6464	-12.8548	NA	-16.6172	NA	-15.6358	NA	NA
Q9UKA9	Adult_Adrenalgland/Adult_Retina -4.47 0.0482;Adult_Bcells/Adult_Retina -5.73 0.00592;Adult_CD8Tcells/Adult_Retina -5.76 0.00477;Adult_Kidney/Adult_Retina -4.84 0.0173;Adult_Liver/Adult_Retina -4.79 0.0198;Adult_Rectum/Adult_Retina -3.66 0.0354;Fetal_Brain/Fetal_Gut 3.6 0.0386	7	PTBP2	Polypyrimidine tract-binding protein 2 (Neural polypyrimidine tract-binding protein) (Neurally-enriched homolog of PTB) (PTB-like protein)	ENSG00000117569	TDNTLNQR(138-145);LVNLNVK(257-263);GNSPLHR(432-438);TLDVLHQIFSK(193-203);LDGQNIYNACCTLR(238-251);LDDQGLTK(422-429);KLPGEVTETEVIALGLPFGK(65-84);NQPIYIQYSNHK(123-134);DYTRPDLPSGDGQPALDPAIAAAFAK(271-296);DSALIQMADGNQSQLAMNHLNGQK(376-399);EGLDDQGLTK(420-429);DFGNSPLHR(430-438);TLFANTGGTVK(473-483);HQTVQLPR(412-419);ELKTDNTLNQR(135-145);NNQFQALLQYGDPVNAQQAK(216-235);LALDGQNIYNACCTLR(236-251);FKGEDKMDG…	TDNTLNQR(Q9UKA9(138-145));LVNLNVK(Q9UKA9(257-263));GNSPLHR(P26599(431-437);Q9UKA9(432-438));TLDVLHQIFSK(P26599(196-206);Q9UKA9(193-203));LDGQNIYNACCTLR(O95758(239-252);P26599(241-254);Q9UKA9(238-251));LDDQGLTK(Q9UKA9(422-429));KLPGEVTETEVIALGLPFGK(Q9UKA9(65-84));NQPIYIQYSNHK(Q9UKA9(123-134));DYTRPDLPSGDGQPALDPAIAAAFAK(Q9UKA9(271-296));DSALIQMADGNQSQLAMNHLNGQK(Q9UKA9(376-399));EGLDDQGLTK(Q9UKA9(42…	NA	TDNTLNQR(unmodified);LVNLNVK(unmodified);GNSPLHR(2|semi_tryptic);TLDVLHQIFSK(10|semi_tryptic);LDGQNIYNACCTLR(2|semi_tryptic|12|[4]carbamidomethyl[C]|13|[4]carbamidomethyl[C]);LDDQGLTK(2|semi_tryptic);KLPGEVTETEVIALGLPFGK(unmodified);NQPIYIQYSNHK(unmodified);DYTRPDLPSGDGQPALDPAIAAAFAK(unmodified);DSALIQMADGNQSQLAMNHLNGQK(unmodified);EGLDDQGLTK(unmodified);DFGNSPLHR(unmodified);TLFANTGGTVK(unmodifi…	Q9UKA9;Q9UKA9-2;Q9UKA9-3;Q9UKA9-4;Q9UKA9-5;Q9UKA9-6;P26599;O95758;P26599-2;P26599-3;O95758-1;O95758-2;O95758-6;O95758-5;O95758-4;ENST00000350092_19_803612_aTIS_111db1;ENST00000635647_19_797498_aTIS_111db1;ENST00000350092_19_799426_5UTR_010db2;ENST00000349038_19_797489_5UTR_001db3;ENST00000356948_19_797489_5UTR_001db3;ENST00000394601_19_797489_5UTR_001db3;ENST00000635647_19_797489_5UTR_001db3;ENST…	TRUE	TRUE	44	NA	NA	-16.5653	NA	-17.8231	NA	-14.0195	NA	NA	NA	-17.8509	NA	-13.8118	-14.8519	NA	NA	NA	-14.7372	-14.6775	-16.314	-14.6897	NA	NA	NA	NA	NA	NA	NA	NA	-16.9268	NA	-16.8819	NA	NA	NA	NA
Q9ULC3	Adult_Colon/Adult_Heart 3.93 0.021;Adult_Colon/Adult_Liver 4.79 0.0045;Adult_Frontalcortex/Adult_Liver 3.72 0.0119;Adult_Gallbladder/Adult_Heart 3.99 0.0146;Adult_Gallbladder/Adult_Liver 4.85 0.0034;Adult_Heart/Adult_Prostate -4.3 0.00945;Adult_Heart/Adult_Rectum -3.88 0.0207;Adult_Heart/Adult_Spinalcord -3.76 0.0238;Adult_Heart/Adult_Urinarybladder -3.86 0.0115;Adult_Liver/Adult_Prostate -5.16 0…	15	RAB23	Ras-related protein Rab-23	ENSG00000112210	MVVVGNGAVGK(12-22);TIGVDFLER(41-49);QIQVNDEDVR(50-59);ESFEAVSSWR(95-104);VVAEVGDIPTVLVQNK(107-122);EDLNVNEVFK(154-163);KTIGVDFLER(40-49);MLEEDMEVAIK(1-11);LMLWDTAGQEEFDAITK(60-76);GAQACVLVFSTTDR(81-94);EKVVAEVGDIPTVLVQNK(105-122);IDLLDDSCIKNEEAEALAK(123-141);TSVKEDLNVNEVFK(150-163);LKQQIAEDPELTHSSSNK(173-190);QQIAEDPELTHSSSNK(175-190);IDLLDDSCIK(123-132);NEEAEALAK(133-141);LEEDMEVAIKMVVVGNGAVGK(2…	MVVVGNGAVGK(Q9ULC3(12-22));TIGVDFLER(Q9ULC3(41-49));QIQVNDEDVR(Q9ULC3(50-59));ESFEAVSSWR(Q9ULC3(95-104));VVAEVGDIPTVLVQNK(Q9ULC3(107-122));EDLNVNEVFK(Q9ULC3(154-163));KTIGVDFLER(Q9ULC3(40-49));MLEEDMEVAIK(Q9ULC3(1-11));LMLWDTAGQEEFDAITK(Q9ULC3(60-76));GAQACVLVFSTTDR(Q9ULC3(81-94));EKVVAEVGDIPTVLVQNK(Q9ULC3(105-122));IDLLDDSCIKNEEAEALAK(Q9ULC3(123-141));TSVKEDLNVNEVFK(Q9ULC3(150-163));LKQQIAEDPELT…	NA	MVVVGNGAVGK(1|[35]oxidation[M]);TIGVDFLER(unmodified);QIQVNDEDVR(unmodified);ESFEAVSSWR(unmodified);VVAEVGDIPTVLVQNK(unmodified);EDLNVNEVFK(unmodified);KTIGVDFLER(0|[1]Acetyl);MLEEDMEVAIK(0|[1]Acetyl);MVVVGNGAVGK(unmodified);LMLWDTAGQEEFDAITK(unmodified);GAQACVLVFSTTDR(5|[4]carbamidomethyl[C]);EKVVAEVGDIPTVLVQNK(unmodified);IDLLDDSCIKNEEAEALAK(8|[4]carbamidomethyl[C]);TSVKEDLNVNEVFK(unmodified);L…	Q9ULC3	TRUE	TRUE	47	NA	NA	-13.8165	-14.3427	NA	NA	NA	NA	NA	NA	NA	NA	-11.0157	-12.8401	NA	NA	NA	-13.9884	-12.7768	-12.2433	-11.5259	-12.209	NA	NA	-15.8571	NA	NA	-14.6145	NA	-13.763	NA	-16.7181	NA	NA	-14.1808	NA
Q9ULP9	Adult_Adrenalgland/Adult_Frontalcortex -3.67 0.0141;Adult_Adrenalgland/Adult_Retina -3.53 0.0338;Adult_CD4Tcells/Adult_Frontalcortex -4.12 0.00563;Adult_CD4Tcells/Adult_Retina -3.98 0.0148;Adult_CD4Tcells/Adult_Spinalcord -3.54 0.0345;Adult_CD8Tcells/Adult_Frontalcortex -2.97 0.0083;Adult_CD8Tcells/Adult_Retina -2.83 0.0223;Adult_Frontalcortex/Adult_Heart 3.04 0.000644;Adult_Frontalcortex/Adult_K…	24	TBC1D24	TBC1 domain family member 24	ENSG00000162065	TVTPDASVYSDIVGK(66-80);AGQPLESDSVK(256-266);ELSCTELQELK(26-36);ILACNDPGR(158-166);SLQHGYSLAR(372-381);FYFQCEGHEPTLLLIK(382-397);WLFGELPLCYFAR(215-227);MDAAIQDLGPK(15-25);KEIQLLQMANEK(298-309);YEWVVIK(442-448);EVCGAYLSTDWSER(402-415);ILACNDPGRR(158-167);AGQPLESDSVKQDIR(256-270);LGFFGTGECFVFR(422-434);LQPEVQR(435-441);MDSPGYNCFVDKDK(1-14);QGYWAQSHALR(41-51);EIQLLQMANEK(299-309);QFVHLAVHAENFR(329-34…	TVTPDASVYSDIVGK(Q9ULP9(66-80));AGQPLESDSVK(Q9ULP9(256-266));ELSCTELQELK(Q9ULP9(26-36));ILACNDPGR(Q9ULP9(158-166));SLQHGYSLAR(Q9ULP9(372-381));FYFQCEGHEPTLLLIK(Q9ULP9(382-397));WLFGELPLCYFAR(Q9ULP9(215-227));MDAAIQDLGPK(Q9ULP9(15-25));KEIQLLQMANEK(Q9ULP9(298-309));YEWVVIK(Q9ULP9(442-448));EVCGAYLSTDWSER(Q9ULP9(402-415));ILACNDPGRR(Q9ULP9(158-167));AGQPLESDSVKQDIR(Q9ULP9(256-270));LGFFGTGECFVFR(Q9U…	NA	TVTPDASVYSDIVGK(unmodified);AGQPLESDSVK(unmodified);ELSCTELQELK(4|[4]carbamidomethyl[C]);ILACNDPGR(4|[4]carbamidomethyl[C]);SLQHGYSLAR(11|semi_tryptic|4|[4]carbamidomethyl[C]);FYFQCEGHEPTLLLIK(5|[4]carbamidomethyl[C]);WLFGELPLCYFAR(9|[4]carbamidomethyl[C]);MDAAIQDLGPK(unmodified);KEIQLLQMANEK(unmodified);YEWVVIK(unmodified);EVCGAYLSTDWSER(3|[4]carbamidomethyl[C]);ILACNDPGRR(4|[4]carbamidomethyl[C…	Q9ULP9;Q9ULP9-2;ENST00000564543_16_2496149_aTIS_111db1;ENST00000630263_16_2496149_aTIS_111db1	TRUE	TRUE	61	NA	NA	-16.6394	NA	-15.0899	NA	-17.0936	NA	NA	-15.9619	-15.925	NA	-15.2079	NA	NA	NA	NA	-13.8113	-12.039	-13.0662	-14.2784	NA	-15.5488	-16.2208	-17.095	-14.9245	-16.2521	-15.8525	-14.4002	-15.416	-14.4755	-14.7861	NA	-16.9746	-15.4188	-15.5395
Q9UNS2	Adult_Heart/Adult_Retina -2.09 0.0443	1	COPS3	COP9 signalosome complex subunit 3 (SGN3) (Signalosome subunit 3) (JAB1-containing signalosome subunit 3)	ENSG00000141030	YATDTFAGLCHQLTNALVER(95-114);VQLSGPQEAEK(326-336);QLSAQGQMTQLCELINK(14-30);SGELLAK(31-37);NTNQLTSIHADLCQLCLLAK(134-153);FIKPLSNAYHELAQVYSTNNPSELR(252-276);HSETFTR(282-288);DNNMGLVK(289-296);YNNPAMLHNIDQEMLK(367-382);AMDQEITVNPQFVQK(392-406);SMGSQEDDSGNKPSSYS(407-423);SHIMLESYK(217-225);YTSQIVGR(244-251);SNAYHELAQVYSTNNPSELR(257-276);AYHELAQVYSTNNPSELR(259-276);QCLSSLYK(297-304);TFLTLSLQDMASR(313-…	YATDTFAGLCHQLTNALVER(Q9UNS2(95-114));VQLSGPQEAEK(Q9UNS2(326-336));QLSAQGQMTQLCELINK(Q9UNS2(14-30));SGELLAK(Q9UNS2(31-37));NTNQLTSIHADLCQLCLLAK(Q9UNS2(134-153));FIKPLSNAYHELAQVYSTNNPSELR(Q9UNS2(252-276));HSETFTR(Q9UNS2(282-288));DNNMGLVK(Q9UNS2(289-296));YNNPAMLHNIDQEMLK(Q9UNS2(367-382));AMDQEITVNPQFVQK(Q9UNS2(392-406));SMGSQEDDSGNKPSSYS(Q9UNS2(407-423));SHIMLESYK(Q9UNS2(217-225));YTSQIVGR(Q9UNS2(…	NA	YATDTFAGLCHQLTNALVER(10|[4]carbamidomethyl[C]);VQLSGPQEAEK(unmodified);QLSAQGQMTQLCELINK(12|[4]carbamidomethyl[C]);SGELLAK(unmodified);NTNQLTSIHADLCQLCLLAK(0|[1]Acetyl|3|semi_tryptic|16|[4]carbamidomethyl[C]|19|[4]carbamidomethyl[C]);FIKPLSNAYHELAQVYSTNNPSELR(unmodified);HSETFTR(unmodified);DNNMGLVK(unmodified);YNNPAMLHNIDQEMLK(unmodified);AMDQEITVNPQFVQK(unmodified);SMGSQEDDSGNKPSSYS(unmodified)…	Q9UNS2;Q9UNS2-2;ENST00000439936_17_17276159_aTIS_111db1;ENST00000477299_17_17281186_aTIS_111db1;ENST00000584216_17_17281186_aTIS_111db1;ENST00000492672_17_17281186_aTIS_111db1;ENST00000577246_17_17281186_aTIS_111db1	TRUE	TRUE	71	NA	-14.9867	-13.0673	NA	-12.0032	-13.3844	-12.604	-14.394	-15.663	-13.2967	-12.7679	NA	-12.9983	-14.2608	NA	NA	NA	-13.4091	-12.31	-12.1786	-13.6835	-13.5302	-15.1466	-15.8186	-12.9924	NA	-14.2649	NA	-14.998	-13.4288	NA	-13.4664	NA	-14.9874	NA	-14.1373
Q9UPY8	Adult_Adrenalgland/Adult_Frontalcortex -3.51 0.0106;Adult_Bcells/Adult_Frontalcortex -6.57 3.03e-06;Adult_Bcells/Adult_Ovary -3.67 0.0255;Adult_Bcells/Adult_Retina -4.94 0.00042;Adult_Bcells/Adult_Spinalcord -5.22 0.000373;Adult_Bcells/Adult_Testis -3.53 0.0314;Adult_CD8Tcells/Adult_Frontalcortex -5.38 5.2e-05;Adult_CD8Tcells/Adult_Retina -3.74 0.00721;Adult_CD8Tcells/Adult_Spinalcord -4.02 0.004…	39	MAPRE3	Microtubule-associated protein RP/EB family member 3 (EB1 protein family member 3) (EBF3) (End-binding protein 3) (EB3) (RP3)	ENSG00000084764	HDMLAWVNDSLHLNYTK(18-34);FFDANYDGKDYNPLLAR(114-130);LSNVAPPCILR(175-185);LTVDGLEK(214-221);VLQAAFK(77-83);IEQLCSGAAYCQFMDMLFPGCVHLRKVK(35-62);QGQDVAPPPNPGDQIFNK(131-148);STSVTSENLSR(7-17);LEHEYIHNFK(67-76);DYNPLLAR(123-130);IEQLCSGAAYCQFMDMLFPGCVHLR(35-59);EHEYIHNFK(68-76);VLQAAFKK(77-84);MGVDKIIPVEK(85-95);FQDNFEFIQWFKK(101-113);KFFDANYDGK(113-122);YNPLLAR(124-130);KLIGTAVPQR(151-160);LIGTAVPQR(…	HDMLAWVNDSLHLNYTK(Q9UPY8(18-34));FFDANYDGKDYNPLLAR(Q9UPY8(114-130));LSNVAPPCILR(Q9UPY8(175-185));LTVDGLEK(Q9UPY8(214-221));VLQAAFK(Q9UPY8(77-83));IEQLCSGAAYCQFMDMLFPGCVHLRKVK(Q9UPY8(35-62));QGQDVAPPPNPGDQIFNK(Q9UPY8(131-148));STSVTSENLSR(Q9UPY8(7-17));LEHEYIHNFK(Q15555(110-119);Q9UPY8(67-76));DYNPLLAR(Q9UPY8(123-130));IEQLCSGAAYCQFMDMLFPGCVHLR(Q9UPY8(35-59));EHEYIHNFK(Q15555(111-119);Q9UPY8(68-76…	NA	HDMLAWVNDSLHLNYTK(3|[35]oxidation[M]);FFDANYDGKDYNPLLAR(unmodified);LSNVAPPCILR(8|[4]carbamidomethyl[C]);LTVDGLEK(unmodified);VLQAAFK(unmodified);IEQLCSGAAYCQFMDMLFPGCVHLRKVK(14|[35]oxidation[M]|5|[4]carbamidomethyl[C]|11|[4]carbamidomethyl[C]|21|[4]carbamidomethyl[C]);QGQDVAPPPNPGDQIFNK(unmodified);STSVTSENLSR(6|semi_tryptic);LEHEYIHNFK(unmodified);DYNPLLAR(unmodified);STSVTSENLSR(5|semi_tryptic…	Q9UPY8;Q9UPY8-2;Q15555;Q15555-4;Q15555-5;Q15555-3;Q15555-2;ENST00000300249_18_35041477_5UTR_101db1;ENST00000588910_18_35041477_5UTR_101db1;Q15691	TRUE	TRUE	46	NA	NA	-13.8398	NA	-16.9049	NA	NA	NA	NA	-15.7066	NA	NA	-14.6306	-14.2557	-14.1783	NA	NA	-10.2341	-10.3146	-10.4417	-15.0935	-14.262	NA	-15.2285	-14.5178	NA	-15.2598	-14.8602	NA	NA	-13.4832	-14.9638	NA	NA	NA	NA
[truncated: 707 more rows]
[truncated: 50 more columns]

## Sheet: 582_differential_tissue_expr
Proteoforms identified by N-terminal COFRADIC that are differentially expressed in healthy human tissues. We only considering significant differences in expression according to limma analysis with Benjamini-Hochberg adjusted p-value of 0.05.
[truncated: 583 more rows]
[truncated: 50 more columns]

[truncated: 2 more sheets: 24_noncanonical_Nt-proteoforms, 3_noncan_and_diff_tiss_expr]
