# Supplementary material for: N-terminal proteoforms may engage in different protein complexes
Source: Life Sci Alliance. 2023 Jun 14;6(8):e202301972. doi: 10.26508/lsa.202301972 (PMC10267514; doi:10.26508/lsa.202301972)
Supplement: Supplementary file 7 [file LSA-2023-01972_TableS7.xlsx]

## Sheet: AIMP1 FL vs PR
Proteins reported as signifciant in the pairwise comparison between FL and PR at an FDR < 0.05 and a difference of at least 1 (absolute values). Proteins with a smaller difference are kept but shown in grey. As the FL is 1.2 log2 times more intense, the difference needs to be at least 1.2 log2 on the side of the FL. Therefore, proteins not meeting this requirement are shown in blue.
sFEATURE	Protein_IDs	Gene_names	eDHFR	AIMP1	AIMP1_PR	AIMP1 vs AIMP1_PR	p_COMP1	FDR_COMP1	Enriched in:	Candidate Interaction partner?
273	P41440	SLC19A1	21.1918	20.1267	23.8699	-3.7432	0.00233116	0.0155741	PR
249	P31948	STIP1	20.7369	21.8306	25.4498	-3.6192	0.000350083	0.0042597	PR	Yes
139	P08758	ANXA5	24.1322	21.0541	24.2515	-3.1974	0.0101743	0.0420109	PR
147	P10114	RAP2A	22.8303	19.8494	22.5709	-2.72157	0.00752433	0.0343503	PR
19	O14545	TRAFD1	20.7705	23.9353	26.6123	-2.677	0.00752479	0.0343517	PR	Yes
581	Q96BJ3	AIDA	20.6226	20.6772	22.9432	-2.26603	0.00645211	0.0309877	PR
338	P55072	VCP	23.0054	25.9227	27.8015	-1.87887	3.22769e-09	1.44674e-06	PR	Yes
127	P07900;Q14568;Q58FG0;Q58FG1	HSP90AA1	26.4502	25.7232	26.8113	-1.08813	1.1109e-05	0.00039636	PR
133	P08238;Q58FF7	HSP90AB1	27.853	27.3767	28.4187	-1.04207	3.34742e-06	0.000173416	PR
169	P14618;P30613	PKM	27.9286	27.3725	27.8473	-0.474833	0.000104482	0.00185527	PR
406	P62913	RPL11	26.7819	26.3031	26.7716	-0.468467	0.0105792	0.0431151	PR
203	P23396	RPS3	27.0427	26.8322	27.2138	-0.3816	0.0131879	0.0498977	FL
159	P11940;Q96DU9	PABPC1	24.0019	26.878	25.8694	1.00857	0.00340577	0.0201419	FL	Yes
5	GAG;P00005	GAG	30.9955	33.8085	32.6351	1.17337	0.0007978	0.00749269	FL	Yes
408	P62937;F5H284;P0DN37;Q9Y536;P0DN26;A0A0B4J2A2;A0A075B767;A0A075B759	PPIA	28.3856	31.1516	29.8313	1.3203	1.10851e-05	0.000395774	FL	Yes
650	Q9NWM3;O75618	CUEDC1	21.4733	26.365	25.0242	1.34087	0.000483754	0.00531813	FL	Yes
698	Q9Y3C6	PPIL1	22.4755	25.9882	24.5742	1.41397	0.0002067	0.00296607	FL	Yes
231	P28074	PSMB5	22.2416	21.6999	20.255	1.44493	0.000939052	0.00837683	FL
331	P54289	CACNA2D1	21.4123	24.1048	21.8308	2.274	0.000205534	0.00295456	FL	Yes
64	O75506	HSBP1	21.9688	24.1151	21.6718	2.44337	0.000635383	0.00641112	FL
646	Q9NUD5	ZCCHC3	20.7255	23.8358	20.5987	3.23707	0.0047954	0.0253809	FL
687	Q9UQN3;Q92828	CHMP2B	21.6492	26.0839	22.5308	3.5531	0.0121174	0.047179	FL
565	Q8WTV0	SCARB1	23.6098	25.1261	21.4229	3.70313	0.00275739	0.0174555	FL
61	O75190;Q8WWF6;Q7Z6W7;Q8NHS0	DNAJB6	20.7931	25.0651	20.686	4.3791	2.71516e-06	0.000150118	FL	Yes
516	Q15773	MLF2	20.2638	24.6401	18.9013	5.73877	0.000873027	0.0079693	FL

## Sheet: CACYBP FL vs PR
Proteins reported as signifciant in the pairwise comparison between FL and PR at an FDR < 0.05 and a difference of at least 1 (absolute values). Proteins with a smaller difference are kept but shown in grey.
sFEATURE	Protein_IDs	Gene_names	eDHFR	CACYBP	CACYBP_PR	CACYBP vs CACYBP_PR	p_COMP1	FDR_COMP1	Enriched in:	Candidate interaction partner?
590	Q9BQ67	GRWD1	22.8749	19.071	23.7453	-4.6743	0.0112267	0.020693	PR
648	Q9UHP3	USP25	21.3192	20.3657	24.2985	-3.93287	0.000481352	0.00170328	PR	Yes
625	Q9NR45	NANS	24.5794	20.478	24.163	-3.68507	0.0141332	0.0247852	PR
497	Q15773	MLF2	22.7138	21.1342	24.7134	-3.57927	0.000188777	0.000807745	PR
260	P37108	SRP14	21.0744	22.514	26.0886	-3.5746	0.000202711	0.000854937	PR	Yes
455	Q13049	TRIM32	26.2706	21.2303	24.5394	-3.30907	0.000173543	0.000755332	PR
313	P51151;Q9NP90	RAB9A	21.3286	20.5703	23.8753	-3.30493	0.0244335	0.0379689	PR
60	O75190;Q8WWF6;Q8NHS0;Q7Z6W7	DNAJB6	20.4219	22.06	24.8698	-2.80977	0.000264288	0.00105627	PR	Yes
281	P46776	RPL27A	24.773	20.9097	23.657	-2.74733	0.0184351	0.0305019	PR
276	P43487;Q9C010	RANBP1	24.456	21.7363	24.3218	-2.58543	0.0255437	0.0392989	PR
538	Q8IWC1	MAP7D3	20.3581	19.9251	22.3323	-2.4072	0.0248066	0.0384175	PR
248	P33991;Q9UJA3	MCM4	25.0581	21.1217	23.4773	-2.35563	0.0100319	0.0189424	PR
508	Q53EL6	PDCD4	21.0671	19.528	21.8411	-2.3131	0.000920639	0.00285467	PR
651	Q9UL15	BAG5	20.846	20.7444	23.0463	-2.30193	3.49627e-06	3.35229e-05	PR	Yes
324	P53618	COPB1	24.1981	20.8231	23.1134	-2.29023	0.0140441	0.0246629	PR
440	Q05086	UBE3A	21.7741	22.0449	24.0663	-2.02143	0.0141416	0.0247967	PR
691	Q9Y6G9	DYNC1LI1	24.1594	21.5321	23.5272	-1.99513	0.0028359	0.00698044	PR
676	Q9Y3F4	STRAP	25.1228	22.4791	24.4733	-1.99413	0.0102296	0.0192352	PR
363	P61221	ABCE1	24.7312	21.9742	23.9485	-1.97433	0.00133373	0.00383383	PR
66	O75643	SNRNP200	23.7134	20.6095	22.5092	-1.89977	0.0324248	0.0472492	PR
540	Q8N163	CCAR2	22.9495	19.6189	21.4443	-1.82543	0.0187999	0.0309712	PR
598	Q9BXJ9;Q6N069	NAA15	23.7273	21.0762	22.585	-1.5088	0.0107328	0.0199748	PR
661	Q9UNN5	FAF1	21.3522	23.9247	25.38	-1.45533	0.0157929	0.0270334	PR	Yes
209	P25685	DNAJB1	21.9738	20.8158	22.2236	-1.40783	0.00532969	0.011505	PR
227	P28070	PSMB4	20.744	25.1208	26.3992	-1.2784	0.0317835	0.0465276	PR	Yes
462	Q13263	TRIM28	24.5184	22.5829	23.8322	-1.2493	0.013005	0.0232221	PR
217	P26640	VARS	24.7339	22.3713	23.6177	-1.24643	0.0125123	0.0225298	PR
384	P62277	RPS13	25.5238	23.9765	25.1916	-1.21507	0.0304729	0.0450413	PR
325	P53621	COPA	25.7418	23.6708	24.878	-1.20727	0.0124511	0.0224434	PR
13	O00487	PSMD14	24.5478	24.9765	26.1394	-1.16287	0.000105974	0.000509706	PR	Yes
436	Q04323	UBXN1	21.8004	24.5231	25.5946	-1.07147	0.0133831	0.0237493	PR	Yes
642	Q9P2J5	LARS	24.779	22.9089	23.9315	-1.02257	0.00304276	0.00738132	PR
353	P60900	PSMA6	21.7912	25.8863	26.8602	-0.973867	0.00669314	0.0137726	PR	Yes
577	Q99460	PSMD1	24.9292	25.2858	26.2248	-0.939	3.58706e-07	5.44922e-06	PR	Yes
316	P51665	PSMD7	24.7009	25.1155	26.0299	-0.9144	0.000956245	0.0029422	PR	Yes
23	O14818;Q8TAA3	PSMA7;PSMA8	22.6394	25.5953	26.4967	-0.901333	0.0162512	0.0276443	PR	Yes
580	Q99615	DNAJC7	24.4318	23.4844	24.3648	-0.880333	0.00812909	0.0160533	PR
660	Q9UNM6	PSMD13	24.8738	25.5581	26.4346	-0.876467	9.3364e-05	0.00046072	PR	Yes
258	P35998	PSMC2	25.4495	25.9384	26.7293	-0.790867	1.79725e-06	1.97132e-05	PR	Yes
376	P62191	PSMC1	25.6256	26.3045	27.0872	-0.7827	4.36236e-06	3.99973e-05	PR	Yes
35	O43242	PSMD3	24.8227	25.2311	26.0036	-0.772533	7.66381e-09	2.53281e-07	PR	Yes
377	P62195	PSMC5	25.0995	25.509	26.2797	-0.770667	1.47817e-06	1.68666e-05	PR	Yes
6	O00231	PSMD11	24.9353	25.5317	26.2976	-0.765867	5.71799e-06	4.96361e-05	PR	Yes
347	P60228	EIF3E	24.0115	23.4374	24.1671	-0.7297	0.00558701	0.0119418	PR
466	Q13347	EIF3I	25.1082	23.7128	24.4345	-0.7217	0.000495976	0.00174438	PR
412	P63244	GNB2L1	27.0692	25.6912	26.3941	-0.702933	0.0104616	0.0195771	PR
7	O00232	PSMD12	24.6707	25.1677	25.8237	-0.656	1.40937e-05	0.000101948	PR	Yes
142	P0DMV8;P0DMV9	HSPA1A;HSPA1B	29.3152	29.3166	29.9613	-0.6447	3.7221e-05	0.000221237	PR	Yes
241	P31939	ATIC	24.8083	23.3913	24.0269	-0.6356	0.0254876	0.039232	PR
306	P50502;Q8NFI4;Q8IZP2	ST13;ST13P5;ST13P4	25.2166	25.0862	25.7101	-0.623867	0.000969335	0.00297421	PR
179	P17980	PSMC3	24.7945	25.3705	25.9853	-0.614833	0.00154352	0.00430606	PR	Yes
483	Q15008	PSMD6	24.5613	25.1582	25.7682	-0.609933	4.31966e-06	3.96847e-05	PR	Yes
277	P43686	PSMC4	24.7683	25.311	25.9116	-0.600633	0.000166906	0.000732209	PR	Yes
147	P11142;P38646	HSPA8	29.9077	30.0729	30.6618	-0.5889	3.39098e-07	5.2102e-06	PR	Yes
390	P62333	PSMC6	25.1027	25.5703	26.155	-0.584767	0.000363805	0.00136269	PR	Yes
246	P32969	RPL9	25.3011	23.9486	24.52	-0.571367	0.0194967	0.0318616	PR
250	P33993	MCM7	25.4035	23.9416	24.5031	-0.561467	0.0132757	0.0236	PR
309	P50991	CCT4	24.3211	23.6219	24.1588	-0.536867	0.0220755	0.0350933	PR
201	P23396	RPS3	27.3978	26.127	26.6616	-0.5346	0.00348273	0.00821542	PR
286	P46783;Q9NQ39	RPS10	24.9256	23.6951	24.2283	-0.533167	0.00636103	0.0132303	PR
459	Q13200	PSMD2	25.1293	25.8256	26.3541	-0.5285	3.65879e-05	0.00021823	PR	Yes
117	P07437;A6NNZ2	TUBB	29.0863	27.7267	28.2409	-0.514267	0.000742888	0.00240652	PR
129	P08243	ASNS	25.2393	23.9413	24.4516	-0.510267	0.025206	0.0388959	PR
109	P06493	CDK1	25.9962	24.8377	25.3169	-0.4792	0.0193132	0.0316278	PR
285	P46781	RPS9	27.8438	27.0586	27.5299	-0.471367	0.0178681	0.0297681	PR
434	Q02543	RPL18A	25.8669	25.4007	25.8613	-0.460567	0.00499025	0.0109217	PR
457	Q13148	TARDBP	24.7448	23.2129	23.651	-0.438133	0.0225636	0.0356945	PR
418	P68371;Q3ZCM7	TUBB4B	29.4731	28.3098	28.7376	-0.427833	0.00803704	0.0159099	PR
446	Q08211	DHX9	26.4258	25.3689	25.7893	-0.420367	0.0340448	0.0490559	PR
320	P52272	HNRNPM	25.6611	24.2524	24.6642	-0.411733	0.0308129	0.0454285	PR
197	P22314	UBA1	25.1588	24.3671	24.7152	-0.348167	0.0200372	0.0325471	PR
448	Q08722	CD47	25.9741	26.9383	27.2758	-0.337533	0.0156722	0.0268718	PR	Yes
165	P14618;P30613	PKM	27.7328	26.7426	27.0773	-0.334633	0.00537347	0.0115796	PR
173	P15880	RPS2	27.0727	26.2006	26.5332	-0.3326	0.0165822	0.0280829	PR
139	P0C0S8;Q99878;Q9BTM1;Q93077;Q7L7L0;P04908;Q96KK5;P20671;P16104;Q8IUE6;Q96QV6	HIST1H2AG;HIST1H2AJ;H2AFJ;HIST1H2AC;HIST3H2A;HIST1H2AB;HIST1H2AH;HIST1H2AD;H2AFX;HIST2H2AB;HIST1H2AA	27.5755	26.825	27.1393	-0.314267	0.0153875	0.0264895	PR
589	Q99961;Q99962	SH3GL1	25.118	25.4179	25.7257	-0.3078	0.0192494	0.0315465	PR	Yes
416	P68363;Q9H853	TUBA1B	30.3897	29.288	29.5898	-0.3018	0.0311642	0.0458273	PR
409	P63104	YWHAZ	26.0037	25.7064	25.4571	0.2493	0.0303918	0.0449488	FL
548	Q8WUM4	PDCD6IP	28.3216	29.3074	29.0386	0.2688	0.00624664	0.0130422	FL	Yes
102	P05023;P13637;P50993;Q13733;P20648;P54707	ATP1A1	26.4528	27.0034	26.7155	0.287967	0.010917	0.0202434	FL	Yes
106	P05556	ITGB1	24.5796	25.7536	25.4542	0.2994	0.0295685	0.0440063	FL	Yes
536	Q86YQ8;Q9HCH3;Q8IYJ1	CPNE8	26.7155	27.5296	27.227	0.302633	0.0020228	0.00533829	FL	Yes
569	Q96FN4;Q96A23;Q9UBL6;O95741	CPNE2	23.9092	24.8084	24.4955	0.3129	0.010235	0.0192432	FL	Yes
645	Q9UBV8	PEF1	25.7864	26.4146	26.0891	0.325533	0.0314245	0.0461221	FL	Yes
348	P60660;P14649	MYL6	25.2661	25.6697	25.3416	0.3281	0.0160223	0.0273397	FL
128	P08238;Q58FF7	HSP90AB1	27.5559	28.6326	28.3033	0.3293	0.00488074	0.0107317	FL	Yes
257	P35613	BSG	27.3798	28.0433	27.7078	0.335467	0.0022445	0.00579792	FL	Yes
496	Q15758	SLC1A5	26.5359	27.0185	26.6736	0.3449	0.00388048	0.00895029	FL	Yes
126	P08195	SLC3A2	26.4963	27.2169	26.8557	0.361167	0.000337446	0.00128341	FL	Yes
93	P02786;Q9UP52	TFRC	24.3096	25.3266	24.9563	0.3703	0.00751001	0.0150819	FL	Yes
121	P07900;Q14568;Q58FG0;Q58FG1	HSP90AA1	25.8758	27.2297	26.8499	0.379833	0.000912054	0.00283347	FL	Yes
14	O00560	SDCBP	29.3312	30.5769	30.1922	0.384633	0.0137151	0.0242095	FL	Yes
452	Q12846	STX4	24.4855	24.391	23.9726	0.418367	0.0276219	0.041751	FL
641	Q9P2B2	PTGFRN	27.4142	29.0478	28.6223	0.425467	0.00783114	0.0155879	FL	Yes
527	Q7Z2W4	ZC3HAV1	24.3344	24.1182	23.6891	0.429033	0.000624054	0.00209462	FL
472	Q14126	DSG2	23.4582	24.5624	24.1266	0.435733	0.0188784	0.0310719	FL	Yes
24	O14828	SCAMP3	24.6645	25.8142	25.3748	0.439333	0.0145249	0.0253211	FL	Yes
514	Q5VW32	BROX	25.2775	27.0704	26.6284	0.442	0.0124987	0.0225106	FL	Yes
499	Q15836;P23763	VAMP3	25.7965	26.4596	26.0113	0.4483	0.000120197	0.000563558	FL	Yes
564	Q969P0	IGSF8	26.6773	28.4007	27.926	0.4747	3.97369e-05	0.000233087	FL	Yes
591	Q9BQA1	WDR77	27.4691	27.5086	27.0259	0.4827	0.0089047	0.0172474	FL
20	O14744	PRMT5	28.1681	28.3231	27.8302	0.492933	0.00507406	0.0110665	FL
622	Q9NNW5	WDR6	24.1581	24.7873	24.2739	0.513433	0.0049956	0.0109309	FL	Yes
255	P35580	MYH10	23.7535	24.4554	23.9301	0.5253	0.0103922	0.019475	FL	Yes
41	O43657	TSPAN6	27.6482	29.1142	28.5854	0.528733	0.000793304	0.00253567	FL	Yes
96	P04156	PRNP	24.265	25.7828	25.2382	0.544533	0.00355015	0.00834119	FL	Yes
626	Q9NRX5	SERINC1	24.0561	26.1444	25.5681	0.576367	0.0187231	0.0308726	FL	Yes
656	Q9UN37	VPS4A	24.9736	26.0913	25.4764	0.614933	0.00471738	0.0104466	FL	Yes
18	O14654	IRS4	29.4014	30.3389	29.722	0.616867	4.66793e-06	4.22173e-05	FL	Yes
562	Q92900	UPF1	23.4752	23.6334	22.9847	0.648633	0.00311889	0.00752738	FL
343	P57678	GEMIN4	23.6467	23.9087	23.2512	0.6575	0.0293006	0.0436981	FL
559	Q92783	STAM	26.2546	26.6733	25.9676	0.705633	0.010059	0.0189827	FL
447	Q08431	MFGE8	26.7474	28.7018	27.9951	0.7067	0.00154056	0.00429949	FL	Yes
327	P53990	IST1	25.4427	27.1622	26.45	0.712233	0.000209602	0.000878028	FL	Yes
620	Q9HCE1	MOV10	24.165	25.9578	25.2365	0.7213	4.17575e-07	6.15166e-06	FL	Yes
45	O43854	EDIL3	24.9481	26.6884	25.9573	0.731133	0.00029957	0.00116722	FL	Yes
254	P35579;REV__Q9UKV3	MYH9	25.8681	27.1577	26.3613	0.7964	0.000603667	0.00203994	FL	Yes
11	O00429	DNM1L	22.3202	22.3123	21.4042	0.9081	0.0185404	0.0306375	FL
610	Q9H307	PNN	22.2205	22.7305	21.6299	1.1006	0.0145026	0.0252907	FL
336	P55011	SLC12A2	21.8418	22.2582	21.1166	1.1416	0.0265371	0.0404769	FL
40	O43633	CHMP2A	23.8203	26.9962	25.7441	1.25213	0.00449018	0.0100464	FL	Yes
413	P67809;Q9Y2T7	YBX1	24.6265	25.7946	24.3483	1.44637	1.27157e-06	1.49575e-05	FL	Yes
571	Q96I24	FUBP3	22.0999	21.6702	20.0182	1.652	0.000427007	0.00154822	FL
526	Q7LBR1	CHMP1B	24.9861	26.4449	24.4913	1.95363	0.0192777	0.0315826	FL
650	Q9UKS6	PACSIN3	23.407	22.6733	20.6878	1.98553	0.00505175	0.011028	FL
70	O75886	STAM2	23.5568	23.4256	21.2551	2.1705	0.000146864	0.000661203	FL
692	Q9Y6W3	CAPN7	21.6324	21.3911	18.8831	2.50807	0.0058248	0.0123415	FL
441	Q06830;Q13162	PRDX1	24.8236	24.3349	21.7513	2.58357	0.0282007	0.0424256	FL
570	Q96GD4;Q9UQB9	AURKB	22.5527	22.245	19.3412	2.90383	0.00437822	0.00984768	FL
92	P02656	APOC3	20.6925	25.4089	20.4864	4.9225	0.00356084	0.00836109	FL

## Sheet: CAPRIN1 FL vs PR
Proteins reported as signifciant in the pairwise comparison between FL and PR at an FDR < 0.05 and a difference of at least 1 (absolute values). Proteins with a smaller difference are kept but shown in grey.
sFEATURE	Protein_IDs	Gene_names	eDHFR	CAPRIN	CAPRIN_PR	CAPRIN vs CAPRIN_PR	p_COMP4	FDR_COMP4	Enriched in:	Candidate interaction partner?
198	P22352	GPX3	24.2356	21.0313	24.7484	-3.71717	0.0136807	0.0241619	PR
406	P62995	TRA2B	21.8494	21.5208	24.9761	-3.45527	0.0313671	0.0460571	PR
16	O14545	TRAFD1	21.327	20.0855	23.3289	-3.2434	0.0091792	0.0176644	PR
321	P52569	SLC7A2	22.7462	21.5532	23.9941	-2.44093	0.0112774	0.0207662	PR
610	Q9H307	PNN	22.2205	20.6118	22.99	-2.37823	3.11422e-05	0.000191903	PR
533	Q86XT2	VPS37D	20.07	20.6132	22.9629	-2.3497	0.0061592	0.0128978	PR	Yes
480	Q14697	GANAB	23.4081	21.1996	23.3004	-2.10077	0.00379153	0.00878741	PR
330	P54289	CACNA2D1	21.7228	21.7359	23.5762	-1.8403	0.0219528	0.0349417	PR
107	P06241;P06239	FYN	22.494	21.9652	23.6602	-1.695	0.0338212	0.0488079	PR
687	Q9Y5S9	RBM8A	22.0278	21.2986	22.9274	-1.62877	0.00732223	0.0147838	PR
336	P55011	SLC12A2	21.8418	20.663	22.1825	-1.5195	0.00527087	0.0114045	PR
11	O00429	DNM1L	22.3202	21.3542	22.3414	-0.987133	0.011755	0.0214532	PR
438	Q04721;P46531	NOTCH2	21.2082	22.7964	23.7819	-0.9855	0.0245019	0.0380512	PR	Yes
527	Q7Z2W4	ZC3HAV1	24.3344	24.8094	25.5714	-0.761933	1.87719e-06	2.04097e-05	PR	Yes
562	Q92900	UPF1	23.4752	24.0693	24.8109	-0.741567	0.00113947	0.00338263	PR	Yes
620	Q9HCE1	MOV10	24.165	25.0015	25.592	-0.5905	4.28234e-06	3.94108e-05	PR	Yes
154	P11940;Q9H361;Q4VXU2;Q96DU9;Q5JQF8	PABPC1;PABPC3	24.7963	24.8987	25.4363	-0.537533	0.000550889	0.00189657	PR	Yes
259	P36578	RPL4	24.4734	24.428	24.9487	-0.520667	0.0170058	0.0286413	PR
370	P61586;P08134	RHOA;RHOC	26.4291	27.1392	27.5787	-0.439567	0.0124242	0.0224054	PR	Yes
647	Q9UHI6	DDX20	23.3792	23.494	23.9268	-0.432833	0.0320665	0.0468464	PR
413	P67809;Q9Y2T7	YBX1	24.6265	26.0094	26.4384	-0.429033	0.0315757	0.046293	PR	Yes
183	P18124	RPL7	25.2352	24.995	25.4061	-0.4111	0.00466721	0.0103586	PR
15	O00571;O15523;Q9NQI0	DDX3X;DDX3Y	24.776	24.9422	25.3149	-0.3727	0.0313103	0.0459928	PR	Yes
137	P09543	CNP	27.5226	28.871	29.2346	-0.3636	0.00441027	0.0099047	PR	Yes
359	P61088;Q5JXB2	UBE2N;UBE2NL	24.0724	24.1111	24.4167	-0.305633	0.0174271	0.0291935	PR
637	Q9NZI8;REV__Q15833	IGF2BP1	25.8528	26.0761	26.3322	-0.256167	0.0158502	0.0271099	PR	Yes
381	P62258	YWHAE	29.6158	29.3095	29.0419	0.2676	0.00578898	0.0122816	FL
536	Q86YQ8;Q9HCH3;Q8IYJ1	CPNE8	26.7155	27.2041	26.9326	0.271433	0.00438395	0.00985788	FL	Yes
645	Q9UBV8	PEF1	25.7864	26.1254	25.8025	0.3229	0.032608	0.0474547	FL
409	P63104	YWHAZ	26.0037	25.8535	25.5223	0.331167	0.00643418	0.0133503	FL
14	O00560	SDCBP	29.3312	30.6157	30.2799	0.335833	0.0275336	0.0416477	FL	Yes
142	P0DMV8;P0DMV9	HSPA1A;HSPA1B	29.3152	29.7427	29.2906	0.452133	0.000975289	0.00298874	FL	Yes
147	P11142;P38646	HSPA8	29.9077	30.4297	29.9762	0.453467	6.98475e-06	5.82289e-05	FL	Yes
415	P68133;P68032;P62736;P63267	ACTA1;ACTC1;ACTA2;ACTG2	29.0913	29.1523	28.6883	0.463967	0.0112467	0.0207219	FL
327	P53990	IST1	25.4427	28.3377	27.8253	0.512333	0.00309019	0.00747241	FL	Yes
13	O00487	PSMD14	24.5478	23.9091	23.3794	0.529667	0.0292364	0.0436243	FL
534	Q86XZ4	SPATS2	21.6033	21.4321	20.039	1.39307	0.0186518	0.0307809	FL
101	P04899;P63096;P09471;P19087;A8MTJ3;P11488	GNAI2	24.7187	24.5566	23.1513	1.40533	0.0298236	0.044299	FL
661	Q9UNN5	FAF1	21.3522	21.9215	19.943	1.9785	0.00223119	0.00577059	FL
539	Q8IX04	UEVLD	20.9884	24.3336	22.3082	2.02533	0.0303513	0.0449026	FL	Yes
211	P25786	PSMA1	21.0426	21.2281	19.1735	2.05463	0.024389	0.0379152	FL
427	P98172;P52799	EFNB1	22.9259	24.5705	22.2804	2.2901	0.00961841	0.0183259	FL
497	Q15773	MLF2	22.7138	24.4144	21.4323	2.9821	0.000927207	0.00287087	FL
186	P19105;O14950;P24844	MYL12A;MYL12B;MYL9	21.9902	23.6168	20.6088	3.008	0.005943	0.0125389	FL
60	O75190;Q8WWF6;Q8NHS0;Q7Z6W7	DNAJB6	20.4219	24.6303	21.3069	3.32343	5.29937e-05	0.000293262	FL	Yes
31	O15400	STX7	22.3239	23.8357	19.8244	4.01123	0.00103399	0.00313102	FL
658	Q9UNE7	STUB1	26.5932	26.6573	22.1465	4.51077	0.0223472	0.0354283	FL

## Sheet: CFL2 FL vs PR
Proteins reported as signifciant in the pairwise comparison between FL and PR at an FDR < 0.05 and a difference of at least 1 (absolute values). Proteins with a smaller difference are kept but shown in grey. As the FL is 3.5 log2 times more intense, the difference needs to be at least 3.5 log2 on the side of the FL. Therefore, proteins not meeting this requirement are shown in blue.
sFEATURE	Protein_IDs	Gene_names	eDHFR	CFL2	CFL2_PR	CFL2 vs CFL2_PR	p_COMP1	FDR_COMP1	Enriched in:	Candidate interaction partner?
464	Q8WWI5	SLC44A1	21.2507	20.6788	24.1051	-3.4263	0.00542195	0.0133895	PR
476	Q96FN4	CPNE2	22.8345	22.5043	24.8398	-2.33547	0.00395284	0.0106949	PR
381	Q02241	KIF23	22.4823	21.3623	23.6824	-2.3201	0.000138708	0.000973411	PR
401	Q12907	LMAN2	21.4882	21.524	23.7606	-2.2366	0.0196949	0.0332948	PR
504	Q9H0H5	RACGAP1	22.0329	20.5367	22.6465	-2.10983	0.0320507	0.0467807	PR
75	P02751	FN1	23.6053	21.7176	23.7694	-2.05183	0.00654944	0.015311	PR
478	Q96PU5;P46934	NEDD4L	21.1499	21.2562	22.7599	-1.5037	0.0290509	0.0436876	PR
456	Q86YQ8;Q9HCH3;Q8IYJ1	CPNE8	26.0004	25.9249	27.4108	-1.48583	4.85513e-06	8.77714e-05	PR	Yes
458	Q8N5I2	ARRDC1	24.0411	23.9103	25.3266	-1.41633	0.000979306	0.00394973	PR	Yes
500	Q9C0H2	TTYH3	22.4838	22.7432	24.03	-1.28687	0.0017215	0.00591188	PR	Yes
50	O75340	PDCD6	25.8594	25.7842	26.9453	-1.1611	5.33737e-05	0.000490562	PR	Yes
395	Q08431	MFGE8	26.0538	26.9304	28.0847	-1.1543	2.96089e-05	0.000321388	PR	Yes
23	O14828	SCAMP3	24.0006	24.2824	25.3306	-1.04817	0.000507962	0.00246861	PR	Yes
539	Q9UBV8	PEF1	25.5494	25.3796	26.3797	-1.00017	0.000168813	0.00112069	PR	Yes
78	P04114	APOB	25.1596	24.3563	25.3063	-0.949933	0.000210103	0.0013111	PR
273	P50995;P27216	ANXA11	25.5315	25.4484	26.3901	-0.941733	3.48228e-05	0.000361067	PR	Yes
3	A5D8V6	VPS37C	23.3067	23.9995	24.8803	-0.880767	0.00890189	0.0190293	PR	Yes
513	Q9H7P6	MVB12B	23.8479	24.2168	25.0254	-0.8086	0.00125454	0.00471528	PR	Yes
76	P02786	TFRC	23.8412	24.2181	25.0187	-0.800567	0.00143529	0.00519155	PR	Yes
16	O00560	SDCBP	28.5416	29.3261	30.1159	-0.789733	0.0114965	0.0227991	PR	Yes
48	O75131;Q96A23;Q9UBL6;O95741	CPNE3	25.7275	25.5673	26.2834	-0.7161	0.00012629	0.000910074	PR	Yes
547	Q9UMS4	PRPF19	26.3345	24.9487	25.6028	-0.6541	0.000854627	0.00358299	PR
535	Q9P2B2	PTGFRN	26.1231	27.0265	27.5786	-0.552033	0.00302624	0.00884203	PR	Yes
223	P35579;REV__Q9UKV3	MYH9	25.3881	26.0321	26.5656	-0.533467	0.00350358	0.00981457	PR	Yes
462	Q8WUM4	PDCD6IP	27.1444	27.5837	28.1089	-0.525167	0.00295009	0.00868287	PR	Yes
79	P04156	PRNP	23.8494	24.5841	25.1012	-0.5171	0.00959266	0.0200622	PR	Yes
303	P60660;P14649	MYL6	24.5995	24.9251	25.387	-0.4619	0.00614333	0.0146312	PR	Yes
168	P21333;O75369;Q14315	FLNA	24.4584	23.8486	24.3041	-0.455467	0.0261556	0.0406035	PR
337	P62277	RPS13	24.9698	24.4335	24.8734	-0.4399	0.0196821	0.0332796	PR
435	Q15758	SLC1A5	25.4952	25.8393	26.269	-0.429633	0.0319026	0.0466302	PR	Yes
480	Q96QK1	VPS35	23.2412	23.01	23.4186	-0.408567	0.0194289	0.0329789	PR
343	P62701;P22090;Q8TD47	RPS4X	26.6033	25.9356	26.2853	-0.349767	0.0315405	0.0462614	PR
175	P23526	AHCY	26.8089	26.2485	26.5761	-0.327633	0.0346494	0.0493853	PR
115	P08865	RPSA	27.6252	27.0358	26.7464	0.289467	0.00143445	0.0051894	FL
275	P51149	RAB7A	24.4763	24.9887	24.6255	0.3632	0.0224007	0.036436	FL	Yes
135	P12268	IMPDH2	25.7508	26.4522	26.0852	0.366967	0.0137705	0.0258927	FL	Yes
185	P26038	MSN	25.083	25.5593	25.1765	0.382767	0.0243444	0.0386188	FL
210	P31689	DNAJA1	25.0915	25.8573	25.4707	0.3866	0.0206628	0.0344331	FL	Yes
108	P08238;Q58FF7	HSP90AB1	27.4304	27.6237	27.2033	0.420433	0.00140349	0.00510907	FL
102	P07900;Q14568;Q58FG0;Q58FG1	HSP90AA1	25.4467	26.0125	25.5772	0.435267	0.00713009	0.0162616	FL	Yes
31	O43175	PHGDH	26.4162	25.8038	25.3558	0.448033	0.00318685	0.00917395	FL
147	P15311	EZR	24.4024	25.0967	24.5921	0.504633	0.0264153	0.0408845	FL
312	P61026	RAB10	23.7544	24.4703	23.9602	0.510067	0.0144221	0.0267494	FL	Yes
361	P63244	GNB2L1	26.743	26.1312	25.6135	0.5177	0.0075166	0.0168815	FL
247	P46777	RPL5	25.9104	25.1246	24.4803	0.644333	0.0192009	0.032707	FL
216	P33991;Q9UJA3	MCM4	24.9093	23.7978	23.1436	0.6542	0.00763237	0.0170653	FL
428	Q15233	NONO	25.8171	25.144	24.4762	0.667833	0.015749	0.028458	FL
355	P63000	RAC1	25.9575	26.8634	26.1859	0.677533	0.00190211	0.00634852	FL	Yes
445	Q5VW32	BROX	24.1191	25.7397	25.0496	0.6901	0.00115356	0.00444065	FL	Yes
531	Q9NZI8	IGF2BP1	25.1831	24.7333	24.0427	0.6906	0.000798217	0.00341208	FL
158	P18085	ARF4	24.9489	24.9607	24.2587	0.702	0.000884857	0.00367324	FL
45	O60884	DNAJA2	24.4449	25.1295	24.3298	0.799733	0.000187867	0.00121003	FL	Yes
562	Q9Y2X3	NOP58	23.7019	23.2524	22.436	0.816433	0.0109788	0.0220695	FL
280	P52701	MSH6	22.741	21.9764	21.0339	0.942533	0.0324287	0.0471637	FL
142	P14209	CD99	25.3045	26.2497	25.2996	0.950067	0.00425793	0.0112759	FL
120	P0CG48;P0CG47;P62979;P62987	UBC;UBB;RPS27A;UBA52	30.1583	32.2199	31.2253	0.9946	8.58843e-06	0.000132187	FL	Yes
261	P49356	FNTB	20.6616	21.3516	20.3011	1.05057	0.0148342	0.027285	FL
111	P08670;P17661;P41219;P14136	VIM	26.533	27.6961	26.604	1.09213	4.10694e-06	7.78346e-05	FL	Yes
214	P31948	STIP1	21.5989	24.4006	23.2102	1.19037	0.00706127	0.0161502	FL	Yes
471	Q92900	UPF1	23.5435	22.9046	21.7063	1.19837	0.00312974	0.0090565	FL
412	Q13409	DYNC1I2	24.8138	23.829	22.6029	1.22613	0.0155256	0.0281735	FL
330	P62195	PSMC5	25.0702	25.7115	24.4849	1.22667	2.64348e-07	1.08603e-05	FL	Yes
32	O43242	PSMD3	24.6673	25.407	24.1502	1.25673	3.23567e-08	2.40378e-06	FL	Yes
243	P43686	PSMC4	24.6363	25.1206	23.8287	1.29187	2.73087e-05	0.000303263	FL
10	O00231	PSMD11	25.012	25.9375	24.525	1.41247	1.68181e-07	7.8493e-06	FL	Yes
452	Q7Z2W4	ZC3HAV1	22.9545	22.8024	21.3577	1.44473	0.0156715	0.0283595	FL
227	P35998	PSMC2	25.3212	26.0796	24.6099	1.4697	5.31798e-07	1.79389e-05	FL	Yes
277	P51665	PSMD7	24.6222	25.4637	23.9764	1.4873	4.88387e-05	0.000460276	FL	Yes
424	Q15008	PSMD6	24.4269	25.3489	23.7981	1.55077	7.4633e-09	8.38529e-07	FL	Yes
341	P62333	PSMC6	24.8418	25.5812	24.012	1.56923	1.67487e-07	7.82605e-06	FL	Yes
155	P17980	PSMC3	25.1218	25.7912	24.2146	1.5766	7.73265e-06	0.000122592	FL
551	Q9UNM6	PSMD13	24.6931	25.7694	24.1838	1.5856	6.19359e-06	0.000104536	FL	Yes
482	Q99460	PSMD1	25.3079	26.1168	24.5282	1.58857	2.5282e-06	5.49412e-05	FL	Yes
44	O60784	TOM1	21.0838	23.5011	21.9106	1.59053	0.00110587	0.00430854	FL	Yes
11	O00232	PSMD12	24.4939	25.4049	23.7336	1.67123	1.38795e-06	3.57206e-05	FL	Yes
270	P50502;Q8NFI4;Q8IZP2	ST13;ST13P5	23.5436	25.1536	23.4217	1.73197	1.17527e-06	3.16997e-05	FL	Yes
329	P62191	PSMC1	25.2048	26.1638	24.4227	1.74107	8.56595e-07	2.52601e-05	FL	Yes
406	Q13200	PSMD2	24.9351	25.9712	24.2284	1.74277	1.53321e-07	7.34491e-06	FL	Yes
122	P0DMV8;P0DMV9	HSPA1A;HSPA1B	27.8244	30.1792	28.3705	1.8087	1.30799e-07	6.55313e-06	FL	Yes
127	P11142;P54652;P38646	HSPA8	28.6236	31.0137	29.1898	1.8239	3.68559e-07	1.37869e-05	FL	Yes
35	O43491	EPB41L2	23.4811	23.9407	21.9978	1.9429	0.0176689	0.0308534	FL
15	O00487	PSMD14	24.4922	25.3796	23.391	1.9886	0.000316328	0.00175811	FL
290	P54725	RAD23A	21.4254	24.0063	21.8595	2.14677	0.00119725	0.00456029	FL	Yes
117	P09543	CNP	25.3122	28.4601	26.2103	2.2498	3.30275e-05	0.000347607	FL	Yes
545	Q9UL15	BAG5	20.5664	23.7713	21.4933	2.278	0.00429927	0.0113537	FL	Yes
269	P50395;P31150	GDI2	22.2623	23.8355	21.5546	2.28093	0.0256493	0.0400532	FL
549	Q9UNE7	STUB1	21.7174	23.464	21.1638	2.30023	0.000590507	0.00274975	FL
353	P62937;F5H284;P0DN37;Q9Y536;P0DN26;A0A0B4J2A2;A0A075B767;A0A075B759	PPIA	27.0749	29.4676	27.1042	2.36337	2.60973e-06	5.62076e-05	FL	Yes
362	P67809;P16989;Q9Y2T7	YBX1	22.4874	24.0566	21.5603	2.49627	0.00246636	0.00764186	FL
5	GAG;P00005	GAG	29.8596	32.1248	29.4328	2.692	8.322e-08	4.73647e-06	FL	Yes
402	Q13049	TRIM32	23.9733	23.8446	21.0986	2.746	7.15865e-06	0.000115988	FL
436	Q15773	MLF2	21.3581	24.0778	21.2469	2.83087	0.00250488	0.00772681	FL	Yes
255	P48556	PSMD8	23.421	25.2055	22.2762	2.9293	0.00748235	0.016827	FL
563	Q9Y3C6	PPIL1	20.6715	24.159	21.1187	3.0403	0.00639692	0.0150572	FL	Yes
540	Q9UDY4	DNAJB4	19.5993	24.149	21.0584	3.0906	0.00497264	0.0125913	FL	Yes
56	O75953	DNAJB5	20.5363	22.9609	19.8666	3.09423	0.0036635	0.0101315	FL
572	Q9Y5K5	UCHL5	20.7403	24.1916	20.8237	3.36797	0.000487238	0.00239603	FL	Yes
29	O15498	YKT6	22.0255	24.1649	20.7399	3.425	1.97171e-05	0.000240039	FL	Yes
553	Q9UNZ2	NSFL1C	21.1197	23.6439	20.1962	3.4477	0.0161356	0.0289474	FL
295	P55072	VCP	21.4555	26.7532	23.277	3.47627	7.95093e-07	2.39444e-05	FL	Yes
485	Q99615	DNAJC7	22.5121	25.4633	21.9755	3.4878	1.45393e-05	0.000192892	FL	Yes
292	P55036	PSMD4	21.7843	24.4434	20.9311	3.5123	0.00170724	0.00587685	FL
558	Q9Y281	CFL2	21.5233	31.3083	27.773	3.5353	0.0191128	0.0326018	FL	Yes
451	Q7LBR1	CHMP1B	21.0025	25.1227	21.476	3.64673	9.19298e-08	5.08735e-06	FL	Yes
166	P20618	PSMB1	21.1956	25.5975	21.899	3.69857	5.46856e-06	9.55981e-05	FL	Yes
181	P25786	PSMA1	21.472	25.5879	21.8072	3.78067	0.000680038	0.00304228	FL	Yes
182	P25787	PSMA2	20.5277	25.1779	21.3909	3.78703	8.52691e-06	0.000131506	FL	Yes
239	P43003	SLC1A3	20.7778	23.4043	19.5883	3.81603	0.0252215	0.0395856	FL
291	P54727	RAD23B	21.4332	26.5912	22.7615	3.82977	0.000144441	0.00100211	FL	Yes
33	O43396	TXNL1	21.0144	23.5778	19.7272	3.85053	0.00408746	0.0109528	FL
491	Q99961;Q99962	SH3GL1	21.0331	23.5482	19.6588	3.8894	0.00620889	0.0147418	FL
183	P25788	PSMA3	21.4768	25.6827	21.7865	3.89623	2.8014e-09	4.14933e-07	FL	Yes
396	Q08722	CD47	22.006	25.857	21.9262	3.93073	0.00565518	0.013796	FL
133	P11940;Q9H361;Q4VXU2;Q96DU9;Q5JQF8	PABPC1	22.688	25.383	21.4074	3.97567	9.15757e-06	0.000138418	FL	Yes
552	Q9UNN5	FAF1	20.9053	23.8752	19.8906	3.9846	0.0005003	0.00244187	FL
481	Q99436	PSMB7	20.5991	25.1292	21.1104	4.01873	0.0008399	0.00353869	FL	Yes
229	P36873	PPP1CC	22.5095	23.6749	19.6135	4.0614	0.029369	0.0440203	FL
184	P25789	PSMA4	21.4121	25.8823	21.8153	4.067	0.00162761	0.00567968	FL	Yes
96	P07197	NEFM	21.3882	24.26	20.0194	4.24063	1.00508e-05	0.000147982	FL	Yes
196	P28066	PSMA5	22.5759	26.1885	21.8433	4.3452	0.00036805	0.00195969	FL	Yes
516	Q9HCE1	MOV10	21.7019	24.3851	20.0331	4.352	0.00126642	0.00474716	FL	Yes
266	P49721	PSMB2	19.531	25.3068	20.9014	4.40537	0.003535	0.00987716	FL	Yes
198	P28072	PSMB6	21.3363	26.2176	21.7333	4.4843	1.63867e-05	0.000210186	FL	Yes
22	O14818;Q8TAA3	PSMA7	20.5072	25.9755	21.487	4.48843	5.88949e-05	0.000526469	FL	Yes
308	P60900	PSMA6	21.1049	26.0591	21.5476	4.51153	1.1449e-05	0.000162486	FL	Yes
197	P28070	PSMB4	21.4305	25.6097	21.0581	4.55167	6.50771e-06	0.000108316	FL	Yes
265	P49720	PSMB3	21.63	25.1567	20.4257	4.73103	5.71096e-07	1.8881e-05	FL	Yes
49	O75190;Q8WWF6;Q7Z6W7	DNAJB6	21.1075	25.949	21.0734	4.87557	3.66116e-05	0.000374285	FL	Yes
180	P25685	DNAJB1	21.5631	25.5145	20.3023	5.21217	3.14392e-05	0.000335526	FL	Yes
199	P28074	PSMB5	21.0081	25.8673	20.5054	5.36197	0.000455744	0.00228402	FL	Yes
148	P15529	CD46	22.3737	24.3782	18.9322	5.44603	0.000447887	0.00225574	FL

## Sheet: CSDE1 FL vs PR
Proteins reported as signifciant in the pairwise comparison between FL and PR at an FDR < 0.05 and a difference of at least 1 (absolute values). Proteins with a smaller difference are kept but shown in grey.
sFEATURE	Protein_IDs	Gene_names	CSDE1	CSDE1PR	eDHFR	CSDE vs CSDE_PR	p_value	FDR	Enriched in:	Candidate interaction partner?
594	Q15773	MLF2	19.6305	24.6771	20.6181	-5.04663	5.23805e-07	2.1877e-05	PR	Yes
757	Q9NR45	NANS	20.1455	24.0582	24.5264	-3.9127	0.00714783	0.0299078	PR
674	Q92922	SMARCC1	18.0132	21.5446	20.4475	-3.53137	0.00652124	0.0279329	PR
592	Q15717	ELAVL1	20.9153	23.9366	22.8673	-3.0213	0.00782608	0.0319934	PR
651	Q8NG11	TSPAN14	20.5453	23.3485	20.795	-2.8032	0.000247474	0.0023657	PR	Yes
664	Q92542	NCSTN	19.7882	22.2658	21.9	-2.47757	0.00114118	0.00753593	PR
828	Q9Y3F4	STRAP	28.5138	29.3279	25.1912	-0.814167	0.000668393	0.0050267	PR	Yes
427	P61224;A6NIZ1	RAP1B	27.7438	27.5042	27.4376	0.239567	0.00717396	0.0299891	FL	Yes
13	O00299	CLIC1	25.4072	25.0991	25.5347	0.308067	0.0123725	0.0449031	FL
80	O75340	PDCD6	27.214	26.7897	26.1753	0.424333	0.00224311	0.0125508	FL	Yes
660	Q8WWK9	CKAP2	21.1721	19.2342	20.0169	1.93797	0.0113919	0.0422502	FL
545	Q13330	MTA1	21.3666	18.111	21.0924	3.25553	0.0138557	0.048805	FL

## Sheet: EIF4A1 FL vs PR
Proteins reported as signifciant in the pairwise comparison between FL and PR at an FDR < 0.05 and a difference of at least 1 (absolute values). Proteins with a smaller difference are kept but shown in grey.
sFEATURE	Protein_IDs	Gene_names	eDHFR	EIF4A1	EIF4A1_PR	EIF4A1 vs EIF4A1_PR	p_COMP7	FDR_COMP7	Enriched in:	Candidate Interaction partner?
667	Q9Y263	PLAA	21.2683	20.4708	25.1114	-4.64057	1.3877e-05	0.000100696	PR	Yes
682	Q9Y4L5	RNF115	21.9982	21.3092	25.9126	-4.60347	0.000361169	0.00135481	PR	Yes
662	Q9UNZ2	NSFL1C	20.7974	21.6325	26.138	-4.50553	2.22803e-05	0.000146914	PR	Yes
212	P25787	PSMA2	21.6095	22.9085	27.3088	-4.40027	0.00185709	0.00498786	PR	Yes
513	Q5VVQ6	YOD1	20.5214	20.8651	25.1972	-4.33207	6.23001e-06	5.31514e-05	PR	Yes
424	P81605	DCD	26.576	21.4799	25.8059	-4.326	0.00994529	0.0188138	PR
498	Q15819;Q13404	UBE2V2;UBE2V1	20.7326	21.4038	25.6953	-4.2915	0.000579971	0.0019759	PR	Yes
600	Q9BZV1	UBXN6	21.5515	20.5461	24.8181	-4.272	0.000230933	0.00094856	PR	Yes
661	Q9UNN5	FAF1	21.3522	21.005	25.2261	-4.2211	1.44683e-06	1.65807e-05	PR	Yes
576	Q99436	PSMB7	21.402	21.9867	26.1518	-4.16513	0.000374915	0.00139575	PR	Yes
454	Q12974	PTP4A2	22.9056	20.9832	25.074	-4.09083	2.05119e-07	3.48865e-06	PR	Yes
338	P55072	VCP	23.5261	25.2787	29.3505	-4.0718	6.87825e-06	5.75194e-05	PR	Yes
436	Q04323	UBXN1	21.8004	22.6107	26.6324	-4.02167	4.41302e-08	1.02386e-06	PR	Yes
36	O43396	TXNL1	20.3907	20.6191	24.5789	-3.9598	0.000328491	0.00125619	PR	Yes
210	P25686	DNAJB2	21.5353	22.7644	26.7058	-3.94143	0.0129379	0.0231282	PR	Yes
16	O14545	TRAFD1	21.327	21.1672	24.996	-3.8288	0.00310613	0.00750296	PR	Yes
244	P31948	STIP1	23.077	23.2855	27.1065	-3.82103	1.52686e-05	0.000108673	PR	Yes
460	Q13243	SRSF5	20.5993	21.1931	24.9755	-3.7824	0.0097928	0.0185867	PR	Yes
333	P54725	RAD23A	21.4852	20.8606	24.6176	-3.75697	1.22494e-05	9.11559e-05	PR	Yes
485	Q15034;Q8IVU3	HERC3	21.1999	19.9744	23.4451	-3.47067	0.000632339	0.00211674	PR
260	P37108	SRP14	21.0744	20.7592	24.2138	-3.4546	0.000276963	0.00109646	PR	Yes
502	Q16186	ADRM1	21.8307	22.4923	25.7375	-3.2452	0.000126002	0.000585158	PR	Yes
334	P54727	RAD23B	22.3664	24.9392	28.0466	-3.10743	8.14286e-09	2.65836e-07	PR	Yes
685	Q9Y5K5	UCHL5	21.6331	21.8811	24.9269	-3.04583	7.13103e-05	0.000371618	PR	Yes
511	Q5GLZ8	HERC4	21.7946	20.9605	23.9694	-3.0089	0.0104095	0.0195005	PR
618	Q9HB71	CACYBP	19.6897	20.6699	23.5303	-2.86037	6.67461e-05	0.00035252	PR	Yes
611	Q9H3Z4	DNAJC5	20.6821	22.2895	24.7833	-2.49387	0.0121863	0.0220682	PR	Yes
227	P28070	PSMB4	20.744	24.1633	26.5162	-2.35283	0.000617743	0.00207774	PR	Yes
25	O14964	HGS	24.5062	21.622	23.9622	-2.34023	0.0060362	0.012694	PR
492	Q15382	RHEB	23.7466	22.6623	24.9694	-2.30713	0.029768	0.0442353	PR
213	P25788	PSMA3	21.002	24.2704	26.5139	-2.24357	0.00111935	0.00333503	PR	Yes
353	P60900	PSMA6	21.7912	24.8823	27.0638	-2.18147	5.16272e-06	4.5751e-05	PR	Yes
211	P25786	PSMA1	21.0426	24.7057	26.8689	-2.16317	0.0188219	0.0309994	PR	Yes
330	P54289	CACNA2D1	21.7228	21.1613	23.2938	-2.13247	0.00982607	0.0186363	PR
23	O14818;Q8TAA3	PSMA7;PSMA8	22.6394	24.7876	26.8069	-2.0193	2.66173e-05	0.000169311	PR	Yes
229	P28074	PSMB5	21.5493	24.8849	26.8117	-1.92677	0.000191764	0.000817919	PR	Yes
440	Q05086	UBE3A	21.7741	21.371	23.2273	-1.8563	0.0221279	0.0351581	PR	Yes
300	P49720	PSMB3	19.6309	24.0597	25.8913	-1.8316	0.0198832	0.0323522	PR	Yes
214	P25789	PSMA4	21.8424	25.1974	26.8345	-1.63707	0.00973496	0.0185003	PR	Yes
455	Q13049	TRIM32	26.2706	25.9614	27.498	-1.53663	0.0339324	0.0489313	PR
13	O00487	PSMD14	24.5478	24.7498	26.2514	-1.5016	7.51004e-06	6.16969e-05	PR	Yes
48	O60462	NRP2	21.419	22.1413	23.6324	-1.49117	0.000118669	0.000557837	PR	Yes
580	Q99615	DNAJC7	24.4318	25.8255	27.1929	-1.36747	0.000289935	0.0011372	PR	Yes
376	P62191	PSMC1	25.6256	25.9598	27.3167	-1.35687	5.34744e-09	1.90061e-07	PR	Yes
577	Q99460	PSMD1	24.9292	25.0251	26.3637	-1.33857	4.19649e-09	1.56641e-07	PR	Yes
660	Q9UNM6	PSMD13	24.8738	25.1634	26.4551	-1.29163	1.45156e-06	1.66239e-05	PR	Yes
209	P25685	DNAJB1	21.9738	24.3689	25.6593	-1.29047	0.00919793	0.0176928	PR	Yes
7	O00232	PSMD12	24.6707	24.7135	25.9506	-1.23707	7.1646e-09	2.40028e-07	PR	Yes
70	O75886	STAM2	23.5568	19.8886	21.1085	-1.21987	0.0117409	0.0214331	PR
459	Q13200	PSMD2	25.1293	25.3418	26.5373	-1.19543	2.20227e-09	9.36441e-08	PR	Yes
483	Q15008	PSMD6	24.5613	24.7918	25.9811	-1.1893	1.14167e-09	5.54388e-08	PR	Yes
6	O00231	PSMD11	24.9353	25.2745	26.4312	-1.15663	4.22679e-08	9.89238e-07	PR	Yes
390	P62333	PSMC6	25.1027	25.2029	26.3427	-1.13973	2.98702e-07	4.70869e-06	PR	Yes
258	P35998	PSMC2	25.4495	25.6904	26.8172	-1.12683	2.43035e-08	6.36109e-07	PR	Yes
377	P62195	PSMC5	25.0995	25.2841	26.4042	-1.1201	1.52327e-08	4.3817e-07	PR	Yes
179	P17980	PSMC3	24.7945	25.0656	26.1756	-1.11007	5.54781e-06	4.84539e-05	PR	Yes
316	P51665	PSMD7	24.7009	25.0509	26.1416	-1.0907	0.000207135	0.00086978	PR	Yes
137	P09543	CNP	27.5226	28.4025	29.49	-1.0875	7.90428e-08	1.63009e-06	PR	Yes
277	P43686	PSMC4	24.7683	24.9321	25.9955	-1.06337	3.39471e-07	5.21478e-06	PR	Yes
35	O43242	PSMD3	24.8227	24.9708	26.0332	-1.06247	1.16157e-10	8.95156e-09	PR	Yes
121	P07900;Q14568;Q58FG0;Q58FG1	HSP90AA1	25.8758	26.2675	27.3233	-1.05583	1.38032e-08	4.05037e-07	PR	Yes
359	P61088;Q5JXB2	UBE2N;UBE2NL	24.0724	24.4343	25.4152	-0.980967	5.45433e-07	7.61296e-06	PR	Yes
620	Q9HCE1	MOV10	24.165	24.6165	25.5908	-0.974333	9.8897e-09	3.10429e-07	PR	Yes
562	Q92900	UPF1	23.4752	23.4031	24.363	-0.959967	0.000117747	0.000554376	PR	Yes
128	P08238;Q58FF7	HSP90AB1	27.5559	27.7693	28.6499	-0.880633	3.74173e-07	5.63589e-06	PR	Yes
140	P0CG48;P0CG47;P62979;P62987	UBC;UBB;RPS27A;UBA52	31.1858	32.3748	33.1698	-0.795067	1.77706e-06	1.95363e-05	PR	Yes
617	Q9H9H4	VPS37B	25.3271	25.2769	26.022	-0.7451	0.0184396	0.0305077	PR
142	P0DMV8;P0DMV9	HSPA1A;HSPA1B	29.3152	30.4899	31.2268	-0.736967	9.02639e-06	7.1448e-05	PR	Yes
18	O14654	IRS4	29.4014	29.7101	30.4007	-0.690533	1.28509e-06	1.50842e-05	PR	Yes
147	P11142;P38646	HSPA8	29.9077	31.0733	31.7533	-0.68	5.79274e-08	1.27207e-06	PR	Yes
404	P62937;F5H284;P0DN37;Q9Y536;P0DN26;A0A0B4J2A2;A0A075B767;A0A075B759	PPIA	29.1096	30.2334	30.8664	-0.633	0.0033702	0.00800432	PR	Yes
622	Q9NNW5	WDR6	24.1581	24.2001	24.7887	-0.588633	0.00190026	0.00507976	PR	Yes
448	Q08722	CD47	25.9741	26.8603	27.4439	-0.583567	0.000308709	0.00119551	PR	Yes
3	GAG;P00005	GAG	31.8935	32.4919	33.0236	-0.531667	0.00558005	0.01193	PR	Yes
584	Q99816	TSG101	26.4193	26.7911	27.2856	-0.494533	0.000593922	0.00201367	PR	Yes
568	Q96EY5	MVB12A	24.4167	24.8776	25.3222	-0.444633	0.0146362	0.0254727	PR	Yes
370	P61586;P08134	RHOA;RHOC	26.4291	27.0575	27.481	-0.423533	0.0152656	0.0263254	PR	Yes
604	Q9H0E2	TOLLIP	26.5209	26.0059	26.4268	-0.420833	0.00716617	0.0145348	PR
408	P63092;Q5JWF2;P38405	GNAS	26.4392	26.0316	25.8571	0.174533	0.0197519	0.0321859	FL
496	Q15758	SLC1A5	26.5359	26.9493	26.6813	0.267967	0.017845	0.0297381	FL	Yes
165	P14618;P30613	PKM	27.7328	27.1495	26.8021	0.3474	0.00418619	0.00950421	FL
582	Q99755;O60331;O14986	PIP5K1A	23.1761	24.3068	23.956	0.350833	0.00268896	0.00669192	FL	Yes
527	Q7Z2W4	ZC3HAV1	24.3344	24.8967	24.542	0.3547	0.00276252	0.00683677	FL	Yes
401	P62879;Q9BRK4	GNB2	27.264	26.9909	26.6354	0.355467	0.0117309	0.0214187	FL
574	Q96QK1	VPS35	23.9116	23.6273	23.256	0.371367	0.01932	0.0316365	FL
374	P62136	PPP1CA	24.9638	24.3364	23.9606	0.375767	0.00388803	0.00896409	FL
442	Q07020	RPL18	25.4939	25.1745	24.7853	0.389233	0.0131138	0.0233742	FL
327	P53990	IST1	25.4427	27.4716	27.0745	0.3971	0.0151823	0.026213	FL	Yes
381	P62258	YWHAE	29.6158	29.1105	28.7069	0.4036	0.000232199	0.000952704	FL
5	O00186	STXBP3	24.9383	24.828	24.3979	0.430067	0.000173442	0.000754982	FL
161	P13639	EEF2	27.1853	26.8094	26.3747	0.434667	0.00889224	0.0172285	FL
607	Q9H223	EHD4	24.994	24.6511	24.2155	0.435633	0.00232202	0.00595634	FL
416	P68363;Q9H853	TUBA1B	30.3897	29.6555	29.2182	0.437267	0.00375188	0.00871454	FL
373	P62081	RPS7	24.1179	23.5614	23.1181	0.443333	0.0107075	0.0199378	FL
392	P62701;Q8TD47;P22090	RPS4X	27.2194	26.8695	26.4236	0.4459	0.00603794	0.0126969	FL
173	P15880	RPS2	27.0727	26.6893	26.2415	0.4478	0.00256029	0.00643655	FL
8	O00299	CLIC1	25.6755	25.1578	24.6973	0.460467	0.00303791	0.00737199	FL
383	P62269	RPS18	27.2531	26.9274	26.4663	0.4611	0.00798747	0.0158326	FL
446	Q08211	DHX9	26.4258	25.9288	25.4674	0.461433	0.0218858	0.0348589	FL
14	O00560	SDCBP	29.3312	30.7632	30.3004	0.462833	0.00440258	0.00989103	FL	Yes
155	P12268	IMPDH2	26.492	26.0051	25.5417	0.463367	0.0276879	0.0418281	FL
422	P78371	CCT2	25.1471	25.1142	24.6431	0.471167	0.0032407	0.00775954	FL
95	P04114	APOB	25.3588	25.299	24.8256	0.473433	0.00207917	0.00545611	FL
105	P05388;Q8NHW5	RPLP0;RPLP0P6	25.7875	25.176	24.692	0.484	0.0323982	0.0472194	FL
34	O43175	PHGDH	26.7934	26.1804	25.6955	0.484867	0.0328111	0.0476821	FL
656	Q9UN37	VPS4A	24.9736	26.5592	26.0723	0.486833	0.0188054	0.0309783	FL	Yes
380	P62249	RPS16	26.9931	26.478	25.9823	0.4957	0.016926	0.0285364	FL
402	P62913	RPL11	26.9451	26.1867	25.6884	0.4983	0.023158	0.0364222	FL
382	P62263	RPS14	25.2012	24.8717	24.3612	0.5105	0.0195837	0.0319723	FL
295	P49327	FASN	25.6089	25.3557	24.8435	0.512233	0.00110559	0.00330236	FL
152	P11586;Q6UB35	MTHFD1	26.458	25.7372	25.2206	0.516567	0.0190987	0.031354	FL
452	Q12846	STX4	24.4855	24.3494	23.8327	0.516733	0.00889734	0.0172362	FL
666	Q9Y262	EIF3L	24.1343	24.2713	23.7487	0.522567	0.00365727	0.00853999	FL
33	O43143;Q14562	DHX15	24.581	24.1739	23.6447	0.5292	0.0290465	0.0434053	FL
98	P04406;O14556	GAPDH	28.8514	28.5255	27.9955	0.529967	0.00139591	0.00397531	FL
197	P22314	UBA1	25.1588	24.6692	24.1352	0.533933	0.00125717	0.00365776	FL
117	P07437;A6NNZ2	TUBB	29.0863	28.3169	27.7809	0.536033	0.000523494	0.00182105	FL
665	Q9Y230	RUVBL2	25.3978	24.8269	24.2837	0.543233	0.00208297	0.00546405	FL
242	P31943	HNRNPH1	24.5642	24.301	23.7533	0.5477	0.0027805	0.00687204	FL
340	P55884	EIF3B	24.8311	24.6569	24.0717	0.585233	0.00778157	0.0155101	FL
464	Q13308	PTK7	23.971	24.6098	24.0187	0.591167	0.000190118	0.000812317	FL	Yes
458	Q13151	HNRNPA0	25.1776	24.5418	23.9489	0.592933	0.0164382	0.0278924	FL
395	P62805	HIST1H4A	27.3526	27.1787	26.5764	0.602333	0.00886371	0.0171849	FL
201	P23396	RPS3	27.3978	26.8999	26.2934	0.6065	0.00137069	0.00391808	FL
109	P06493	CDK1	25.9962	25.669	25.0477	0.621333	0.00409416	0.00933839	FL
473	Q14152	EIF3A	24.5634	24.5827	23.9447	0.638067	5.84758e-05	0.000317218	FL
240	P31689	DNAJA1	26.0327	27.4823	26.8347	0.6476	0.000274727	0.00108939	FL	Yes
131	P08670;P17661;P41219;P14136;P12036	VIM	28.4259	27.4004	26.7501	0.650267	7.35077e-05	0.000380724	FL
347	P60228	EIF3E	24.0115	24.4418	23.7905	0.651333	0.0112189	0.0206816	FL
308	P50990	CCT8	24.2294	23.9398	23.2744	0.665367	0.00541564	0.0116514	FL
9	O00303	EIF3F	24.2365	24.4172	23.7496	0.667567	0.0011324	0.00336591	FL
139	P0C0S8;Q99878;Q9BTM1;Q93077;Q7L7L0;P04908;Q96KK5;P20671;P16104;Q8IUE6;Q96QV6	HIST1H2AG;HIST1H2AJ;H2AFJ;HIST1H2AC;HIST3H2A;HIST1H2AB;HIST1H2AH;HIST1H2AD;H2AFX;HIST2H2AB;HIST1H2AA	27.5755	27.1998	26.5055	0.694333	2.76862e-05	0.000174713	FL
466	Q13347	EIF3I	25.1082	24.8765	24.1741	0.702333	0.000625504	0.0020985	FL
309	P50991	CCT4	24.3211	23.8711	23.1446	0.726467	0.00365878	0.00854277	FL
371	P61978	HNRNPK	25.5784	24.872	24.1447	0.727233	0.00472672	0.0104629	FL
54	O60884	DNAJA2	25.327	26.5674	25.839	0.7284	0.000193305	0.000823155	FL	Yes
265	P40227	CCT6A	24.8051	24.4612	23.6674	0.793867	0.0025191	0.00635424	FL
320	P52272	HNRNPM	25.6611	24.9002	24.0646	0.835633	0.00024649	0.000999164	FL
599	Q9BY43	CHMP4A	23.9516	25.651	24.8115	0.839467	0.00655034	0.0135402	FL	Yes
571	Q96I24	FUBP3	22.0999	23.4001	22.5372	0.862933	0.0312656	0.0459422	FL	Yes
90	P01112	HRAS	25.5405	26.8581	25.9296	0.928533	7.00721e-05	0.000366462	FL	Yes
490	Q15365;P57721	PCBP1	23.4647	25.3289	24.3977	0.931133	4.87793e-05	0.000274504	FL	Yes
612	Q9H444;P59074	CHMP4B	26.036	27.6892	26.7574	0.9318	7.25659e-05	0.000376828	FL	Yes
156	P12277	CKB	24.9096	24.3064	23.3202	0.9862	0.025246	0.0389436	FL
286	P46783;Q9NQ39	RPS10	24.9256	24.9254	23.9375	0.987967	3.61982e-05	0.000216374	FL
262	P38919	EIF4A3	29.6238	30.1363	29.0731	1.0632	0.000203952	0.000859106	FL	Yes
177	P17844	DDX5	24.0099	23.4746	22.2656	1.20897	0.0104599	0.0195746	FL
413	P67809;Q9Y2T7	YBX1	24.6265	26.7149	25.4827	1.23223	7.81881e-06	6.37126e-05	FL	Yes
154	P11940;Q9H361;Q4VXU2;Q96DU9;Q5JQF8	PABPC1;PABPC3	24.7963	27.4696	26.1569	1.31277	3.31423e-08	8.14742e-07	FL	Yes
122	P07910;O60812;B7ZW38;B2RXH8;P0DMR1	HNRNPC;HNRNPCL1;HNRNPCL3;HNRNPCL2;HNRNPCL4	23.2952	22.572	21.2485	1.32347	0.033846	0.0488354	FL
679	Q9Y3Z3	SAMHD1	23.1564	22.4366	20.9873	1.4493	0.0147104	0.0255737	FL
624	Q9NR31	SAR1A	23.762	22.8369	21.3171	1.51983	0.011617	0.0212554	FL
65	O75534	CSDE1	24.0923	24.5569	23.0007	1.55623	0.0267432	0.04072	FL
677	Q9Y3I0	RTCB	25.1917	26.2971	24.732	1.56513	3.38389e-07	5.20151e-06	FL	Yes
517	Q6P1N0;Q5T0F9	CC2D1A	22.1991	23.7246	22.0355	1.68917	0.00614049	0.0128669	FL
15	O00571;O15523;Q9NQI0	DDX3X;DDX3Y	24.776	28.1423	26.3592	1.78303	1.7109e-08	4.80724e-07	FL	Yes
134	P08758	ANXA5	24.7552	24.2081	22.3961	1.81193	0.000204466	0.000860831	FL
399	P62847	RPS24	23.6852	22.9905	21.0835	1.90697	0.0281237	0.0423361	FL
465	Q13310;P0CB38	PABPC4	22.4537	26.1312	24.2217	1.9095	0.00305547	0.00740576	FL	Yes
108	P06280	GLA	24.5135	24.2875	22.3655	1.92193	0.00698761	0.0142484	FL
317	P51955	NEK2	22.0549	23.17	21.2469	1.9231	0.000945675	0.00291629	FL	Yes
59	O75147	OBSL1	21.2679	23.1602	21.1094	2.05077	0.0259557	0.0397889	FL	Yes
686	Q9Y5K6	CD2AP	23.9753	24.3635	22.2525	2.11103	0.00868129	0.0169059	FL
132	P08708	RPS17	23.9235	23.4504	21.3098	2.14067	0.000571905	0.00195398	FL
10	O00425	IGF2BP3	21.8541	22.6367	20.4744	2.16223	0.0156904	0.0268962	FL
225	P27824	CANX	24.0841	23.3355	21.1678	2.16777	0.00590802	0.0124806	FL
82	O96000	NDUFB10	20.8262	23.3866	21.166	2.2206	0.017086	0.0287467	FL
431	Q01581;P54868	HMGCS1	23.189	23.7188	21.4898	2.22907	0.0111148	0.0205309	FL
690	Q9Y696	CLIC4	20.6247	22.9116	20.6794	2.23223	0.00531214	0.011475	FL
72	O94776;Q9BTC8	MTA2	23.686	23.1125	20.8502	2.26233	0.0013728	0.00392288	FL
556	Q92597	NDRG1	19.3233	22.2149	19.9277	2.28723	0.0191604	0.0314328	FL
692	Q9Y6W3	CAPN7	21.6324	22.0069	19.7193	2.2876	0.0102706	0.0192958	FL
166	P14678;P63162	SNRPB;SNRPN	23.6816	23.8619	21.4565	2.40537	0.00841157	0.016491	FL
560	Q92841	DDX17	24.9727	24.1579	21.6919	2.46597	0.00238635	0.00608698	FL
441	Q06830;Q13162	PRDX1	24.8236	24.2927	21.4667	2.82593	0.0180629	0.0300207	FL
523	Q7L2E3	DHX30	21.0212	23.542	20.6751	2.86687	0.00229815	0.00590768	FL
110	P06730	EIF4E	23.7323	26.4125	23.4092	3.00333	1.14842e-07	2.19615e-06	FL	Yes
522	Q7KZF4	SND1	24.0834	23.5418	20.4716	3.0702	0.00557207	0.0119165	FL
538	Q8IWC1	MAP7D3	20.3581	23.3983	20.264	3.13427	0.00555505	0.0118878	FL
474	Q14166	TTLL12	24.1922	23.4911	20.2369	3.25427	0.0180781	0.0300405	FL
378	P62241	RPS8	23.4362	23.3597	20.1034	3.25627	0.0183913	0.0304454	FL
596	Q9BUJ2	HNRNPUL1	24.0724	22.8936	19.5664	3.32727	0.00792529	0.0157354	FL
299	P49674;P48730	CSNK1E;CSNK1D	22.9061	24.2354	20.8962	3.33923	0.000934042	0.0028877	FL
551	Q8WWK9	CKAP2	20.2012	24.5432	21.0518	3.49137	0.000579616	0.00197494	FL	Yes
552	Q8WWM7	ATXN2L	20.8722	23.8915	20.3968	3.49473	0.00133212	0.00383016	FL	Yes
664	Q9Y224	C14orf166	21.2927	25.161	21.5887	3.5723	0.00036732	0.00137317	FL	Yes
652	Q9UL25	RAB21	23.1772	23.8647	20.1765	3.6882	0.00262334	0.00656203	FL
508	Q53EL6	PDCD4	21.0671	25.1924	21.3763	3.81603	7.31536e-06	6.04175e-05	FL	Yes
544	Q8NCA5	FAM98A	22.7833	24.9812	21.0478	3.93333	5.25947e-05	0.000291499	FL
683	Q9Y5A9	YTHDF2	20.598	24.5963	20.1792	4.4171	0.00398359	0.00913812	FL
37	O43432	EIF4G3	21.265	25.7991	21.2827	4.5164	7.52724e-06	6.18097e-05	FL	Yes
554	Q92499	DDX1	21.2394	25.8711	21.3546	4.5165	9.62681e-10	4.83863e-08	FL	Yes
625	Q9NR45	NANS	24.5794	23.957	19.3927	4.5643	0.00375125	0.00871337	FL
204	P23588	EIF4B	20.5513	25.2424	20.0835	5.15893	0.000129592	0.000598414	FL	Yes
581	Q99741	CDC6	20.2328	23.895	18.66	5.23493	4.97786e-06	4.44392e-05	FL	Yes
419	P68431;P84243;Q71DI3;Q16695;Q6NXT2;Q5TEC6	HIST1H3A;H3F3A;HIST2H3A;HIST3H3;H3F3C;HIST2H3PS2	27.03	26.2564	20.4367	5.81973	0.00124414	0.00362757	FL
291	P48729;Q8N752	CSNK1A1	21.5263	24.9352	18.9981	5.93713	7.69357e-06	6.2897e-05	FL	Yes
421	P78344	EIF4G2	21.074	25.9216	18.6625	7.2591	1.00031e-08	3.13266e-07	FL	Yes
476	Q14240	EIF4A2	24.8317	32.0135	24.669	7.34453	1.2249e-09	5.86405e-08	FL	Yes
486	Q15056	EIF4H	19.6679	28.3899	20.8674	7.52257	8.53479e-08	1.73303e-06	FL	Yes
437	Q04637;REV__Q8NEG2	EIF4G1	20.3413	29.5567	20.7463	8.8104	0.000260795	0.00104512	FL	Yes

## Sheet: FNTA FL vs PR
Proteins reported as signifciant in the pairwise comparison between FL and PR at an FDR < 0.05 and a difference of at least 1 (absolute values). Proteins with a smaller difference are kept but shown in grey.
sFEATURE	Protein_IDs	Gene_names	eDHFR	FNTA	FNTA_PR	FNTA vs FNTA_PR	p_COMP4	FDR_COMP4	Enriched in:	Candidate interaction partner?
437	Q15836;P23763	VAMP3	23.719	21.992	25.9355	-3.9435	0.0300688	0.0447482	PR
249	P46779	RPL28	25.8801	20.5627	24.2381	-3.6754	0.0326032	0.04734	PR
208	P31146	CORO1A	22.6122	20.6093	23.8885	-3.27917	0.00401608	0.0108164	PR
502	Q9H0D6	XRN2	22.6336	19.4064	22.3192	-2.91277	0.0110906	0.0222278	PR
313	P61081	UBE2M	21.6007	21.3089	24.0297	-2.72087	0.00826574	0.0180565	PR
537	Q9UBI6	GNG12	22.5345	22.0214	24.6389	-2.61747	0.0124147	0.0240689	PR
151	P17302	GJA1	21.7453	20.8667	23.1992	-2.33247	0.000807498	0.00344043	PR
21	O14786	NRP1	21.9598	20.2043	22.4662	-2.2619	0.00261481	0.00796718	PR
14	O00429	DNM1L	22.3712	20.2777	22.0816	-1.8039	0.014823	0.0272705	PR
96	P07197	NEFM	21.3882	20.7632	22.4409	-1.6777	0.00913478	0.0193802	PR
492	Q9BQ67	GRWD1	23.7189	21.6652	23.2211	-1.5559	0.0335372	0.0482787	PR
381	Q02241	KIF23	22.4823	22.0597	23.5168	-1.45707	0.00381378	0.0104257	PR
105	P08133	ANXA6	22.8981	22.1126	23.4658	-1.35323	0.00700835	0.0160643	PR
241	P43246	MSH2	23.3563	21.5304	22.5696	-1.03923	0.024125	0.0383752	PR
570	Q9Y4L1	HYOU1	23.2901	22.2888	23.2841	-0.995333	0.00261401	0.00796544	PR
469	Q92783	STAM	25.5053	25.2814	26.0618	-0.7804	0.000792622	0.00339494	PR
114	P08758	ANXA5	23.9026	23.2583	24.0127	-0.754467	0.00025821	0.00151999	PR
203	P30153;P30154	PPP2R1A	23.4381	22.3573	23.1103	-0.753	0.0121449	0.0236988	PR
350	P62879;P62873;Q9HAV0;P16520;Q9BRK4	GNB2;GNB1;GNB4	25.9563	25.9461	26.6711	-0.725	0.0111657	0.0223341	PR
147	P15311	EZR	24.4024	24.1491	24.8534	-0.704233	0.00460695	0.0119258	PR
273	P50995;P27216	ANXA11	25.5315	25.6067	26.2902	-0.6835	0.000450917	0.00226666	PR	Yes
224	P35580	MYH10	22.858	22.9384	23.5925	-0.6541	0.029222	0.0438667	PR
50	O75340	PDCD6	25.8594	26.046	26.6925	-0.6465	0.00389214	0.0105777	PR	Yes
505	Q9H223	EHD4	24.303	23.8002	24.4463	-0.6461	0.00196286	0.00649266	PR
9	O00186	STXBP3	23.68	23.4747	24.113	-0.638233	0.00292411	0.00862828	PR
456	Q86YQ8;Q9HCH3;Q8IYJ1	CPNE8	26.0004	26.5405	27.174	-0.6335	0.00366443	0.0101334	PR	Yes
356	P63092;Q5JWF2;P38405	GNAS	25.3846	25.2669	25.8802	-0.613267	0.00315345	0.00910535	PR
539	Q9UBV8	PEF1	25.5494	25.7668	26.3531	-0.5863	0.00665344	0.0154831	PR	Yes
541	Q9UHI6	DDX20	23.2386	23.0872	23.6655	-0.578233	0.00142173	0.00515645	PR
480	Q96QK1	VPS35	23.2412	22.933	23.5001	-0.567133	0.00316108	0.00912102	PR
48	O75131;Q96A23;Q9UBL6;O95741	CPNE3	25.7275	25.8347	26.3911	-0.556367	0.000857126	0.00359048	PR	Yes
83	P04899;P63096;P09471;P19087;A8MTJ3;P11488	GNAI2	23.9076	23.9214	24.4773	-0.555867	0.013883	0.0260414	PR
334	P62258	YWHAE	27.2585	26.8362	27.3728	-0.536633	0.0010793	0.00423425	PR
435	Q15758	SLC1A5	25.4952	25.8267	26.3605	-0.533767	0.011337	0.0225753	PR	Yes
76	P02786	TFRC	23.8412	24.2657	24.785	-0.519233	0.0180453	0.0313133	PR	Yes
513	Q9H7P6	MVB12B	23.8479	24.6541	25.1667	-0.5126	0.0183281	0.0316569	PR	Yes
185	P26038	MSN	25.083	24.8594	25.3684	-0.509	0.0055112	0.0135456	PR
23	O14828	SCAMP3	24.0006	24.5311	25.0375	-0.506367	0.0352119	0.0499407	PR	Yes
135	P12268	IMPDH2	25.7508	25.6173	26.1089	-0.491567	0.00254306	0.00781065	PR
271	P50990	CCT8	24.1881	23.72	24.2019	-0.481967	0.0112645	0.0224733	PR
462	Q8WUM4	PDCD6IP	27.1444	27.7129	28.1924	-0.4795	0.00515592	0.0129194	PR	Yes
284	P53621	COPA	25.5484	24.5801	25.0485	-0.468433	0.0170896	0.0301395	PR
404	Q13148	TARDBP	24.5623	23.4937	23.9521	-0.458467	0.0103476	0.0211656	PR
78	P04114	APOB	25.1596	24.7247	25.1808	-0.4561	0.0216846	0.0356169	PR
361	P63244	GNB2L1	26.743	25.892	26.2992	-0.407167	0.0253679	0.0397458	PR
174	P23396	RPS3	27.2141	26.2008	26.596	-0.395233	0.0117746	0.0231869	PR
547	Q9UMS4	PRPF19	26.3345	25.7363	26.1283	-0.392	0.0184555	0.0318112	PR
95	P07195	LDHB	25.1462	25.0565	25.4359	-0.379467	0.034223	0.0489625	PR
156	P17987	TCP1	25.3328	24.8079	25.1842	-0.376333	0.021542	0.0354527	PR
131	P11586;Q6UB35	MTHFD1	26.1675	25.2212	25.5802	-0.359033	0.0151367	0.0276753	PR
146	P14868	DARS	25.4664	24.6832	25.0367	-0.353533	0.00987048	0.0204712	PR
84	P05023;P13637;P50993;Q13733;P20648;P54707	ATP1A1	25.3994	25.7928	26.1445	-0.351667	0.0101961	0.0209462	PR	Yes
115	P08865	RPSA	27.6252	26.88	27.2154	-0.3354	0.000502953	0.00245114	PR
336	P62269	RPS18	26.7283	26.3495	26.6847	-0.335233	0.0293741	0.0440257	PR
190	P27348	YWHAQ	25.1467	24.6268	24.9511	-0.324267	0.0305695	0.0452657	PR
348	P62826	RAN	28.113	27.2688	27.5791	-0.3103	0.021627	0.0355507	PR
256	P48643	CCT5	24.4549	24.0833	24.3934	-0.3101	0.017754	0.0309576	PR
47	O75083	WDR1	25.0359	24.7219	25.0199	-0.298067	0.0350741	0.0498049	PR
250	P46781	RPS9	27.1942	26.5711	26.8644	-0.293233	0.0206652	0.034436	PR
351	P62913	RPL11	26.9147	25.9054	26.1984	-0.293	0.029684	0.0443487	PR
108	P08238;Q58FF7	HSP90AB1	27.4304	28.3347	27.8557	0.479067	0.000555757	0.00263286	FL	Yes
127	P11142;P54652;P38646	HSPA8	28.6236	30.3787	29.7927	0.586	0.00371457	0.0102319	FL	Yes
270	P50502;Q8NFI4;Q8IZP2	ST13;ST13P5	23.5436	24.3118	23.7195	0.592267	0.00541202	0.013372	FL
102	P07900;Q14568;Q58FG0;Q58FG1	HSP90AA1	25.4467	26.9273	26.3108	0.616433	0.000755184	0.00327936	FL	Yes
122	P0DMV8;P0DMV9	HSPA1A;HSPA1B	27.8244	29.6794	29.0264	0.652967	0.000820536	0.0034801	FL	Yes
353	P62937;F5H284;P0DN37;Q9Y536;P0DN26;A0A0B4J2A2;A0A075B767;A0A075B759	PPIA	27.0749	28.6852	27.9312	0.754	0.01286	0.0246743	FL	Yes
5	GAG;P00005	GAG	29.8596	31.5439	30.5788	0.965133	0.000612021	0.00282114	FL	Yes
44	O60784	TOM1	21.0838	22.0939	21.0958	0.9981	0.0176291	0.0308046	FL
182	P25787	PSMA2	20.5277	23.2027	21.8969	1.30583	0.0169102	0.0299169	FL	Yes
183	P25788	PSMA3	21.4768	24.3423	22.8705	1.47173	2.44976e-05	0.000280515	FL	Yes
308	P60900	PSMA6	21.1049	24.8384	23.1623	1.67613	0.0137673	0.0258884	FL	Yes
291	P54727	RAD23B	21.4332	24.5219	22.6964	1.8255	0.017908	0.0311459	FL	Yes
481	Q99436	PSMB7	20.5991	23.3682	21.2571	2.1111	0.0331239	0.0478644	FL
360	P63241;Q6IS14;Q9GZV4	EIF5A;EIF5AL1	23.7733	24.4854	22.2867	2.19867	0.0227141	0.0367919	FL
198	P28072	PSMB6	21.3363	24.7839	22.5565	2.2274	0.00334141	0.00948878	FL	Yes
572	Q9Y5K5	UCHL5	20.7403	22.9033	20.4747	2.42857	0.00443708	0.0116114	FL
436	Q15773	MLF2	21.3581	24.2862	21.8118	2.47437	0.00573444	0.013933	FL	Yes
197	P28070	PSMB4	21.4305	24.3313	21.854	2.47737	0.000898814	0.00371462	FL	Yes
265	P49720	PSMB3	21.63	23.8606	21.1563	2.70423	7.98226e-05	0.00065483	FL	Yes
166	P20618	PSMB1	21.1956	24.2311	21.2271	3.004	3.35105e-05	0.000351248	FL	Yes

## Sheet: MAVS FL vs PR
Proteins reported as signifciant in the pairwise comparison between FL and PR at an FDR < 0.05 and a difference of at least 1 (absolute values). Proteins with a smaller difference are kept but shown in grey.
sFEATURE	Protein_IDs	Gene_names	eDHFR	MAVS	MAVSPR	MAVS vs MAVS_PR	p_value	FDR	Enriched in:	Candidate Interaction ppartner?
543	Q13308	PTK7	23.4177	20.1527	22.4992	-2.3465	0.000764685	0.0055662	PR
382	P53350	PLK1	21.6258	22.1984	24.2597	-2.06123	0.00561599	0.0249866	PR	Yes
606	Q1KMD3	HNRNPUL2	22.5855	20.7215	22.6781	-1.95667	0.0105856	0.0400203	PR
608	Q53EZ4	CEP55	23.4256	20.8605	22.3777	-1.51717	0.0138104	0.0486878	PR
836	Q9Y5K6	CD2AP	23.4172	20.4444	21.7141	-1.26973	0.00801422	0.032563	PR
644	Q8N5I2	ARRDC1	24.3389	22.8401	23.9533	-1.11327	7.42925e-05	0.000948156	PR
77	O75131	CPNE3	25.957	24.9803	25.4618	-0.4815	0.00562437	0.0250144	PR
80	O75340	PDCD6	26.1753	25.1065	25.5638	-0.457233	0.00126915	0.00816639	PR
807	Q9UN37	VPS4A	24.4097	25.9916	25.6026	0.388967	0.00559232	0.0249079	FL	Yes
558	Q14118	DAG1	21.1216	21.5383	19.4744	2.06397	0.0060339	0.0263614	FL
785	Q9UBQ5	EIF3K	19.8832	23.3091	19.822	3.4871	0.00790679	0.0322382	FL
530	Q12933	TRAF2	20.5343	24.9374	21.1844	3.753	0.00506364	0.0231267	FL	Yes
667	Q92621	NUP205	22.0904	25.0588	20.4375	4.62133	0.00620805	0.0269267	FL

## Sheet: NTR FL vs PR
Proteins reported as signifciant in the pairwise comparison between FL and PR at an FDR < 0.05 and a difference of at least 1 (absolute values). Proteins with a smaller difference are kept but shown in grey. As the PR is 1.46 log2 times more intense, the difference needs to be at least 1.46 log2 on the side of the PR. Therefore, proteins not meeting this requirement are shown in blue.
sFEATURE	Protein_IDs	Gene_names	eDHFR	NTR	NTR_PR	NTR vs NTR_PR	p_COMP1	FDR_COMP1	Enriched in:	Candidate interaction partner?
357	P54727	RAD23B	24.052	20.3779	23.3375	-2.9596	1.27711e-07	1.67649e-05	PR	Yes
284	P40938	RFC3	21.1406	17.9836	20.5453	-2.5617	0.00658394	0.0369643	PR
530	Q15773	MLF2	23.3423	19.0489	21.356	-2.3071	0.00743747	0.040204	PR
236	P28066	PSMA5	22.5523	20.1955	22.3743	-2.17873	0.00092569	0.00936281	PR
567	Q8IZA0	KIAA0319L	21.8507	18.8849	20.949	-2.06417	0.00401829	0.0262481	PR
688	Q9UNZ2	NSFL1C	20.2705	19.7923	21.5504	-1.7581	0.00342527	0.0234831	PR
257	P31948	STIP1	24.2572	21.1234	22.8579	-1.7345	0.00510205	0.030986	PR
596	Q96BJ3	AIDA	22.1713	19.3818	21.1028	-1.72103	0.00526816	0.031682	PR
24	O14818;Q8TAA3	PSMA7	22.4714	20.9081	22.0387	-1.13053	0.00132109	0.0120341	PR
525	Q15366	PCBP2	24.1512	22.2475	23.24	-0.9925	0.00539918	0.0322259	PR
361	P55072	VCP	24.1989	23.7416	24.4926	-0.750967	0.000534769	0.0063505	PR
610	Q99615	DNAJC7	25.0631	21.8809	22.6232	-0.742367	0.00312883	0.0220446	PR
141	P09543	CNP	27.5556	24.8538	25.5817	-0.727967	0.000197239	0.00312926	PR
4	GAG;P00005	GAG	31.7172	28.0908	28.7669	-0.6761	0.000553023	0.00650329	PR
124	P07900;Q14568;Q58FG0	HSP90AA1	25.4658	24.3612	24.7773	-0.4161	0.00445895	0.0282188	PR
268	P35520;P0DN79	CBS	20.7807	21.5984	19.5937	2.0047	0.00836405	0.0435831	FL
481	Q08J23	NSUN2	22.1428	22.5322	20.0649	2.46727	0.00402618	0.026284	FL
569	Q8N3R9	MPP5	19.1692	20.8622	18.2105	2.6517	0.00973895	0.0483727	FL
557	Q7Z5G4;Q2TAP0	GOLGA7	20.504	22.168	19.3992	2.76887	0.00354157	0.0240366	FL	Yes
106	P05141;P12236;P12235;Q9H0C2	SLC25A5;SLC25A6;SLC25A4	22.6097	21.316	18.3607	2.9553	0.00921881	0.0465897	FL
23	O14786	NRP1	22.8901	21.8794	18.5904	3.289	4.00499e-08	7.33697e-06	FL
329	P50914	RPL14	23.3155	22.373	17.9122	4.4608	0.00326491	0.02271	FL

## Sheet: PAIP1 FL vs PR
Proteins reported as signifciant in the pairwise comparison between FL and PR at an FDR < 0.05 and a difference of at least 1 (absolute values). Proteins with a smaller difference are kept but shown in grey.
sFEATURE	Protein_IDs	Gene_names	eDHFR	PAIP1	PAIP1_PR	PAIP1 vs PAIP1_PR	pvalue	FDR	Enriched in:	Candidate interaction partner?
494	Q6Y7W6	GIGYF2	21.613	20.0419	23.8306	-3.7887	0.000445989	0.00545667	PR
500	Q86UK7	ZNF598	20.0316	21.0431	23.4292	-2.3861	0.00346245	0.0236032	PR	Yes
276	P48729;Q8N752	CSNK1A1	20.3646	20.8323	23.1272	-2.29493	0.00586338	0.0341996	PR
415	Q04637;O43432;REV__Q8NEG2	EIF4G1	21.2827	21.9749	23.9584	-1.9835	0.0078896	0.0420722	PR	Yes
508	Q8NBJ4	GOLM1	25.0349	24.4086	24.7447	-0.336067	0.00652928	0.0368725	PR
506	Q8N5I2	ARRDC1	25.3032	24.8757	24.5327	0.342933	0.00474589	0.0294823	FL
238	P35241	RDX	24.9826	24.7028	24.1735	0.5293	0.00154566	0.0133033	FL
140	P11142	HSPA8	30.3385	30.3708	29.7764	0.594467	0.00385818	0.0254789	FL
161	P15311	EZR	25.5787	25.4176	24.7835	0.6341	0.00701348	0.0387607	FL
134	P0DMV8;P0DMV9	HSPA1A;HSPA1B	29.3755	29.4223	28.7222	0.700033	0.000169365	0.00271666	FL
428	Q08722	CD47	26.1141	26.2117	25.4557	0.756067	0.00446392	0.0282383	FL
146	P11940;Q4VXU2;Q96DU9	PABPC1	24.715	30.4261	29.5928	0.8333	0.0035964	0.0242451	FL	Yes
289	P50395	GDI2	23.933	24.628	23.694	0.934	0.00420996	0.0270966	FL
56	O75190;Q8NHS0;Q8WWF6	DNAJB6	24.4694	25.937	24.5061	1.4309	6.0886e-08	8.80588e-06	FL	Yes
526	Q92734	TFG	22.4163	22.6464	20.9556	1.69077	0.00755345	0.0408167	FL
17	O14545	TRAFD1	20.1531	23.076	20.2372	2.83877	0.00457387	0.0287262	FL
474	Q15773	MLF2	22.8317	25.315	21.0613	4.25373	0.00652106	0.0368401	FL
319	P55072	VCP	24.4449	24.5337	19.4291	5.10457	1.85401e-06	0.000104099	FL

[truncated: 14 more sheets: PRPSAP1 FL vs PR, PRUNE FL vs PR, PXN FL vs PR, SPAST FL vs PR1, SPAST FL vs PR2, SPAST PR1 vs PR2, TSC22D3 FL vs PR, UBAC1 FL vs PR, UBE2M FL vs PR, UBXN6 FL vs PR, UCHL1 FL vs PR1, UCHL1 FL vs PR2, UCHL1 PR1 vs PR2, ZFAND1 FL vs PR]
