# Supplementary material for: N-terminal proteoforms may engage in different protein complexes
Source: Life Sci Alliance. 2023 Jun 14;6(8):e202301972. doi: 10.26508/lsa.202301972 (PMC10267514; doi:10.26508/lsa.202301972)
Supplement: Supplementary file 10 [file LSA-2023-01972_TableS10.xlsx]

## Sheet: Info
The results of all pairwise comparisons are listed in the following tabs.
The results per set are shown.
For each protein, the protein accession and gene name are shown together with the average log2 transformed (imputed) LFQ intensity over the three replicates
After the blue line, the pairwise comparisons are listed.
For each comparison, the first colom called BAIT vs BAIT PR or BAIT vs eDHFR shows the difference in average log2 LFQ intensity.
The second colum, p_COMP, shows the adjusted p-value corresponding to the protein and the third colum (FDR_COMP) shows the calculated FDR value.
From these comparisons, the signifcant proteins can be selected at the desired FDR and/or difference in intensity.

## Sheet: Results SET1
sFEATURE	Protein_IDs	Gene_names	CSDE1	CSDE1PR	eDHFR	MAVS	MAVSPR	TSC22D3	TSC22D3PR		CSDE vs CSDE_PR	p_value	FDR	CSDE vs eDHFR	p_value	FDR	CSDE_PR vs eDHFR	p_value	FDR	MAVS vs MAVS_PR	p_value	FDR	MAVS vs eDHFR	p_value	FDR	MAVS_PR vs eDHFR	p_value	FDR	TSC22D3 vs TSC22D3_PR	p_value	FDR	TSC22D3 vs eDHFR	p_value	FDR	TSC22D3PR vs eDHFR	p_value	FDR
166	P09543	CNP	27.293	27.5907	26.9033	26.8228	26.872	28.3288	29.4751		-0.2977	0.0231552	0.0710131	0.3897	0.00488937	0.022529	0.6874	3.96242e-05	0.000587911	-0.0492333	0.679735	0.592626	-0.0805667	0.501546	0.518242	-0.0313333	0.792379	0.629019	-1.1463	1.17578e-07	7.01932e-06	1.42543	7.5172e-09	8.6614e-07	2.57173	2.9046e-12	2.19124e-09
172	P0CG48;P0CG47;P62979;P62987	UBC;UBB;RPS27A;UBA52	31.6203	31.4787	30.6574	30.4825	30.4561	32.574	32.7367		0.141667	0.186779	0.298065	0.962933	1.90886e-07	1.0149e-05	0.821267	1.27824e-06	4.31301e-05	0.0264	0.799639	0.631144	-0.1749	0.108605	0.209775	-0.2013	0.0686363	0.153569	-0.1627	0.133194	0.24005	1.91663	2.51812e-11	1.13344e-08	2.07933	8.35791e-12	4.8972e-09
611	Q5VW32	BROX	25.8055	25.9101	24.7436	26.4094	26.0856	26.7817	27.5285		-0.1046	0.502949	0.51893	1.0619	6.44567e-06	0.0001477	1.1665	2.23536e-06	6.59882e-05	0.3238	0.0515396	0.125785	1.66583	3.00081e-08	2.48326e-06	1.34203	4.31018e-07	1.88609e-05	-0.746867	0.000230187	0.00223912	2.03807	2.24776e-09	3.45659e-07	2.78493	3.55521e-11	1.47357e-08
6	GAG;P00005	GAG	30.8594	30.8925	30.8934	30.3291	30.2097	31.8873	33.1526		-0.0331	0.814344	0.635375	-0.0339667	0.809585	0.634017	-0.000866667	0.995089	0.680439	0.119367	0.402702	0.464653	-0.564333	0.00112562	0.00745809	-0.6837	0.000216329	0.00213599	-1.26537	2.78216e-07	1.35179e-05	0.993867	4.67176e-06	0.00011562	2.25923	1.6416e-10	4.71964e-08
701	Q99576	TSC22D3	19.7877	20.3361	20.8685	20.2455	21.3323	31.7627	33.1383		-0.5484	0.505472	0.520161	-1.08083	0.199373	0.310414	-0.532433	0.517751	0.526069	-1.08683	0.197035	0.308154	-0.623067	0.450367	0.491826	0.463767	0.572457	0.550781	-1.37563	0.108492	0.209629	10.8941	1.88817e-09	3.02721e-07	12.2698	3.94414e-10	9.19536e-08
5	eDHFR	eDHFR	20.598	20.84	31.3415	19.7433	21.2645	20.4192	20.7255		-0.241933	0.733058	0.610697	-10.7435	3.43686e-10	8.28085e-08	-10.5015	4.6483e-10	1.04196e-07	-1.5212	0.0461464	0.116367	-11.5982	1.23944e-10	3.81108e-08	-10.077	8.01761e-10	1.57759e-07	-0.306267	0.666324	0.587817	-10.9223	2.76019e-10	7.00842e-08	-10.616	4.02641e-10	9.34095e-08
678	Q969P0	IGSF8	27.3118	27.3901	26.0955	25.9126	26.1951	27.8331	27.8222		-0.0783	0.52795	0.530872	1.21633	8.73459e-08	5.59857e-06	1.29463	4.00794e-08	3.09494e-06	-0.282567	0.0348997	0.0954198	-0.182933	0.152737	0.262339	0.0996333	0.423987	0.477116	0.0109333	0.929269	0.665378	1.73763	9.02051e-10	1.7256e-07	1.7267	9.80184e-10	1.83819e-07
159	P08670;P17661;P41219;P14136;P12036;O43790;Q14533;P78386;P78385;CON__Q61726;CON__O43790;CON__Q6NT21;CON__P78385;CON__Q14533;CON__P78386	VIM	26.9051	26.985	29.2575	25.9745	25.8618	27.2493	26.1581		-0.0799	0.728835	0.609324	-2.35237	5.64325e-08	4.01538e-06	-2.27247	8.67739e-08	5.57065e-06	0.1127	0.6256	0.572509	-3.28297	7.72906e-10	1.5342e-07	-3.39567	4.94881e-10	1.09283e-07	1.09127	0.000266701	0.00250398	-2.00813	3.93179e-07	1.75873e-05	-3.0994	1.64601e-09	2.72701e-07
780	Q9P2B2	PTGFRN	27.5278	27.4979	26.2956	26.2578	26.3535	28.0183	28.2201		0.0298667	0.84499	0.643889	1.23217	1.00144e-06	3.58212e-05	1.2023	1.33435e-06	4.45632e-05	-0.0957333	0.533503	0.533448	-0.0378333	0.804474	0.632546	0.0579	0.705211	0.601462	-0.201867	0.19963	0.310661	1.72267	1.63349e-08	1.56334e-06	1.92453	3.9289e-09	5.28665e-07
759	Q9NRX5	SERINC1	24.6413	24.5904	23.6391	24.2192	24.0268	25.3541	25.7366		0.0509333	0.771207	0.62268	1.00227	4.33528e-05	0.000629525	0.951333	7.3113e-05	0.000936689	0.1924	0.28156	0.381725	0.580133	0.00451426	0.0212228	0.387733	0.0405106	0.106113	-0.3825	0.0429035	0.110522	1.71503	9.53419e-08	5.98442e-06	2.09753	7.48274e-09	8.63117e-07
232	P21926	CD9	28.7664	28.4445	27.6353	27.5589	27.9274	29.2421	29.3348		0.321833	0.0375541	0.100544	1.13107	1.23157e-06	4.19268e-05	0.809233	4.80036e-05	0.000680248	-0.368533	0.0197688	0.0633037	-0.0764333	0.593959	0.559825	0.2921	0.0558704	0.133101	-0.0927333	0.518784	0.52656	1.6068	1.66884e-08	1.58902e-06	1.69953	8.13839e-09	9.2008e-07
132	P05556	ITGB1	24.6052	24.6143	24.0635	23.7696	23.8603	25.4083	25.6991		-0.0091	0.948568	0.669939	0.5417	0.00157294	0.00960353	0.5508	0.00138249	0.00871168	-0.0906667	0.52352	0.528798	-0.293867	0.0522879	0.127064	-0.2032	0.164635	0.275243	-0.290867	0.0544277	0.130687	1.3448	1.3521e-07	7.80669e-06	1.63567	1.15526e-08	1.20113e-06
300	P35613	BSG	27.0701	26.9146	26.7981	26.2924	26.4561	27.7717	28.066		0.1555	0.199652	0.310683	0.272067	0.033627	0.0929179	0.116567	0.33005	0.417615	-0.163667	0.178399	0.289601	-0.505633	0.000632008	0.00481797	-0.341967	0.0103323	0.0393102	-0.294267	0.0232341	0.0711883	0.973633	7.42161e-07	2.85187e-05	1.2679	2.91328e-08	2.42795e-06
19	O00560	SDCBP	29.9216	29.6991	28.6342	28.9383	28.9898	30.3043	30.068		0.222567	0.119381	0.223378	1.28743	1.55438e-07	8.68036e-06	1.06487	1.50234e-06	4.87706e-05	-0.0514333	0.707229	0.602145	0.304133	0.0397783	0.104747	0.355567	0.0190267	0.0615628	0.2363	0.100026	0.198527	1.6701	5.83863e-09	7.14635e-07	1.4338	4.08095e-08	3.13775e-06
242	P23528	CFL1	26.5433	26.4698	27.1629	26.0826	26.1298	26.4372	26.4711		0.0735	0.302371	0.397619	-0.6196	3.26908e-07	1.52828e-05	-0.6931	8.28175e-08	5.37632e-06	-0.0472	0.502912	0.518911	-1.08027	2.6913e-10	6.87493e-08	-1.03307	4.8683e-10	1.07928e-07	-0.0338667	0.629384	0.573978	-0.725633	4.67276e-08	3.4783e-06	-0.691767	8.48206e-08	5.47498e-06
706	Q99816	TSG101	26.4439	26.2191	25.6311	24.9803	25.158	26.9475	26.9625		0.224733	0.11113	0.213012	0.812733	2.51965e-05	0.000416653	0.588	0.000550151	0.00433717	-0.177767	0.199968	0.310987	-0.650867	0.000223625	0.00219048	-0.4731	0.00301668	0.0156852	-0.015	0.911244	0.661003	1.31633	9.81114e-08	6.11623e-06	1.33133	8.52593e-08	5.49651e-06
386	P53985	SLC16A1	26.5576	26.3112	26.267	25.8373	25.9073	27.253	27.5407		0.246433	0.0788804	0.168985	0.290633	0.0422052	0.109245	0.0442	0.73894	0.612593	-0.0699667	0.59894	0.56187	-0.429667	0.00521373	0.0236372	-0.3597	0.0151451	0.0521004	-0.287633	0.0440761	0.112652	0.986033	2.53629e-06	7.26439e-05	1.27367	1.20504e-07	7.15183e-06
565	Q14566	MCM6	23.5935	23.6153	24.2642	24.6947	24.5967	22.9979	22.6056		-0.0218	0.901909	0.658692	-0.670767	0.00172749	0.0103074	-0.648967	0.0022133	0.0124249	0.0979667	0.581679	0.554704	0.430467	0.0265606	0.0784244	0.3325	0.0762577	0.165115	0.392233	0.0404314	0.105966	-1.26637	3.96721e-06	0.000102098	-1.6586	1.65019e-07	9.08456e-06
390	P54577	YARS	22.972	22.9278	23.6837	23.5494	23.4009	22.5448	20.5892		0.0442333	0.893708	0.656635	-0.711733	0.0460113	0.116126	-0.755967	0.0355925	0.0967693	0.1485	0.654827	0.583605	-0.1343	0.685781	0.594758	-0.2828	0.399021	0.462442	1.95557	3.16966e-05	0.000496115	-1.13893	0.0035113	0.0175797	-3.0945	1.71455e-07	9.35291e-06
298	P35580;REV__Q8IYT3	MYH10	23.3624	23.4845	23.7313	22.8102	22.7785	23.8521	21.4345		-0.122067	0.621367	0.570853	-0.3689	0.149185	0.258393	-0.246833	0.324429	0.413655	0.0317333	0.897405	0.657565	-0.9211	0.00190816	0.0111106	-0.952833	0.00147332	0.0091406	2.41763	9.30283e-08	5.8736e-06	0.1208	0.624959	0.572259	-2.29683	1.74871e-07	9.49433e-06
387	P53990	IST1	26.5185	26.4457	25.1582	27.3848	27.0177	26.8537	26.4784		0.0728	0.616006	0.568739	1.3603	1.57688e-07	8.77581e-06	1.2875	3.08091e-07	1.46087e-05	0.367133	0.0215288	0.0673564	2.22663	2.80803e-10	7.10067e-08	1.8595	3.00689e-09	4.31321e-07	0.375267	0.0192546	0.0620996	1.69547	9.91558e-09	1.06929e-06	1.3202	2.27276e-07	1.15899e-05
368	P51148	RAB5C	25.5274	25.4105	25.1205	25.0712	25.0202	25.7427	26.0823		0.116933	0.284165	0.383757	0.406867	0.00168238	0.0101037	0.289933	0.0152994	0.0524892	0.0510333	0.634452	0.57593	-0.0493	0.645913	0.580281	-0.100333	0.35549	0.434933	-0.339633	0.00599209	0.026225	0.622167	3.70027e-05	0.000558091	0.9618	2.7369e-07	1.33502e-05
493	P84095	RHOG	24.3359	24.1847	23.9921	23.8539	23.9353	24.8432	25.0391		0.151267	0.215931	0.326016	0.343833	0.0106328	0.0401521	0.192567	0.12122	0.225646	-0.0814667	0.49662	0.515813	-0.138233	0.255995	0.361094	-0.0567667	0.634238	0.575848	-0.195867	0.115495	0.218536	0.8511	3.95845e-06	0.000101926	1.04697	3.52722e-07	1.61926e-05
392	P54727	RAD23B	25.0565	24.9285	22.3414	23.878	23.4013	25.4797	24.6366		0.127967	0.629227	0.573917	2.7151	5.25255e-08	3.80205e-06	2.58713	9.57996e-08	6.00627e-06	0.476733	0.0872238	0.180979	1.53663	3.68859e-05	0.00055675	1.0599	0.00110677	0.00736344	0.8431	0.00578742	0.0255537	3.1383	8.35651e-09	9.38783e-07	2.2952	4.12812e-07	1.82516e-05
532	Q13049	TRIM32	20.1865	20.0543	26.2368	21.8925	23.5359	23.9733	19.7208		0.132167	0.861862	0.648409	-6.05037	1.16179e-06	4.01065e-05	-6.18253	9.01547e-07	3.30686e-05	-1.64343	0.0447763	0.113915	-4.34437	4.40051e-05	0.000636715	-2.70093	0.00277494	0.0147306	4.25253	5.46014e-05	0.000750232	-2.26353	0.00890393	0.0352092	-6.51607	4.83172e-07	2.05734e-05
751	Q9HD42	CHMP1A	24.5366	24.4744	23.2817	25.4247	25.1148	24.8894	24.6945		0.0622667	0.706251	0.601815	1.25497	1.96841e-06	5.99023e-05	1.1927	3.51829e-06	9.31834e-05	0.309933	0.0761806	0.165	2.14307	2.62166e-09	3.88594e-07	1.83313	1.95902e-08	1.79517e-06	0.1949	0.248513	0.35481	1.60777	1.0154e-07	6.27821e-06	1.41287	4.89384e-07	2.07743e-05
308	P38919	EIF4A3	25.1381	25.0793	25.4525	25.5083	25.4819	24.7023	24.6303		0.0588333	0.543698	0.538108	-0.3144	0.00499766	0.0229011	-0.373233	0.0014566	0.00906213	0.0263667	0.784381	0.626649	0.0558	0.564404	0.547301	0.0294333	0.760111	0.619271	0.0719667	0.459104	0.496528	-0.7502	1.50325e-06	4.87932e-05	-0.822167	5.10866e-07	2.14646e-05
798	Q9UK41	VPS28	26.5084	26.3478	25.6192	24.7665	25.1577	27.0318	26.9076		0.160533	0.305533	0.399968	0.8892	3.92876e-05	0.00058411	0.728667	0.000268359	0.00251579	-0.3912	0.0213178	0.0668759	-0.852633	6.0048e-05	0.000806482	-0.461433	0.00852993	0.0341061	0.1242	0.424397	0.477351	1.4126	2.10974e-07	1.09518e-05	1.2884	6.38854e-07	2.54448e-05
44	O43175	PHGDH	26.225	26.1589	26.7758	26.8759	26.7336	25.7567	25.6879		0.0661333	0.614914	0.568306	-0.550733	0.000755549	0.00551576	-0.616867	0.000282963	0.00261906	0.1423	0.286908	0.385883	0.100133	0.448924	0.491042	-0.0421667	0.747722	0.615391	0.0687667	0.60104	0.562727	-1.01907	1.52035e-06	4.92148e-05	-1.08783	7.06763e-07	2.74777e-05
289	P33992	MCM5	24.7834	24.6942	25.0654	25.3406	25.3059	24.3408	24.2463		0.0892	0.376505	0.448533	-0.282	0.011931	0.0437165	-0.3712	0.00194709	0.0112811	0.0347	0.727649	0.608936	0.275167	0.0136968	0.048393	0.240467	0.0273878	0.0801789	0.0945333	0.349475	0.430926	-0.7246	3.2534e-06	8.7796e-05	-0.819133	7.86094e-07	2.97943e-05
407	P60033	CD81	29.6286	29.6293	28.455	28.5129	28.8429	30.0678	30.1908		-0.0007	0.997357	0.680934	1.17363	5.95718e-05	0.000801614	1.17433	5.92179e-05	0.000797991	-0.329967	0.134288	0.241336	0.0579333	0.78428	0.626619	0.3879	0.0827645	0.174627	-0.123067	0.56277	0.546588	1.6128	1.92375e-06	5.88654e-05	1.73587	8.15662e-07	3.06432e-05
471	P62937;F5H284;P0DN37;Q9Y536;P0DN26;A0A0B4J2A2;A0A075B767;A0A075B759	PPIA	28.612	28.6275	28.5752	28.0837	27.7829	29.6294	30.2302		-0.0154667	0.939211	0.667744	0.0368333	0.855957	0.64684	0.0523	0.796726	0.630294	0.3008	0.153277	0.262935	-0.491467	0.0271332	0.0796406	-0.792267	0.00137637	0.00868251	-0.6008	0.00925327	0.036228	1.05417	0.000113834	0.00131144	1.65497	8.79934e-07	3.24636e-05
673	Q92900	UPF1	23.2835	23.137	23.4421	23.6671	23.7197	23.237	24.8309		0.1465	0.39723	0.461359	-0.1586	0.36047	0.438212	-0.3051	0.0904026	0.185428	-0.0526	0.758482	0.618765	0.225	0.201192	0.312162	0.2776	0.120199	0.224389	-1.5939	1.7534e-07	9.51372e-06	-0.205067	0.241726	0.349007	1.38883	9.16779e-07	3.34928e-05
763	Q9NTJ3	SMC4	23.444	23.3362	24.1418	24.2674	24.3144	22.8809	22.1801		0.1078	0.656244	0.584129	-0.6978	0.0106761	0.040273	-0.8056	0.00432513	0.0205535	-0.047	0.845678	0.644076	0.125667	0.604316	0.564057	0.172667	0.478361	0.506605	0.700767	0.0104149	0.0395422	-1.2609	0.000108302	0.00126272	-1.96167	9.21152e-07	3.36143e-05
153	P08195	SLC3A2	26.1821	25.9858	25.8496	25.4925	25.5636	26.8613	26.9626		0.1963	0.172704	0.283731	0.332533	0.0289093	0.0833637	0.136233	0.335569	0.421455	-0.0711	0.610874	0.566696	-0.3571	0.0204123	0.0647977	-0.286	0.0549841	0.131621	-0.101333	0.470486	0.502531	1.01173	3.32189e-06	8.91987e-05	1.11307	1.10589e-06	3.86298e-05
502	Q01650;Q92536;Q9UM01	SLC7A5	25.0422	24.9365	24.6528	24.2865	24.4333	25.6933	26.0136		0.105667	0.554792	0.543077	0.389433	0.0426217	0.110008	0.283767	0.126454	0.232017	-0.146833	0.414565	0.471667	-0.3663	0.0545722	0.13093	-0.219467	0.229395	0.338206	-0.320267	0.0879911	0.182059	1.04057	3.49384e-05	0.000534251	1.36083	1.85603e-06	5.72821e-05
818	Q9Y265	RUVBL1	25.8586	25.7591	26.244	26.392	26.3243	25.4503	25.3858		0.0995	0.384757	0.453707	-0.3854	0.0037126	0.0183306	-0.4849	0.000637573	0.00485008	0.0676667	0.551514	0.54162	0.148	0.203307	0.314184	0.0803333	0.480746	0.507827	0.0645333	0.569865	0.549666	-0.793633	4.88417e-06	0.000119598	-0.858167	2.01176e-06	6.09034e-05
419	P61026	RAB10	24.4645	24.3026	24.4155	24.0912	24.0182	24.8343	25.2859		0.161867	0.180218	0.291456	0.049	0.675882	0.591256	-0.112867	0.342042	0.4259	0.073	0.534957	0.534118	-0.324267	0.0134811	0.0478314	-0.397267	0.0038141	0.0187052	-0.451567	0.00149528	0.00924329	0.418867	0.00262475	0.0141267	0.870433	2.5317e-06	7.25438e-05
200	P14209	CD99	25.8248	25.8397	25.8376	24.6393	24.8151	26.5611	26.8792		-0.0148333	0.915615	0.662074	-0.0128	0.927144	0.664868	0.00203333	0.988409	0.678972	-0.1758	0.221803	0.331385	-1.19837	4.97852e-07	2.10473e-05	-1.02257	3.16578e-06	8.5991e-05	-0.318067	0.0364106	0.0983518	0.7235	0.000120122	0.00136614	1.04157	2.56722e-06	7.3317e-05
85	O75643	SNRNP200	23.6087	23.3604	23.7658	23.9734	24.1238	23.0097	22.265		0.2483	0.233826	0.342126	-0.157167	0.444067	0.488385	-0.405467	0.0615951	0.14247	-0.150433	0.463432	0.498826	0.207533	0.315972	0.407601	0.357967	0.0944588	0.191016	0.7447	0.00223222	0.0125048	-0.756167	0.00199254	0.011479	-1.50087	2.7882e-06	7.80708e-05
329	P46087	NOP2	23.9712	23.8543	24.3635	24.6046	24.5702	23.3743	23.3161		0.116967	0.415608	0.472276	-0.392267	0.0138093	0.0486849	-0.509233	0.00261247	0.014077	0.0343667	0.808881	0.633815	0.2411	0.105741	0.206062	0.206733	0.160296	0.270592	0.0582667	0.682354	0.593552	-0.989167	5.38221e-06	0.000128767	-1.04743	2.82466e-06	7.88463e-05
700	Q99460	PSMD1	25.2276	25.4925	25.5776	25.8152	25.6605	25.1051	24.1834		-0.2649	0.17837	0.289572	-0.35	0.0822285	0.173855	-0.0851	0.65595	0.584021	0.154667	0.421945	0.475945	0.237567	0.224535	0.333855	0.0829	0.664234	0.587058	0.9217	0.000221506	0.0021747	-0.472533	0.0241457	0.0732014	-1.39423	3.07032e-06	8.40111e-05
197	P13639	EEF2	27.3398	27.3893	27.6339	28.0123	27.9222	26.9566	27.0446		-0.0495667	0.540781	0.536784	-0.294167	0.00228138	0.0127117	-0.2446	0.00792845	0.0323038	0.0900667	0.273726	0.375537	0.378333	0.000290424	0.00267132	0.288267	0.00264479	0.0142078	-0.0880667	0.284068	0.383681	-0.677367	6.11029e-07	2.45971e-05	-0.5893	3.08808e-06	8.43807e-05
123	P04350	TUBB4A	23.4201	23.5112	23.2267	23.8038	23.7598	23.4247	21.054		-0.0910667	0.759651	0.619128	0.193433	0.518297	0.526329	0.2845	0.346267	0.428767	0.044	0.882332	0.653741	0.577133	0.0680547	0.152668	0.533133	0.0891775	0.183721	2.37073	1.14795e-06	3.97427e-05	0.198067	0.508482	0.521622	-2.17267	3.13808e-06	8.54181e-05
719	Q9BUF5	TUBB6	25.2499	25.1387	25.6012	25.8659	25.6543	24.4513	24.3364		0.1112	0.523646	0.528857	-0.3513	0.0578074	0.136308	-0.4625	0.0165764	0.0556642	0.211667	0.233543	0.341878	0.2647	0.141777	0.250016	0.0530333	0.759674	0.619135	0.114833	0.510378	0.522539	-1.14997	9.10575e-06	0.000192103	-1.2648	3.15484e-06	8.5765e-05
828	Q9Y3F4	STRAP	28.5138	29.3279	25.1912	25.4736	25.4972	24.2866	23.7984		-0.814167	0.000668393	0.0050267	3.32257	5.40915e-11	2.02794e-08	4.13673	2.77942e-12	2.11901e-09	-0.0236333	0.901356	0.658554	0.282367	0.153783	0.263493	0.306	0.124489	0.229639	0.4882	0.0206823	0.0654201	-0.9046	0.000266536	0.0025028	-1.3928	3.16177e-06	8.59081e-05
13	O00299	CLIC1	25.4072	25.0991	25.5347	25.1254	25.2459	24.785	24.7406		0.308067	0.0123725	0.0449031	-0.1275	0.254796	0.360095	-0.435567	0.0011778	0.00771807	-0.120567	0.280366	0.380788	-0.409333	0.00190387	0.0110917	-0.288767	0.0176172	0.0581991	0.0443333	0.685934	0.594811	-0.749733	6.4219e-06	0.000147286	-0.794067	3.37556e-06	9.02931e-05
569	Q14974	KPNB1	23.3667	23.5028	23.8367	23.7403	23.8521	23.0864	22.8162		-0.136033	0.342041	0.425899	-0.469967	0.00433112	0.0205748	-0.333933	0.0300316	0.085679	-0.111833	0.432295	0.481834	-0.0964333	0.497083	0.516043	0.0154	0.912925	0.661416	0.270233	0.0710036	0.157204	-0.7503	8.95408e-05	0.00109273	-1.02053	3.46497e-06	9.21068e-05
583	Q15286;Q15771	RAB35	24.8982	24.9338	25.0254	24.4507	24.4798	25.5348	26.1146		-0.0356	0.813185	0.635045	-0.127167	0.404151	0.465519	-0.0915667	0.545592	0.538964	-0.0291	0.846774	0.644372	-0.5747	0.00164124	0.00991662	-0.5456	0.00242112	0.0132937	-0.579767	0.00153419	0.00942435	0.509467	0.00393306	0.019141	1.08923	3.5198e-06	9.32137e-05
156	P08243	ASNS	24.5496	24.6274	24.9539	25.3734	25.3271	24.1008	23.6083		-0.0778333	0.676677	0.591539	-0.4043	0.0440841	0.112667	-0.326467	0.0957203	0.192733	0.0463	0.803693	0.63232	0.4195	0.0376833	0.100791	0.3732	0.0604627	0.140642	0.492533	0.0174288	0.0577437	-0.853067	0.000362768	0.00316256	-1.3456	3.55086e-06	9.38389e-05
745	Q9H9H4	VPS37B	25.1748	25.0666	24.39	23.8329	24.0199	25.6656	25.6869		0.108133	0.549344	0.54065	0.784767	0.000546378	0.0043146	0.676633	0.00180521	0.0106554	-0.186967	0.306704	0.400833	-0.557067	0.00694001	0.0292582	-0.3701	0.0543338	0.130529	-0.0213333	0.905373	0.659553	1.2756	4.30366e-06	0.000108621	1.29693	3.57031e-06	9.42297e-05
521	Q08431	MFGE8	28.2093	27.948	26.2699	26.6152	26.7016	28.5558	28.168		0.261267	0.337136	0.422537	1.93937	3.46906e-06	9.21896e-05	1.6781	1.69966e-05	0.000308832	-0.0863333	0.747448	0.615305	0.3453	0.210104	0.320604	0.431633	0.122849	0.227642	0.387767	0.162306	0.272754	2.28583	5.12038e-07	2.15021e-05	1.89807	4.4209e-06	0.000110865
281	P31689	DNAJA1	25.8789	25.8475	25.4946	25.812	25.7634	26.0964	26.2411		0.0314333	0.765926	0.621065	0.384333	0.00232321	0.0128868	0.3529	0.00424419	0.0202647	0.0486333	0.645824	0.580248	0.317467	0.00838141	0.0336644	0.268833	0.0211327	0.0664532	-0.144633	0.18423	0.295512	0.601867	4.50445e-05	0.000648119	0.7465	4.50005e-06	0.000112372
122	P04156	PRNP	25.1325	25.1801	23.9004	23.6925	23.7758	25.6682	25.4129		-0.0475333	0.824746	0.63831	1.23213	4.22786e-05	0.000617627	1.27967	2.86497e-05	0.000459408	-0.0832333	0.698725	0.599248	-0.207867	0.340528	0.424866	-0.124633	0.563538	0.546923	0.255333	0.245556	0.352293	1.7678	7.81818e-07	2.96709e-05	1.51247	4.71304e-06	0.000116396
781	Q9P2J5	LARS	24.4889	24.4967	24.8057	25.1278	25.1256	24.024	23.9923		-0.00783333	0.945901	0.669316	-0.316867	0.0143351	0.0500402	-0.309033	0.0164187	0.055276	0.00223333	0.984564	0.678122	0.3221	0.0130894	0.0468049	0.319867	0.0136075	0.0481607	0.0317	0.783899	0.626505	-0.7817	7.39586e-06	0.000163989	-0.8134	4.75756e-06	0.000117232
247	P25205	MCM3	25.374	25.271	25.7837	25.9056	25.912	24.8918	24.6043		0.103	0.542419	0.537528	-0.409733	0.0262767	0.0778181	-0.512733	0.00770633	0.0316288	-0.00643333	0.969442	0.674734	0.1219	0.472144	0.503394	0.128333	0.449546	0.49138	0.287467	0.103313	0.202883	-0.8919	9.24956e-05	0.00112003	-1.17937	4.94069e-06	0.000120649
538	Q13200	PSMD2	24.977	25.0847	25.1598	25.4243	25.3912	24.8803	24.6395		-0.107633	0.162756	0.273236	-0.1828	0.0253471	0.075819	-0.0751667	0.320931	0.411165	0.0331333	0.657084	0.584439	0.264467	0.00278346	0.0147646	0.231333	0.00685821	0.029001	0.240767	0.00530461	0.0239444	-0.279567	0.00184912	0.0108503	-0.520333	5.1472e-06	0.000124467
446	P62258	YWHAE	27.1793	26.9619	27.8097	26.1273	26.3857	26.8687	26.9098		0.217433	0.107301	0.208089	-0.630367	0.000198592	0.00200162	-0.8478	9.94875e-06	0.000205488	-0.258467	0.0600692	0.140004	-1.68243	2.43532e-09	3.67395e-07	-1.42397	2.08553e-08	1.88272e-06	-0.0410333	0.750176	0.616166	-0.940967	3.12071e-06	8.50581e-05	-0.899933	5.15433e-06	0.000124598
807	Q9UN37	VPS4A	25.3443	25.3021	24.4097	25.9916	25.6026	25.5741	25.242		0.0421667	0.7283	0.609149	0.934567	1.69227e-06	5.33944e-05	0.8924	2.87453e-06	7.99033e-05	0.388967	0.00559232	0.0249079	1.5819	2.47991e-09	3.72501e-07	1.19293	9.03336e-08	5.74369e-06	0.332133	0.0144133	0.0502404	1.1644	1.21843e-07	7.21221e-06	0.832267	6.29217e-06	0.000145017
235	P22314	UBA1	25.2782	25.2902	25.5127	25.6366	25.7029	24.8869	24.6994		-0.0119667	0.920188	0.663188	-0.234533	0.0653508	0.148445	-0.222567	0.0785862	0.168554	-0.0663333	0.580675	0.55428	0.123833	0.308972	0.402502	0.190167	0.127264	0.232992	0.1875	0.132249	0.238935	-0.625867	0.000105135	0.00123456	-0.813367	6.93536e-06	0.000156162
372	P51665	PSMD7	24.4408	24.6239	24.774	24.8971	24.8376	24.3146	24.1306		-0.183133	0.0687915	0.153809	-0.3332	0.00297663	0.0155285	-0.150067	0.128542	0.234526	0.0595	0.532215	0.532853	0.1231	0.20637	0.317092	0.0636	0.504775	0.519821	0.184	0.0676359	0.152018	-0.459433	0.00021529	0.0021282	-0.643433	7.02708e-06	0.000157731
535	Q13148	TARDBP	24.2862	24.4472	24.891	24.9797	24.8661	24.0585	24.1539		-0.160933	0.155593	0.26548	-0.604767	6.09643e-05	0.000815821	-0.443833	0.00100227	0.00683125	0.113567	0.307461	0.401391	0.0887	0.421979	0.475964	-0.0248667	0.819962	0.636966	-0.0953667	0.388809	0.456215	-0.832467	1.93779e-06	5.9192e-05	-0.7371	7.6303e-06	0.000167929
284	P31946	YWHAB	24.1897	24.0966	24.8262	22.9687	23.3479	23.8792	23.5755		0.0930667	0.617275	0.569241	-0.636567	0.00356638	0.0177863	-0.729633	0.00129903	0.00831131	-0.3792	0.0561395	0.133549	-1.85757	7.30129e-08	4.88481e-06	-1.47837	1.1541e-06	3.99045e-05	0.303767	0.117502	0.221046	-0.947	0.00013452	0.00148887	-1.25077	7.70424e-06	0.000169166
195	P13010	XRCC5	24.8254	24.8351	25.5843	25.385	25.3215	24.308	23.7605		-0.0097	0.971404	0.675178	-0.758833	0.012727	0.0458473	-0.749133	0.0136763	0.0483396	0.0635	0.814646	0.635461	-0.199267	0.46586	0.500108	-0.262767	0.339649	0.424264	0.547533	0.058503	0.13745	-1.27623	0.000281808	0.00261094	-1.82377	7.79094e-06	0.000170612
351	P49591	SARS	24.9843	24.8589	25.1502	25.4	25.445	24.4206	24.3479		0.125367	0.304565	0.399251	-0.1659	0.180269	0.291508	-0.291267	0.0266692	0.0786556	-0.045	0.707798	0.602338	0.2498	0.0520101	0.12659	0.2948	0.0251667	0.0754283	0.0727	0.546477	0.539362	-0.729567	2.30575e-05	0.000389466	-0.802267	8.32277e-06	0.000179402
581	Q15233	NONO	25.8544	25.9204	26.2442	26.6412	26.5919	25.5272	25.4895		-0.0659333	0.562878	0.546635	-0.3898	0.00350961	0.0175734	-0.323867	0.0113911	0.042248	0.0493	0.664445	0.587135	0.396967	0.00308809	0.0159635	0.347667	0.00745363	0.0308545	0.0376333	0.740185	0.612992	-0.717067	1.53471e-05	0.000285757	-0.7547	8.82869e-06	0.000187639
175	P0DP25;P0DP24;P0DP23;P02585	CALM3;CALM2;CALM1; TNNC2	25.2661	25.084	25.9886	24.5758	24.8105	24.9369	24.7639		0.182133	0.330243	0.41775	-0.722533	0.00131223	0.00837504	-0.904667	0.000190885	0.00194234	-0.234767	0.21454	0.324731	-1.41287	1.77085e-06	5.52706e-05	-1.1781	1.3464e-05	0.000258673	0.173	0.354269	0.434124	-1.05177	4.40808e-05	0.000637548	-1.22477	8.83707e-06	0.000187775
670	Q92783	STAM	26.6613	26.143	27.0253	19.7757	20.5602	26.1473	21.0427		0.5183	0.567512	0.54865	-0.363967	0.687168	0.595244	-0.882267	0.335824	0.421632	-0.784533	0.39043	0.457212	-7.24957	1.04109e-06	3.68951e-05	-6.46503	3.88791e-06	0.000100542	5.10457	4.87958e-05	0.000688768	-0.878	0.338089	0.423193	-5.98257	9.19128e-06	0.000193474
749	Q9HCE1	MOV10	22.1859	22.7789	22.081	22.175	22.1853	24.0433	25.8965		-0.593067	0.311514	0.404364	0.1049	0.855331	0.646673	0.697967	0.236904	0.344824	-0.0103	0.985708	0.678376	0.0940667	0.870115	0.650579	0.104367	0.856057	0.646867	-1.85317	0.00546631	0.0244876	1.96233	0.00372157	0.0183639	3.8155	9.24374e-06	0.000194313
317	P41252	IARS	25.0907	24.9782	25.2005	25.4649	25.4547	24.5998	24.5344		0.112567	0.275735	0.377134	-0.109733	0.287492	0.386334	-0.2223	0.0418386	0.108571	0.0101333	0.92012	0.663172	0.2644	0.0185096	0.0603378	0.254267	0.0225828	0.0697353	0.0653333	0.521014	0.527616	-0.6007	2.97279e-05	0.0004725	-0.666033	9.92432e-06	0.000205104
427	P61224;A6NIZ1	RAP1B	27.7438	27.5042	27.4376	27.2717	27.4545	27.8581	27.9487		0.239567	0.00717396	0.0299891	0.306167	0.00126972	0.00816917	0.0666	0.396815	0.461108	-0.1828	0.0309189	0.0874901	-0.165867	0.0470919	0.118045	0.0169333	0.827335	0.639033	-0.0906333	0.254017	0.359444	0.420467	7.56976e-05	0.000961758	0.5111	9.97605e-06	0.000205917
544	Q13310;P0CB38	PABPC4	21.534	21.2643	21.4803	21.2541	19.894	23.8581	25.489		0.269733	0.658756	0.585055	0.0537333	0.929654	0.66547	-0.216	0.723258	0.607495	1.3601	0.0391523	0.103572	-0.226233	0.710785	0.603345	-1.58633	0.0188975	0.0612577	-1.63087	0.0163337	0.0550664	2.3778	0.00137549	0.00867831	4.00867	1.0015e-05	0.000206528
118	P02786	TFRC	25.14	24.9084	24.1768	23.7709	24.0235	25.2309	24.9379		0.231633	0.0610683	0.141621	0.9632	7.01643e-07	2.73261e-05	0.731567	1.56871e-05	0.00029056	-0.2526	0.0433663	0.111365	-0.405867	0.00308589	0.0159549	-0.153267	0.199209	0.310256	0.293	0.0219756	0.0683691	1.05413	2.37467e-07	1.19833e-05	0.761133	1.02376e-05	0.000210011
435	P61978	HNRNPK	25.3538	25.41	26.2942	26.0696	26.0079	24.9151	24.9496		-0.0561667	0.784509	0.626688	-0.940367	0.000363181	0.00316529	-0.8842	0.000618648	0.00474059	0.0616333	0.764194	0.620532	-0.2246	0.283755	0.383437	-0.286233	0.177329	0.288506	-0.0345	0.866499	0.649631	-1.37903	8.00935e-06	0.000174239	-1.34453	1.05606e-05	0.000215033
11	O00231	PSMD11	24.8581	25.0297	25.0495	25.3017	25.1876	24.7708	24.1877		-0.171633	0.206018	0.316759	-0.191467	0.161181	0.271545	-0.0198333	0.880392	0.653243	0.114133	0.392738	0.458627	0.252167	0.0716999	0.158265	0.138033	0.304227	0.399	0.583167	0.000493569	0.00399458	-0.2787	0.0492032	0.121749	-0.861867	1.07958e-05	0.000218667
401	P56192	MARS	24.3847	24.3052	24.641	24.8001	24.873	23.6962	23.778		0.0795	0.550371	0.541109	-0.2563	0.0685859	0.153491	-0.3358	0.0216037	0.0675266	-0.0729667	0.583219	0.555353	0.159067	0.240989	0.348371	0.232033	0.0957484	0.192772	-0.0818	0.539052	0.535995	-0.944767	4.07926e-06	0.000104285	-0.862967	1.10901e-05	0.000223187
194	P12956	XRCC6	23.7884	23.8726	24.6371	24.4286	24.4722	22.9582	22.5216		-0.0842	0.796129	0.63012	-0.8487	0.0188698	0.0611921	-0.7645	0.0314075	0.0884803	-0.0436	0.893479	0.656578	-0.2085	0.52491	0.529451	-0.1649	0.614095	0.56798	0.4366	0.193645	0.304851	-1.67887	0.000122703	0.00138839	-2.11547	1.15847e-05	0.000230718
660	Q8WWK9	CKAP2	21.1721	19.2342	20.0169	21.0022	20.0165	20.9985	24.4003		1.93797	0.0113919	0.0422502	1.1552	0.104652	0.20464	-0.782767	0.259288	0.363824	0.9857	0.160862	0.271202	0.985267	0.161034	0.271387	-0.000433333	0.99949	0.681397	-3.4018	0.000158806	0.00168898	0.981567	0.162504	0.272966	4.38337	1.22059e-05	0.000240072
145	P07437;A6NNZ2	TUBB	28.9466	28.7943	29.2734	29.4855	29.4478	28.4661	28.4087		0.152367	0.268885	0.371655	-0.3268	0.0270174	0.0793954	-0.479167	0.00278198	0.0147586	0.0377333	0.779726	0.625256	0.2121	0.131322	0.237838	0.174367	0.208808	0.319389	0.0574	0.671096	0.589541	-0.807367	2.73961e-05	0.000444038	-0.864767	1.32467e-05	0.000255491
205	P14868	DARS	25.3364	25.2236	25.5684	25.8106	25.8827	24.8736	24.7968		0.1128	0.355932	0.435226	-0.231933	0.0698337	0.155413	-0.344733	0.0112427	0.0418411	-0.0720333	0.551857	0.541773	0.242267	0.0595329	0.139132	0.3143	0.0186579	0.0606902	0.0768667	0.525862	0.529897	-0.694733	4.00536e-05	0.00059275	-0.7716	1.33321e-05	0.000256742
385	P53621	COPA	25.5766	25.4469	25.9146	26.0451	26.1031	25.055	25.1273		0.129667	0.300455	0.396188	-0.338	0.0141035	0.0494449	-0.467667	0.00167273	0.0100599	-0.0579667	0.638176	0.577353	0.130533	0.297361	0.393863	0.1885	0.14035	0.248379	-0.0723333	0.558222	0.544593	-0.8596	5.10812e-06	0.000123747	-0.787267	1.33824e-05	0.000257479
376	P52272	HNRNPM	26.9252	26.96	27.5833	27.4417	27.5957	26.0009	26.3704		-0.0348	0.854556	0.646466	-0.658133	0.0033221	0.0168638	-0.623333	0.00481571	0.0222746	-0.153967	0.422588	0.476314	-0.1416	0.459995	0.497002	0.0123667	0.948034	0.669815	-0.369467	0.0674118	0.15167	-1.5824	6.8041e-07	2.66946e-05	-1.21293	1.38313e-05	0.000264023
270	P29966	MARCKS	24.6898	24.1394	25.698	22.9903	23.6934	24.1409	23.7256		0.550367	0.0911467	0.186461	-1.00823	0.00502393	0.022991	-1.5586	0.000150949	0.0016251	-0.703067	0.036136	0.0978218	-2.7077	3.74784e-07	1.69576e-05	-2.00463	1.17472e-05	0.000233177	0.415233	0.192662	0.303887	-1.55713	0.000152295	0.00163611	-1.97237	1.39898e-05	0.000266322
483	P68363;Q9H853	TUBA1B	29.9454	29.8828	30.3534	30.4585	30.4471	29.6141	29.4635		0.0626	0.656845	0.584351	-0.408	0.010371	0.039419	-0.4706	0.0042081	0.0201355	0.0114667	0.934913	0.666725	0.105133	0.458514	0.496213	0.0936667	0.508094	0.521434	0.1506	0.293261	0.390756	-0.7393	0.000100486	0.00119284	-0.8899	1.51575e-05	0.000283067
369	P51149	RAB7A	25.3016	25.1596	25.118	24.7275	24.8977	25.5089	25.7763		0.141933	0.186849	0.298135	0.183567	0.0942561	0.190739	0.0416333	0.690074	0.596258	-0.170233	0.118189	0.2219	-0.390533	0.00187924	0.0109833	-0.2203	0.0491255	0.121614	-0.267467	0.020354	0.0646628	0.390867	0.00186719	0.0109302	0.658333	1.55406e-05	0.000288493
479	P67809;Q9Y2T7	YBX1	25.451	25.2569	23.1117	20.9003	21.622	24.6588	25.8599		0.1941	0.657957	0.584761	2.33933	8.53102e-05	0.00105326	2.14523	0.000194767	0.00197227	-0.7217	0.114755	0.217606	-2.2114	0.00014655	0.001589	-1.4897	0.00374026	0.018433	-1.2011	0.0142062	0.0497093	1.54713	0.00286716	0.0150972	2.74823	1.642e-05	0.00030083
193	P12277;P06732	CKB	24.2691	24.2169	24.8537	24.5169	24.3836	23.8979	23.3866		0.0521333	0.823264	0.637895	-0.5846	0.0230297	0.0707336	-0.636733	0.0147627	0.0511317	0.1333	0.569889	0.549677	-0.336733	0.163689	0.274233	-0.470033	0.0593784	0.138881	0.5113	0.0424712	0.109732	-0.955733	0.000940261	0.00650901	-1.46703	1.64334e-05	0.000301016
651	Q8NG11	TSPAN14	20.5453	23.3485	20.795	19.8933	21.0033	24.4413	24.4646		-2.8032	0.000247474	0.0023657	-0.2497	0.670996	0.589505	2.5535	0.000563445	0.00441638	-1.11003	0.0742892	0.162176	-0.901667	0.139503	0.247404	0.208367	0.722722	0.607319	-0.0233333	0.968233	0.67446	3.6463	1.84197e-05	0.000328311	3.66963	1.72139e-05	0.00031183
585	Q15366	PCBP2	25.038	25.0863	25.118	25.1144	24.9756	25.6332	26.2989		-0.0483333	0.798955	0.630945	-0.0800333	0.673846	0.590528	-0.0317	0.867243	0.649827	0.138833	0.468208	0.50134	-0.00363333	0.984706	0.678154	-0.142467	0.456873	0.495335	-0.6657	0.00304342	0.0157896	0.515167	0.0151337	0.0520714	1.18087	1.82152e-05	0.000325535
475	P63104	YWHAZ	25.1679	24.9405	25.7974	24.3207	24.5584	24.8753	24.8642		0.2274	0.145674	0.254448	-0.629567	0.000784071	0.00567274	-0.856967	4.55257e-05	0.000653377	-0.237733	0.129542	0.235721	-1.47673	9.27756e-08	5.86146e-06	-1.239	7.78239e-07	2.95675e-05	0.0111667	0.940761	0.668109	-0.9221	2.13528e-05	0.000367364	-0.933267	1.88044e-05	0.000333514
50	O43491	EPB41L2	23.6855	23.0531	24.8648	23.3805	23.5402	23.3231	18.6451		0.632367	0.530878	0.532234	-1.17933	0.250659	0.356624	-1.8117	0.0869138	0.180541	-0.1597	0.873404	0.651436	-1.48437	0.153697	0.263398	-1.32467	0.199672	0.310703	4.678	0.000308367	0.00279569	-1.54173	0.139517	0.247419	-6.21973	1.89021e-05	0.000334831
622	Q7KZF4	SND1	23.4219	23.3257	24.4495	24.2446	24.2415	22.3057	22.0446		0.0962667	0.804045	0.632422	-1.0276	0.017282	0.0573877	-1.12387	0.0105018	0.0397859	0.00303333	0.993755	0.680147	-0.204967	0.59876	0.561797	-0.208	0.593417	0.559602	0.261067	0.504065	0.519475	-2.14383	6.19302e-05	0.00082563	-2.4049	1.90018e-05	0.000336173
416	P61006;Q96E17;P20337;P59190;O95716;P20336	RAB8A	23.9998	24.1892	24.1341	23.8203	23.751	24.6058	25.2899		-0.1894	0.31821	0.409214	-0.134367	0.474903	0.504824	0.0550333	0.768033	0.621711	0.0693	0.71059	0.603279	-0.313833	0.108384	0.209489	-0.383133	0.0549701	0.131597	-0.684067	0.00220422	0.0123865	0.4717	0.0219077	0.0682156	1.15577	1.90393e-05	0.000336678
370	P51153	RAB13	22.7755	20.9708	19.328	21.1616	21.3399	24.0161	24.5255		1.80467	0.0463395	0.116711	3.4475	0.000934796	0.00648036	1.64283	0.0665439	0.150316	-0.1783	0.832158	0.640373	1.8336	0.0433927	0.111413	2.0119	0.0287816	0.0830985	-0.509433	0.547174	0.539676	4.68813	5.70734e-05	0.000775921	5.19757	1.97356e-05	0.000346003
83	O75533	SF3B1	23.6402	23.7785	24.5739	24.6494	24.6254	23.3412	22.2436		-0.138267	0.71622	0.605164	-0.9337	0.0252193	0.0755425	-0.795433	0.0510047	0.124867	0.0240667	0.94943	0.67014	0.0755	0.842392	0.643183	0.0514333	0.892212	0.656257	1.0976	0.0106553	0.0402149	-1.2327	0.00518691	0.0235463	-2.3303	2.11954e-05	0.000365303
485	P68371;Q3ZCM7	TUBB4B	27.5207	27.5173	27.9507	28.0709	28.0185	27.0376	26.9589		0.0034	0.983239	0.677828	-0.429933	0.017112	0.0569744	-0.433333	0.0164096	0.0552536	0.0523667	0.746739	0.61508	0.120233	0.462023	0.498081	0.0678667	0.675956	0.591282	0.0786333	0.628549	0.573655	-0.9131	5.08254e-05	0.000710445	-0.991733	2.17015e-05	0.000371918
727	Q9BXP5	SRRT	22.9287	22.65	23.5816	24.0694	24.1175	22.4259	21.5452		0.2787	0.40961	0.468759	-0.652867	0.0663394	0.149996	-0.931567	0.0130731	0.0467621	-0.0481333	0.885378	0.654521	0.4878	0.158982	0.269171	0.535933	0.124412	0.229545	0.880667	0.0177353	0.058484	-1.15573	0.00336409	0.0170236	-2.0364	2.27152e-05	0.000385061
770	Q9NWM3;O75618	CUEDC1	21.8456	23.0553	21.0416	20.7279	20.1066	23.4759	24.528		-1.20977	0.0493003	0.121918	0.803967	0.174546	0.285641	2.01373	0.00299952	0.0156181	0.621233	0.287674	0.386475	-0.313733	0.585539	0.556326	-0.934967	0.118437	0.222208	-1.05203	0.0822867	0.173939	2.43433	0.000690817	0.00515395	3.48637	2.30331e-05	0.000389153
418	P61020	RAB5B	22.3512	22.6584	22.1227	22.2611	22.3172	22.8335	23.3327		-0.307233	0.142772	0.251152	0.228433	0.267598	0.370615	0.535667	0.0170088	0.0567229	-0.0561	0.780911	0.625612	0.138367	0.495797	0.515406	0.194467	0.342348	0.426108	-0.499167	0.0243635	0.0736788	0.7108	0.00294167	0.0153912	1.20997	2.67126e-05	0.000435587
410	P60660;P14649	MYL6	25.0187	25.0016	25.0969	24.6255	24.7941	24.9861	24.2741		0.0170333	0.901112	0.658493	-0.0782667	0.570219	0.549819	-0.0953	0.490613	0.51282	-0.168633	0.230845	0.339495	-0.471467	0.00351965	0.0176111	-0.302833	0.0410888	0.107187	0.712033	0.000114384	0.00131626	-0.1108	0.424272	0.477279	-0.822833	2.68566e-05	0.000437372
333	P46777	RPL5	25.3406	25.2464	25.7309	25.9602	26.156	25.0031	24.908		0.0941333	0.4967	0.515853	-0.3903	0.0117938	0.043345	-0.484433	0.002949	0.01542	-0.195833	0.168599	0.279438	0.2293	0.11125	0.213165	0.425133	0.007068	0.0296589	0.0951	0.492366	0.513697	-0.727767	9.44221e-05	0.00113772	-0.822867	2.74147e-05	0.000444267
206	P15311	EZR	25.5124	25.2003	26.3365	24.3582	24.3428	25.0946	25.2776		0.312067	0.097451	0.195075	-0.824067	0.000347699	0.00306236	-1.13613	1.48266e-05	0.000278355	0.0154	0.931399	0.665888	-1.97827	2.11056e-08	1.89988e-06	-1.99367	1.91257e-08	1.76269e-06	-0.183067	0.31512	0.406985	-1.2419	5.61201e-06	0.000132929	-1.05883	3.11189e-05	0.000489223
570	Q149M9	NWD1	20.5922	19.9751	20.3453	20.3458	20.4466	20.0877	26.3136		0.617133	0.543417	0.537981	0.246867	0.80687	0.633237	-0.370267	0.714243	0.604504	-0.1008	0.920415	0.663243	0.000433333	0.999657	0.681434	0.101233	0.920074	0.663161	-6.22587	2.01127e-05	0.00035102	-0.2576	0.798669	0.630862	5.96827	3.12744e-05	0.000491081
774	Q9NZI8;REV__Q15833	IGF2BP1	25.859	25.7902	25.8189	25.9277	25.9633	25.6074	26.4025		0.0687333	0.490463	0.512745	0.0400333	0.686242	0.594919	-0.0287	0.771799	0.62286	-0.0355667	0.719509	0.606257	0.108767	0.281294	0.381517	0.144333	0.159163	0.269367	-0.7951	1.03789e-06	3.68089e-05	-0.2115	0.0468984	0.117702	0.5836	3.18328e-05	0.000497735
180	P11142;P54652	HSPA8	29.6706	29.5357	29.3525	29.2357	29.3554	30.4036	29.9331		0.1349	0.185661	0.296948	0.318133	0.00544792	0.024426	0.183233	0.0795509	0.169967	-0.119733	0.236997	0.344905	-0.1168	0.248112	0.35447	0.00293333	0.976282	0.676275	0.4705	0.000254992	0.00242007	1.0511	3.38765e-08	2.72327e-06	0.5806	3.30687e-05	0.000512365
671	Q92841	DDX17	25.4014	25.3781	26.0615	25.9331	26.0203	24.921	24.6665		0.0233333	0.922068	0.663644	-0.6601	0.0136887	0.048372	-0.683433	0.0112456	0.0418491	-0.0872667	0.715074	0.604782	-0.128467	0.592046	0.559035	-0.0412	0.862907	0.648685	0.254467	0.295695	0.392604	-1.14057	0.000248275	0.00237151	-1.39503	3.51532e-05	0.000536746
22	O14579	COPE	24.4704	24.4149	24.999	24.8544	24.9038	23.9902	23.456		0.0555	0.833872	0.640847	-0.528567	0.0612317	0.141885	-0.584067	0.0411487	0.107297	-0.0493667	0.851981	0.645776	-0.144567	0.58658	0.556762	-0.0952	0.719442	0.606235	0.5342	0.0588417	0.138005	-1.00877	0.00165313	0.0099708	-1.54297	3.6047e-05	0.000547094
816	Q9Y230	RUVBL2	25.1112	25.0188	25.3568	25.6809	25.6346	24.7201	24.6824		0.0924	0.431106	0.481164	-0.245633	0.0490461	0.121476	-0.338033	0.0102205	0.0389952	0.0462667	0.690928	0.596555	0.324067	0.0130211	0.0466251	0.2778	0.0287343	0.083	0.0377	0.745716	0.614756	-0.6367	6.70813e-05	0.000877338	-0.6744	3.75561e-05	0.000564427
361	P50570;Q05193	DNM2	22.8976	22.5286	22.4127	22.8498	22.8877	21.3216	19.7672		0.369	0.424085	0.477173	0.484867	0.297557	0.39401	0.115867	0.799745	0.631175	-0.0379	0.9338	0.66646	0.437067	0.34597	0.428566	0.474967	0.30715	0.401162	1.55447	0.00376215	0.0185138	-1.09107	0.028884	0.0833112	-2.64553	3.84568e-05	0.000574692
388	P54136	RARS	23.2197	23.2433	23.6872	24.468	24.4437	22.2211	21.177		-0.0236	0.957126	0.671922	-0.467467	0.296628	0.393309	-0.443867	0.320753	0.411037	0.0242667	0.955916	0.671643	0.7808	0.0916816	0.187201	0.756533	0.101195	0.200084	1.04407	0.0296323	0.0848584	-1.46613	0.00431152	0.0205051	-2.5102	4.43378e-05	0.000640372
795	Q9UIA9	XPO7	21.8665	22.0969	22.1496	22.3715	22.5747	21.1074	20.5479		-0.230433	0.416723	0.472925	-0.283167	0.321209	0.411363	-0.0527333	0.850874	0.645478	-0.203167	0.472797	0.503733	0.2219	0.433789	0.482675	0.425067	0.144953	0.253632	0.559533	0.0615724	0.142433	-1.0422	0.00200957	0.0115529	-1.60173	4.46831e-05	0.000644161
658	Q8WV92	MITD1	23.4486	24.204	21.2877	24.6619	24.3944	24.6561	24.3713		-0.7554	0.176142	0.287287	2.1609	0.00113497	0.00750489	2.9163	7.81824e-05	0.000985665	0.267467	0.621784	0.571017	3.3742	1.75686e-05	0.000316706	3.10673	4.14971e-05	0.000608927	0.284833	0.599554	0.562121	3.36847	1.78886e-05	0.000321085	3.08363	4.47688e-05	0.000645101
187	P11586;Q6UB35	MTHFD1	26.1368	26.0849	26.4366	26.8148	26.8193	25.5898	25.6985		0.0519333	0.68973	0.596138	-0.299733	0.0338035	0.0932667	-0.351667	0.0153382	0.0525866	-0.00456667	0.971915	0.675293	0.3782	0.01017	0.0388525	0.382767	0.00947281	0.0368629	-0.108767	0.407661	0.467607	-0.8468	1.10299e-05	0.000222264	-0.738033	4.66389e-05	0.000665492
704	Q99755;O60331	PIP5K1A	23.0234	23.1646	22.6222	23.1356	23.2969	24.0086	24.296		-0.141167	0.633253	0.57547	0.401167	0.187372	0.298656	0.542333	0.0819582	0.173465	-0.161267	0.586165	0.556588	0.513367	0.0978254	0.195579	0.674633	0.0352073	0.09602	-0.287367	0.337582	0.422844	1.38637	0.000287698	0.00265227	1.67373	4.73892e-05	0.000673617
25	O14744	PRMT5	27.3568	27.3101	27.8487	27.3063	27.1357	27.4401	27.2544		0.0467	0.65661	0.584264	-0.4919	0.000290796	0.00267392	-0.5386	0.000125339	0.001411	0.170533	0.119385	0.223383	-0.542433	0.000117112	0.00134005	-0.712967	6.92628e-06	0.000156006	0.185733	0.0923541	0.188129	-0.408567	0.00138454	0.00872142	-0.5943	4.76058e-05	0.000675957
520	Q08211	DHX9	26.6967	26.7038	26.8763	27.1037	27.1262	26.3428	26.2897		-0.00706667	0.945516	0.669226	-0.179533	0.0989052	0.19703	-0.172467	0.111607	0.21362	-0.0225667	0.827381	0.639046	0.2274	0.0419236	0.108727	0.249967	0.0274532	0.0803171	0.0531	0.609289	0.566061	-0.5335	0.000122266	0.00138463	-0.5866	4.80557e-05	0.000680809
94	O94991;Q9H5Y7;Q9H156	SLITRK5	23.9735	23.5551	20.2642	21.1181	21.7594	24.4092	25.1462		0.4184	0.633092	0.575408	3.70927	0.000696986	0.00518878	3.29087	0.00180835	0.0106694	-0.641333	0.466815	0.500609	0.853867	0.336183	0.421879	1.4952	0.103067	0.202559	-0.737033	0.404454	0.4657	4.14497	0.000264776	0.00249024	4.882	5.54105e-05	0.00075867
459	P62805	HIST1H4A	27.4977	27.5525	28.1488	27.7846	27.727	27.2812	27.1592		-0.0547667	0.757751	0.618538	-0.651133	0.00219807	0.0123605	-0.596367	0.00410303	0.0197577	0.0576	0.745687	0.614746	-0.364267	0.0551358	0.131875	-0.421867	0.0295441	0.0846767	0.122	0.494987	0.515003	-0.867667	0.000200667	0.00201749	-0.989667	5.64365e-05	0.000769328
437	P62070	RRAS2	24.4653	24.1908	24.4092	23.932	23.9745	25.0423	25.3859		0.2745	0.13329	0.240164	0.0561	0.749441	0.615934	-0.2184	0.225441	0.334671	-0.0425333	0.808521	0.633711	-0.477167	0.0150245	0.0517955	-0.434633	0.024329	0.0736034	-0.343533	0.0659248	0.149347	0.633167	0.00249113	0.013582	0.9767	5.7728e-05	0.000782678
761	Q9NSD9	FARSB	23.9671	24.115	24.6357	24.8894	24.7361	23.4986	22.9481		-0.147833	0.628039	0.573457	-0.6686	0.0418125	0.108523	-0.520767	0.102895	0.202332	0.153333	0.615421	0.568507	0.253667	0.409646	0.46878	0.100333	0.741715	0.613482	0.550567	0.0863259	0.17971	-1.1371	0.00191231	0.0111288	-1.68767	5.94009e-05	0.000799864
439	P62136	PPP1CA	24.783	24.6741	25.0071	25.1858	25.1668	24.3963	24.4891		0.108867	0.254541	0.359882	-0.2241	0.0282731	0.0820386	-0.332967	0.00270994	0.0144703	0.019	0.838714	0.642178	0.1787	0.0714562	0.157894	0.1597	0.103257	0.202809	-0.0928	0.32834	0.416415	-0.6108	1.06774e-05	0.00021684	-0.518	5.95662e-05	0.000801556
426	P61221	ABCE1	24.415	24.2022	24.9295	25.1315	25.1557	23.706	23.8173		0.212833	0.298162	0.394466	-0.514467	0.0204966	0.0649922	-0.7273	0.00241313	0.0132607	-0.0241667	0.904095	0.659236	0.202033	0.322423	0.412229	0.2262	0.270045	0.372589	-0.111267	0.581086	0.554454	-1.22343	2.2704e-05	0.000384916	-1.11217	6.03e-05	0.000809054
753	Q9NP79	VTA1	23.8659	24.08	20.9887	24.4679	24.1418	24.0605	23.3456		-0.214133	0.616459	0.568918	2.87717	7.52801e-06	0.000166214	3.0913	3.37813e-06	9.03454e-05	0.326033	0.44841	0.490762	3.47917	8.61375e-07	3.19414e-05	3.15313	2.69741e-06	7.6129e-05	0.714967	0.109257	0.210614	3.07183	3.62825e-06	9.53909e-05	2.35687	6.11866e-05	0.000818082
325	P43487;Q9C010	RANBP1	24.7266	24.4759	24.9051	24.7228	24.4208	24.6722	20.1945		0.250733	0.768945	0.62199	-0.178433	0.834281	0.64096	-0.429167	0.616175	0.568806	0.301967	0.723693	0.607638	-0.182267	0.83078	0.639991	-0.484233	0.572148	0.550648	4.4777	0.000102651	0.00121232	-0.2329	0.784913	0.626808	-4.7106	6.23878e-05	0.000830265
740	Q9H4M9;Q9NZN4	EHD1	25.344	25.0705	25.454	24.6333	24.8258	25.1337	24.8174		0.273467	0.0312575	0.0881769	-0.110033	0.351864	0.432524	-0.3835	0.00470258	0.021882	-0.192533	0.114116	0.216801	-0.820733	4.68495e-06	0.000115868	-0.6282	7.84804e-05	0.000988519	0.316267	0.0150993	0.0519848	-0.320333	0.0140784	0.0493804	-0.6366	6.88361e-05	0.000894733
694	Q96QK1	VPS35	23.8129	23.7343	23.4824	23.4532	23.5037	23.5327	22.7923		0.0786	0.536326	0.534748	0.3305	0.0184539	0.0602051	0.2519	0.0616083	0.142491	-0.0504667	0.690127	0.596277	-0.0292	0.817217	0.636191	0.0212667	0.866261	0.649569	0.7404	3.41644e-05	0.000525225	0.0503	0.691092	0.596612	-0.6901	6.9525e-05	0.000901533
275	P30419;O60551	NMT1	22.813	22.9381	23.1196	23.4405	23.4459	22.6379	22.4725		-0.125167	0.299892	0.395766	-0.306667	0.019497	0.0626684	-0.1815	0.14083	0.248931	-0.0054	0.963612	0.673409	0.320833	0.0153587	0.0526382	0.326233	0.0140181	0.0492247	0.1654	0.17676	0.287922	-0.481733	0.000994551	0.00679143	-0.647133	6.9564e-05	0.000901917
739	Q9H444;P59074	CHMP4B	25.9235	25.8534	24.8542	26.0111	25.6901	26.3889	25.9424		0.0701333	0.725299	0.608166	1.06933	8.30679e-05	0.00103214	0.9992	0.000159341	0.0016933	0.321033	0.123033	0.227866	1.15693	3.77339e-05	0.000566458	0.8359	0.000772663	0.00561012	0.446567	0.0385822	0.102497	1.53477	1.71641e-06	5.39729e-05	1.0882	6.99219e-05	0.000905443
469	P62913	RPL11	26.6579	26.6073	27.2465	27.2413	27.2423	26.1397	26.2545		0.0506333	0.781121	0.625675	-0.5886	0.00533758	0.0240555	-0.639233	0.00303915	0.015773	-0.000966667	0.995761	0.680586	-0.00516667	0.977349	0.676515	-0.0042	0.981586	0.677461	-0.1148	0.531097	0.532335	-1.10677	2.34692e-05	0.000394744	-0.991967	7.16212e-05	0.000922124
202	P14618	PKM	27.4594	27.4154	27.6753	28.0496	27.9792	27.1677	27.1629		0.0440333	0.640975	0.578418	-0.2159	0.0348155	0.0952552	-0.259933	0.0138048	0.0486732	0.0704333	0.458474	0.496192	0.374333	0.00118872	0.00777211	0.3039	0.00537289	0.0241743	0.00483333	0.959014	0.672357	-0.5076	7.9006e-05	0.000993548	-0.512433	7.19602e-05	0.00092544
63	O60279	SUSD5	20.3552	21.4929	21.2583	19.8731	20.9804	23.5417	24.7085		-1.13763	0.0888776	0.183301	-0.903033	0.168728	0.279574	0.2346	0.711798	0.603685	-1.10727	0.0968568	0.194273	-1.38517	0.0429371	0.110584	-0.2779	0.661973	0.586233	-1.16677	0.0817808	0.173208	2.28347	0.00252338	0.0137142	3.45023	7.21813e-05	0.000927601
288	P33991;Q9UJA3	MCM4	24.3841	24.4835	25.0115	25.2299	25.2326	24.0061	23.8416		-0.0993667	0.644978	0.57993	-0.6274	0.0100736	0.0385797	-0.528033	0.0253559	0.0758381	-0.00266667	0.990096	0.679344	0.218367	0.318304	0.409282	0.221033	0.312642	0.405186	0.164433	0.448822	0.490986	-1.00547	0.00030195	0.00275141	-1.1699	7.2326e-05	0.000929015
682	Q96EY5	MVB12A	24.1902	24.1262	22.0464	22.3389	23.193	24.6571	24.7318		0.0639667	0.897479	0.657584	2.14383	0.0006079	0.00467804	2.07987	0.000783234	0.00566815	-0.854067	0.101667	0.20071	0.292533	0.558071	0.544527	1.1466	0.033843	0.0933447	-0.0747333	0.880357	0.653234	2.6107	0.000101536	0.0012023	2.68543	7.70822e-05	0.000975102
404	P57105	SYNJ2BP	20.4091	20.9058	20.9322	20.9722	20.8241	21.6676	24.9281		-0.496667	0.505414	0.520133	-0.523033	0.483468	0.509214	-0.0263667	0.971565	0.675214	0.148133	0.841386	0.642909	0.0400333	0.95684	0.671856	-0.1081	0.883852	0.654131	-3.26047	0.000511463	0.00410391	0.735433	0.328632	0.41662	3.9959	7.83026e-05	0.000986816
735	Q9H223	EHD4	24.9427	24.6587	25.1196	24.1866	24.277	24.5202	24.2598		0.284	0.0909009	0.18612	-0.176933	0.276998	0.378135	-0.460933	0.0106135	0.0400984	-0.0904333	0.57235	0.550735	-0.933067	3.45612e-05	0.000529858	-0.842633	9.58325e-05	0.00115061	0.260433	0.11813	0.221827	-0.5994	0.00183145	0.010772	-0.859833	7.86572e-05	0.000990212
384	P53618	COPB1	23.5039	23.4319	24.1436	24.342	24.1386	22.9097	22.6938		0.0720333	0.789298	0.62811	-0.639633	0.0297799	0.0851621	-0.711667	0.0175588	0.0580582	0.203367	0.45466	0.494147	0.198433	0.46546	0.499897	-0.00493333	0.985379	0.678303	0.215867	0.428007	0.479409	-1.2339	0.000363924	0.0031702	-1.44977	8.07594e-05	0.00101027
433	P61586;P08134	RHOA;RHOC	25.8315	25.849	25.9758	25.6615	25.4286	26.572	26.8531		-0.0175333	0.914451	0.66179	-0.144367	0.383011	0.45262	-0.126833	0.441993	0.487242	0.2329	0.168278	0.2791	-0.314333	0.070085	0.155799	-0.547233	0.00419483	0.0200879	-0.281067	0.10138	0.200329	0.596167	0.00228855	0.0127418	0.877233	8.2151e-05	0.00102347
264	P27708;P31327	CAD	24.3884	24.368	24.4033	24.7074	24.7819	24.0051	23.9051		0.0204667	0.825443	0.638505	-0.0148333	0.87295	0.651318	-0.0353	0.704149	0.601101	-0.0744667	0.427263	0.478986	0.304133	0.00486603	0.0224485	0.3786	0.000968313	0.00665543	0.0999667	0.290888	0.388944	-0.3982	0.000638101	0.00485312	-0.498167	8.25752e-05	0.00102749
290	P33993	MCM7	24.996	24.9659	25.3471	25.5443	25.5943	24.5206	24.3559		0.0300667	0.870845	0.650769	-0.351133	0.0736051	0.161148	-0.3812	0.0543868	0.130618	-0.05	0.78705	0.627443	0.197233	0.295708	0.392613	0.247233	0.19482	0.305999	0.164667	0.379801	0.450611	-0.826533	0.000451834	0.00373571	-0.9912	8.4181e-05	0.00104264
211	P17812	CTPS1	24.4663	24.4159	24.5442	24.8905	24.8801	23.8901	23.9306		0.0504	0.661796	0.586169	-0.0779	0.501036	0.517992	-0.1283	0.274382	0.376059	0.0103667	0.928065	0.66509	0.346267	0.00830913	0.0334487	0.3359	0.00997064	0.0382876	-0.0405	0.724877	0.608028	-0.654167	4.60082e-05	0.000658637	-0.613667	8.69244e-05	0.00106837
596	Q15836;P23763	VAMP3	25.9455	25.8537	25.8438	25.3094	25.2846	26.3533	26.5828		0.0918333	0.511371	0.523017	0.1017	0.467854	0.501155	0.00986667	0.943307	0.668708	0.0248	0.858207	0.64744	-0.5344	0.00153578	0.00943172	-0.5592	0.00107506	0.00720334	-0.229467	0.114374	0.217125	0.5095	0.00220221	0.012378	0.738967	8.99004e-05	0.00109606
72	O60779	SLC19A2	22.6008	22.7396	20.7564	22.195	22.178	24.0345	25.0944		-0.1388	0.865375	0.649336	1.84433	0.0377414	0.100901	1.98313	0.0271313	0.0796367	0.0169667	0.983457	0.677877	1.43853	0.0951548	0.191964	1.42157	0.0987418	0.196811	-1.05983	0.208491	0.319092	3.2781	0.00112915	0.00747578	4.33793	9.41607e-05	0.00113533
728	Q9BY43	CHMP4A	23.8677	23.8947	23.3871	23.7905	23.6593	24.3999	24.192		-0.0270333	0.858842	0.647608	0.4806	0.00616279	0.0267802	0.507633	0.00429785	0.0204563	0.1312	0.394135	0.459479	0.4034	0.0171466	0.0570585	0.2722	0.0895549	0.184248	0.2079	0.185291	0.296577	1.01283	8.77624e-06	0.000186791	0.804933	9.46257e-05	0.00113958
98	O95347	SMC2	22.88	23.0544	23.5887	24.0485	24.0432	22.2417	21.676		-0.174367	0.630717	0.574493	-0.708633	0.0656093	0.148851	-0.534267	0.154331	0.264095	0.00526667	0.988366	0.678963	0.4598	0.215945	0.326029	0.454533	0.220965	0.330624	0.565733	0.133134	0.23998	-1.34697	0.00196444	0.0113567	-1.9127	9.51399e-05	0.00114429
478	P63244	GNB2L1	26.7783	26.6198	27.3805	27.4098	27.3621	26.3035	26.3287		0.158467	0.431159	0.481194	-0.602167	0.00814568	0.0329589	-0.760633	0.00163087	0.00986929	0.0477333	0.810642	0.634319	0.0293667	0.882735	0.653845	-0.0183667	0.92648	0.664709	-0.0252333	0.899134	0.657999	-1.07697	7.69836e-05	0.000974154	-1.05173	9.70654e-05	0.00116185
525	Q09028	RBBP4	24.7259	24.6791	24.9809	25.2696	25.1116	24.1796	24.2581		0.0468333	0.735453	0.611471	-0.254933	0.0816216	0.172978	-0.301767	0.0433609	0.111356	0.158033	0.264228	0.367877	0.288733	0.0518702	0.126351	0.1307	0.352404	0.432884	-0.0784667	0.572771	0.550916	-0.801267	3.88682e-05	0.000579361	-0.7228	0.000108231	0.00126209
214	P17980	PSMC3	24.8583	24.9998	24.9157	25.2899	25.2503	24.7226	24.3223		-0.141567	0.226902	0.335982	-0.0574333	0.616111	0.568781	0.0841333	0.465008	0.499659	0.0395333	0.729382	0.609502	0.374167	0.00485436	0.0224082	0.334633	0.00978912	0.0377704	0.4003	0.00305277	0.015826	-0.193067	0.106764	0.207393	-0.593367	0.000112666	0.00130121
55	O43719	HTATSF1	22.7735	22.7289	22.9109	22.7921	22.8212	22.619	21.275		0.0445667	0.887626	0.655094	-0.137467	0.663915	0.586942	-0.182033	0.566039	0.548011	-0.0291	0.92647	0.664706	-0.118867	0.706879	0.602027	-0.0897667	0.776176	0.624187	1.34403	0.000679154	0.0050879	-0.291933	0.361844	0.439111	-1.63597	0.00011579	0.00132854
163	P08865	RPSA	27.9012	27.8109	28.3474	28.5085	28.5039	27.3685	27.4545		0.0902333	0.60301	0.563528	-0.4462	0.019743	0.0632436	-0.536433	0.00690779	0.029157	0.00466667	0.978435	0.676758	0.161167	0.358049	0.436622	0.1565	0.371722	0.445491	-0.0860333	0.61983	0.570249	-0.9789	4.8315e-05	0.0006836	-0.892867	0.000119535	0.00136106
43	O43172	PRPF4	21.9731	22.7376	22.6459	22.9632	23.3499	21.3249	20.7232		-0.764467	0.0553139	0.132173	-0.672833	0.087099	0.180803	0.0916333	0.805795	0.632927	-0.386733	0.308201	0.401936	0.317233	0.400331	0.463231	0.703967	0.074806	0.16295	0.601667	0.122191	0.226836	-1.32107	0.00282878	0.014945	-1.92273	0.000121193	0.00137539
190	P11940;Q9H361;Q4VXU2;Q96DU9	PABPC1	22.4093	23.2815	24.199	20.896	21.3411	25.3944	27.1383		-0.872167	0.142021	0.250295	-1.7897	0.00651163	0.0279022	-0.917533	0.123918	0.228945	-0.4451	0.440402	0.486362	-3.303	3.91719e-05	0.000582801	-2.8579	0.000162101	0.00171554	-1.74393	0.00765907	0.0314845	1.19533	0.0511527	0.125122	2.93927	0.000124243	0.00140162
389	P54289	CACNA2D1	20.7403	20.7217	20.2038	20.1898	20.2525	20.8212	23.6213		0.0186333	0.977653	0.676583	0.536467	0.425408	0.477929	0.517833	0.441303	0.486861	-0.0627333	0.924877	0.664323	-0.0140333	0.983169	0.677813	0.0487	0.941644	0.668317	-2.80003	0.000754993	0.00551268	0.6174	0.360755	0.438399	3.41743	0.000127417	0.00142875
148	P07814	EPRS	24.745	24.8047	24.9344	25.355	25.3934	24.4471	24.3887		-0.0597	0.57749	0.55293	-0.1894	0.0919041	0.187508	-0.1297	0.235689	0.343762	-0.0383667	0.71945	0.606237	0.420667	0.00126849	0.00816322	0.459033	0.000622169	0.00476102	0.0584333	0.585502	0.556311	-0.487267	0.000371522	0.0032203	-0.5457	0.000131362	0.00146223
666	Q92616	GCN1L1	23.5649	23.4207	23.7487	24.2375	24.1943	21.8057	22.0987		0.1442	0.655793	0.583963	-0.183767	0.570884	0.550105	-0.327967	0.317856	0.40896	0.0432667	0.893256	0.656521	0.488867	0.144897	0.253569	0.4456	0.181148	0.2924	-0.292933	0.37056	0.444748	-1.94293	2.57844e-05	0.000424027	-1.65	0.000131887	0.00146667
656	Q8WTV0	SCARB1	22.9341	23.6591	19.9071	20.0394	21.4269	24.1047	24.5634		-0.725	0.431962	0.481647	3.02697	0.0045028	0.0211825	3.75197	0.000912465	0.00636286	-1.38757	0.143772	0.252292	0.132267	0.884747	0.65436	1.51983	0.111949	0.214055	-0.4587	0.616669	0.569001	4.1976	0.000351106	0.00308511	4.6563	0.000135374	0.00149605
252	P26038	MSN	24.7991	24.5667	25.5325	23.4936	23.7659	24.5746	24.5866		0.2324	0.223716	0.333117	-0.7334	0.00127142	0.00817745	-0.9658	0.00011408	0.0013136	-0.272267	0.158018	0.268125	-2.0389	2.33598e-08	2.05239e-06	-1.76663	1.39951e-07	8.0141e-06	-0.012	0.948517	0.669927	-0.957967	0.000123343	0.00139389	-0.945967	0.000139079	0.00152706
130	P05387	RPLP2	26.2292	26.1841	26.7136	26.7536	26.6881	25.875	25.756		0.0450667	0.810913	0.634397	-0.484433	0.0201449	0.0641786	-0.5295	0.0124849	0.0452034	0.0654333	0.728617	0.609252	0.0399667	0.831935	0.640311	-0.0254667	0.89238	0.6563	0.118967	0.53023	0.531933	-0.8386	0.000465241	0.00381948	-0.957567	0.000139487	0.00153046
714	Q9BQA1	WDR77	26.8048	26.7114	27.3849	26.7525	26.6397	26.9042	26.2908		0.0934333	0.66755	0.588262	-0.580067	0.01647	0.0554025	-0.6735	0.00691704	0.029186	0.112767	0.604743	0.56423	-0.6324	0.0101455	0.0387833	-0.745167	0.00354179	0.0176942	0.613367	0.012107	0.0441911	-0.4807	0.0404993	0.106093	-1.09407	0.00015095	0.00162511
641	Q8N163	CCAR2	22.6952	22.318	23.2634	23.8622	23.5598	21.6266	20.1362		0.377167	0.546045	0.539168	-0.5682	0.367092	0.442517	-0.945367	0.143258	0.251707	0.302333	0.627625	0.573296	0.598767	0.342662	0.426322	0.296433	0.634298	0.575871	1.49033	0.0283284	0.0821542	-1.63683	0.0177682	0.0585633	-3.12717	0.000153061	0.00164235
221	P18754	RCC1	24.1172	23.9563	24.6652	24.79	24.8375	23.6326	23.4675		0.160867	0.503157	0.519031	-0.547967	0.0345522	0.0947397	-0.708833	0.00903165	0.0355829	-0.0475	0.842113	0.643107	0.1248	0.602284	0.563233	0.1723	0.473832	0.50427	0.165133	0.49209	0.51356	-1.03253	0.000592024	0.00458515	-1.19767	0.000156835	0.00167302
141	P07195	LDHB	25.9506	25.6716	25.7461	25.573	25.7996	25.5121	25.2109		0.279	0.0184089	0.060098	0.2045	0.0708731	0.157005	-0.0745	0.488074	0.511545	-0.226667	0.0479987	0.119643	-0.1731	0.120229	0.224425	0.0535667	0.616602	0.568975	0.301167	0.0121387	0.0442762	-0.234	0.0420877	0.109029	-0.535167	0.000157102	0.00167519
541	Q13263	TRIM28	24.4117	24.4155	24.7474	25.4046	25.3778	23.7318	23.2908		-0.0038	0.989553	0.679224	-0.3357	0.258605	0.36326	-0.3319	0.26379	0.36752	0.0268	0.926435	0.664698	0.657267	0.0369613	0.0994105	0.630467	0.0441369	0.112762	0.440933	0.144241	0.252825	-1.0156	0.00312269	0.0160976	-1.45653	0.000158995	0.00169051
45	O43242	PSMD3	24.7161	24.8141	24.8134	25.0769	25.0502	24.4982	24.1282		-0.0979667	0.481382	0.508152	-0.0972333	0.484611	0.509795	0.000733333	0.995756	0.680584	0.0266333	0.846929	0.644414	0.2635	0.0720686	0.158825	0.236867	0.102185	0.201395	0.370033	0.0162025	0.0547421	-0.315133	0.0354972	0.0965842	-0.685167	0.000174408	0.00181361
327	P43686	PSMC4	24.7709	24.7531	24.7719	24.9714	25.0079	24.4871	24.3546		0.0178333	0.832199	0.640384	-0.000933333	0.991145	0.679575	-0.0187667	0.823574	0.637982	-0.0365333	0.665071	0.587363	0.1995	0.0299962	0.0856065	0.236033	0.0126685	0.0456921	0.1325	0.131044	0.237509	-0.284733	0.00393015	0.0191304	-0.417233	0.000177106	0.00183488
720	Q9BUJ2	HNRNPUL1	23.7387	23.5504	23.9897	23.7553	23.5847	20.9604	19.0575		0.188267	0.850147	0.645283	-0.251033	0.801203	0.631599	-0.4393	0.660248	0.585602	0.170633	0.864023	0.64898	-0.234367	0.814125	0.635313	-0.405	0.685135	0.594531	1.9029	0.072108	0.158885	-3.0293	0.00788328	0.032167	-4.9322	0.00017996	0.0018573
838	Q9Y678	COPG1	21.904	22.1101	24.3659	24.2852	24.3764	21.4481	20.4701		-0.2061	0.793802	0.629437	-2.4619	0.00664929	0.0283405	-2.2558	0.0112801	0.0419438	-0.0912	0.907829	0.660161	-0.0807	0.918397	0.662753	0.0105	0.989362	0.679182	0.978	0.226793	0.335883	-2.91777	0.00206308	0.011784	-3.89577	0.000182005	0.00187331
256	P26640	VARS	24.4967	24.4982	24.8001	25.2475	25.3086	24.0138	24.0623		-0.00146667	0.992172	0.6798	-0.3034	0.0578348	0.136353	-0.301933	0.0589075	0.138112	-0.0611333	0.683488	0.593952	0.447367	0.00870866	0.0346349	0.5085	0.00380576	0.0186745	-0.0485	0.746074	0.614869	-0.7863	0.000101582	0.00120272	-0.7378	0.000185903	0.00190371
59	O43854	EDIL3	24.8111	24.5703	22.13	22.4624	23.0956	25.299	24.3966		0.240867	0.601833	0.56305	2.68117	3.59542e-05	0.000546023	2.4403	9.22043e-05	0.00111735	-0.633167	0.182321	0.293588	0.332433	0.47343	0.504061	0.9656	0.050443	0.123899	0.902367	0.0652997	0.148364	3.16903	6.02014e-06	0.000140222	2.26667	0.000186196	0.00190599
73	O60784	TOM1	20.8973	22.1114	20.3555	21.525	20.6475	23.0505	23.6645		-1.21407	0.087782	0.181765	0.541867	0.426418	0.478505	1.75593	0.0188616	0.0611727	0.8775	0.205886	0.316635	1.16953	0.09883	0.196929	0.292033	0.665607	0.587557	-0.614033	0.369	0.443746	2.695	0.00113818	0.00752095	3.30903	0.000193644	0.00196362
614	Q6FI13;P0C0S8;Q99878;Q9BTM1;Q16777;Q93077;Q7L7L0;P04908;Q96KK5;P20671	HIST2H2AA3;HIST1H2AG;HIST1H2AJ;H2AFJ;HIST2H2AC;HIST1H2AC;HIST3H2A;HIST1H2AB;HIST1H2AH;HIST1H2AD	27.6048	27.6313	28.1555	27.6293	27.6166	27.359	27.1084		-0.0265	0.901392	0.658563	-0.550733	0.0200941	0.0640608	-0.524233	0.0256683	0.0765124	0.0127333	0.952515	0.670857	-0.526233	0.0252004	0.0755015	-0.538967	0.0224079	0.069343	0.2506	0.252646	0.358295	-0.796533	0.00198046	0.0114265	-1.04713	0.000199823	0.00201104
30	O14964	HGS	23.6283	22.7759	24.2672	20.7095	21.2248	23.2747	19.4136		0.8524	0.398064	0.461864	-0.6389	0.524097	0.529069	-1.4913	0.149502	0.258746	-0.515333	0.606435	0.564913	-3.55773	0.00268608	0.0143744	-3.0424	0.00765764	0.0314802	3.86113	0.00145562	0.00905756	-0.992467	0.327342	0.415713	-4.8536	0.000208112	0.00207409
819	Q9Y285	FARSA	24.8795	24.8841	25.1609	25.5075	25.4982	24.6122	24.7161		-0.0046	0.959786	0.672534	-0.281333	0.00724241	0.0302018	-0.276733	0.00801996	0.0325804	0.0093	0.918817	0.662855	0.346633	0.00170561	0.0102087	0.337333	0.00209328	0.0119138	-0.103867	0.26582	0.369174	-0.548633	2.64061e-05	0.00043178	-0.444767	0.00020828	0.00207536
350	P49588	AARS	24.0747	24.2181	24.7561	25.1989	24.9965	23.0624	22.5208		-0.143433	0.755628	0.617876	-0.681367	0.153847	0.263563	-0.537933	0.253696	0.359176	0.202433	0.661041	0.585893	0.442833	0.343757	0.427067	0.2404	0.603089	0.56356	0.541533	0.250681	0.356642	-1.6937	0.00216241	0.0122091	-2.23523	0.000214957	0.00212569
7	O00148;Q13838	DDX39A;DDX39B	23.4594	23.4341	24.2767	23.8974	23.9516	23.0529	22.1297		0.0253667	0.954254	0.671259	-0.8173	0.0808373	0.171841	-0.842667	0.0727861	0.159912	-0.0541667	0.902527	0.658846	-0.3793	0.39725	0.461371	-0.325133	0.466515	0.500452	0.9232	0.0518263	0.126276	-1.2238	0.0136982	0.0483967	-2.147	0.000216224	0.0021352
810	Q9UNM6	PSMD13	24.7586	24.7642	24.9426	25.0211	25.0768	24.5357	24.3212		-0.0056	0.965116	0.673752	-0.183933	0.165722	0.276398	-0.178333	0.178106	0.289302	-0.0556667	0.66483	0.587275	0.0785333	0.542418	0.537528	0.1342	0.30404	0.398861	0.214467	0.110249	0.211886	-0.4069	0.00598781	0.0262111	-0.621367	0.000217374	0.00214382
331	P46459	NSF	23.6566	23.7221	23.9486	24.0489	24.1689	22.8923	21.267		-0.0655333	0.905639	0.659619	-0.292033	0.599093	0.561933	-0.2265	0.682864	0.593732	-0.12	0.82826	0.639291	0.1003	0.856079	0.646873	0.2203	0.691043	0.596595	1.62533	0.00967101	0.0374325	-1.05633	0.0720541	0.158803	-2.68167	0.000217701	0.00214627
364	P50990	CCT8	24.5715	24.5202	24.7393	24.6335	24.8323	24.122	24.0515		0.0513667	0.717883	0.605717	-0.167767	0.248503	0.354801	-0.219133	0.138084	0.245764	-0.198767	0.175607	0.286735	-0.1058	0.460229	0.497127	0.0929667	0.515456	0.524976	0.0704667	0.62089	0.570666	-0.617333	0.000569992	0.00445523	-0.6878	0.000218838	0.00215478
51	O43633	CHMP2A	25.7244	26.2603	22.4979	27.131	26.6256	26.4759	26.1628		-0.535933	0.485552	0.510271	3.22647	0.000715816	0.00529463	3.7624	0.000184339	0.00189153	0.5054	0.510337	0.522518	4.63313	2.34223e-05	0.000394143	4.12773	7.58447e-05	0.000963179	0.313067	0.681959	0.593413	3.978	0.000108726	0.00126648	3.66493	0.000234854	0.00227352
460	P62820;Q92928	RAB1A	26.3174	26.2251	26.352	26.2972	26.1983	26.4459	26.7958		0.0922667	0.329663	0.417344	-0.0346333	0.71031	0.603185	-0.1269	0.186526	0.297813	0.0989667	0.296992	0.393584	-0.0548	0.558205	0.544586	-0.153767	0.114513	0.217302	-0.349933	0.00183761	0.0107993	0.0938333	0.3218	0.411786	0.443767	0.000253736	0.00241101
243	P23921	RRM1	24.2912	24.3062	24.5458	24.6774	24.7225	23.652	23.8755		-0.0150333	0.914922	0.661905	-0.254633	0.086681	0.180213	-0.2396	0.104926	0.204999	-0.0451	0.748998	0.615794	0.1316	0.357131	0.436018	0.1767	0.221837	0.331416	-0.223433	0.12824	0.234164	-0.8938	1.47949e-05	0.000277902	-0.670367	0.00025695	0.00243416
58	O43822;REV__O75691	C21orf2	21.3509	20.9205	20.227	21.3739	20.8549	21.036	23.6538		0.4304	0.553921	0.542691	1.1239	0.1356	0.242873	0.6935	0.345067	0.427955	0.519	0.476662	0.505731	1.1469	0.128389	0.234343	0.6279	0.391239	0.457709	-2.61777	0.00243182	0.0133379	0.808967	0.273464	0.375328	3.42673	0.000267878	0.00251236
93	O94776;Q9BTC8	MTA2	23.3801	23.6214	23.8926	24.0919	24.1736	22.8111	22.356		-0.2413	0.461237	0.497663	-0.5125	0.129897	0.236144	-0.2712	0.408818	0.468291	-0.0817667	0.801123	0.631576	0.199233	0.541676	0.537191	0.281	0.392525	0.458496	0.4551	0.17496	0.286068	-1.08153	0.00434934	0.0206396	-1.53663	0.00026977	0.00252582
487	P78310	CXADR	23.4327	23.4437	19.2942	20.056	22.2576	24.2917	24.6604		-0.0109667	0.992286	0.679825	4.1385	0.00231142	0.0128376	4.14947	0.00226684	0.0126507	-2.2016	0.0682172	0.15292	0.7618	0.505326	0.52009	2.9634	0.0186764	0.0607339	-0.3687	0.745621	0.614725	4.99753	0.000513579	0.00411677	5.36623	0.000274167	0.00255702
257	P26641	EEF1G	27.6929	27.5704	28.0076	28.1739	28.0737	27.2957	27.3873		0.1225	0.35842	0.436867	-0.314667	0.0286296	0.0827824	-0.437167	0.00440958	0.0208533	0.1002	0.45024	0.491757	0.166267	0.21833	0.32822	0.0660667	0.616537	0.568949	-0.0915333	0.489631	0.512328	-0.711867	7.57144e-05	0.00096192	-0.620333	0.000277964	0.00258386
136	P06730	EIF4E	23.6884	23.6379	24.0173	24.1774	24.2239	23.4461	23.5608		0.0505	0.603726	0.563818	-0.3289	0.0038393	0.0187978	-0.3794	0.00134341	0.00852497	-0.0465667	0.631956	0.574971	0.160067	0.114502	0.217288	0.206633	0.0474543	0.118685	-0.1147	0.247762	0.354173	-0.5712	3.21946e-05	0.000502031	-0.4565	0.000282437	0.00261536
131	P05388;Q8NHW5	RPLP0;RPLP0P6	25.5281	25.6424	26.0298	26.2385	26.1574	25.3997	25.274		-0.114267	0.480216	0.507556	-0.501667	0.00662412	0.0282606	-0.3874	0.0275624	0.0805471	0.0810333	0.615027	0.568351	0.208667	0.206551	0.317263	0.127633	0.431413	0.481337	0.125633	0.438506	0.48531	-0.630133	0.00131673	0.00839674	-0.755767	0.000284062	0.00262678
296	P35520;P0DN79	CBS	22.3582	23.0604	23.3737	23.8394	23.6737	21.207	19.8722		-0.702233	0.356384	0.435525	-1.0155	0.189458	0.300728	-0.313267	0.67696	0.59164	0.1657	0.825192	0.638435	0.465733	0.537223	0.535159	0.300033	0.689804	0.596164	1.33483	0.0913321	0.186717	-2.16667	0.0106988	0.0403364	-3.5015	0.000307152	0.00278732
162	P08758	ANXA5	23.8069	23.3295	24.9499	22.3822	22.5181	23.4101	22.4908		0.477433	0.371923	0.44562	-1.14303	0.0443928	0.113225	-1.62047	0.00736638	0.0305855	-0.135833	0.796804	0.630317	-2.5677	0.000209122	0.00208173	-2.43187	0.000342117	0.00302498	0.919267	0.0974453	0.195068	-1.53983	0.0100349	0.0384699	-2.4591	0.000309759	0.00280526
442	P62195	PSMC5	24.9701	25.0849	25.1154	25.4228	25.3653	24.775	24.5472		-0.114833	0.354163	0.434054	-0.145333	0.245256	0.352038	-0.0305	0.802787	0.632058	0.0574667	0.638936	0.577643	0.307333	0.0224642	0.0694693	0.249867	0.05584	0.133051	0.227733	0.0781598	0.167927	-0.340467	0.0130727	0.046761	-0.5682	0.000315304	0.00284329
472	P63000;P15153;P60763	RAC1;RAC2;RAC3	26.5943	26.5031	26.6563	26.0651	26.1052	26.9949	27.3739		0.0912	0.558112	0.544545	-0.0620667	0.68922	0.59596	-0.153267	0.330425	0.417877	-0.0401667	0.795444	0.629919	-0.591267	0.00163449	0.00988582	-0.5511	0.00275561	0.0146533	-0.378967	0.0258094	0.076816	0.338567	0.0428468	0.110419	0.717533	0.000328293	0.00293176
597	Q15907;P62491;P57735	RAB11B;RAB11A	25.7404	25.6409	25.7157	25.3704	25.3976	26.1469	26.4124		0.0994667	0.514148	0.52435	0.0246667	0.870533	0.650688	-0.0748	0.622529	0.571309	-0.0272333	0.857215	0.647175	-0.345333	0.0356903	0.096959	-0.3181	0.0503838	0.123797	-0.2655	0.0956495	0.192637	0.431133	0.0116111	0.0428486	0.696633	0.000348991	0.00307099
240	P23396	RPS3	27.0602	26.8204	27.3874	27.6522	27.5821	26.4891	26.6394		0.239733	0.155375	0.265242	-0.3272	0.0596163	0.139268	-0.566933	0.00319192	0.016365	0.0701333	0.667125	0.588108	0.264833	0.119344	0.223332	0.1947	0.242744	0.349884	-0.1503	0.362403	0.439475	-0.898267	6.24074e-05	0.000830462	-0.747967	0.000350707	0.00308244
615	Q6P2Q9	PRPF8	23.2554	23.1448	24.3556	24.3469	24.4626	21.7688	21.7805		0.1106	0.843441	0.643468	-1.10017	0.0651305	0.148098	-1.21077	0.0448878	0.114116	-0.115633	0.836425	0.64155	-0.00863333	0.987691	0.678814	0.107	0.848467	0.64483	-0.0117	0.98332	0.677846	-2.5868	0.000337543	0.00299424	-2.5751	0.000351412	0.00308715
425	P61204;P84077	ARF3;ARF1	26.6887	26.5322	26.5481	26.4305	26.3516	26.9585	26.9913		0.1565	0.120851	0.225192	0.140667	0.159829	0.270087	-0.0158333	0.869682	0.650465	0.0789333	0.418812	0.474137	-0.117567	0.235086	0.343233	-0.1965	0.0570287	0.135024	-0.0328333	0.734112	0.611038	0.410433	0.000690143	0.00515015	0.443267	0.000355655	0.00311539
324	P43246	MSH2	22.8724	22.006	23.3932	23.8779	23.987	21.6346	20.0878		0.866433	0.240973	0.348357	-0.520833	0.473844	0.504276	-1.38727	0.0701409	0.155885	-0.1091	0.879664	0.653056	0.484667	0.504556	0.519715	0.593767	0.415491	0.472207	1.54683	0.0462938	0.116629	-1.7586	0.0261982	0.0776502	-3.30543	0.000360176	0.0031454
559	Q14126	DSG2	23.3939	23.3157	22.8862	22.0827	22.1627	24.2848	24.2832		0.0782	0.79838	0.630777	0.507633	0.113145	0.215573	0.429433	0.174728	0.285829	-0.0799333	0.794022	0.629502	-0.8035	0.0181173	0.0594014	-0.723567	0.0303412	0.0863128	0.0016	0.995825	0.680599	1.39853	0.000370698	0.00321488	1.39693	0.000374463	0.00323962
75	O75054	IGSF3	22.2017	22.2489	21.751	21.1177	19.9063	23.1851	24.231		-0.0471667	0.930852	0.665757	0.450733	0.412718	0.470586	0.4979	0.366827	0.442346	1.21143	0.0395989	0.104411	-0.633267	0.255297	0.360513	-1.8447	0.00386384	0.0188878	-1.0459	0.0703303	0.156175	1.43407	0.0177315	0.0584748	2.47997	0.000378521	0.00326623
371	P51570	GALK1	24.936	24.6967	24.3757	25.0495	25.13	23.181	20.6803		0.2393	0.768361	0.621811	0.560333	0.493478	0.514252	0.321033	0.693129	0.597319	-0.0805	0.920967	0.663377	0.6738	0.412017	0.470175	0.7543	0.359905	0.437842	2.50067	0.00726105	0.0302595	-1.1947	0.156017	0.265944	-3.69537	0.000384185	0.00330324
626	Q7LBR1	CHMP1B	25.3713	25.5566	21.5534	26.2954	26.0533	25.8286	25.7154		-0.185233	0.840344	0.642624	3.81793	0.000839849	0.00597573	4.00317	0.000565015	0.00442571	0.242067	0.792454	0.629041	4.742	0.000121953	0.00138194	4.49993	0.000199705	0.00201014	0.113167	0.902001	0.658715	4.2752	0.000318271	0.00286358	4.16203	0.000403598	0.00342911
259	P27348	YWHAQ	25.5696	25.4665	25.7745	25.4398	25.5269	25.1706	25.2642		0.103033	0.369074	0.443794	-0.204967	0.0860917	0.179379	-0.308	0.0149115	0.0515096	-0.0871	0.445768	0.489318	-0.334767	0.00926154	0.036252	-0.247667	0.0425532	0.109882	-0.0935667	0.413486	0.471036	-0.6039	8.71307e-05	0.0010703	-0.510333	0.000414794	0.00350104
494	P98172	EFNB1	23.5115	23.4878	21.3486	20.5061	21.9982	24.3505	24.9595		0.0237	0.976484	0.676321	2.1629	0.0159989	0.0542375	2.1392	0.0169685	0.0566246	-1.49213	0.0797431	0.170248	-0.842533	0.304115	0.398916	0.6496	0.424578	0.477455	-0.609067	0.453418	0.493478	3.00187	0.00194743	0.0112826	3.61093	0.000435005	0.0036297
212	P17844	DDX5	23.9794	24.0513	24.7322	24.5415	24.6624	23.6249	23.5238		-0.0718667	0.791551	0.628775	-0.752767	0.0135833	0.0480978	-0.6809	0.0230084	0.0706862	-0.1209	0.657343	0.584535	-0.190667	0.486519	0.51076	-0.0697667	0.797493	0.630518	0.101133	0.710293	0.603179	-1.1073	0.000979939	0.0067158	-1.20843	0.000471393	0.00385772
192	P12268	IMPDH2	26.2901	26.2658	27.5149	26.1561	26.322	26.2541	26.2522		0.0242333	0.932084	0.666051	-1.22487	0.000621669	0.00475812	-1.2491	0.0005262	0.00419325	-0.1659	0.561977	0.546241	-1.35887	0.000249893	0.00238323	-1.19297	0.000775152	0.0056238	0.00186667	0.994761	0.680367	-1.26087	0.00048542	0.00394446	-1.26273	0.000479256	0.00390642
378	P52569	SLC7A2	21.7186	21.4137	20.9655	20.2637	21.2433	22.97	23.8936		0.304967	0.646341	0.580442	0.753133	0.26622	0.369498	0.448167	0.502013	0.518471	-0.979633	0.154213	0.263966	-0.7018	0.298778	0.394929	0.277833	0.675728	0.591201	-0.923667	0.177417	0.288596	2.00447	0.00811537	0.0328678	2.92813	0.000496921	0.00401513
318	P41732	TSPAN7	24.4388	23.43	20.1319	20.7931	21.8426	23.4105	25.1816		1.0088	0.383958	0.45321	4.30693	0.00181237	0.0106873	3.29813	0.0107886	0.0405862	-1.0495	0.365606	0.441557	0.6612	0.565178	0.547637	1.7107	0.149734	0.259006	-1.77113	0.136885	0.244372	3.2786	0.0111665	0.0416314	5.04973	0.00050005	0.00403428
476	P63151;Q66LE6;Q00005;Q9Y2T4	PPP2R2A;PPP2R2D	22.6785	23.8067	23.9847	24.0097	24.094	22.571	20.1103		-1.12827	0.211445	0.321857	-1.3062	0.151763	0.261262	-0.177933	0.839361	0.642355	-0.0842333	0.923505	0.663992	0.0250667	0.977201	0.676481	0.1093	0.900857	0.65843	2.4607	0.0126993	0.045774	-1.41367	0.123114	0.227966	-3.87437	0.000502333	0.00404824
823	Q9Y2W1	THRAP3	23.8122	23.8446	24.2584	23.406	23.7583	24.1249	23.5257		-0.0324	0.845365	0.643991	-0.446167	0.0160803	0.0544395	-0.413767	0.0236923	0.0722032	-0.352333	0.0485483	0.120606	-0.8524	0.000128074	0.00143434	-0.500067	0.00837036	0.0336315	0.599167	0.0025017	0.0136254	-0.133533	0.426585	0.4786	-0.7327	0.000505817	0.00406951
454	P62333	PSMC6	24.9033	25.0996	24.9515	25.1342	25.1761	24.7129	24.3561		-0.196233	0.162491	0.272952	-0.0481667	0.722823	0.607352	0.148067	0.284646	0.384131	-0.0419333	0.757351	0.618413	0.182667	0.191493	0.302739	0.2246	0.113633	0.216191	0.3568	0.017914	0.0589139	-0.2386	0.0946349	0.191256	-0.5954	0.000525012	0.00418607
301	P35998	PSMC2	25.1818	25.3076	25.3386	25.5092	25.5598	25.1096	24.928		-0.125733	0.19247	0.303699	-0.156733	0.10991	0.211452	-0.031	0.740668	0.613147	-0.0506	0.590279	0.558303	0.170667	0.0842254	0.176723	0.221267	0.0303	0.0862287	0.1816	0.0679898	0.152568	-0.228933	0.0258033	0.0768028	-0.410533	0.000527785	0.00420283
234	P22102	GART	23.5248	23.6382	24.135	24.4856	24.5123	22.9541	20.6033		-0.113433	0.888793	0.655391	-0.610167	0.45641	0.495087	-0.496733	0.542931	0.53776	-0.0267333	0.973702	0.675696	0.350633	0.666533	0.587893	0.377367	0.642994	0.579182	2.35073	0.0105246	0.0398498	-1.1809	0.160375	0.270677	-3.53163	0.000567111	0.00443815
413	P60866	RPS20	25.2997	25.2633	25.972	25.8393	25.9106	24.9273	25.1344		0.0364333	0.850072	0.645263	-0.672233	0.00318285	0.0163301	-0.708667	0.00217304	0.0122542	-0.0712667	0.712077	0.603779	-0.132667	0.494692	0.514857	-0.0614	0.750351	0.616221	-0.2071	0.292184	0.389935	-1.0447	7.52959e-05	0.000957875	-0.8376	0.000574388	0.00448125
537	Q13155	AIMP2	22.9224	22.7194	22.7823	23.119	22.9382	21.4066	20.9861		0.202967	0.627504	0.573249	0.1401	0.737095	0.612	-0.0628667	0.880064	0.653158	0.1808	0.665282	0.587439	0.336733	0.42425	0.477267	0.155933	0.708808	0.602679	0.4205	0.321447	0.411533	-1.37563	0.00464645	0.0216863	-1.79613	0.000616085	0.0047257
536	Q13151	HNRNPA0	24.6099	24.528	25.0747	25.0853	25.0534	24.2442	24.4247		0.0818667	0.589223	0.557864	-0.4648	0.00726794	0.0302809	-0.546667	0.00242349	0.0133035	0.0318667	0.832778	0.640545	0.0106333	0.943792	0.668822	-0.0212333	0.888067	0.655206	-0.1805	0.243179	0.350257	-0.8305	6.47357e-05	0.000853915	-0.65	0.000619139	0.00474344
2	A5D8V6	VPS37C	24.5193	24.3209	22.595	22.5283	23.1774	24.9634	24.4048		0.198367	0.640466	0.578224	1.92427	0.000389047	0.00333491	1.7259	0.000975135	0.00669088	-0.6491	0.140589	0.248654	-0.0667	0.87477	0.65179	0.5824	0.182828	0.294101	0.558533	0.200289	0.311295	2.36837	5.49086e-05	0.00075344	1.80983	0.00065914	0.00497389
445	P62249	RPS16	26.7719	26.527	27.1174	27.1514	27.1778	26.215	26.2606		0.244933	0.234173	0.342432	-0.345467	0.101351	0.20029	-0.5904	0.00960994	0.0372574	-0.0264	0.895303	0.657037	0.0340333	0.865316	0.64932	0.0604333	0.763538	0.62033	-0.0456	0.820299	0.637061	-0.902433	0.000427798	0.00358399	-0.856833	0.000666817	0.00501772
627	Q7Z2W4	ZC3HAV1	23.9657	24.1505	23.7669	23.4782	23.385	23.6981	24.3127		-0.1848	0.163137	0.273643	0.198833	0.135561	0.242828	0.383633	0.00855056	0.0341673	0.0932667	0.469819	0.502183	-0.288667	0.0373958	0.100242	-0.381933	0.00878343	0.0348552	-0.6146	0.000236244	0.00228372	-0.0688	0.592307	0.559143	0.5458	0.000669157	0.00503106
176	P10321	HLA-C	24.8053	24.4732	22.9939	25.3524	25.2024	25.0952	25.371		0.3321	0.553481	0.542495	1.8114	0.00514275	0.0233963	1.4793	0.0171081	0.0569648	0.150033	0.78787	0.627687	2.3585	0.000717077	0.0053017	2.20847	0.00122293	0.00794059	-0.2758	0.621956	0.571084	2.1013	0.0017973	0.0106202	2.3771	0.000671487	0.00504432
731	Q9GZS3	WDR61	22.5238	21.6582	23.4759	23.6787	23.648	22.253	19.7639		0.8656	0.333096	0.41974	-0.952067	0.288758	0.38731	-1.81767	0.0538115	0.129649	0.0307667	0.972077	0.67533	0.202867	0.817642	0.636311	0.1721	0.844874	0.643858	2.4891	0.0120427	0.0440179	-1.22283	0.178555	0.289761	-3.71193	0.00073475	0.00540037
510	Q04637;O43432;REV__Q8NEG2	EIF4G1	22.5928	22.1856	23.8435	23.9495	23.7481	21.8459	21.8636		0.4072	0.392394	0.458416	-1.25063	0.0169052	0.05647	-1.65783	0.00293887	0.0153802	0.2014	0.669134	0.588834	0.106	0.821621	0.637433	-0.0954	0.839174	0.642304	-0.0176333	0.970054	0.674873	-1.99753	0.000693204	0.00516744	-1.9799	0.000746371	0.00546494
42	O43143;Q14562	DHX15	24.5627	24.5631	24.8658	24.998	24.9954	24.2486	23.9356		-0.000366667	0.998684	0.681222	-0.3031	0.18682	0.298106	-0.302733	0.187321	0.298606	0.0026	0.990668	0.67947	0.132233	0.5545	0.542948	0.129633	0.562216	0.546346	0.313	0.173705	0.284771	-0.617233	0.0134569	0.0477681	-0.930233	0.000792695	0.00571992
348	P49327	FASN	25.8926	25.8428	25.984	26.0332	26.1885	25.4845	25.4506		0.0498	0.697054	0.598674	-0.0913667	0.477945	0.506392	-0.141167	0.278873	0.379615	-0.155267	0.235691	0.343763	0.0492667	0.700123	0.599728	0.204533	0.124912	0.230153	0.0339	0.7907	0.628524	-0.499433	0.00135376	0.00857455	-0.533333	0.0007986	0.00575215
345	P48729;Q8N752	CSNK1A1;CSNK1A1L	20.7012	20.2389	21.6101	20.0965	21.0762	19.2978	24.7691		0.4623	0.544369	0.538411	-0.908933	0.24203	0.349269	-1.37123	0.0866126	0.180116	-0.979733	0.209069	0.319634	-1.51367	0.0613149	0.142019	-0.533933	0.484806	0.509893	-5.47133	3.60091e-06	9.48435e-05	-2.31237	0.00771198	0.0316461	3.15897	0.000815041	0.0058416
441	P62191	PSMC1	25.2799	25.4074	25.481	25.722	25.6231	25.2786	24.9801		-0.127467	0.298925	0.39504	-0.201033	0.110966	0.212803	-0.0735667	0.543553	0.538042	0.0989333	0.416497	0.472793	0.241033	0.060695	0.141018	0.1421	0.24907	0.355282	0.2985	0.0242065	0.0733348	-0.2024	0.108771	0.209988	-0.5009	0.000825288	0.00589712
65	O60462	NRP2	21.1759	20.829	20.0177	20.6606	20.9954	21.9973	24.1193		0.346867	0.725904	0.608365	1.1582	0.252176	0.357901	0.811333	0.416832	0.472988	-0.3348	0.735035	0.611336	0.6429	0.518113	0.526242	0.9777	0.33045	0.417895	-2.122	0.0461029	0.11629	1.97957	0.0605296	0.14075	4.10157	0.0008407	0.00598031
599	Q16352	INA	21.8141	21.2733	23.6194	21.0034	20.8327	20.9587	21.8095		0.540767	0.228328	0.337256	-1.80537	0.000880273	0.00619221	-2.34613	8.31711e-05	0.00103312	0.170633	0.696975	0.598647	-2.61607	2.76765e-05	0.00044749	-2.7867	1.42003e-05	0.000269364	-0.850767	0.0674589	0.151743	-2.6607	2.31946e-05	0.000391226	-1.80993	0.000862262	0.00609606
686	Q96GD4;Q9UQB9	AURKB	20.9244	20.3285	22.3907	22.2646	21.8704	22.8488	24.7575		0.5959	0.307746	0.401601	-1.46633	0.020788	0.0656633	-2.06223	0.00255728	0.0138526	0.394267	0.49519	0.515104	-0.126067	0.826044	0.638673	-0.520333	0.371002	0.445031	-1.90873	0.00439518	0.0208023	0.4581	0.429425	0.480214	2.36683	0.00088326	0.00620811
558	Q14118	DAG1	22.149	21.3399	21.1216	21.5383	19.4744	23.4812	23.8059		0.8091	0.225937	0.335116	1.0274	0.13005	0.236326	0.2183	0.737609	0.612166	2.06397	0.0060339	0.0263614	0.416733	0.524703	0.529353	-1.64723	0.02186	0.0681076	-0.3247	0.619137	0.569976	2.3596	0.0024055	0.0132291	2.6843	0.000886432	0.00622498
143	P07197	NEFM	21.0292	20.7992	25.1684	20.9424	20.5007	20.6464	21.2914		0.230067	0.806882	0.63324	-4.13913	0.000516698	0.00413572	-4.3692	0.000321703	0.00288698	0.441767	0.639778	0.577963	-4.22593	0.000431759	0.00360913	-4.6677	0.000175898	0.00182537	-0.645033	0.496326	0.515668	-4.522	0.000235796	0.00228043	-3.87697	0.000893809	0.00626415
174	P0DMV8;P0DMV9	HSPA1A;HSPA1B	28.6042	28.4125	28.2284	28.126	28.3027	29.7704	28.6175		0.191667	0.0587552	0.137863	0.375733	0.00123224	0.00798626	0.184067	0.0682031	0.152898	-0.176667	0.0787133	0.16874	-0.1024	0.290186	0.388406	0.0742667	0.438608	0.485367	1.15297	6.27961e-09	7.55344e-07	1.542	1.37232e-10	4.11815e-08	0.389033	0.000932458	0.00646809
283	P31943	HNRNPH1	24.5261	24.5403	24.8079	24.5852	24.7496	24.2074	24.2463		-0.0141333	0.918061	0.662671	-0.2818	0.0554956	0.132476	-0.267667	0.0672423	0.151406	-0.164467	0.243006	0.350109	-0.222767	0.120977	0.225347	-0.0583	0.672258	0.589959	-0.0389	0.777337	0.624537	-0.600533	0.000548522	0.00432743	-0.561633	0.000957907	0.00660124
26	O14786	NRP1	21.9697	22.0667	21.1118	20.664	20.1369	23.7018	24.4695		-0.097	0.906062	0.659724	0.8579	0.305878	0.400223	0.9549	0.256538	0.361546	0.527033	0.524409	0.529215	-0.447867	0.587778	0.557262	-0.9749	0.247169	0.353669	-0.7677	0.357726	0.43641	2.59	0.00631333	0.0272665	3.3577	0.0009636	0.00663091
295	P35268	RPL22	24.0134	22.639	24.6547	23.1573	24.5463	21.5678	19.0644		1.37437	0.32642	0.415063	-0.641367	0.642403	0.578958	-2.01573	0.158003	0.268109	-1.389	0.321475	0.411553	-1.49743	0.28652	0.385583	-0.108433	0.937186	0.667264	2.50333	0.0851747	0.178076	-3.08697	0.0384846	0.102312	-5.5903	0.00100762	0.00685887
495	Q00535	CDK5	22.226	22.1898	23.1552	23.0563	22.9241	21.1656	20.8872		0.0361667	0.948385	0.669897	-0.929233	0.11252	0.214781	-0.9654	0.100367	0.198983	0.132167	0.813169	0.635041	-0.0989333	0.859515	0.647787	-0.2311	0.680058	0.59274	0.278333	0.619913	0.570282	-1.98967	0.00275452	0.014649	-2.268	0.00101488	0.00689621
557	Q13895	BYSL	22.3509	22.5676	23.0209	23.4683	23.4819	21.2586	20.2781		-0.216667	0.749346	0.615904	-0.670033	0.330684	0.418059	-0.453367	0.506452	0.520638	-0.0136	0.98397	0.67799	0.447367	0.512006	0.523322	0.460967	0.499469	0.517221	0.9805	0.162433	0.272889	-1.76237	0.0190074	0.0615171	-2.74287	0.0010301	0.00697429
356	P49915	GMPS	22.9452	23.0421	23.2328	23.6802	23.7396	22.2257	21.4174		-0.0969667	0.828853	0.639456	-0.287633	0.524122	0.529081	-0.190667	0.671549	0.589704	-0.0594667	0.894475	0.656829	0.447367	0.326788	0.415323	0.506833	0.268914	0.371678	0.808367	0.0876586	0.181591	-1.00707	0.0382464	0.101861	-1.81543	0.00103332	0.0069908
135	P06493	CDK1	25.7321	25.5823	26.1503	25.9379	26.0048	25.1252	25.4394		0.149867	0.401788	0.464106	-0.418133	0.0301392	0.0858995	-0.568	0.00550686	0.0246231	-0.0669	0.705306	0.601494	-0.212333	0.240752	0.348166	-0.145433	0.415511	0.472219	-0.314267	0.091289	0.186658	-1.0251	3.77224e-05	0.000566327	-0.710833	0.00107946	0.00722564
358	P50395;P31150	GDI2	23.7262	23.6643	23.863	22.9472	22.7355	24.2034	24.6716		0.0619333	0.760876	0.619508	-0.136833	0.50413	0.519507	-0.198767	0.33616	0.421864	0.211667	0.306812	0.400913	-0.915867	0.000420982	0.00354059	-1.12753	5.99285e-05	0.000805261	-0.468233	0.0342077	0.0940633	0.340367	0.110174	0.21179	0.8086	0.00118915	0.00777421
165	P09211	GSTP1	22.4326	21.5397	23.903	21.3479	21.5206	21.1859	19.6096		0.8929	0.414996	0.471919	-1.4704	0.188213	0.299493	-2.3633	0.0431607	0.110991	-0.172767	0.873203	0.651383	-2.55517	0.0306374	0.0869174	-2.3824	0.0417256	0.108363	1.57623	0.160248	0.27054	-2.71717	0.0228347	0.0702988	-4.2934	0.00121855	0.00791908
663	Q92499	DDX1	24.2816	24.3725	22.6105	22.7866	21.834	22.8272	24.012		-0.0908667	0.797387	0.630488	1.67117	0.000276023	0.00257015	1.76203	0.000169589	0.00177541	0.9526	0.0158549	0.0538795	0.176167	0.619836	0.570251	-0.776433	0.0421594	0.10916	-1.18473	0.0042138	0.0201559	0.216767	0.542519	0.537574	1.4015	0.00122663	0.00795876
447	P62263	RPS14	24.9905	25.0228	25.4676	25.6042	25.5748	24.6184	24.8119		-0.0323333	0.845436	0.64401	-0.477067	0.0109679	0.0410835	-0.444733	0.016221	0.0547879	0.0294333	0.85913	0.647685	0.136633	0.415453	0.472185	0.1072	0.520945	0.527584	-0.1935	0.25441	0.359772	-0.8492	0.000130748	0.00145704	-0.6557	0.00124738	0.00806033
344	P48643	CCT5	24.6259	24.7888	24.8847	24.8858	25.0492	24.4348	24.3346		-0.162933	0.253645	0.359132	-0.2588	0.0795059	0.169901	-0.0958667	0.495115	0.515067	-0.163467	0.252166	0.357893	0.0011	0.993701	0.680135	0.164567	0.249138	0.355339	0.1002	0.47617	0.505478	-0.449867	0.00539997	0.0242652	-0.550067	0.00126758	0.00815877
282	P31939	ATIC	24.255	24.3512	24.8071	25.0092	24.9814	23.777	23.4022		-0.0962333	0.787333	0.627528	-0.5521	0.136956	0.244453	-0.455867	0.213697	0.323951	0.0278	0.937805	0.667411	0.2021	0.572754	0.550909	0.1743	0.626156	0.572725	0.3748	0.302266	0.39754	-1.0301	0.0106792	0.0402817	-1.4049	0.00127869	0.00821275
260	P27361	MAPK3	22.4607	22.4294	22.9527	23.3998	23.438	22.1371	20.6463		0.0312333	0.958068	0.672139	-0.492067	0.413238	0.470891	-0.5233	0.384974	0.453842	-0.0381667	0.948773	0.669987	0.447067	0.456295	0.495025	0.485233	0.419599	0.474592	1.49077	0.0229004	0.0704455	-0.815667	0.183903	0.295183	-2.30643	0.00144395	0.00900266
152	P08133	ANXA6	23.4736	23.0811	24.4704	21.8144	22.1267	23.4993	21.2408		0.392567	0.638486	0.577472	-0.9968	0.242846	0.349972	-1.38937	0.111306	0.213237	-0.312267	0.708203	0.602475	-2.65603	0.00582316	0.0256714	-2.34377	0.0124235	0.0450395	2.25857	0.0152542	0.0523752	-0.9711	0.25462	0.359948	-3.22967	0.00144944	0.0090285
786	Q9UBT2	UBA2	22.2974	23.0343	23.4062	23.8661	23.8814	21.385	20.9494		-0.736933	0.256525	0.361535	-1.1088	0.0968	0.194196	-0.371867	0.560081	0.545411	-0.0153	0.980752	0.677275	0.459867	0.472589	0.503625	0.475167	0.458269	0.496082	0.435667	0.49579	0.515402	-2.02117	0.00587714	0.0258488	-2.45683	0.00146954	0.00912288
204	P14866	HNRNPL	23.6453	23.8394	24.5816	24.5739	24.584	23.4142	22.443		-0.1941	0.725762	0.608318	-0.936367	0.106241	0.206714	-0.742267	0.192674	0.3039	-0.0100333	0.985501	0.67833	-0.0077	0.988873	0.679075	0.00233333	0.996628	0.680775	0.9712	0.0949718	0.191715	-1.1674	0.0492856	0.121893	-2.1386	0.00147109	0.00913014
126	P04792	HSPB1	24.3497	24.5624	23.3586	24.1349	24.3376	25.2615	24.0077		-0.2127	0.217553	0.327507	0.991067	3.16547e-05	0.000495615	1.20377	3.86538e-06	0.000100098	-0.2027	0.238792	0.346468	0.776267	0.000333369	0.00296609	0.978967	3.59232e-05	0.000545664	1.25387	2.4327e-06	7.03753e-05	1.90293	1.52258e-08	1.4819e-06	0.649067	0.00148026	0.00917308
155	P08238;Q58FF7	HSP90AB1	27.5691	27.3919	27.6097	27.5861	27.5491	28.0593	27.2172		0.177167	0.0975939	0.195268	-0.0406	0.690294	0.596335	-0.217767	0.0466425	0.117249	0.037	0.716378	0.605217	-0.0236	0.816489	0.635984	-0.0606	0.553428	0.542472	0.842067	7.32784e-07	2.82441e-05	0.449567	0.000494718	0.00400163	-0.3925	0.0015014	0.00927188
573	Q15008	PSMD6	24.4359	24.6448	24.8835	24.9388	25.0276	24.4358	24.3738		-0.208867	0.129841	0.236077	-0.447533	0.00391711	0.0190828	-0.238667	0.0872165	0.180968	-0.0887667	0.505154	0.520006	0.0553333	0.676327	0.591414	0.1441	0.285558	0.384838	0.0620667	0.639858	0.577994	-0.447633	0.00391112	0.0190608	-0.5097	0.00151767	0.00934763
654	Q8TDN6	BRIX1	22.2768	22.2145	22.6659	22.6134	22.6244	21.5127	20.6279		0.0622667	0.907084	0.659977	-0.389067	0.469994	0.502274	-0.451333	0.403498	0.46513	-0.011	0.983545	0.677896	-0.0525	0.921601	0.663531	-0.0415	0.937986	0.667454	0.884767	0.113404	0.215901	-1.15317	0.0450118	0.114339	-2.03793	0.00163422	0.00988462
822	Q9Y2L1	DIS3	23.1735	23.1838	23.5966	24.2026	24.2609	21.4805	21.7514		-0.0103333	0.982934	0.67776	-0.4231	0.387663	0.455508	-0.412767	0.399053	0.462461	-0.0583667	0.903856	0.659177	0.606	0.222355	0.331885	0.664367	0.183264	0.29454	-0.270833	0.577221	0.552816	-2.11603	0.000539748	0.00427485	-1.8452	0.00163845	0.00990393
198	P13807;P54840	GYS1	23.7383	23.4883	23.7705	23.76	23.7589	23.5165	21.2105		0.25	0.711327	0.603527	-0.0322333	0.961849	0.673006	-0.282233	0.676312	0.591409	0.0011	0.998698	0.681225	-0.0105	0.987568	0.678787	-0.0116	0.986265	0.678499	2.30607	0.00365026	0.0180992	-0.253967	0.70698	0.602061	-2.56003	0.00170741	0.0102169
223	P19623	SRM	24.5232	24.2954	24.6987	24.9469	24.8415	22.853	22.587		0.2278	0.684359	0.594258	-0.175567	0.753752	0.617289	-0.403367	0.474459	0.504594	0.105433	0.850405	0.645352	0.248167	0.658042	0.584792	0.142733	0.798579	0.630835	0.265967	0.635419	0.576301	-1.84573	0.00463922	0.021661	-2.1117	0.00177458	0.0105187
142	P07196	NEFL	21.7192	20.5122	23.7964	20.1002	20.1891	20.74	21.6719		1.20697	0.0470452	0.117962	-2.0772	0.00216447	0.0122178	-3.28417	3.70512e-05	0.000558646	-0.0888667	0.874918	0.651829	-3.69617	1.06424e-05	0.000216299	-3.6073	1.38389e-05	0.000264133	-0.931933	0.114873	0.217754	-3.0564	7.63038e-05	0.000967608	-2.12447	0.00182897	0.010761
647	Q8NB90	SPATA5	21.5832	22.2109	22.4949	22.6118	22.676	20.9065	20.7744		-0.6277	0.185409	0.296695	-0.911667	0.0626182	0.14411	-0.283967	0.538788	0.535875	-0.0641667	0.888811	0.655395	0.1169	0.799113	0.630991	0.181067	0.693925	0.597595	0.1321	0.773736	0.623448	-1.58837	0.00336809	0.0170388	-1.72047	0.00188463	0.0110071
576	Q15029	EFTUD2	22.1378	23.233	23.8344	23.9159	23.7126	22.4598	20.3079		-1.0952	0.255748	0.360889	-1.69657	0.0877376	0.181702	-0.601367	0.525798	0.529867	0.203267	0.8291	0.639525	0.0815333	0.930953	0.665781	-0.121733	0.897086	0.657485	2.15193	0.0353933	0.096382	-1.37457	0.159121	0.269321	-3.5265	0.00189167	0.0110381
95	O95163	IKBKAP	24.4787	24.2672	24.8335	25.0624	25.0547	23.1893	23.282		0.211533	0.611076	0.566776	-0.3548	0.397674	0.461628	-0.566333	0.185455	0.296742	0.0077	0.985161	0.678254	0.228933	0.582372	0.554996	0.221233	0.594988	0.560249	-0.0926333	0.823105	0.63785	-1.64417	0.00120963	0.00787522	-1.55153	0.00189296	0.0110437
505	Q02241	KIF23	24.0225	23.5847	22.1798	20.7408	20.9316	22.8974	19.6031		0.4378	0.528681	0.531213	1.8427	0.0166155	0.0557603	1.4049	0.057085	0.135117	-0.190867	0.78232	0.626034	-1.439	0.0520115	0.126593	-1.24813	0.0867697	0.180338	3.29437	0.000251742	0.00239661	0.717667	0.307492	0.401414	-2.5767	0.00194119	0.0112553
580	Q15185	PTGES3	25.2834	25.2493	25.3991	25.3373	25.3826	24.9912	24.7558		0.0340667	0.843782	0.643561	-0.115667	0.506608	0.520713	-0.149733	0.392483	0.458471	-0.0453	0.793403	0.62932	-0.0617667	0.72131	0.606853	-0.0164667	0.924074	0.664129	0.235333	0.187192	0.298477	-0.4079	0.0306516	0.0869462	-0.643233	0.00198786	0.0114587
147	P07741	APRT	24.9555	24.9737	25.2788	25.5378	25.5705	24.6854	24.6997		-0.0182	0.907284	0.660026	-0.323267	0.053692	0.129447	-0.305067	0.0667521	0.150641	-0.0326667	0.834507	0.641022	0.259033	0.113577	0.21612	0.2917	0.0781268	0.167878	-0.0143	0.927081	0.664853	-0.593433	0.00170987	0.010228	-0.579133	0.00205502	0.0117493
103	O95819	MAP4K4	23.7085	23.2772	23.2828	21.9048	22.7485	23.0343	22.1366		0.431333	0.177812	0.289001	0.425767	0.183116	0.294391	-0.00556667	0.985649	0.678362	-0.843633	0.014891	0.0514574	-1.37793	0.000468914	0.00384233	-0.5343	0.100652	0.199362	0.897633	0.0104881	0.0397477	-0.2485	0.427368	0.479047	-1.14613	0.00206903	0.0118096
826	Q9Y3C6	PPIL1	20.7765	20.162	21.3793	20.9261	21.6383	23.62	25.4079		0.614533	0.574413	0.551619	-0.6028	0.58166	0.554696	-1.21733	0.273803	0.375598	-0.712267	0.515956	0.525214	-0.453267	0.677929	0.591985	0.259	0.812031	0.634716	-1.78797	0.116523	0.219824	2.24063	0.0546853	0.13112	4.0286	0.00207209	0.0118228
322	P43003;P48664	SLC1A3	21.956	22.3953	20.3559	22.8731	22.3254	24.2753	24.6608		-0.4393	0.707342	0.602184	1.60003	0.184566	0.29585	2.03933	0.0969831	0.194444	0.5477	0.640214	0.578129	2.5172	0.0454712	0.115162	1.9695	0.107841	0.208788	-0.385467	0.741688	0.613473	3.91937	0.00415562	0.0199471	4.30483	0.00213264	0.0120822
84	O75534	CSDE1	30.6533	30.8803	23.6464	24.1863	23.9497	21.4164	22.2285		-0.226967	0.561274	0.545933	7.0069	3.38872e-11	1.42077e-08	7.23387	2.20411e-11	1.0242e-08	0.236633	0.544933	0.538666	0.5399	0.178752	0.289962	0.303267	0.439797	0.486027	-0.8121	0.0514612	0.125651	-2.23	4.24113e-05	0.000619101	-1.4179	0.00229554	0.0127711
684	Q96FW1	OTUB1	22.4348	22.0691	22.4677	23.0298	23.0203	20.9784	19.9466		0.365733	0.59902	0.561903	-0.0328667	0.962122	0.673069	-0.3986	0.56697	0.548415	0.0095	0.989047	0.679113	0.562133	0.422152	0.476064	0.552633	0.429857	0.480459	1.0318	0.151313	0.260762	-1.48927	0.0458869	0.115905	-2.52107	0.00233723	0.0129454
747	Q9HAV4	XPO5	21.1762	21.5958	22.5127	22.7811	22.5222	20.9954	18.7966		-0.4196	0.682911	0.593748	-1.33643	0.205242	0.316024	-0.916833	0.377495	0.449158	0.258933	0.800609	0.631426	0.268433	0.793474	0.629341	0.0095	0.992598	0.679893	2.1988	0.0463123	0.116662	-1.51723	0.153711	0.263413	-3.71603	0.00240509	0.0132274
411	P60709;P63261;Q6S8J3;A5A3E0;P0CG38;Q562R1;P0CG39;Q9BYX7	ACTB;ACTG1	29.2446	29.1247	29.146	28.98	29.1276	28.8762	28.9273		0.1199	0.0630033	0.144725	0.0985667	0.119099	0.223029	-0.0213333	0.724714	0.607974	-0.1476	0.0261609	0.0775703	-0.166033	0.0142768	0.0498907	-0.0184333	0.760771	0.619475	-0.0510667	0.404206	0.465552	-0.269833	0.000458147	0.00377523	-0.218767	0.00245018	0.0134137
381	P52907	CAPZA1	24.8858	25.0848	24.7095	24.5915	24.9692	25.4539	25.4674		-0.198967	0.349961	0.431252	0.176267	0.406057	0.466655	0.375233	0.089622	0.184341	-0.377733	0.0877148	0.18167	-0.118033	0.575308	0.552001	0.2597	0.227515	0.33653	-0.0135	0.948616	0.66995	0.7444	0.0027979	0.0148221	0.7579	0.00245671	0.0134405
635	Q86YP4	GATAD2A	21.6574	20.234	19.4812	20.8	20.408	20.4242	23.6108		1.42343	0.226331	0.33547	2.1762	0.073481	0.160961	0.752767	0.51421	0.52438	0.392	0.732636	0.61056	1.31883	0.260541	0.364857	0.926833	0.42374	0.476975	-3.18667	0.0132827	0.0473125	0.942967	0.415907	0.47245	4.12963	0.00251503	0.01368
196	P13612	ITGA4	20.6055	20.7794	20.8659	19.759	21.0063	23.2991	23.5451		-0.173933	0.815151	0.635605	-0.260433	0.726626	0.608601	-0.0865	0.907372	0.660048	-1.24733	0.109616	0.211075	-1.10693	0.15173	0.261225	0.1404	0.850265	0.645315	-0.246067	0.74109	0.613282	2.43313	0.00493142	0.0226737	2.6792	0.00252451	0.0137188
738	Q9H3Z4	DNAJC5	21.9251	19.7789	21.5216	21.3171	21.9206	23.6397	24.4439		2.14623	0.0183079	0.0598571	0.4035	0.62352	0.571697	-1.74273	0.0478966	0.119463	-0.603533	0.465232	0.499777	-0.204567	0.802834	0.632072	0.398967	0.627392	0.573206	-0.8042	0.334105	0.420441	2.1181	0.019603	0.0629165	2.9223	0.00270329	0.0144436
323	P43243	MATR3	26.6643	26.7235	27.1648	26.965	27.1737	26.2742	26.4855		-0.0591667	0.756635	0.61819	-0.500467	0.018184	0.059561	-0.4413	0.0334999	0.0926664	-0.208667	0.28379	0.383465	-0.199767	0.304	0.398831	0.0089	0.962755	0.673213	-0.2113	0.278008	0.378933	-0.890567	0.000306396	0.00278211	-0.679267	0.0027402	0.0145916
486	P68431;P84243;Q71DI3;Q16695;Q6NXT2	HIST1H3A;H3F3A;HIST2H3A;HIST3H3;H3F3C	26.4261	26.5959	26.9901	26.5859	26.5402	26.0597	24.5082		-0.169833	0.80824	0.633631	-0.564033	0.425175	0.477796	-0.3942	0.575018	0.551877	0.0457	0.947878	0.669778	-0.404233	0.565442	0.547752	-0.449933	0.522927	0.528519	1.5515	0.040325	0.105768	-0.930467	0.196857	0.307981	-2.48197	0.00281593	0.0148939
400	P55884	EIF3B	24.2963	24.2652	24.5626	24.3505	24.4921	23.9155	23.6267		0.0310333	0.906535	0.659841	-0.2663	0.322336	0.412167	-0.297333	0.271222	0.373535	-0.1416	0.593993	0.559839	-0.212033	0.4277	0.479235	-0.0704333	0.79009	0.628344	0.288767	0.284679	0.384156	-0.6471	0.0258182	0.0768349	-0.935867	0.00286784	0.0150999
365	P50991	CCT4	24.3868	24.4289	24.7622	24.7462	24.7337	24.2525	24.1693		-0.0421	0.802041	0.631842	-0.375367	0.0389252	0.103144	-0.333267	0.0626396	0.144144	0.0124667	0.940758	0.668108	-0.016	0.924017	0.664115	-0.0284667	0.865304	0.649317	0.0832333	0.621302	0.570828	-0.5097	0.00793418	0.0323211	-0.592933	0.00290619	0.0152515
675	Q92973	TNPO1	23.2121	23.0997	22.9411	23.196	23.3289	20.7921	20.098		0.112433	0.889186	0.655491	0.271067	0.737363	0.612087	0.158633	0.844204	0.643676	-0.132933	0.869168	0.650331	0.254933	0.75241	0.616868	0.387867	0.632071	0.575015	0.694133	0.395807	0.460496	-2.14893	0.0168557	0.056349	-2.84307	0.00296829	0.0154958
24	O14672	ADAM10	23.8068	23.6766	21.9227	19.7994	20.8456	24.1888	24.5687		0.130133	0.862523	0.648584	1.88407	0.0229564	0.0705704	1.75393	0.0322439	0.0901641	-1.0462	0.178067	0.289262	-2.1233	0.0121626	0.0443405	-1.0771	0.166399	0.277116	-0.379967	0.614591	0.568177	2.26607	0.00829081	0.0333939	2.64603	0.00297807	0.0155341
546	Q13332;P23468	PTPRS	21.3282	21.0349	20.5708	20.1979	21.3242	22.384	23.2451		0.2933	0.70003	0.599696	0.757367	0.327066	0.415519	0.464067	0.543765	0.538138	-1.12633	0.1532	0.26285	-0.372967	0.624763	0.572182	0.753367	0.329539	0.417257	-0.861067	0.267575	0.370596	1.8132	0.0290681	0.0836931	2.67427	0.00298041	0.0155433
286	P32969	RPL9	25.3342	25.2989	25.7908	25.7834	25.7944	25.0906	24.8027		0.0353667	0.899746	0.658152	-0.456533	0.119952	0.224083	-0.4919	0.0960539	0.193186	-0.0110333	0.968641	0.674553	-0.0074	0.978964	0.676876	0.00363333	0.989671	0.67925	0.287867	0.314087	0.406236	-0.700167	0.023581	0.0719572	-0.988033	0.00299225	0.0155897
158	P08621	SNRNP70	24.3726	24.4287	24.8554	24.5136	24.5372	24.1392	24.0304		-0.0560333	0.811476	0.634558	-0.4828	0.0549021	0.131483	-0.426767	0.0853338	0.178303	-0.0235667	0.920023	0.663148	-0.3418	0.160307	0.270603	-0.318233	0.18908	0.300354	0.108833	0.644119	0.579606	-0.7162	0.0077265	0.0316903	-0.825033	0.00302204	0.0157062
695	Q96RF0	SNX18	20.5648	21.6052	22.4512	19.9257	20.977	20.3643	18.9839		-1.04047	0.301369	0.396872	-1.8864	0.0720667	0.158822	-0.845933	0.397668	0.461624	-1.05127	0.296572	0.393267	-2.52547	0.0207866	0.0656601	-1.4742	0.150657	0.260034	1.38037	0.176445	0.287598	-2.08687	0.0493023	0.121922	-3.46723	0.00303985	0.0157757
628	Q7Z406	MYH14	25.0913	24.8077	24.7002	21.8334	24.4734	23.7098	20.0684		0.283567	0.830108	0.639805	0.3911	0.767457	0.621534	0.107533	0.935104	0.66677	-2.64003	0.0612105	0.14185	-2.8668	0.0442539	0.112974	-0.226767	0.863723	0.648901	3.6414	0.0139789	0.0491235	-0.990433	0.457807	0.495835	-4.63183	0.00307129	0.0158981
96	O95218	ZRANB2	23.699	23.9557	23.8288	22.8379	22.9599	23.8837	21.4721		-0.2567	0.704687	0.601284	-0.129767	0.847766	0.644641	0.126933	0.851046	0.645525	-0.121933	0.856842	0.647076	-0.990867	0.157567	0.267635	-0.868933	0.211454	0.321866	2.4116	0.00270801	0.0144625	0.0549333	0.935195	0.666792	-2.35667	0.0031915	0.0163634
341	P48444	ARCN1	22.5829	22.1592	23.3834	23.5476	23.4567	20.4071	21.7949		0.4237	0.362855	0.43977	-0.800433	0.0973012	0.194873	-1.22413	0.0166734	0.0559023	0.0908667	0.843036	0.643358	0.1642	0.720917	0.606723	0.0733333	0.873004	0.651332	-1.38777	0.00813663	0.0329317	-2.97627	1.17538e-05	0.000233276	-1.5885	0.00335433	0.0169865
592	Q15717	ELAVL1	20.9153	23.9366	22.8673	23.6898	23.6011	22.3158	19.4316		-3.0213	0.00782608	0.0319934	-1.95193	0.0649276	0.147778	1.06937	0.290996	0.389027	0.0887333	0.928738	0.665251	0.822533	0.412822	0.470647	0.7338	0.463918	0.499083	2.88423	0.0103443	0.0393439	-0.551433	0.580439	0.55418	-3.43567	0.00335975	0.0170071
182	P11172	UMPS	26.1423	26.053	27.1278	26.8317	27.0943	25.4335	23.4374		0.0892667	0.933591	0.666411	-0.985533	0.36482	0.441047	-1.0748	0.324352	0.4136	-0.262633	0.806518	0.633136	-0.296133	0.782488	0.626084	-0.0335	0.975051	0.675999	1.9961	0.0786398	0.168632	-1.69433	0.129645	0.235844	-3.69043	0.00348391	0.0174767
648	Q8NBJ4	GOLM1	24.4147	24.2588	24.6881	23.4376	23.5632	24.7588	25.4125		0.155967	0.464497	0.499389	-0.2734	0.208583	0.319178	-0.429367	0.0574001	0.135637	-0.125533	0.554679	0.543027	-1.2505	3.09408e-05	0.000487092	-1.12497	8.96203e-05	0.00109347	-0.653733	0.00706238	0.0296413	0.0706333	0.738484	0.612447	0.724367	0.00358723	0.0178643
409	P60228	EIF3E	24.2645	24.2295	24.4699	24.0593	24.0092	23.9601	23.8016		0.035	0.859154	0.647691	-0.2054	0.306759	0.400874	-0.2404	0.234818	0.342998	0.0501667	0.799347	0.631059	-0.410567	0.0523289	0.127134	-0.460733	0.0321122	0.0898999	0.158533	0.426666	0.478647	-0.509767	0.0196868	0.0631124	-0.6683	0.00389452	0.0190002
474	P63092;Q5JWF2;P38405	GNAS	25.5962	25.2155	26.0491	24.8357	25.0591	25.3707	25.452		0.380767	0.0453907	0.115018	-0.452867	0.0204726	0.0649369	-0.833633	0.00027778	0.00258256	-0.2234	0.218371	0.328256	-1.21337	6.25086e-06	0.000144292	-0.989967	5.38103e-05	0.000741953	-0.0812667	0.646419	0.580472	-0.6784	0.00155954	0.00954167	-0.597133	0.00394552	0.0191864
830	Q9Y3L5	RAP2C	25.5327	25.2849	25.2694	24.4007	24.5282	25.7871	25.7109		0.247767	0.0741005	0.161893	0.263333	0.059424	0.138955	0.0155667	0.905202	0.659511	-0.127433	0.337689	0.422918	-0.868633	9.06908e-06	0.000191514	-0.7412	4.81642e-05	0.000681977	0.0762	0.562239	0.546356	0.5177	0.00123364	0.00799312	0.4415	0.00398794	0.0193408
547	Q13347	EIF3I	24.9118	24.726	25.2579	25.6727	25.5491	24.3978	24.5123		0.185833	0.408317	0.467995	-0.3461	0.134698	0.241817	-0.531933	0.0285863	0.0826921	0.123567	0.579815	0.553916	0.414767	0.0778673	0.167496	0.2912	0.202934	0.313828	-0.1145	0.607645	0.5654	-0.860067	0.00146545	0.00910368	-0.745567	0.00414467	0.0199077
560	Q14152	EIF3A	24.6821	24.6529	24.7012	24.6464	24.6201	24.4116	24.2896		0.0292667	0.811455	0.634552	-0.0190333	0.876638	0.652274	-0.0483	0.694333	0.597736	0.0263667	0.829803	0.63972	-0.0547333	0.656344	0.584166	-0.0811	0.511508	0.523083	0.121933	0.32833	0.416409	-0.2896	0.0305452	0.0867294	-0.411533	0.00415853	0.0199576
744	Q9H7P6	MVB12B	24.9481	24.7462	23.179	22.337	22.4216	25.6456	24.7511		0.2019	0.668088	0.588456	1.7691	0.00181122	0.0106821	1.5672	0.00431587	0.0205206	-0.0845667	0.857078	0.647139	-0.842	0.0891689	0.183709	-0.757433	0.122631	0.227375	0.894467	0.072754	0.159864	2.46653	0.000102356	0.00120967	1.57207	0.00422619	0.0202003
160	P08708	RPS17	24.5013	24.3776	24.6581	24.9804	24.9817	24.1533	24.221		0.123633	0.351611	0.432355	-0.1568	0.241859	0.349122	-0.280433	0.0463305	0.116695	-0.00126667	0.992263	0.67982	0.322333	0.0248737	0.0747922	0.3236	0.0244031	0.0737656	-0.0676667	0.606188	0.564813	-0.504733	0.0014988	0.00925972	-0.437067	0.00425834	0.0203154
578	Q15046	KARS	22.4593	21.0627	23.1905	23.5019	23.2801	21.6557	20.4428		1.39663	0.105467	0.205705	-0.7312	0.380203	0.450863	-2.12783	0.0195235	0.0627304	0.221833	0.787407	0.62755	0.3114	0.705376	0.601518	0.0895667	0.913197	0.661483	1.21287	0.155053	0.264889	-1.53483	0.0779484	0.167616	-2.7477	0.00427006	0.0203572
705	Q99808	SLC29A1	24.7509	24.7201	22.8595	23.9284	23.918	25.434	25.6667		0.0308333	0.970722	0.675024	1.8914	0.03792	0.101241	1.86057	0.0406955	0.106457	0.0103667	0.990154	0.679357	1.06883	0.216194	0.326258	1.05847	0.22044	0.330146	-0.2327	0.782078	0.625962	2.57443	0.00753144	0.0310937	2.80713	0.00429823	0.0204577
299	P35606	COPB2	23.5506	23.284	24.0547	24.0469	24.2372	23.0715	23.208		0.2666	0.303437	0.398413	-0.504067	0.0629532	0.144645	-0.770667	0.00801655	0.0325701	-0.1903	0.458365	0.496133	-0.0078	0.975506	0.676101	0.1825	0.476639	0.50572	-0.1365	0.592993	0.559427	-0.983167	0.00148101	0.00917661	-0.846667	0.00437465	0.0207295
352	P49674;P48730	CSNK1E;CSNK1D	20.8132	21.4752	20.8249	20.6287	21.0272	19.3034	24.686		-0.661967	0.570289	0.549849	-0.0116667	0.991971	0.679756	0.6503	0.577024	0.552732	-0.398467	0.731621	0.61023	-0.196167	0.8657	0.649421	0.2023	0.861548	0.648326	-5.38263	0.000324466	0.00290578	-1.52153	0.202832	0.313731	3.8611	0.00439509	0.020802
461	P62826	RAN	27.9192	27.9203	28.1362	28.4232	28.339	27.5286	27.712		-0.00106667	0.993338	0.680056	-0.217033	0.105685	0.205989	-0.215967	0.107254	0.208029	0.0842333	0.512979	0.52379	0.286967	0.0382924	0.101948	0.202733	0.128485	0.234458	-0.1834	0.165951	0.276641	-0.607667	0.000260886	0.00246242	-0.424267	0.00447896	0.0210985
54	O43684	BUB3	24.5544	24.363	24.6347	25.0861	25.0069	24.0635	24.16		0.1914	0.195533	0.306694	-0.0803333	0.577359	0.552875	-0.271733	0.0741389	0.16195	0.0792	0.582682	0.555126	0.4514	0.00634593	0.0273714	0.3722	0.0192763	0.0621506	-0.0964667	0.504459	0.519667	-0.571233	0.00117716	0.0077149	-0.474767	0.00456151	0.0213889
691	Q96PK6	RBM14	22.945	22.5807	22.9922	23.49	23.5727	21.763	21.2988		0.364367	0.480996	0.507955	-0.0471667	0.92666	0.664752	-0.411533	0.427222	0.478963	-0.0827333	0.871774	0.651011	0.497767	0.339424	0.42411	0.5805	0.268039	0.370972	0.464167	0.371999	0.445668	-1.22923	0.0284534	0.0824152	-1.6934	0.00462616	0.0216153
128	P05023;P13637;P50993;Q13733;P20648;P54707	ATP1A1	26.0911	25.9022	26.1669	25.2066	25.3615	26.6041	26.666		0.1889	0.223928	0.333308	-0.0758333	0.617427	0.569301	-0.264733	0.0962196	0.193411	-0.154933	0.314321	0.406406	-0.960333	1.47532e-05	0.000277305	-0.8054	8.94276e-05	0.00109168	-0.0618333	0.68334	0.5939	0.4372	0.0106486	0.0401962	0.499033	0.00465499	0.0217161
680	Q96DI7	SNRNP40	23.3311	21.2402	24.0609	24.0781	24.119	20.6261	20.4461		2.0909	0.072592	0.159619	-0.7298	0.509024	0.521884	-2.8207	0.0202063	0.0643209	-0.0409667	0.970192	0.674904	0.0171333	0.987531	0.678779	0.0581	0.957737	0.672063	0.180067	0.8696	0.650444	-3.4348	0.00655639	0.028045	-3.61487	0.00470111	0.0218769
677	Q93008	USP9X	22.1121	22.6494	22.3868	23.0065	23.4892	21.1629	20.1999		-0.537267	0.425892	0.478205	-0.274667	0.681382	0.593209	0.2626	0.694582	0.597822	-0.482733	0.473367	0.504029	0.6197	0.360216	0.438046	1.10243	0.114566	0.217368	0.963067	0.163651	0.274193	-1.22383	0.0828138	0.174698	-2.1869	0.00487688	0.0224859
79	O75190;Q8WWF6;Q8NHS0	DNAJB6	21.9863	22.4702	19.4803	22.5897	22.3338	25.4347	24.5189		-0.4839	0.753436	0.61719	2.506	0.119341	0.223328	2.9899	0.0677887	0.152256	0.255967	0.867864	0.64999	3.1094	0.0586604	0.137708	2.85343	0.0797844	0.170308	0.915733	0.554067	0.542756	5.95433	0.00147522	0.00914952	5.0386	0.00490228	0.0225735
428	P61247	RPS3A	25.6791	25.5979	26.1971	26.1802	26.2304	25.4255	25.5223		0.0812333	0.694326	0.597733	-0.518	0.0227457	0.0700999	-0.599233	0.0103481	0.0393547	-0.0502	0.807785	0.6335	-0.0169	0.934661	0.666665	0.0333	0.871715	0.650996	-0.0968	0.639968	0.578035	-0.771633	0.00190879	0.0111133	-0.674833	0.00492841	0.0226634
269	P29692	EEF1D	23.2205	23.0533	23.5671	23.6555	23.6088	22.1393	21.5164		0.167167	0.790422	0.628442	-0.346567	0.583254	0.555367	-0.513733	0.419091	0.474298	0.0466667	0.940788	0.668115	0.0884333	0.888089	0.655212	0.0417667	0.946994	0.669572	0.622933	0.329871	0.417489	-1.42777	0.0363895	0.098311	-2.0507	0.00502469	0.0229936
688	Q96J84	KIRREL	20.8062	21.1633	20.2387	20.4896	21.558	21.5594	23.2834		-0.357033	0.705278	0.601484	0.5675	0.549327	0.540642	0.924533	0.33446	0.420687	-1.06843	0.26734	0.370407	0.250833	0.790191	0.628374	1.31927	0.175667	0.286798	-1.724	0.0834247	0.175576	1.3207	0.175228	0.286345	3.0447	0.00534698	0.0240871
726	Q9BXJ9	NAA15	23.3327	22.7142	23.9157	24.0732	24.1742	21.9192	21.9033		0.618467	0.330828	0.418159	-0.583	0.3584	0.436853	-1.20147	0.0705857	0.156566	-0.100933	0.871759	0.651007	0.157533	0.801216	0.631603	0.258467	0.680136	0.592768	0.0159667	0.979618	0.677022	-1.99647	0.00578928	0.0255599	-2.01243	0.00549734	0.0245913
113	P01112	HRAS	25.0327	24.7833	25.0464	24.3454	24.4126	25.5588	25.7214		0.249367	0.247266	0.353751	-0.0137	0.948049	0.669818	-0.263067	0.223484	0.332907	-0.0672333	0.749584	0.615979	-0.701	0.00436252	0.0206864	-0.633767	0.00833458	0.0335247	-0.162567	0.444317	0.488522	0.512433	0.0264078	0.0780982	0.675	0.00560426	0.0249476
311	P40227	CCT6A	24.5109	24.4314	24.7013	24.7451	24.8064	24.2405	24.1195		0.0795	0.662013	0.586248	-0.190367	0.303005	0.398091	-0.269867	0.15179	0.261291	-0.0612667	0.735847	0.611598	0.0438333	0.809082	0.633873	0.1051	0.564348	0.547276	0.121	0.507784	0.521284	-0.4608	0.0214546	0.0671877	-0.5818	0.00560679	0.024956
840	Q9Y6G9	DYNC1LI1	24.3619	24.3374	23.7846	24.7871	24.6614	23.7502	22.6536		0.0244667	0.944744	0.669045	0.577233	0.11817	0.221877	0.552767	0.13321	0.240069	0.125733	0.722305	0.607181	1.0025	0.011845	0.0434838	0.876767	0.0240948	0.0730897	1.09657	0.00691698	0.0291859	-0.0344333	0.922302	0.663701	-1.131	0.00567724	0.0251897
185	P11413	G6PD	23.2258	21.822	23.158	23.4246	23.2122	21.7389	19.3286		1.4038	0.253123	0.358696	0.0678	0.954909	0.671411	-1.336	0.275714	0.377118	0.212433	0.859453	0.647771	0.266567	0.824221	0.638163	0.0541333	0.963991	0.673496	2.41027	0.0599761	0.139853	-1.41917	0.248207	0.35455	-3.82943	0.00579761	0.0255873
710	Q99880;Q93079;Q99877;P62807;P58876;O60814;Q5QNW6;Q99879;P57053;Q96A08;A0A2R8Y619	HIST1H2BL;HIST1H2BH;HIST1H2BN;HIST1H2BC;HIST1H2BD;HIST1H2BK;HIST2H2BF;HIST1H2BM;H2BFS	27.0605	27.1447	27.5591	27.4125	27.2716	27.0796	26.8782		-0.0841667	0.694022	0.597628	-0.498567	0.0321305	0.0899367	-0.4144	0.0680243	0.152621	0.140833	0.512503	0.523561	-0.1466	0.495669	0.515342	-0.287433	0.191776	0.303017	0.201333	0.35299	0.433274	-0.4795	0.0382033	0.101779	-0.680833	0.00582645	0.0256822
278	P30876	POLR2B	23.5139	23.1076	23.762	23.8303	23.9432	21.4144	21.9955		0.406233	0.46791	0.501184	-0.2481	0.655586	0.583886	-0.654333	0.249344	0.355514	-0.112867	0.83875	0.642188	0.0683667	0.901853	0.658678	0.181233	0.74415	0.614258	-0.581067	0.303891	0.39875	-2.34753	0.00071678	0.00530003	-1.76647	0.00587489	0.0258414
347	P49189;Q93070	ALDH9A1	24.3062	24.2332	23.861	24.6726	24.7586	24.0661	20.5976		0.0730667	0.943414	0.668733	0.445267	0.666389	0.587841	0.3722	0.718297	0.605855	-0.0860667	0.93337	0.666358	0.8116	0.435573	0.483675	0.897667	0.389644	0.45673	3.46847	0.00406016	0.0196028	0.205133	0.842148	0.643116	-3.26333	0.00607902	0.0265083
1	A0AVT1	UBA6	21.9256	22.3721	22.5979	23.0224	22.9492	20.8413	19.7106		-0.446467	0.625604	0.57251	-0.672233	0.464993	0.499651	-0.225767	0.804494	0.632552	0.0732333	0.935939	0.666969	0.424567	0.642517	0.579001	0.351333	0.700538	0.599869	1.1307	0.227056	0.336119	-1.75657	0.0698532	0.155443	-2.88727	0.00609351	0.0265554
488	P78344	EIF4G2	20.7743	20.7788	20.8307	21.5079	19.692	20.6284	23.3683		-0.00446667	0.995591	0.680548	-0.0564333	0.944341	0.668951	-0.0519667	0.948739	0.669979	1.81583	0.0382772	0.101919	0.677133	0.408093	0.467862	-1.1387	0.17347	0.284526	-2.73993	0.00389703	0.0190094	-0.202367	0.802519	0.631981	2.53757	0.00647054	0.0277709
21	O00571;O15523;Q9NQI0	DDX3X;DDX3Y	24.9923	25.0101	25.3339	25.1678	25.2217	24.5275	24.7674		-0.0178	0.921718	0.663559	-0.341567	0.0754667	0.163937	-0.323767	0.0902083	0.185158	-0.0538667	0.766498	0.621241	-0.166033	0.36648	0.442122	-0.112167	0.538517	0.535751	-0.2399	0.1989	0.309958	-0.8064	0.000468729	0.00384117	-0.5665	0.00662273	0.0282561
515	Q07020	RPL18	25.538	25.4776	25.563	25.5339	25.6515	25.4155	25.1318		0.0603333	0.664334	0.587094	-0.0250667	0.85652	0.64699	-0.0854	0.54046	0.536638	-0.1176	0.402129	0.46431	-0.0291667	0.833407	0.640718	0.0884333	0.526377	0.530138	0.283667	0.0559464	0.133228	-0.147533	0.296693	0.393359	-0.4312	0.00684052	0.0289453
415	P60953	CDC42	24.6801	24.6952	24.7902	24.493	24.4654	25.3416	25.492		-0.0151333	0.946591	0.669478	-0.110167	0.627259	0.573154	-0.0950333	0.674962	0.590927	0.0276	0.90278	0.658909	-0.2972	0.201787	0.312732	-0.3248	0.165349	0.276002	-0.150467	0.508762	0.521758	0.551333	0.0262323	0.0777233	0.7018	0.00691402	0.0291766
82	O75396	SEC22B	22.6655	22.4794	23.2011	20.4798	21.72	22.5732	20.7825		0.1861	0.811309	0.63451	-0.535567	0.495304	0.515161	-0.721667	0.361453	0.438855	-1.2402	0.127244	0.232969	-2.72123	0.00315367	0.0162175	-1.48103	0.0733018	0.160691	1.79067	0.034554	0.0947433	-0.627867	0.425508	0.477986	-2.41853	0.00692765	0.0292194
724	Q9BX67	JAM3	19.3595	20.7157	20.5131	20.9365	21.2214	22.3143	24.1529		-1.35623	0.258745	0.363375	-1.15363	0.333657	0.42013	0.2026	0.862928	0.648691	-0.284933	0.808253	0.633634	0.423367	0.718761	0.606009	0.7083	0.548555	0.540296	-1.8386	0.132836	0.239628	1.80117	0.140279	0.248297	3.63977	0.00696239	0.0293284
590	Q15645	TRIP13	22.3799	22.0683	22.7726	23.2827	23.2207	20.7105	20.5392		0.311633	0.666154	0.587756	-0.3927	0.58742	0.557113	-0.704333	0.336128	0.421841	0.0619667	0.93141	0.66589	0.510067	0.482581	0.508763	0.4481	0.536496	0.534825	0.171333	0.812064	0.634725	-2.06207	0.0112765	0.0419338	-2.2334	0.00697368	0.0293638
127	P04899;P63096;P09471;P19087;A8MTJ3;P11488	GNAI2	24.358	23.9685	24.777	23.3135	23.5043	24.2886	24.149		0.3895	0.0716421	0.158177	-0.419033	0.0546744	0.131102	-0.808533	0.00120389	0.00784698	-0.190867	0.355781	0.435126	-1.46357	3.77397e-06	9.8292e-05	-1.2727	1.74535e-05	0.000315127	0.1396	0.496315	0.515662	-0.488467	0.0283681	0.0822372	-0.628067	0.00719803	0.0300639
139	P06748	NPM1	23.2093	23.5345	24.6142	24.0288	24.0296	22.1286	22.4794		-0.3252	0.641631	0.578666	-1.40487	0.0590355	0.138321	-1.07967	0.136588	0.244026	-0.000766667	0.999121	0.681317	-0.585367	0.406274	0.466783	-0.5846	0.406873	0.46714	-0.350833	0.615822	0.568666	-2.4856	0.0026995	0.0144284	-2.13477	0.00748746	0.0309586
708	Q99832	CCT7	24.6159	24.5715	24.8199	24.7976	24.9803	24.5024	24.3503		0.0444333	0.772307	0.623014	-0.204	0.197036	0.308155	-0.248433	0.12129	0.225732	-0.182633	0.245338	0.352107	-0.0222667	0.884575	0.654316	0.160367	0.304993	0.399568	0.1521	0.329681	0.417356	-0.317467	0.0535477	0.129203	-0.469567	0.00756081	0.0311838
342	P48509	CD151	26.005	26.2086	23.9604	25.6722	23.6562	27.2252	27.6245		-0.203667	0.865433	0.649351	2.04457	0.105101	0.205228	2.24823	0.0774821	0.166928	2.01597	0.109608	0.211064	1.7118	0.16889	0.279744	-0.304167	0.800329	0.631345	-0.3993	0.740082	0.612959	3.26483	0.015134	0.0520724	3.66413	0.00775031	0.0317629
646	Q8N9N7	LRRC57	19.6965	20.1218	21.2427	19.843	21.3081	19.4325	23.9485		-0.425367	0.633672	0.575631	-1.54623	0.0983329	0.196262	-1.12087	0.220071	0.32981	-1.4651	0.11552	0.218568	-1.3997	0.131228	0.237727	0.0654	0.941351	0.668248	-4.51603	0.000141593	0.00154799	-1.8102	0.0570853	0.135117	2.70583	0.00784757	0.0320586
831	Q9Y3Z3	SAMHD1	22.3812	22.4112	23.127	23.8905	23.8751	21.4843	21.0879		-0.03	0.96433	0.673573	-0.7458	0.276727	0.377921	-0.7158	0.295702	0.392609	0.0154333	0.981645	0.677474	0.7635	0.265971	0.369297	0.748067	0.275331	0.376814	0.396367	0.557111	0.544103	-1.64273	0.0258147	0.0768275	-2.0391	0.00791854	0.0322738
12	O00232	PSMD12	24.1998	24.387	24.3926	24.6138	24.5703	24.2195	23.9678		-0.187233	0.197967	0.309057	-0.1928	0.185733	0.29702	-0.00556667	0.968516	0.674525	0.0434667	0.758333	0.618719	0.221233	0.1326	0.23935	0.177767	0.220265	0.329987	0.251633	0.0907825	0.185956	-0.1731	0.231972	0.340492	-0.424733	0.00838191	0.0336659
664	Q92542	NCSTN	19.7882	22.2658	21.9	21.0111	22.0469	23.5633	23.7615		-2.47757	0.00114118	0.00753593	-2.1118	0.00374097	0.0184356	0.365767	0.557268	0.544172	-1.03577	0.110717	0.212485	-0.8889	0.166028	0.276722	0.146867	0.812722	0.634913	-0.198233	0.749342	0.615903	1.66327	0.0161376	0.0545814	1.8615	0.00847854	0.0339535
379	P52701	MSH6	22.0587	22.1864	22.111	23.4173	23.4489	21.9307	20.8017		-0.1277	0.77019	0.62237	-0.0523333	0.904583	0.659357	0.0753667	0.862978	0.648704	-0.0316	0.942288	0.668469	1.3063	0.00870381	0.0346206	1.3379	0.00751882	0.0310549	1.129	0.0196588	0.063047	-0.1803	0.680476	0.592888	-1.3093	0.00858379	0.0342658
772	Q9NYF8	BCLAF1	24.0379	24.257	24.4977	23.0229	21.9258	24.3597	20.3391		-0.219133	0.874714	0.651776	-0.459833	0.741134	0.613296	-0.2407	0.862514	0.648581	1.09703	0.434877	0.483285	-1.47487	0.298045	0.394378	-2.5719	0.0803955	0.171199	4.02063	0.0106212	0.0401198	-0.138	0.920882	0.663357	-4.15863	0.00869221	0.0345864
20	O00567	NOP56	23.275	23.0413	23.4596	23.8668	23.8503	22.76	22.4282		0.233767	0.50134	0.518141	-0.1846	0.594297	0.559965	-0.418367	0.237058	0.344959	0.0164667	0.961909	0.67302	0.407167	0.249225	0.355413	0.3907	0.267985	0.370928	0.331733	0.34397	0.427211	-0.699667	0.0578703	0.136412	-1.0314	0.00873075	0.0347
453	P62330	ARF6	24.3805	24.2458	24.1993	23.7079	23.8057	24.691	24.7692		0.134667	0.486544	0.510773	0.181133	0.352711	0.433088	0.0464667	0.808793	0.633789	-0.0977333	0.612081	0.567178	-0.4914	0.0206559	0.0653595	-0.393667	0.0554242	0.132357	-0.0781667	0.684544	0.594323	0.4917	0.020592	0.0652122	0.569867	0.00910097	0.0357852
106	P00003	flag-VSVG	32.8082	32.5894	32.9149	32.1897	32.249	33.0964	33.3567		0.218833	0.156623	0.266606	-0.1067	0.47751	0.506168	-0.325533	0.0428914	0.1105	-0.0593667	0.690818	0.596517	-0.725267	0.000209104	0.00208159	-0.6659	0.000449419	0.00372055	-0.260233	0.0967679	0.194153	0.1815	0.234812	0.342993	0.441733	0.00915115	0.0359313
76	O75083	WDR1	25.3774	25.1892	24.7041	25.3511	25.3939	24.9935	24.9808		0.188267	0.0591125	0.138447	0.673367	3.63386e-06	9.55031e-05	0.4851	0.000113562	0.00130906	-0.0428	0.647674	0.580942	0.647067	5.67873e-06	0.00013413	0.689867	2.76121e-06	7.74951e-05	0.0127333	0.891476	0.656071	0.289467	0.0069723	0.0293594	0.276733	0.00918751	0.0360371
524	Q08J23	NSUN2	23.4824	23.7504	23.9229	24.9361	24.9195	22.3005	22.2483		-0.268	0.63724	0.576997	-0.4405	0.441419	0.486925	-0.1725	0.760937	0.619527	0.0166	0.976603	0.676348	1.0132	0.0898316	0.184634	0.9966	0.0946862	0.191326	0.0522667	0.926437	0.664698	-1.62237	0.011236	0.0418226	-1.67463	0.00932759	0.0364434
662	Q92485	SMPDL3B	22.1733	20.5625	21.3794	21.1685	21.3896	20.6657	24.7463		1.61083	0.172608	0.283631	0.793933	0.490325	0.512676	-0.8169	0.478085	0.506464	-0.2211	0.846444	0.644283	-0.210833	0.853483	0.646179	0.0102667	0.99282	0.679942	-4.0806	0.00267225	0.0143186	-0.713633	0.534561	0.533936	3.36697	0.0094718	0.03686
587	Q15393	SF3B3	22.3585	23.2703	24.1254	23.9371	24.0029	20.1863	20.9557		-0.911733	0.406787	0.467088	-1.76683	0.119655	0.223717	-0.8551	0.435861	0.483836	-0.0657667	0.951677	0.670662	-0.188267	0.862342	0.648536	-0.1225	0.910143	0.660732	-0.769433	0.482297	0.508618	-3.9391	0.00239972	0.0132052	-3.16967	0.0100672	0.0385616
562	Q14166	TTLL12	24.016	23.5203	24.3449	24.5026	24.6803	22.7222	23.0547		0.495667	0.274039	0.375786	-0.328933	0.462475	0.49832	-0.8246	0.0790828	0.169282	-0.1777	0.689344	0.596003	0.157667	0.722664	0.6073	0.335367	0.453942	0.49376	-0.332467	0.457777	0.495819	-1.6227	0.00225355	0.0125947	-1.29023	0.0102696	0.0391337
191	P12004	PCNA	23.4449	21.4772	24.1459	24.067	22.8459	22.0844	21.2991		1.96767	0.0598692	0.139679	-0.701	0.477788	0.506311	-2.66867	0.0148438	0.0513377	1.2211	0.224593	0.333908	-0.0788667	0.93576	0.666926	-1.29997	0.19762	0.308721	0.785367	0.427516	0.47913	-2.06143	0.0499873	0.123111	-2.8468	0.0102962	0.0392086
48	O43447	PPIH	21.5907	21.7376	21.7721	22.3346	20.8332	23.3136	24.2161		-0.1469	0.861765	0.648383	-0.181367	0.82983	0.639727	-0.0344667	0.967394	0.67427	1.5014	0.091366	0.186764	0.562533	0.508097	0.521436	-0.938867	0.276019	0.37736	-0.902567	0.294234	0.391496	1.54147	0.0838576	0.176196	2.44403	0.0105285	0.0398607
801	Q9UL15	BAG5	21.2942	21.7421	20.9644	21.0914	21.4958	22.3954	21.7701		-0.447933	0.123977	0.229017	0.329767	0.248216	0.354558	0.7777	0.0130661	0.0467437	-0.404433	0.161627	0.272025	0.127	0.64976	0.581722	0.531433	0.0725688	0.159583	0.6253	0.0384488	0.102245	1.43097	0.000127776	0.0014318	0.805667	0.0106778	0.0402776
343	P48556	PSMD8	24.3427	24.3862	24.5919	24.7852	24.8262	24.3083	23.8931		-0.0435333	0.8572	0.647172	-0.249167	0.311919	0.404659	-0.205633	0.401206	0.463756	-0.041	0.865419	0.649347	0.193367	0.429201	0.480087	0.234367	0.340511	0.424854	0.4152	0.102328	0.201584	-0.2836	0.2523	0.358005	-0.6988	0.0107109	0.0403699
709	Q99873;Q9NR22	PRMT1	24.9489	24.7035	25.0712	25.4943	25.5165	24.2806	24.4251		0.245467	0.284418	0.383953	-0.122267	0.588036	0.55737	-0.367733	0.117617	0.221188	-0.0221333	0.921478	0.663501	0.423133	0.0756422	0.164199	0.445267	0.0630525	0.144804	-0.144467	0.523027	0.528566	-0.790567	0.00298684	0.0155685	-0.6461	0.0109764	0.041107
357	P50148	GNAQ	22.6396	22.2021	22.9143	20.9389	21.5799	23.0641	20.9045		0.437467	0.53423	0.533784	-0.274667	0.695109	0.598004	-0.712133	0.317138	0.408443	-0.641033	0.366226	0.441958	-1.97537	0.012169	0.0443576	-1.33433	0.0723024	0.15918	2.15963	0.00714801	0.0299083	0.149867	0.830333	0.639867	-2.00977	0.0110216	0.0412319
316	P41250	GARS	23.0373	22.864	23.2559	23.6548	23.7483	21.5373	21.202		0.1733	0.808638	0.633745	-0.2186	0.760142	0.61928	-0.3919	0.585569	0.556339	-0.0935	0.895962	0.657203	0.398967	0.578901	0.553529	0.492467	0.494574	0.514798	0.3353	0.640358	0.578183	-1.7186	0.0281747	0.0818329	-2.0539	0.0110783	0.0413884
513	Q06210;O94808	GFPT1	22.784	22.7937	22.7547	23.3789	23.4344	22.7477	21.1397		-0.0097	0.986261	0.678498	0.0292667	0.958567	0.672254	0.0389667	0.944856	0.669071	-0.0554667	0.921576	0.663525	0.6242	0.278261	0.379133	0.679667	0.239589	0.347159	1.60797	0.0115074	0.042566	-0.00706667	0.989991	0.679321	-1.61503	0.0112205	0.0417801
498	Q01081;P0DN76;Q8WU68	U2AF1	22.0929	22.2092	23.0978	22.119	22.7163	21.9146	21.4783		-0.116367	0.837104	0.641736	-1.0049	0.0919947	0.187633	-0.888533	0.132052	0.238703	-0.5973	0.300483	0.396209	-0.978733	0.0999234	0.198391	-0.381433	0.503555	0.519226	0.4363	0.445336	0.489081	-1.18313	0.0514256	0.12559	-1.61943	0.0113014	0.0420024
412	P60842	EIF4A1	26.3868	26.3996	26.6034	26.4902	26.6412	25.9486	26.0245		-0.0128	0.949563	0.670171	-0.216633	0.294152	0.391434	-0.203833	0.32251	0.412291	-0.151067	0.459839	0.49692	-0.113267	0.577802	0.553063	0.0378	0.8519	0.645754	-0.0758333	0.708538	0.602588	-0.6548	0.00532121	0.0240003	-0.578967	0.0113495	0.0421343
652	Q8NI36	WDR36	21.7682	22.2139	23.1575	23.191	23.1823	17.6264	20.2926		-0.445733	0.658598	0.584996	-1.38933	0.181217	0.29247	-0.9436	0.355462	0.434915	0.00876667	0.993041	0.679991	0.0335333	0.973387	0.675625	0.0247667	0.980343	0.677184	-2.66617	0.0172496	0.0573091	-5.5311	6.52657e-05	0.000859226	-2.86493	0.0116073	0.0428385
274	P30153	PPP2R1A	23.704	23.6944	23.9744	24.062	24.0908	23.429	23.0916		0.00953333	0.9755	0.6761	-0.270433	0.390123	0.457024	-0.279967	0.374089	0.447	-0.0288333	0.926005	0.664594	0.0875667	0.778186	0.624793	0.1164	0.708391	0.602538	0.3374	0.287159	0.386077	-0.545433	0.0953078	0.192173	-0.882833	0.011752	0.0432317
397	P55196	MLLT4	20.3209	20.6018	23.2268	20.5651	20.1211	20.6605	21.0269		-0.280867	0.717254	0.605508	-2.90593	0.00186278	0.0109107	-2.62507	0.00387483	0.0189281	0.443967	0.568422	0.549044	-2.66173	0.00352052	0.0176144	-3.1057	0.00111163	0.00738792	-0.366367	0.637229	0.576993	-2.56633	0.00451861	0.0212381	-2.19997	0.0117683	0.0432759
755	Q9NR30	DDX21	21.7835	22.0217	23.2862	23.9424	24.6009	21.7783	20.7692		-0.2382	0.789099	0.628051	-1.50277	0.107424	0.208248	-1.26457	0.169781	0.28068	-0.658533	0.463466	0.498844	0.656167	0.465043	0.499677	1.3147	0.15458	0.26437	1.00907	0.267411	0.370464	-1.50793	0.106328	0.206827	-2.517	0.0120854	0.0441328
393	P54920;Q9H115	NAPA	20.6962	20.6799	23.5259	20.2127	21.4227	21.7797	21.2723		0.0163	0.98379	0.677951	-2.82973	0.0029529	0.0154353	-2.84603	0.00283417	0.0149664	-1.20997	0.146991	0.255933	-3.31317	0.000883557	0.00620969	-2.1032	0.0183452	0.059946	0.507333	0.530142	0.531892	-1.74623	0.0437846	0.112125	-2.25357	0.0126105	0.0455378
41	O15498	YKT6	23.6484	23.8105	22.9901	22.5646	22.3729	24.4088	25.044		-0.1621	0.825192	0.638435	0.658233	0.376264	0.44838	0.820333	0.273854	0.375639	0.1917	0.794007	0.629498	-0.425533	0.56408	0.547159	-0.617233	0.405912	0.466569	-0.6352	0.392734	0.458624	1.41867	0.0689998	0.15413	2.05387	0.0128126	0.0460742
657	Q8WUM4	PDCD6IP	28.1096	27.9178	27.6435	26.746	26.923	28.3526	27.9523		0.1918	0.0990236	0.197188	0.466167	0.000741434	0.00543754	0.274367	0.0241453	0.0732006	-0.176967	0.125328	0.230656	-0.897467	9.31584e-07	3.39036e-05	-0.7205	1.11876e-05	0.000224677	0.4003	0.002436	0.0133552	0.709167	1.32749e-05	0.000255904	0.308867	0.0129676	0.046484
467	P62899	RPL31	23.8021	23.8381	20.9863	22.4191	23.1648	23.4032	23.521		-0.0360333	0.968316	0.674479	2.81577	0.00695419	0.0293027	2.8518	0.00641692	0.0275992	-0.745667	0.416769	0.472951	1.43283	0.130163	0.236461	2.1785	0.028331	0.0821595	-0.117867	0.896653	0.657377	2.41687	0.016849	0.0563326	2.53473	0.0129908	0.0465451
549	Q13418	ILK	25.0007	24.9814	24.2784	25.1209	25.1786	24.9417	24.764		0.0193	0.911604	0.661092	0.7223	0.000839351	0.00597304	0.703	0.00104592	0.00705517	-0.0577333	0.740274	0.613021	0.8425	0.000219705	0.00216126	0.900233	0.000117891	0.00134682	0.177767	0.315441	0.407218	0.663367	0.00164877	0.00995097	0.4856	0.0129994	0.0465677
430	P61313	RPL15	24.9442	24.8552	25.5343	24.9872	25.239	23.6878	22.5537		0.0890333	0.933761	0.666451	-0.5901	0.583763	0.555581	-0.679133	0.529058	0.531388	-0.251767	0.81435	0.635377	-0.5471	0.611199	0.566825	-0.295333	0.783049	0.626252	1.13417	0.299275	0.395303	-1.8465	0.10111	0.199971	-2.98067	0.0132896	0.0473305
608	Q53EZ4	CEP55	23.7093	23.6508	23.4256	20.8605	22.3777	24.9903	24.9532		0.0585	0.915153	0.661962	0.283733	0.607017	0.565147	0.225233	0.682523	0.593611	-1.51717	0.0138104	0.0486878	-2.5651	0.000306552	0.00278319	-1.04793	0.0723666	0.159277	0.0371	0.946123	0.669368	1.56473	0.0116046	0.0428309	1.52763	0.0132923	0.0473376
606	Q1KMD3	HNRNPUL2	22.1898	21.2237	22.5855	20.7215	22.6781	20.6743	20.7058		0.966067	0.167567	0.27835	-0.3957	0.560559	0.54562	-1.36177	0.0593865	0.138894	-1.95667	0.0105856	0.0400203	-1.864	0.0139455	0.0490373	0.0926667	0.890949	0.655938	-0.0315	0.962816	0.673227	-1.91113	0.0121232	0.0442346	-1.87963	0.0133132	0.0473923
841	Q9Y6N7;Q9HCK4	ROBO1	21.7062	21.3615	21.1104	21.1457	20.4574	22.4137	22.6082		0.3447	0.526733	0.530304	0.595833	0.28068	0.381035	0.251133	0.643531	0.579384	0.688333	0.215819	0.325912	0.0353667	0.947837	0.669769	-0.652967	0.23906	0.346701	-0.1945	0.719616	0.606292	1.30337	0.0277949	0.0810364	1.49787	0.0136075	0.0481607
438	P62081	RPS7	26.9219	26.6784	27.1656	26.9781	27.1953	26.8138	26.4252		0.243433	0.373556	0.446661	-0.243767	0.372921	0.446256	-0.4872	0.087115	0.180825	-0.217233	0.425807	0.478157	-0.187567	0.490415	0.512721	0.0296667	0.912397	0.661286	0.3886	0.164383	0.274974	-0.351833	0.205254	0.316036	-0.740433	0.014296	0.0499398
53	O43681	ASNA1	20.9572	20.1261	19.7664	26.0584	25.5591	20.4871	21.6366		0.831167	0.234857	0.343033	1.19083	0.0970241	0.194499	0.359667	0.599577	0.562131	0.499267	0.468197	0.501334	6.29197	2.00594e-07	1.05393e-05	5.7927	5.44049e-07	2.25174e-05	-1.1495	0.10804	0.209045	0.7207	0.299945	0.395805	1.8702	0.0143702	0.0501301
408	P60174	TPI1	23.112	23.2406	23.6335	22.9537	22.7742	23.1539	23.2245		-0.128633	0.39657	0.460959	-0.5215	0.00322903	0.0165077	-0.392867	0.0182626	0.059749	0.179433	0.242638	0.349793	-0.6798	0.000395671	0.0033779	-0.859233	4.27959e-05	0.000623366	-0.0705667	0.638798	0.577591	-0.479533	0.00569507	0.0252487	-0.408967	0.0147348	0.0510607
639	Q8IWC1	MAP7D3	20.6842	21.1069	21.5197	20.7545	20.3018	21.0587	22.7952		-0.422767	0.372359	0.445898	-0.835567	0.0899742	0.184832	-0.4128	0.383418	0.452873	0.452667	0.340511	0.424854	-0.765233	0.117496	0.221038	-1.2179	0.0188492	0.0611435	-1.73647	0.0020084	0.0115478	-0.461	0.331987	0.418968	1.27547	0.0147392	0.051072
377	P52292	KPNA2	21.2361	22.2921	22.984	23.2247	23.0884	22.1661	21.2251		-1.05607	0.118563	0.222365	-1.7479	0.0155792	0.0531911	-0.691833	0.294405	0.391626	0.136333	0.833126	0.64064	0.240733	0.710341	0.603196	0.1044	0.87178	0.651013	0.941	0.160588	0.270907	-0.817867	0.218705	0.328563	-1.75887	0.0150595	0.0518842
593	Q15758	SLC1A5	26.5497	26.3142	26.3498	25.4996	25.6527	26.9106	26.842		0.235533	0.207307	0.317977	0.199967	0.280525	0.380914	-0.0355667	0.844623	0.643789	-0.1531	0.404582	0.465777	-0.850167	0.000297619	0.00272141	-0.697067	0.00156137	0.00955013	0.0686	0.705961	0.601716	0.560867	0.00711392	0.0298022	0.492267	0.0152405	0.0523407
170	P09913	IFIT2	20.3247	21.2166	21.6807	23.6292	22.6238	21.1056	19.5352		-0.891933	0.271447	0.373715	-1.35607	0.103664	0.203345	-0.464133	0.56084	0.545743	1.0054	0.217768	0.327704	1.94847	0.0254141	0.0759639	0.943067	0.246115	0.35277	1.57047	0.0634247	0.145396	-0.5751	0.472584	0.503623	-2.14557	0.0155203	0.0530438
429	P61254;Q9UNX3	RPL26;RPL26L1	24.6326	24.6611	24.9525	25.0256	25.0358	24.3651	24.4447		-0.0285333	0.879595	0.653038	-0.319933	0.105635	0.205924	-0.2914	0.137451	0.245029	-0.0102333	0.956658	0.671814	0.0730667	0.698753	0.599258	0.0833	0.659326	0.585264	-0.0796667	0.673212	0.590301	-0.587433	0.00673235	0.0286038	-0.507767	0.0157867	0.0537094
183	P11233	RALA	24.5884	24.3838	24.7565	23.856	24.1372	25.1396	25.223		0.204533	0.250094	0.356147	-0.1681	0.340797	0.42505	-0.372633	0.0462957	0.116633	-0.281233	0.121222	0.225648	-0.9005	0.000115742	0.00132812	-0.619267	0.0027154	0.0144922	-0.0834667	0.631963	0.574973	0.3831	0.041253	0.107491	0.466567	0.0160465	0.0543555
391	P54709	ATP1B3	25.776	25.5659	25.8837	24.8183	25.0075	26.2474	26.3171		0.210133	0.206992	0.317679	-0.107667	0.50886	0.521805	-0.3178	0.0651601	0.148144	-0.189133	0.253488	0.359001	-1.06533	9.97425e-06	0.000205888	-0.8762	7.58708e-05	0.00096343	-0.0696333	0.667745	0.588332	0.363767	0.0380279	0.101446	0.4334	0.016304	0.0549931
464	P62851	RPS25	24.6978	24.6211	25.0624	24.8577	24.9809	24.2426	23.1278		0.0767	0.91554	0.662056	-0.364533	0.615799	0.568657	-0.441233	0.544446	0.538446	-0.123233	0.864743	0.649169	-0.204667	0.777456	0.624573	-0.0814333	0.910351	0.660783	1.11487	0.138826	0.246622	-0.819733	0.267782	0.370764	-1.9346	0.0164735	0.0554111
285	P31948	STIP1	19.8901	19.7389	20.296	20.9999	19.5228	26.0704	18.2064		0.151167	0.846958	0.644422	-0.405933	0.605791	0.564653	-0.5571	0.480648	0.507777	1.47717	0.0753012	0.16369	0.703933	0.375404	0.447835	-0.773233	0.331632	0.41872	7.86393	7.06048e-08	4.76173e-06	5.77437	2.83442e-06	7.90535e-05	-2.08957	0.0166673	0.0558875
90	O75954	TSPAN9	24.6825	24.5232	23.5412	22.8293	23.2873	24.9077	24.3507		0.159267	0.601615	0.562961	1.14123	0.00184775	0.0108443	0.981967	0.00533241	0.0240381	-0.457967	0.146839	0.255762	-0.711933	0.0316045	0.0888781	-0.253967	0.408681	0.46821	0.557067	0.0827892	0.174663	1.3665	0.000426027	0.00357273	0.809433	0.0167667	0.0561311
213	P17858	PFKL	24.829	24.9267	24.932	25.3274	25.3362	24.4425	23.6407		-0.0976667	0.840764	0.642739	-0.103	0.832209	0.640387	-0.00533333	0.99124	0.679595	-0.0088	0.985546	0.67834	0.395367	0.421239	0.475538	0.404167	0.411224	0.469709	0.801833	0.115037	0.21796	-0.489533	0.322318	0.412155	-1.29137	0.0170423	0.0568044
636	Q86YQ8;Q9HCH3;Q8IYJ1	CPNE8	27.8309	27.5493	26.3516	25.9047	26.1188	27.5415	26.7522		0.281567	0.0784361	0.168333	1.47933	9.63877e-08	6.0343e-06	1.19777	1.22616e-06	4.17864e-05	-0.214067	0.170911	0.281863	-0.446867	0.00930671	0.036383	-0.2328	0.138803	0.246595	0.789333	0.000107733	0.00125767	1.18993	1.32369e-06	4.42921e-05	0.4006	0.0172184	0.0572331
338	P46783;Q9NQ39	RPS10;RPS10P5	24.6603	24.4485	24.8576	25.06	25.2139	24.442	24.2645		0.211733	0.351825	0.432498	-0.1973	0.38464	0.453635	-0.409033	0.0839333	0.176305	-0.1539	0.495361	0.515189	0.202467	0.372661	0.446091	0.356367	0.127307	0.233045	0.177533	0.432851	0.482148	-0.415533	0.0796188	0.170066	-0.593067	0.0173335	0.0575127
34	O15160	POLR1C	22.751	22.615	23.5234	24.0097	23.7755	22.3861	21.7954		0.136	0.836082	0.641456	-0.772467	0.251063	0.356965	-0.908467	0.180915	0.292164	0.234167	0.72206	0.6071	0.486233	0.463544	0.498886	0.252067	0.7019	0.600335	0.5907	0.375391	0.447827	-1.13733	0.0997307	0.198134	-1.72803	0.0180008	0.0591223
618	Q6UVY6	MOXD1	20.7943	19.5446	21.1654	21.5081	20.3302	23.2531	24.2216		1.24967	0.29249	0.390169	-0.3711	0.750118	0.616148	-1.62077	0.177876	0.289066	1.17783	0.320042	0.410529	0.342667	0.768634	0.621895	-0.835167	0.476825	0.505815	-0.968567	0.410818	0.469471	2.08767	0.0890395	0.183528	3.05623	0.0181178	0.0594025
271	P29992;O95837	GNA11	21.6092	22.3256	22.9108	21.5972	21.3408	22.8527	21.6407		-0.7164	0.153673	0.263372	-1.3016	0.0159353	0.0540795	-0.5852	0.238171	0.345927	0.256467	0.597674	0.561352	-1.31357	0.015166	0.052153	-1.57003	0.00520147	0.0235957	1.212	0.0230293	0.0707328	-0.0580667	0.904427	0.659318	-1.27007	0.018149	0.0594772
208	P15880	RPS2	26.5561	26.3727	26.8407	26.6534	26.8458	26.1772	26.3573		0.183467	0.327484	0.415813	-0.2846	0.137816	0.245452	-0.468067	0.0214471	0.0671706	-0.192467	0.305148	0.399682	-0.187367	0.317664	0.408822	0.0051	0.977897	0.676637	-0.180167	0.335966	0.421729	-0.663567	0.00252376	0.0137157	-0.4834	0.018178	0.0595466
164	P08962	CD63	27.8719	27.734	26.6134	25.0198	26.6456	28.4351	28.9413		0.137833	0.876527	0.652246	1.25847	0.170523	0.281456	1.12063	0.219116	0.328938	-1.62587	0.0830423	0.175027	-1.59363	0.0886847	0.183031	0.0322333	0.971003	0.675087	-0.5062	0.570379	0.549888	1.8217	0.0552021	0.131986	2.3279	0.0182082	0.0596188
496	Q00610;P53675	CLTC	24.3233	24.1298	24.065	24.1541	24.3067	24.0918	23.3493		0.193467	0.482611	0.508778	0.258333	0.351833	0.432503	0.0648667	0.812415	0.634826	-0.152633	0.578342	0.553292	0.0891333	0.744582	0.614396	0.241767	0.382648	0.452393	0.742567	0.015089	0.0519587	0.0268667	0.921635	0.663539	-0.7157	0.0183624	0.0599871
125	P04439;P30511	HLA-A	22.9721	23.7605	21.7252	24.1237	23.1657	24.4361	24.5605		-0.788433	0.470937	0.502766	1.2469	0.260794	0.365065	2.03533	0.0764378	0.165382	0.958	0.383148	0.452706	2.39857	0.0407236	0.106509	1.44057	0.197216	0.30833	-0.124467	0.908538	0.660336	2.7109	0.0232149	0.0711457	2.83537	0.0184864	0.0602825
690	Q96N67;Q96HP0;Q8NF50	DOCK7	21.7173	20.2415	22.4921	22.4226	22.4278	21.2445	20.126		1.4758	0.119037	0.222952	-0.774833	0.398021	0.461838	-2.25063	0.0239245	0.0727151	-0.0052	0.995414	0.68051	-0.0695333	0.938748	0.667634	-0.0643333	0.94332	0.668711	1.1185	0.2288	0.337677	-1.24763	0.182177	0.293443	-2.36613	0.0185792	0.0605031
71	O60716	CTNND1	23.101	21.8684	23.2088	21.2458	22.8548	20.0956	20.8363		1.23257	0.190124	0.301387	-0.107833	0.905822	0.659664	-1.3404	0.156467	0.266436	-1.609	0.0938391	0.190168	-1.96303	0.0456871	0.115548	-0.354033	0.698416	0.599142	-0.740767	0.421789	0.475855	-3.11327	0.00369215	0.0182548	-2.3725	0.0190083	0.0615193
817	Q9Y262	EIF3L	24.5795	24.6408	24.8166	24.5201	24.5879	24.4492	24.4217		-0.0612667	0.688312	0.595643	-0.237067	0.135324	0.242551	-0.1758	0.259491	0.363991	-0.0677667	0.657466	0.58458	-0.296433	0.0674978	0.151804	-0.228667	0.148618	0.257758	0.0275333	0.856601	0.647012	-0.367333	0.0277382	0.0809172	-0.394867	0.0194133	0.0624721
414	P60891;P21108	PRPS1;PRPS1L1	23.6052	23.6842	24.2575	24.3333	24.2971	23.2441	22.0155		-0.079	0.92725	0.664894	-0.6523	0.455478	0.494587	-0.5733	0.510896	0.522788	0.0362	0.966623	0.674095	0.0758667	0.930127	0.665584	0.0396667	0.963429	0.673367	1.22863	0.170245	0.281166	-1.01337	0.252889	0.3585	-2.242	0.0194693	0.0626034
10	O00186	STXBP3	24.0268	23.7296	24.333	23.0459	23.0376	23.9994	23.7082		0.297167	0.232123	0.340626	-0.306167	0.219003	0.328835	-0.603333	0.0237558	0.0723433	0.0083	0.972663	0.675462	-1.2871	9.19448e-05	0.00111496	-1.2954	8.63543e-05	0.00106304	0.291167	0.241209	0.348561	-0.3336	0.182638	0.293908	-0.624767	0.01994	0.0637026
207	P15529	CD46	23.4199	23.9605	22.7201	20.2295	21.6165	24.5467	25.5711		-0.540567	0.6269	0.573014	0.699867	0.530321	0.531976	1.24043	0.273223	0.375136	-1.38703	0.222973	0.332445	-2.49057	0.0380751	0.101536	-1.10353	0.327507	0.415829	-1.02433	0.362271	0.439389	1.82667	0.11523	0.218203	2.851	0.020127	0.0641372
424	P61163	ACTR1A	24.5715	24.3986	24.6954	24.9967	24.9332	23.9881	24.3132		0.172967	0.25976	0.364213	-0.123867	0.414406	0.471574	-0.296833	0.0634436	0.145427	0.0635333	0.672722	0.590125	0.3013	0.0600151	0.139917	0.237767	0.128701	0.234717	-0.3251	0.0444578	0.113342	-0.7073	0.000280946	0.00260488	-0.3822	0.021166	0.0665294
765	Q9NU22;REV__P21359	MDN1	23.4632	23.4116	23.4404	23.456	23.8025	22.6542	22.2939		0.0516333	0.908826	0.660407	0.0228333	0.959602	0.672491	-0.0288	0.94906	0.670054	-0.346467	0.446976	0.489979	0.0156667	0.972275	0.675374	0.362133	0.427146	0.47892	0.3603	0.429437	0.480221	-0.7862	0.0975372	0.195191	-1.1465	0.0214202	0.0671092
332	P46776	RPL27A	22.1083	25.2661	23.4673	25.2331	25.2186	20.0386	19.5051		-3.15773	0.0589247	0.13814	-1.35897	0.391192	0.45768	1.79877	0.26107	0.365292	0.0145	0.9926	0.679894	1.7658	0.269519	0.372166	1.7513	0.2733	0.375197	0.533533	0.733468	0.61083	-3.4287	0.0424345	0.109665	-3.96223	0.0218167	0.0680097
707	Q99829	CPNE1	22.9719	22.7189	23.3469	21.7716	21.2989	22.8041	20.4124		0.252933	0.827533	0.639089	-0.375033	0.746921	0.615138	-0.627967	0.590237	0.558285	0.472667	0.684555	0.594327	-1.5753	0.188464	0.299743	-2.04797	0.0938748	0.190217	2.3917	0.0544309	0.130693	-0.5428	0.641154	0.578485	-2.9345	0.0220049	0.0684353
676	Q92974	ARHGEF2	21.5466	19.9142	20.2778	21.97	22.6658	20.9489	18.3142		1.63237	0.0513587	0.125475	1.26883	0.119969	0.224104	-0.363533	0.642501	0.578995	-0.695833	0.379182	0.450222	1.69223	0.0443871	0.113214	2.38807	0.00757799	0.0312364	2.63467	0.00399532	0.0193677	0.671133	0.395873	0.460537	-1.96353	0.0225605	0.0696853
310	P39023;Q92901	RPL3	24.225	24.1458	24.6037	24.5308	24.5881	24.1541	24.1641		0.0792333	0.65126	0.582282	-0.378667	0.0444786	0.113379	-0.4579	0.0183253	0.0598986	-0.0573	0.743311	0.613991	-0.0729	0.677322	0.591769	-0.0156	0.928829	0.665273	-0.01	0.954338	0.671279	-0.449567	0.0201481	0.0641861	-0.439567	0.0225673	0.0697005
548	Q13409	DYNC1I2	24.3767	24.7241	24.7281	25.2505	25.2535	21.1907	22.6327		-0.3474	0.677688	0.591899	-0.351367	0.67424	0.590669	-0.00396667	0.996201	0.680682	-0.003	0.997127	0.680883	0.5224	0.533604	0.533495	0.5254	0.53129	0.532425	-1.442	0.0999099	0.198373	-3.53737	0.0007031	0.00522323	-2.09537	0.0226689	0.069928
346	P49006	MARCKSL1	24.7418	24.6502	25.8217	23.5641	24.0727	24.9741	25.0354		0.0915667	0.771274	0.6227	-1.0799	0.00356588	0.0177844	-1.17147	0.00198166	0.0114317	-0.508633	0.121924	0.22651	-2.25763	3.86169e-06	0.000100025	-1.749	5.87074e-05	0.000792754	-0.0613667	0.845396	0.643999	-0.847633	0.0158365	0.0538335	-0.786267	0.0233356	0.0714137
579	Q15181	PPA1	20.3311	22.3374	22.0179	22.8756	22.0817	20.94	19.643		-2.0063	0.0495709	0.122389	-1.68683	0.092268	0.18801	0.319467	0.737242	0.612048	0.793933	0.409321	0.468588	0.857667	0.373735	0.446775	0.0637333	0.946529	0.669463	1.297	0.186377	0.297663	-1.07793	0.26749	0.370528	-2.37493	0.0233722	0.0714948
273	P30050	RPL12	24.7676	24.7542	25.0877	25.2847	25.248	24.6246	23.6973		0.0134667	0.980705	0.677264	-0.320067	0.56774	0.548749	-0.333533	0.551764	0.541731	0.0367333	0.947404	0.669668	0.197033	0.724047	0.607755	0.1603	0.773762	0.623456	0.9273	0.112117	0.214269	-0.4631	0.411409	0.469818	-1.3904	0.0234755	0.0717237
653	Q8TCZ2	CD99L2	22.5601	22.1802	22.0932	21.4909	21.986	24.5041	24.8076		0.379833	0.727888	0.609014	0.466867	0.66925	0.588876	0.0870333	0.936322	0.66706	-0.4951	0.650677	0.582064	-0.602333	0.582381	0.555	-0.107233	0.921591	0.663528	-0.3035	0.780831	0.625588	2.41087	0.0408084	0.106667	2.71437	0.0237152	0.0722536
489	P78371	CCT2	25.162	25.1932	25.3366	25.4929	25.5754	24.9763	24.9441		-0.0312333	0.843128	0.643383	-0.1746	0.278692	0.379472	-0.143367	0.370442	0.444672	-0.0824667	0.602867	0.56347	0.156333	0.330055	0.417619	0.2388	0.145519	0.254272	0.0322	0.838346	0.642077	-0.360267	0.0355915	0.0967672	-0.392467	0.0238804	0.072618
219	P18621	RPL17	24.938	24.7632	24.8874	24.81	25.0843	24.6502	24.5011		0.174867	0.27169	0.37391	0.0506333	0.745301	0.614624	-0.124233	0.429853	0.480456	-0.2743	0.0942728	0.190761	-0.0774	0.620397	0.570472	0.1969	0.218468	0.328346	0.1491	0.345784	0.42844	-0.237233	0.142874	0.251269	-0.386333	0.0241208	0.0731467
805	Q9UMS4	PRPF19	26.0648	26.0084	25.3783	26.3087	26.3741	25.5641	25.6817		0.0563667	0.647537	0.580891	0.686467	5.5834e-05	0.000763076	0.6301	0.000129101	0.00144307	-0.0654667	0.595911	0.560629	0.930367	2.09412e-06	6.27912e-05	0.995833	9.49637e-07	3.44023e-05	-0.117567	0.346353	0.428825	0.1858	0.145838	0.254633	0.303367	0.0247607	0.0745463
804	Q9ULX3	NOB1	20.996	21.2414	22.1009	22.1436	21.4858	21.6672	19.9496		-0.245333	0.778888	0.625005	-1.10483	0.218275	0.328169	-0.8595	0.332972	0.419654	0.6578	0.45555	0.494625	0.0427	0.96097	0.672805	-0.6151	0.484774	0.509877	1.71757	0.0648219	0.147611	-0.433667	0.62075	0.570611	-2.15123	0.024984	0.075032
552	Q13547	HDAC1	21.0406	21.8091	23.7872	23.0695	24.0152	20.226	20.1088		-0.768467	0.609182	0.566018	-2.74663	0.082666	0.174485	-1.97817	0.199636	0.310667	-0.9457	0.530257	0.531946	-0.7177	0.632821	0.575304	0.228	0.878911	0.652861	0.117167	0.937577	0.667357	-3.56123	0.0295095	0.0846054	-3.6784	0.0253085	0.0757356
791	Q9UHD9	UBQLN2	21.316	19.4185	21.6262	25.2925	24.6736	20.8653	19.0554		1.89753	0.0859243	0.179141	-0.3102	0.767086	0.621421	-2.20773	0.0495703	0.122388	0.618967	0.556398	0.543788	3.6663	0.00307955	0.0159303	3.04733	0.0101999	0.0389368	1.8099	0.0998617	0.198309	-0.760933	0.471037	0.502818	-2.57083	0.0253228	0.0757664
399	P55263	ADK	21.8944	24.0829	19.1733	24.5247	24.5529	21.0979	21.7751		-2.18853	0.0544231	0.130679	2.7211	0.0205764	0.0651762	4.90963	0.000335417	0.00297992	-0.0281667	0.978828	0.676846	5.35143	0.000152235	0.00163561	5.3796	0.00014487	0.00157513	-0.677167	0.52653	0.530209	1.92467	0.0861372	0.179443	2.60183	0.025688	0.0765548
91	O76021	RSL1D1	23.9739	23.7322	24.4675	24.3306	24.3826	22.1351	21.7357		0.241767	0.828872	0.639461	-0.4936	0.659861	0.58546	-0.735367	0.513846	0.524206	-0.0520333	0.962866	0.673239	-0.136967	0.902483	0.658835	-0.0849333	0.939426	0.667794	0.399367	0.72145	0.606899	-2.33243	0.0519072	0.126415	-2.7318	0.0260417	0.0773148
501	Q01581;P54868	HMGCS1	23.7331	23.7194	23.4321	23.8358	23.871	22.593	21.8495		0.0136333	0.98324	0.677828	0.300933	0.644171	0.579626	0.2873	0.659138	0.585195	-0.0352333	0.956707	0.671826	0.403633	0.536851	0.534988	0.438867	0.502448	0.518684	0.743467	0.263017	0.366888	-0.839167	0.209213	0.31977	-1.58263	0.0263418	0.0779573
788	Q9UG63	ABCF2	23.633	23.117	24.1116	24.4163	24.4406	22.0536	21.6695		0.516	0.608128	0.565595	-0.478667	0.634097	0.575794	-0.994667	0.329135	0.416973	-0.0243	0.980642	0.67725	0.3047	0.761331	0.619649	0.329	0.743015	0.613896	0.3841	0.702091	0.6004	-2.05807	0.0551416	0.131885	-2.44217	0.0263444	0.077963
254	P26373	RPL13	25.3367	25.2601	25.0931	24.9338	25.1338	25.4326	25.4388		0.0766333	0.592093	0.559055	0.243633	0.10319	0.20272	0.167	0.251954	0.357714	-0.2	0.174347	0.285435	-0.159333	0.273374	0.375256	0.0406667	0.775328	0.62393	-0.00616667	0.965428	0.673823	0.339533	0.0291709	0.0839058	0.3457	0.0267964	0.0789263
757	Q9NR45	NANS	20.1455	24.0582	24.5264	24.6865	24.6885	22.08	21.4548		-3.9127	0.00714783	0.0299078	-4.3809	0.00338073	0.0170867	-0.4682	0.71222	0.603827	-0.00203333	0.998719	0.68123	0.1601	0.899403	0.658066	0.162133	0.898133	0.657748	0.625233	0.622975	0.571484	-2.44633	0.0693271	0.154635	-3.07157	0.0269996	0.0793576
167	P09651;Q32P51	HNRNPA1;HNRNPA1L2	22.6319	21.0286	22.1996	22.9039	22.2726	21.7283	19.3613		1.60333	0.186076	0.297363	0.4323	0.713336	0.604201	-1.17103	0.327044	0.415503	0.631267	0.592669	0.559293	0.7043	0.551106	0.541438	0.0730333	0.950391	0.670364	2.36703	0.0592665	0.138698	-0.471267	0.68893	0.595859	-2.8383	0.0274254	0.0802583
659	Q8WWI5	SLC44A1	24.55	24.3646	21.8159	20.9491	23.3029	24.3201	24.1569		0.1854	0.848507	0.644841	2.7341	0.0123607	0.0448717	2.5487	0.0181191	0.0594058	-2.3538	0.0269579	0.0792692	-0.8668	0.378336	0.449688	1.487	0.140901	0.249012	0.163133	0.866499	0.649631	2.50417	0.0198509	0.0634951	2.34103	0.0276627	0.0807584
237	P22392;O60361	NME2;NME2P1	23.3588	22.6823	24.2089	22.8537	22.6674	21.9642	21.9392		0.676467	0.476559	0.505678	-0.8501	0.373547	0.446655	-1.52657	0.121047	0.225433	0.186267	0.843274	0.643423	-1.35523	0.1649	0.275524	-1.5415	0.117752	0.221356	0.0249333	0.978872	0.676855	-2.24473	0.0292974	0.0841676	-2.26967	0.0278177	0.0810843
398	P55209	NAP1L1	23.4813	22.9217	23.9056	24.0551	23.9721	23.1758	23.0351		0.559567	0.14125	0.249412	-0.424333	0.256731	0.361706	-0.9839	0.0159029	0.0539988	0.083	0.820442	0.637101	0.149467	0.683364	0.593908	0.0664667	0.85572	0.646777	0.1407	0.700914	0.599998	-0.7298	0.0613982	0.142153	-0.8705	0.029386	0.0843506
112	P00966	ASS1	25.3174	25.0937	24.67	25.5097	25.6083	25.1392	25.1464		0.223733	0.277428	0.378476	0.647433	0.00558364	0.024879	0.4237	0.0504361	0.123887	-0.0986	0.626193	0.57274	0.839733	0.000821548	0.00587688	0.938333	0.000316628	0.00285235	-0.0072	0.971503	0.6752	0.4692	0.0326955	0.0910673	0.4764	0.030498	0.0866332
251	P25789	PSMA4	20.2856	21.8881	23.6999	22.7035	21.601	24.0056	21.3485		-1.6025	0.123995	0.229038	-3.41437	0.00362815	0.0180169	-1.81187	0.0854734	0.178501	1.1025	0.279122	0.379811	-0.996433	0.326123	0.414854	-2.09893	0.0501157	0.123333	2.65707	0.0168047	0.0562241	0.305667	0.759517	0.619086	-2.3514	0.0307876	0.0872231
74	O60884	DNAJA2	24.839	24.8669	24.6458	24.8538	24.728	24.8764	25.0651		-0.0279333	0.875617	0.65201	0.1932	0.288791	0.387335	0.221133	0.22756	0.33657	0.125833	0.484485	0.509731	0.208033	0.254879	0.360164	0.0822	0.646206	0.580392	-0.1887	0.299721	0.395638	0.2306	0.209299	0.31985	0.4193	0.0312876	0.0882379
566	Q14697	GANAB	23.9613	23.9895	23.3097	23.7044	23.6198	23.5589	23.6511		-0.0281333	0.846723	0.644359	0.651633	0.000444238	0.00368798	0.679767	0.000305826	0.00277818	0.0845667	0.563344	0.546838	0.394667	0.0152676	0.0524089	0.3101	0.0476585	0.119044	-0.0921667	0.529286	0.531494	0.249233	0.102977	0.20244	0.3414	0.0314901	0.0886472
814	Q9UQN3;Q92828	CHMP2B	24.4224	23.4599	23.1147	25.2063	24.9299	24.693	24.862		0.962433	0.209871	0.320386	1.30763	0.0958177	0.192866	0.3452	0.644614	0.579792	0.276333	0.711564	0.603607	2.09153	0.0126937	0.0457591	1.8152	0.0265287	0.0783563	-0.169033	0.820785	0.637198	1.57823	0.0490366	0.121459	1.74727	0.0317034	0.0890777
80	O75340	PDCD6	27.214	26.7897	26.1753	25.1065	25.5638	27.1097	25.9048		0.424333	0.00224311	0.0125508	1.03873	2.85223e-07	1.37761e-05	0.6144	9.36432e-05	0.00113058	-0.457233	0.00126915	0.00816639	-1.06873	2.01779e-07	1.05867e-05	-0.6115	9.80482e-05	0.00117078	1.20487	4.5755e-08	3.42308e-06	0.9344	1.00836e-06	3.60093e-05	-0.270467	0.0322537	0.0901837
23	O14654	IRS4	28.2025	28.2093	28.2548	27.6276	27.7715	28.9044	28.5996		-0.00686667	0.963217	0.673319	-0.0523667	0.725651	0.608282	-0.0455	0.760312	0.619333	-0.143833	0.342089	0.425931	-0.6272	0.000750297	0.0054867	-0.483367	0.00521116	0.0236285	0.304867	0.0559171	0.133179	0.6496	0.000558452	0.00438669	0.344733	0.0335112	0.0926889
533	Q13085;O00763	ACACA	21.9489	22.3865	22.3499	22.7413	22.9414	21.0601	20.3188		-0.4376	0.620868	0.570657	-0.401067	0.65008	0.581842	0.0365333	0.966914	0.674161	-0.200133	0.82041	0.637093	0.391367	0.65794	0.584754	0.5915	0.505334	0.520094	0.7413	0.405967	0.466601	-1.28987	0.158174	0.268294	-2.03117	0.0341116	0.0938741
245	P24928	POLR2A	22.5038	22.7868	22.6541	23.2111	23.6722	19.9777	20.8665		-0.283033	0.715743	0.605005	-0.150367	0.84633	0.644252	0.132667	0.864211	0.649029	-0.4611	0.554592	0.542989	0.557	0.476642	0.505722	1.0181	0.202624	0.313532	-0.8888	0.262712	0.366639	-2.67643	0.00343758	0.017302	-1.78763	0.0341505	0.0939507
723	Q9BVI4	NOC4L	20.7486	21.3848	22.0841	22.6758	22.5361	20.0668	19.6844		-0.636267	0.544487	0.538465	-1.3355	0.213347	0.323626	-0.699233	0.505991	0.520413	0.1397	0.893463	0.656574	0.5917	0.572684	0.550878	0.452	0.665766	0.587615	0.382367	0.714533	0.604601	-2.01727	0.069035	0.154184	-2.39963	0.0344463	0.094532
402	P56537	EIF6	23.6279	23.5702	24.1432	24.0151	23.9084	22.44	23.0598		0.0576333	0.902667	0.658881	-0.515333	0.284251	0.383824	-0.572967	0.23607	0.344095	0.106733	0.820947	0.637244	-0.1281	0.785989	0.627128	-0.234833	0.619769	0.570225	-0.619767	0.201863	0.312805	-1.70317	0.00247318	0.0135083	-1.0834	0.034557	0.0947492
715	Q9BQG0	MYBBP1A	22.2981	22.6117	22.6327	23.2008	23.2248	21.9505	21.2973		-0.3136	0.591304	0.558728	-0.334667	0.566916	0.548392	-0.0210667	0.971074	0.675103	-0.0240333	0.967003	0.674181	0.568067	0.336422	0.422044	0.5921	0.317069	0.408393	0.653133	0.271608	0.373844	-0.682267	0.251731	0.357527	-1.3354	0.0346144	0.0948616
107	P00004	VSVG	30.89	30.6891	31.1243	30.1986	29.9144	31.0803	31.5116		0.200933	0.249795	0.355895	-0.234267	0.183321	0.294597	-0.4352	0.0209552	0.066047	0.284267	0.11149	0.213471	-0.925667	7.39716e-05	0.000945041	-1.20993	4.35708e-06	0.000109645	-0.431367	0.0219098	0.0682204	-0.0440333	0.796289	0.630167	0.387333	0.0363356	0.0982072
374	P51991	HNRNPA3	23.5306	23.5237	24.4147	24.1093	23.9527	21.7339	21.8825		0.0069	0.995064	0.680433	-0.8841	0.433191	0.482339	-0.891	0.42969	0.480364	0.156633	0.888355	0.65528	-0.305367	0.784535	0.626695	-0.462	0.679659	0.592599	-0.1486	0.894043	0.65672	-2.68073	0.028217	0.0819212	-2.53213	0.0365673	0.0986535
667	Q92621	NUP205	20.1637	21.3738	22.0904	25.0588	20.4375	20.3138	18.7718		-1.2101	0.413749	0.471191	-1.9267	0.201214	0.312184	-0.7166	0.625647	0.572527	4.62133	0.00620805	0.0269267	2.96843	0.0578168	0.136324	-1.6529	0.269174	0.371888	1.54197	0.301257	0.396788	-1.7766	0.236543	0.344509	-3.31857	0.0366443	0.0988017
448	P62266	RPS23	22.1241	24.2636	24.6059	24.8691	24.9297	22.715	21.5326		-2.13953	0.13164	0.238215	-2.4818	0.0844146	0.176993	-0.342267	0.801558	0.631702	-0.0606333	0.964447	0.6736	0.2632	0.846674	0.644345	0.323833	0.812017	0.634712	1.1824	0.391149	0.457654	-1.8909	0.178879	0.290091	-3.0733	0.0373455	0.100146
225	P20073	ANXA7	24.5327	24.5354	24.4759	23.3794	23.7268	25.0413	22.174		-0.00266667	0.997931	0.681059	0.0568	0.955962	0.671654	0.0594667	0.953897	0.671177	-0.3474	0.736071	0.61167	-1.0965	0.296128	0.392931	-0.7491	0.470683	0.502633	2.8673	0.0131582	0.0469859	0.5654	0.584583	0.555926	-2.3019	0.0389132	0.103122
62	O60264;P28370	SMARCA5	22.6855	21.4629	23.1168	23.4358	23.6552	20.3583	21.0557		1.22263	0.199342	0.310384	-0.4313	0.641964	0.578792	-1.65393	0.0898303	0.184632	-0.219433	0.81246	0.634839	0.318967	0.730489	0.609863	0.5384	0.562497	0.546469	-0.6974	0.455013	0.494337	-2.7585	0.00883431	0.0350048	-2.0611	0.0394618	0.104154
31	O14979	HNRNPDL	21.7411	20.7079	23.4033	22.1286	22.6085	20.2164	20.5885		1.0332	0.419454	0.474508	-1.66227	0.202118	0.313049	-2.69547	0.0476877	0.119096	-0.4799	0.705024	0.601398	-1.27477	0.322133	0.412023	-0.794867	0.532528	0.532998	-0.372067	0.768914	0.62198	-3.1869	0.0224173	0.0693639	-2.81483	0.039811	0.104808
78	O75153;Q9Y5I4	CLUH	21.605	22.1794	23.0567	23.3975	23.4894	20.5368	22.0139		-0.574367	0.233052	0.341445	-1.4517	0.00708641	0.0297163	-0.877333	0.0776803	0.16722	-0.0919	0.84479	0.643835	0.340833	0.471733	0.50318	0.432733	0.363608	0.44026	-1.4771	0.00635078	0.0273869	-2.51987	8.27798e-05	0.00102942	-1.04277	0.0400643	0.105282
620	Q6YHK3	CD109	21.4355	21.6495	21.5676	21.1583	21.1386	20.4832	22.7928		-0.213967	0.699882	0.599645	-0.132067	0.811624	0.6346	0.0819	0.882426	0.653765	0.0197	0.971611	0.675225	-0.409333	0.464052	0.499154	-0.429033	0.443263	0.487942	-2.30957	0.000812243	0.00582641	-1.0844	0.065975	0.149425	1.22517	0.0408122	0.106674
784	Q9UBP0	SPAST	19.9589	19.8553	21.2135	23.7677	23.3344	20.8431	18.4061		0.1036	0.935002	0.666746	-1.25453	0.331732	0.418791	-1.35813	0.294756	0.391892	0.433267	0.733569	0.610862	2.55423	0.0598944	0.13972	2.12097	0.111251	0.213166	2.43703	0.0710804	0.157322	-0.370367	0.77095	0.622601	-2.8074	0.0410513	0.107117
839	Q9Y696	CLIC4	21.9919	21.0806	23.745	23.3216	20.8546	22.3603	20.8981		0.911233	0.484847	0.509914	-1.75313	0.189084	0.300358	-2.66437	0.0545346	0.130867	2.46707	0.07245	0.159404	-0.423367	0.743794	0.614145	-2.89043	0.039086	0.103447	1.46223	0.268848	0.371625	-1.38467	0.293977	0.391301	-2.8469	0.0416986	0.108313
293	P35241	RDX	24.0362	23.4537	25.022	22.617	22.0016	23.9108	24.0031		0.582533	0.221278	0.330909	-0.985767	0.0480291	0.119696	-1.5683	0.00393137	0.0191348	0.615467	0.197632	0.308733	-2.40497	0.000115212	0.00132349	-3.02043	1.11807e-05	0.000224573	-0.0922333	0.842289	0.643155	-1.11117	0.0284815	0.0824736	-1.01893	0.0418939	0.108673
339	P47897	QARS	21.2085	21.4081	22.4496	23.1078	22.8897	21.059	20.783		-0.1996	0.793023	0.629209	-1.24103	0.118549	0.222348	-1.04143	0.184622	0.295906	0.2181	0.774391	0.623647	0.658267	0.392654	0.458575	0.440167	0.564729	0.547442	0.276067	0.716986	0.605419	-1.39053	0.0835441	0.175747	-1.6666	0.0423805	0.109566
431	P61326;Q96A72	MAGOH;MAGOHB	21.4494	22.2331	20.4373	21.3777	22.9795	22.29	22.7717		-0.7837	0.466386	0.500384	1.01217	0.349922	0.431226	1.79587	0.108226	0.209285	-1.60183	0.148182	0.25727	0.940433	0.384098	0.453297	2.54227	0.0292002	0.0839665	-0.4817	0.652414	0.582711	1.85273	0.0984615	0.196435	2.33443	0.0425973	0.109963
824	Q9Y2X3	NOP58	22.0604	23.3893	23.4206	24.2055	24.238	20.047	21.688		-1.32893	0.109578	0.211025	-1.36023	0.102187	0.201398	-0.0313	0.968467	0.674514	-0.0324667	0.967293	0.674247	0.7849	0.330012	0.417588	0.817367	0.311095	0.404058	-1.641	0.053347	0.128864	-3.37363	0.000682111	0.00510468	-1.73263	0.0428138	0.110359
320	P42677	RPS27	24.625	22.4302	25.5576	25.3827	25.3715	24.2828	20.9203		2.19477	0.309655	0.403004	-0.932633	0.661039	0.585892	-3.1274	0.155279	0.265136	0.0112	0.995784	0.68059	-0.174933	0.934228	0.666562	-0.186133	0.930029	0.66556	3.36253	0.1286	0.234595	-1.2748	0.550154	0.541012	-4.63733	0.0428417	0.110409
531	Q12974	PTP4A2	22.3748	21.8226	22.2508	20.6622	21.4725	23.463	24.9815		0.552233	0.659441	0.585306	0.124	0.920909	0.663363	-0.428233	0.732187	0.610414	-0.810367	0.519544	0.52692	-1.58863	0.216207	0.32627	-0.778267	0.535982	0.53459	-1.51843	0.236092	0.344114	1.21223	0.339774	0.42435	2.73067	0.0429309	0.110572
169	P09874	PARP1	22.903	21.483	23.6364	23.7278	23.5374	21.0109	21.2851		1.41993	0.201799	0.312744	-0.7334	0.500394	0.517676	-2.15333	0.0616807	0.142607	0.190433	0.860022	0.647922	0.0914333	0.932494	0.666149	-0.099	0.926924	0.664816	-0.2742	0.79968	0.631156	-2.6255	0.0266499	0.0786146	-2.3513	0.043616	0.111819
624	Q7L576	CYFIP1	21.0514	20.9681	22.8516	19.7203	21.4532	18.7021	20.4316		0.0832333	0.940524	0.668053	-1.80023	0.122648	0.227395	-1.88347	0.107646	0.208536	-1.73287	0.136085	0.24344	-3.13127	0.012655	0.0456561	-1.3984	0.222632	0.332137	-1.7295	0.136789	0.244259	-4.14947	0.00200151	0.011518	-2.41997	0.0443805	0.113202
146	P07737	PFN1	24.3107	24.1861	24.6708	23.5985	23.7461	24.255	23.3324		0.1246	0.840705	0.642722	-0.3601	0.563437	0.546879	-0.4847	0.43902	0.485595	-0.147533	0.811947	0.634692	-1.07223	0.0998675	0.198317	-0.9247	0.150865	0.260264	0.922533	0.151755	0.261252	-0.4158	0.505564	0.520205	-1.33833	0.0451544	0.114594
230	P21333;O75369;Q14315	FLNA	24.8426	24.9077	24.4439	24.8371	24.9648	24.7129	24.5912		-0.0651667	0.347447	0.429563	0.398667	3.56226e-05	0.000542189	0.463833	7.0964e-06	0.000158913	-0.127667	0.0775823	0.167076	0.3932	4.1028e-05	0.000603684	0.520867	1.91807e-06	5.87331e-05	0.1217	0.0909031	0.186123	0.269	0.00128258	0.00823162	0.1473	0.0453097	0.114873
100	O95490	LPHN2	21.9848	21.9395	21.05	20.6867	21.0377	23.08	22.4178		0.0453	0.943222	0.668688	0.934833	0.156761	0.266757	0.889533	0.176396	0.287548	-0.351	0.583114	0.555308	-0.363333	0.5701	0.549768	-0.0123333	0.984528	0.678114	0.662133	0.307153	0.401164	2.02997	0.00582089	0.0256639	1.36783	0.0460016	0.116109
189	P11802	CDK4	21.2223	19.867	21.6049	22.5578	23.0508	20.6855	19.5743		1.35527	0.168883	0.279737	-0.382633	0.688303	0.59564	-1.7379	0.0839718	0.17636	-0.492933	0.605996	0.564736	0.952933	0.324996	0.414056	1.44587	0.143988	0.252537	1.1112	0.254028	0.359453	-0.919367	0.34175	0.4257	-2.03057	0.0473819	0.118557
837	Q9Y624	F11R	22.2036	22.8766	22.764	22.0592	23.0239	24.09	24.7779		-0.673067	0.480798	0.507853	-0.560433	0.556079	0.543647	0.112633	0.905247	0.659522	-0.964633	0.316821	0.408215	-0.704767	0.460767	0.497414	0.259867	0.78383	0.626485	-0.687933	0.471339	0.502975	1.32597	0.175516	0.286642	2.0139	0.0479485	0.119555
49	O43488;Q8NHP1	AKR7A2	21.1606	22.0522	22.6197	22.0371	23.0257	21.0567	19.9413		-0.8916	0.484345	0.50966	-1.45903	0.259374	0.363895	-0.567433	0.65455	0.583503	-0.988633	0.439011	0.485591	-0.5826	0.646006	0.580316	0.406033	0.748398	0.615605	1.11537	0.384028	0.453254	-1.56297	0.228512	0.33742	-2.67833	0.0487881	0.121025
766	Q9NUU7;Q9UMR2;Q9UHL0	DDX19A;DDX19B	23.2097	23.406	23.6672	23.824	23.8545	20.7779	22.0882		-0.196367	0.792791	0.62914	-0.457567	0.542716	0.537663	-0.2612	0.727031	0.608734	-0.0305	0.967414	0.674275	0.1568	0.833782	0.640822	0.1873	0.802133	0.631869	-1.31027	0.095664	0.192657	-2.8893	0.00148141	0.00917846	-1.57903	0.0492325	0.1218
218	P18124	RPL7	25.5516	25.3898	25.5343	25.5585	25.5677	25.2195	25.1639		0.1618	0.364892	0.441094	0.0173	0.921659	0.663545	-0.1445	0.416997	0.473084	-0.00916667	0.958436	0.672224	0.0242667	0.890301	0.655774	0.0334333	0.849338	0.645065	0.0555667	0.752493	0.616894	-0.314767	0.0899039	0.184734	-0.370333	0.0501214	0.123343
434	P61769	B2M	21.9281	20.6698	21.0838	23.7845	23.3585	20.3053	23.4261		1.25823	0.269095	0.371824	0.8443	0.452835	0.493163	-0.413933	0.710675	0.603308	0.425967	0.702701	0.600608	2.70073	0.0269792	0.0793144	2.27477	0.0563255	0.133858	-3.1208	0.0127414	0.0458856	-0.778467	0.488168	0.511592	2.34233	0.0502315	0.123534
825	Q9Y376	CAB39	21.5249	20.9148	23.3984	20.4896	21.0089	20.7084	21.0871		0.6101	0.580897	0.554374	-1.87343	0.1046	0.204573	-2.48353	0.0373031	0.100065	-0.519267	0.637924	0.577258	-2.90873	0.0174413	0.0577738	-2.38947	0.0439702	0.112461	-0.3787	0.730949	0.610012	-2.68993	0.0258697	0.0769456	-2.31123	0.0503485	0.123736
511	Q04721	NOTCH2	20.4852	20.5982	21.4686	19.6449	20.0306	23.2906	23.4962		-0.113033	0.906904	0.659933	-0.983433	0.317748	0.408882	-0.8704	0.374692	0.447383	-0.385667	0.690668	0.596465	-1.82367	0.0753041	0.163695	-1.438	0.152041	0.261569	-0.205633	0.83162	0.640224	1.82197	0.0755471	0.164057	2.0276	0.0508193	0.124548
97	O95297	MPZL1	24.846	24.5452	23.9352	22.054	23.6431	25.179	25.2821		0.300733	0.640945	0.578406	0.910733	0.170864	0.281813	0.61	0.350009	0.431284	-1.58917	0.0245522	0.0740916	-1.88127	0.00990007	0.0380868	-0.2921	0.650483	0.581992	-0.1031	0.872524	0.651207	1.24373	0.0687763	0.153785	1.34683	0.0509373	0.124751
589	Q15555	MAPRE2	24.8133	24.737	24.1117	24.7992	25.043	24.4498	24.4355		0.0763333	0.622796	0.571414	0.701633	0.000394609	0.00337102	0.6253	0.00104012	0.00702553	-0.243833	0.130434	0.236783	0.6875	0.000471232	0.00385672	0.931333	2.57581e-05	0.000423697	0.0142667	0.926436	0.664698	0.338067	0.0428212	0.110372	0.3238	0.0510501	0.124945
276	P30626	SRI	24.304	24.2226	22.5439	22.2582	23.0185	24.9086	23.9921		0.0813667	0.906394	0.659806	1.76007	0.0213885	0.0670371	1.6787	0.0269694	0.0792936	-0.760367	0.282004	0.382072	-0.285733	0.680524	0.592905	0.474633	0.496337	0.515673	0.916567	0.198822	0.309883	2.36473	0.00367985	0.0182092	1.44817	0.0512941	0.125364
480	P68032;P68133	ACTC1;ACTA1	28.7761	28.6297	28.4526	28.4711	28.6538	28.4053	28.1381		0.1464	0.338533	0.423498	0.323467	0.0460001	0.116107	0.177067	0.250609	0.356582	-0.1827	0.236561	0.344524	0.0184667	0.902304	0.65879	0.201167	0.194821	0.306	0.267167	0.0920707	0.187738	-0.0473	0.753575	0.617234	-0.314467	0.0515339	0.125776
466	P62879;Q9HAV0;P16520;Q9BRK4	GNB2;GNB4	26.5456	26.3201	27.0602	25.8133	26.0586	26.5549	26.6124		0.2255	0.303022	0.398104	-0.5146	0.028578	0.0826748	-0.7401	0.00346915	0.0174211	-0.2453	0.264192	0.367848	-1.24683	3.78597e-05	0.000567893	-1.00153	0.000310926	0.00281328	-0.0575	0.789095	0.62805	-0.505233	0.0311199	0.0878981	-0.447733	0.0520555	0.126668
353	P49736	MCM2	23.2245	23.3441	23.6864	24.05	24.1983	21.5043	21.4894		-0.1196	0.909942	0.660683	-0.461867	0.663278	0.58671	-0.342267	0.746579	0.615029	-0.148333	0.888448	0.655303	0.3636	0.73144	0.610172	0.511933	0.629659	0.574084	0.0149	0.988754	0.679048	-2.18207	0.0541992	0.130303	-2.19697	0.0527776	0.127898
307	P38606	ATP6V1A	23.3828	22.9188	22.7687	23.9246	23.6587	22.1223	21.3999		0.464067	0.485011	0.509997	0.614133	0.358618	0.436997	0.150067	0.819939	0.63696	0.2659	0.687314	0.595295	1.15587	0.0956841	0.192684	0.889967	0.190577	0.301836	0.722433	0.282966	0.382823	-0.646367	0.33474	0.420882	-1.3688	0.0527855	0.127912
716	Q9BRG1	VPS25	21.7766	20.5236	21.6983	21.0368	21.7263	24.0821	23.9897		1.25297	0.270504	0.372958	0.0783	0.94386	0.668838	-1.17467	0.30031	0.396079	-0.689533	0.53798	0.535506	-0.6615	0.554415	0.54291	0.0280333	0.979884	0.677081	0.0924333	0.93375	0.666448	2.38383	0.046585	0.117147	2.2914	0.0545279	0.130856
750	Q9HCS7	XAB2	21.1723	21.8933	21.7137	22.7068	23.3308	20.5835	20.2023		-0.721067	0.335651	0.421512	-0.541467	0.466415	0.5004	0.1796	0.807472	0.63341	-0.624	0.402758	0.464687	0.993033	0.1913	0.302548	1.61703	0.0421518	0.109146	0.381233	0.606335	0.564873	-1.13023	0.140401	0.248437	-1.51147	0.0553452	0.132225
68	O60637	TSPAN3	24.3004	23.3428	19.9704	20.7161	22.763	25.9947	24.733		0.957567	0.681083	0.593103	4.32993	0.0785454	0.168494	3.37237	0.161534	0.271924	-2.0469	0.384819	0.453746	0.745667	0.748643	0.615682	2.79257	0.241172	0.348529	1.26173	0.588986	0.557765	6.02427	0.0193911	0.0624201	4.76253	0.0556189	0.132682
827	Q9Y3E7	CHMP3	23.5429	22.3801	21.1887	22.5878	22.6531	21.1154	23.5173		1.1628	0.317181	0.408474	2.35423	0.0543203	0.130507	1.19143	0.305843	0.400197	-0.0652333	0.954418	0.671297	1.39913	0.232457	0.34092	1.46437	0.2125	0.322839	-2.40193	0.0501964	0.123473	-0.0733	0.948789	0.669991	2.32863	0.0566606	0.134414
28	O14828	SCAMP3	25.1504	25.0009	24.1774	23.5501	24.0722	25.3245	24.5751		0.1495	0.44847	0.490795	0.973	0.000169173	0.00177211	0.8235	0.000739774	0.00542832	-0.522067	0.0164877	0.0554459	-0.627333	0.00555973	0.0247994	-0.105267	0.591585	0.558844	0.7494	0.00157332	0.00960528	1.1471	3.34776e-05	0.000517176	0.3977	0.0569506	0.134894
405	P57678	GEMIN4	23.6894	23.9116	24.2691	22.6317	23.5529	23.8294	23.2482		-0.222233	0.662098	0.586279	-0.5797	0.263648	0.367404	-0.357467	0.484491	0.509734	-0.9212	0.0854348	0.178446	-1.63737	0.00537478	0.0241806	-0.716167	0.172205	0.283212	0.5812	0.262469	0.36644	-0.439667	0.392009	0.458181	-1.02087	0.059486	0.139056
629	Q7Z434	MAVS	20.8311	20.6599	21.5861	30.0437	30.0684	19.9446	19.1115		0.171233	0.889487	0.655567	-0.754967	0.54273	0.537669	-0.9262	0.456745	0.495266	-0.0246667	0.984025	0.678003	8.45767	6.35476e-06	0.000146113	8.48233	6.15303e-06	0.00014257	0.833067	0.502428	0.518674	-1.6415	0.196408	0.307546	-2.47457	0.0601352	0.140111
540	Q13247	SRSF6	27.028	27.2232	27.0442	25.4836	25.6867	27.0764	26.6214		-0.1952	0.361716	0.439027	-0.0161667	0.93886	0.66766	0.179033	0.401716	0.464063	-0.203067	0.343287	0.426747	-1.5606	2.71606e-06	7.65292e-05	-1.35753	1.27518e-05	0.000248196	0.455	0.0452816	0.114823	0.0321667	0.87874	0.652817	-0.422833	0.0604078	0.140553
779	Q9P273;Q6N022;Q9UKZ4	TENM3	19.9097	21.0294	20.8949	20.5102	20.7531	23.3566	22.6999		-1.1197	0.226791	0.335882	-0.985233	0.2847	0.384173	0.134467	0.881493	0.653526	-0.242967	0.787839	0.627678	-0.384733	0.670624	0.589371	-0.141767	0.875116	0.65188	0.6567	0.470668	0.502626	2.46167	0.0147666	0.0511417	1.80497	0.0609128	0.14137
46	O43324	EEF1E1	22.2224	22.3588	22.82	22.4173	23.7239	20.5097	20.1859		-0.1364	0.917747	0.662595	-0.597567	0.652109	0.582597	-0.461167	0.7275	0.608888	-1.30663	0.330881	0.418196	-0.4027	0.760795	0.619483	0.903933	0.497303	0.516152	0.3238	0.806506	0.633132	-2.31027	0.0966096	0.193939	-2.63407	0.0617341	0.142693
3	A6NHL2	TUBAL3	25.6435	21.8758	23.9889	26.0244	26.0794	21.8236	19.9711		3.76773	0.0786053	0.168582	1.65457	0.418725	0.474086	-2.11317	0.305278	0.399779	-0.055	0.978295	0.676726	2.0355	0.322737	0.412453	2.0905	0.3103	0.403476	1.85243	0.366717	0.442275	-2.16537	0.29394	0.391273	-4.0178	0.0625745	0.14404
616	Q6P3W7	SCYL2	21.5761	21.4376	23.5321	22.6104	22.4649	23.0538	21.1018		0.138467	0.909899	0.660672	-1.956	0.125865	0.231305	-2.09447	0.103246	0.202795	0.145567	0.905303	0.659536	-0.921633	0.45584	0.494781	-1.0672	0.389487	0.456632	1.95207	0.126565	0.232151	-0.478233	0.696649	0.598535	-2.4303	0.0626648	0.144185
86	O75674	TOM1L1	23.6818	23.6487	23.1729	20.9225	20.4053	21.5995	20.6837		0.0330667	0.978954	0.676874	0.508867	0.685661	0.594715	0.4758	0.70499	0.601387	0.5172	0.680825	0.593012	-2.2504	0.0889833	0.183449	-2.7676	0.0412297	0.107447	0.915767	0.469327	0.501926	-1.57347	0.222063	0.331621	-2.48923	0.0627567	0.144331
482	P68104;Q5VTE0	EEF1A1;EEF1A1P5	28.7316	28.626	29.1227	29.3639	29.2774	28.5637	28.8496		0.1056	0.448066	0.490574	-0.391067	0.0118605	0.0435257	-0.496667	0.00251718	0.0136888	0.0864667	0.533061	0.533244	0.2412	0.0962999	0.193519	0.154733	0.271917	0.374092	-0.2859	0.053017	0.128305	-0.559	0.00101686	0.00690638	-0.2731	0.0631047	0.144887
528	Q12904	AIMP1	21.6646	21.1873	22.1711	23.1365	22.4523	20.5641	19.9454		0.477267	0.673584	0.590434	-0.5065	0.654982	0.583663	-0.983767	0.390171	0.457053	0.684167	0.547315	0.539739	0.9654	0.398848	0.462337	0.281233	0.803559	0.632282	0.618767	0.585809	0.556439	-1.60697	0.169485	0.280369	-2.22573	0.0645388	0.147164
725	Q9BXJ4	C1QTNF3	20.599	20.641	19.8931	21.1879	21.8912	21.8296	21.4131		-0.042	0.956692	0.671822	0.705867	0.368549	0.443456	0.747867	0.341603	0.4256	-0.703333	0.37022	0.44453	1.2948	0.110387	0.212063	1.99813	0.0197776	0.0633244	0.416467	0.59218	0.559091	1.93647	0.0231598	0.0710233	1.52	0.0651882	0.148189
32	O14980	XPO1	21.5673	20.5873	21.8225	22.3162	22.5897	21.6211	19.698		0.980033	0.376735	0.448678	-0.255167	0.815561	0.635721	-1.2352	0.26916	0.371876	-0.273533	0.80258	0.631998	0.493667	0.652675	0.582808	0.7672	0.486562	0.510782	1.9231	0.0948607	0.191564	-0.201433	0.853851	0.646277	-2.12453	0.0678245	0.152311
789	Q9UHB9	SRP68	20.6216	21.7676	22.8244	23.2983	23.5404	20.3578	21.1681		-1.14607	0.19334	0.304553	-2.20283	0.0199242	0.0636659	-1.05677	0.228272	0.337206	-0.2421	0.777074	0.624458	0.4739	0.580994	0.554415	0.716	0.407648	0.467599	-0.8103	0.350377	0.43153	-2.46663	0.010736	0.0404398	-1.65633	0.0683451	0.153118
9	O00161	SNAP23	24.0193	24.0021	24.1747	22.4877	23.3826	24.6582	24.8331		0.0172	0.959715	0.672517	-0.155433	0.649295	0.581549	-0.172633	0.613828	0.567874	-0.894833	0.0181127	0.0593905	-1.687	0.000179437	0.0018532	-0.792167	0.0327972	0.0912703	-0.174967	0.60909	0.565981	0.483433	0.170381	0.281309	0.6584	0.0691499	0.154362
61	O60245	PCDH7	20.1003	20.4265	20.6853	21.3526	20.6093	21.0093	22.7813		-0.326167	0.763963	0.620461	-0.585033	0.591515	0.558815	-0.258867	0.811518	0.63457	0.743333	0.496719	0.515863	0.6673	0.541108	0.536932	-0.0760333	0.944107	0.668896	-1.77197	0.118434	0.222204	0.323967	0.765503	0.620935	2.09593	0.0692514	0.154518
383	P53396	ACLY	24.9571	24.8652	24.8332	25.2934	25.238	24.5144	24.6009		0.0918667	0.450228	0.491751	0.1239	0.312567	0.405131	0.0320333	0.790459	0.628453	0.0554333	0.646496	0.580501	0.460233	0.00162912	0.00986133	0.4048	0.00412255	0.019828	-0.0865333	0.476444	0.50562	-0.318767	0.0174176	0.0577165	-0.232233	0.069755	0.155293
246	P24941	CDK2	22.1964	21.6845	22.8527	20.9962	20.3628	21.5558	21.4994		0.511967	0.472006	0.503322	-0.656233	0.359462	0.437551	-1.1682	0.113812	0.216417	0.6334	0.375929	0.448168	-1.8565	0.0179297	0.0589516	-2.4899	0.0029276	0.0153358	0.0563667	0.936289	0.667052	-1.29687	0.0821818	0.173787	-1.35323	0.0710002	0.157199
287	P33176;Q12840;O60282	KIF5B	22.0942	21.9429	22.7219	22.1108	23.0014	20.9442	20.8762		0.1513	0.875129	0.651884	-0.6277	0.51748	0.525941	-0.779	0.423732	0.47697	-0.8906	0.362117	0.439289	-0.6111	0.528453	0.531107	0.2795	0.771829	0.622869	0.0679667	0.943701	0.668801	-1.77773	0.0810038	0.172083	-1.8457	0.0711805	0.157474
395	P55060	CSE1L	24.4241	24.2295	23.7127	24.5617	24.7648	23.3806	22.1553		0.194567	0.811593	0.634591	0.711367	0.38947	0.456622	0.5168	0.529215	0.531461	-0.203067	0.803545	0.632278	0.849033	0.30708	0.401111	1.0521	0.210118	0.320617	1.2253	0.148346	0.257454	-0.332133	0.684669	0.594367	-1.55743	0.0722134	0.159045
137	P06733;P13929	ENO1	25.3456	25.2229	25.5208	24.9642	24.9219	25.1643	25.2497		0.1227	0.395201	0.460128	-0.1752	0.230913	0.339554	-0.2979	0.0514285	0.125595	0.0423333	0.766618	0.621277	-0.5566	0.00137128	0.00865823	-0.598933	0.000760022	0.00554047	-0.0853667	0.55146	0.541595	-0.356533	0.0231713	0.0710488	-0.271167	0.0729901	0.16022
280	P31153	MAT2A	23.9652	24.0024	23.8469	24.406	24.5032	23.4877	23.4359		-0.0371333	0.863883	0.648943	0.118367	0.586589	0.556765	0.1555	0.47671	0.505757	-0.0971667	0.654745	0.583575	0.559167	0.0198101	0.0634002	0.656333	0.00804843	0.0326662	0.0517333	0.811327	0.634515	-0.3592	0.113341	0.215822	-0.410933	0.0738087	0.161454
806	Q9UMX0	UBQLN1	21.0707	19.245	20.4137	25.4904	25.1461	21.5016	18.2533		1.82573	0.12508	0.230356	0.657067	0.566459	0.548193	-1.16867	0.314044	0.406205	0.344267	0.762894	0.620131	5.0767	0.000465611	0.00382178	4.73243	0.00084209	0.00598779	3.24827	0.0115828	0.0427718	1.08793	0.347472	0.42958	-2.16033	0.0740647	0.161839
303	P36578	RPL4	24.1249	23.091	24.3011	24.2548	24.3817	24.2596	22.6702		1.0339	0.242161	0.349381	-0.176233	0.838097	0.642009	-1.21013	0.17482	0.285923	-0.126933	0.882956	0.653901	-0.0463	0.957159	0.67193	0.0806333	0.925471	0.664466	1.5894	0.0814578	0.172741	-0.0414667	0.961627	0.672956	-1.63087	0.0746069	0.162652
737	Q9H336	CRISPLD1	22.7661	22.3173	19.5714	22.3405	22.8232	20.9699	21.932		0.4488	0.719972	0.60641	3.19473	0.0208143	0.0657236	2.74593	0.0419775	0.108826	-0.482733	0.699897	0.59965	2.7691	0.0405095	0.106111	3.25183	0.0190085	0.0615198	-0.962033	0.446018	0.489455	1.39853	0.273438	0.375307	2.36057	0.0749154	0.163114
40	O15397	IPO8	21.5266	19.829	22.7587	22.6675	23.0338	20.5433	20.9304		1.69767	0.0957295	0.192746	-1.23207	0.215819	0.325913	-2.92973	0.00810828	0.0328465	-0.366333	0.705702	0.601628	-0.0912333	0.924887	0.664325	0.2751	0.776479	0.624278	-0.3871	0.689952	0.596215	-2.21537	0.0352193	0.0960434	-1.82827	0.0749755	0.163204
124	P04406;O14556	GAPDH	28.3636	28.3237	28.2207	28.6395	28.6753	28.1056	28.0223		0.0398333	0.706084	0.601758	0.142833	0.18916	0.300433	0.103	0.336481	0.422085	-0.0358667	0.734057	0.61102	0.418733	0.00120197	0.00783751	0.4546	0.000613177	0.00470879	0.0833	0.434312	0.482968	-0.1151	0.284772	0.384229	-0.1984	0.0758538	0.164514
336	P46781	RPS9	27.856	27.5172	27.9071	28.0013	28.1003	27.2891	27.5065		0.338833	0.131381	0.237908	-0.0510667	0.812666	0.634897	-0.3899	0.0864615	0.179902	-0.099	0.646855	0.580635	0.0942333	0.662667	0.586487	0.193233	0.376273	0.448386	-0.2174	0.321325	0.411446	-0.618033	0.0111291	0.0415286	-0.400633	0.0789799	0.169131
444	P62244	RPS15A	25.6754	23.7825	26.535	26.6653	26.3892	24.4385	24.0198		1.89287	0.178296	0.289496	-0.859667	0.530218	0.531928	-2.75253	0.0584066	0.137292	0.276167	0.83917	0.642303	0.1303	0.923668	0.664031	-0.145867	0.914586	0.661823	0.418767	0.758501	0.618771	-2.0965	0.138816	0.246611	-2.51527	0.0806209	0.171526
514	Q06830;Q13162	PRDX1	20.478	20.6744	20.6677	22.7155	21.5924	23.5197	22.4382		-0.1964	0.8377	0.6419	-0.189633	0.84321	0.643405	0.00676667	0.994365	0.68028	1.1231	0.252561	0.358224	2.0478	0.0471822	0.118204	0.9247	0.342509	0.426218	1.0815	0.269747	0.372349	2.85207	0.00899156	0.0354658	1.77057	0.0808893	0.171916
693	Q96QD8	SLC38A2	25.6122	25.3519	23.2529	21.807	24.4237	25.9403	25.4732		0.2603	0.8296	0.639664	2.35927	0.066799	0.150715	2.09897	0.0988084	0.1969	-2.6167	0.0447384	0.113847	-1.4459	0.243344	0.350399	1.1708	0.340736	0.425008	0.4671	0.69989	0.599648	2.68743	0.0399923	0.105147	2.22033	0.08248	0.174217
644	Q8N5I2	ARRDC1	25.5468	25.1611	24.3389	22.8401	23.9533	25.3829	24.7155		0.3857	0.076077	0.164846	1.20783	3.26282e-05	0.000507165	0.822133	0.00111861	0.00742296	-1.11327	7.42925e-05	0.000948156	-1.49887	3.13505e-06	8.53553e-05	-0.3856	0.0761449	0.164947	0.667467	0.00510859	0.02328	1.044	0.000138354	0.00152101	0.376533	0.0825378	0.174301
643	Q8N3C0	ASCC3	22.4047	22.5333	23.1026	21.9213	23.1684	20.4303	21.4432		-0.1286	0.887507	0.655064	-0.697967	0.447314	0.490164	-0.569367	0.533892	0.533628	-1.2471	0.184159	0.295441	-1.18137	0.206915	0.317607	0.0657333	0.942343	0.668482	-1.01297	0.27554	0.37698	-2.67237	0.00967327	0.037439	-1.6594	0.0841919	0.176675
650	Q8NE71	ABCF1	21.0398	20.6965	22.7475	22.6805	22.969	19.8092	20.6019		0.3433	0.770649	0.62251	-1.70767	0.161406	0.271787	-2.05097	0.0974996	0.195141	-0.2885	0.806377	0.633095	-0.0670333	0.954538	0.671325	0.221467	0.85069	0.645429	-0.792733	0.50369	0.519292	-2.93833	0.0233841	0.0715212	-2.1456	0.0843654	0.176923
595	Q15785	TOMM34	21.4856	22.9202	22.3646	22.9795	22.2929	20.8116	20.6624		-1.4346	0.139866	0.247821	-0.879	0.353835	0.433836	0.5556	0.554111	0.542775	0.6866	0.46621	0.500292	0.614867	0.513252	0.523921	-0.0717333	0.938728	0.667629	0.149267	0.872964	0.651321	-1.553	0.112323	0.214531	-1.70227	0.0844477	0.17704
231	P21399	ACO1	24.4786	24.1146	23.0726	24.501	24.4667	24.0841	24.0681		0.364067	0.509522	0.522125	1.40607	0.0204083	0.0647883	1.042	0.0731571	0.160473	0.0343333	0.950007	0.670274	1.42847	0.0188158	0.0610643	1.39413	0.021309	0.0668559	0.0160333	0.97664	0.676356	1.01157	0.0809813	0.17205	0.995533	0.0853986	0.178395
394	P55039	DRG2	21.983	20.8852	22.8715	23.2125	23.1998	20.9394	21.6939		1.09777	0.106459	0.206997	-0.888567	0.184296	0.295579	-1.98633	0.00749902	0.0309941	0.0126333	0.984439	0.678094	0.340933	0.600479	0.562499	0.3283	0.613918	0.56791	-0.754533	0.255401	0.3606	-1.93213	0.00888093	0.0351417	-1.1776	0.0854068	0.178407
443	P62241	RPS8	24.5011	24.4676	24.5439	24.6365	24.6642	24.323	23.3107		0.0334667	0.960662	0.672735	-0.0428	0.949706	0.670204	-0.0762667	0.910522	0.660825	-0.0277	0.967436	0.67428	0.0926	0.89148	0.656072	0.1203	0.859349	0.647743	1.01227	0.15107	0.260492	-0.2209	0.745225	0.6146	-1.23317	0.0854964	0.178534
168	P09661	SNRPA1	23.3353	22.7588	23.9479	24.0974	23.9929	20.4575	21.359		0.576433	0.686767	0.595103	-0.612667	0.66834	0.588547	-1.1891	0.409975	0.468974	0.1045	0.941555	0.668296	0.149467	0.916493	0.662289	0.0449667	0.974831	0.67595	-0.9015	0.530033	0.531842	-3.49043	0.0258058	0.0768084	-2.58893	0.0856486	0.17875
291	P34896;P34897	SHMT1	21.193	21.6981	22.915	22.9564	23.0999	19.3466	21.2628		-0.505033	0.581301	0.554544	-1.72193	0.0748031	0.162946	-1.2169	0.195219	0.306389	-0.143433	0.874903	0.651825	0.0414667	0.963682	0.673425	0.1849	0.839223	0.642317	-1.91627	0.0502451	0.123557	-3.5684	0.00134462	0.00853075	-1.65213	0.0860047	0.179255
712	Q9BPX3	NCAPG	21.592	20.587	20.971	22.3901	22.4564	20.4108	19.687		1.005	0.17075	0.281694	0.621	0.38734	0.455309	-0.384	0.589834	0.558118	-0.0663333	0.925422	0.664454	1.41913	0.0607952	0.14118	1.48547	0.0509848	0.124833	0.7238	0.315989	0.407614	-0.560167	0.434367	0.482999	-1.28397	0.0863263	0.179711
154	P08237	PFKM	28.2392	28.2561	28.5594	28.6853	28.6298	28.5282	28.3009		-0.0169333	0.905711	0.659637	-0.320233	0.0387218	0.102761	-0.3033	0.0485713	0.120646	0.0555	0.698567	0.599194	0.125833	0.385252	0.454015	0.0703333	0.624175	0.571953	0.227333	0.127692	0.233506	-0.0312	0.827343	0.639036	-0.258533	0.086834	0.180429
292	P34932	HSPA4	22.9204	22.7645	22.3188	23.4776	23.4408	22.4795	21.5631		0.155867	0.709914	0.603052	0.601567	0.164963	0.275591	0.4457	0.296011	0.392843	0.0367333	0.929977	0.665548	1.15873	0.0135726	0.0480699	1.122	0.0161829	0.0546937	0.916367	0.0424758	0.109741	0.160667	0.701449	0.600181	-0.7557	0.08697	0.180621
265	P27824	CANX	20.4819	20.0131	23.9899	20.3927	20.9156	21.0533	21.5655		0.468767	0.730936	0.610008	-3.50807	0.0199608	0.0637511	-3.97683	0.01001	0.0383994	-0.522867	0.70145	0.600181	-3.59723	0.0175209	0.0579665	-3.07437	0.0372859	0.100032	-0.512233	0.707208	0.602138	-2.93667	0.0452822	0.114824	-2.42443	0.0910831	0.186372
836	Q9Y5K6	CD2AP	23.5198	22.9989	23.4172	20.4444	21.7141	23.9081	22.6721		0.520967	0.225764	0.334961	0.1026	0.806552	0.633145	-0.418367	0.326122	0.414853	-1.26973	0.00801422	0.032563	-2.97283	4.35024e-06	0.000109515	-1.7031	0.000995934	0.00679858	1.236	0.00943122	0.0367429	0.4909	0.252299	0.358004	-0.7451	0.0914281	0.18685
771	Q9NX62	IMPAD1	21.2221	21.9279	22.116	21.4709	21.3667	22.8509	23.7865		-0.7058	0.458385	0.496144	-0.893833	0.350577	0.431664	-0.188033	0.841938	0.643059	0.104167	0.911991	0.661187	-0.645067	0.497252	0.516126	-0.749233	0.431782	0.481546	-0.9356	0.329245	0.417051	0.734967	0.440409	0.486366	1.67057	0.0926366	0.188518
18	O00541	PES1	21.1223	21.5859	22.656	23.0636	23.1103	20.9786	21.0476		-0.4636	0.611958	0.567129	-1.53367	0.108103	0.209126	-1.07007	0.250942	0.356863	-0.0467	0.959054	0.672366	0.4076	0.655249	0.583762	0.4543	0.61905	0.569942	-0.0689333	0.939595	0.667834	-1.67733	0.081473	0.172763	-1.6084	0.0934164	0.189589
561	Q14160	SCRIB	20.7965	21.9898	22.238	21.7727	21.2376	21.9157	21.0621		-1.19333	0.0893542	0.183968	-1.44153	0.0446809	0.113744	-0.2482	0.709902	0.603048	0.5351	0.426787	0.478716	-0.465367	0.488263	0.51164	-1.00047	0.148213	0.257306	0.853667	0.212676	0.323003	-0.3223	0.629659	0.574084	-1.17597	0.0936419	0.189898
455	P62424	RPL7A	25.9467	25.8429	26.0644	25.5797	25.5658	25.6617	25.5709		0.103867	0.713621	0.604296	-0.117633	0.677886	0.591969	-0.2215	0.437803	0.484919	0.0138667	0.960827	0.672772	-0.4847	0.102389	0.201664	-0.498567	0.0938065	0.190124	0.0908333	0.74811	0.615514	-0.402667	0.168549	0.279386	-0.4935	0.0968654	0.194285
114	P01130	LDLR	21.1624	21.5936	21.1161	20.2409	20.8355	23.2379	23.1486		-0.4312	0.714605	0.604625	0.0463	0.968603	0.674544	0.4775	0.685684	0.594724	-0.594567	0.614885	0.568294	-0.875133	0.461381	0.49774	-0.280567	0.81167	0.634613	0.0892667	0.939514	0.667815	2.1218	0.0876365	0.18156	2.03253	0.100396	0.199021
800	Q9UKZ9	PCOLCE2	22.4001	21.9926	19.9867	22.782	22.3601	22.1027	22.1006		0.407433	0.741359	0.613368	2.41333	0.0659834	0.149439	2.0059	0.119644	0.223703	0.4219	0.732558	0.610535	2.79527	0.0366633	0.0988382	2.37337	0.0700629	0.155765	0.0021	0.99864	0.681213	2.11593	0.10227	0.201507	2.11383	0.102579	0.201916
492	P84085	ARF5	24.0454	23.9687	22.8967	23.6661	23.2088	24.3895	24.9276		0.0766333	0.948612	0.669949	1.1487	0.342034	0.425894	1.07207	0.3742	0.447071	0.457367	0.701244	0.600111	0.769467	0.520691	0.527464	0.3121	0.793191	0.629258	-0.5381	0.652066	0.582581	1.49287	0.221954	0.331522	2.03097	0.103972	0.203748
14	O00303	EIF3F	24.2755	24.2988	24.3939	24.3015	24.0237	24.1043	23.867		-0.0233	0.939875	0.6679	-0.1184	0.702242	0.600452	-0.0951	0.758573	0.618793	0.2778	0.375388	0.447825	-0.0924667	0.765037	0.620792	-0.370267	0.242493	0.349668	0.237267	0.447245	0.490126	-0.289667	0.355929	0.435224	-0.526933	0.104384	0.20429
764	Q9NTK5	OLA1	23.1287	23.2071	23.3216	23.0035	23.1709	22.2776	21.7453		-0.0784	0.932575	0.666168	-0.192867	0.835233	0.641222	-0.114467	0.901704	0.658641	-0.1674	0.856708	0.647041	-0.318067	0.731939	0.610334	-0.150667	0.870885	0.650779	0.532233	0.568002	0.548862	-1.044	0.270577	0.373016	-1.57623	0.105264	0.205441
258	P27105	STOM	23.5338	23.1613	23.5289	21.8441	21.6888	23.3486	22.8628		0.3725	0.353062	0.433322	0.0049	0.990097	0.679344	-0.3676	0.359236	0.437403	0.155333	0.694788	0.597893	-1.6848	0.000672907	0.00505241	-1.84013	0.000313266	0.00282933	0.485833	0.230787	0.339443	-0.1803	0.64912	0.581483	-0.666133	0.107863	0.208817
625	Q7L5D6	GET4	20.6116	20.7172	20.7683	24.4198	24.1573	18.9406	19.5539		-0.105667	0.883534	0.654049	-0.156767	0.828029	0.639227	-0.0511	0.943506	0.668755	0.262567	0.716404	0.605225	3.6515	0.000146038	0.00158478	3.38893	0.000290812	0.00267402	-0.6133	0.401144	0.463719	-1.82773	0.0217882	0.067945	-1.21443	0.108457	0.209583
306	P37802	TAGLN2	23.4603	23.494	23.5531	23.1989	23.4415	23.5573	23.7816		-0.0337	0.805468	0.632833	-0.0928333	0.500618	0.517786	-0.0591333	0.666363	0.587831	-0.242567	0.0923626	0.18814	-0.354167	0.0194895	0.0626509	-0.1116	0.419827	0.474724	-0.2243	0.117008	0.22043	0.00416667	0.975682	0.676141	0.228467	0.110928	0.212754
220	P18669;P15259;Q8N0Y7	PGAM1;PGAM2;PGAM4	23.4948	23.2471	22.8938	23.131	23.2434	20.7738	21.4369		0.247767	0.776944	0.624419	0.601067	0.494981	0.515	0.3533	0.686682	0.595073	-0.112467	0.897556	0.657604	0.2372	0.786195	0.627189	0.349667	0.689718	0.596134	-0.663133	0.452355	0.492903	-2.12	0.0269138	0.0791756	-1.45687	0.111551	0.213549
354	P49792	RANBP2	20.969	21.2974	22.3412	21.5332	21.027	20.4078	20.1451		-0.328433	0.805176	0.632749	-1.37223	0.311381	0.404267	-1.0438	0.437692	0.484857	0.5062	0.704261	0.601139	-0.808	0.546226	0.539249	-1.3142	0.33155	0.418664	0.262767	0.843501	0.643485	-1.9334	0.16108	0.271436	-2.19617	0.114947	0.217847
102	O95747	OXSR1	20.9095	21.034	22.2351	22.6592	22.6346	21.4863	21.137		-0.1245	0.851836	0.645737	-1.32553	0.0622967	0.143596	-1.20103	0.0877732	0.181752	0.0245333	0.970622	0.675001	0.4241	0.527402	0.530616	0.399567	0.551238	0.541496	0.349333	0.601819	0.563044	-0.748767	0.271699	0.373917	-1.0981	0.115497	0.218538
722	Q9BV86	NTMT1	22.6122	20.8809	21.8258	22.0942	23.1748	21.2642	19.6952		1.73133	0.197438	0.308545	0.7864	0.548649	0.540338	-0.944933	0.472378	0.503516	-1.0806	0.41254	0.470482	0.268433	0.836842	0.641664	1.34903	0.309557	0.402931	1.56903	0.240293	0.34777	-0.561567	0.66742	0.588214	-2.1306	0.118069	0.221751
233	P22087	FBL	22.643	22.9709	23.3573	24.0339	24.3891	19.4271	21.1209		-0.3279	0.81112	0.634456	-0.714333	0.604044	0.563947	-0.386433	0.778307	0.624829	-0.355233	0.795747	0.630008	0.676567	0.623126	0.571543	1.0318	0.456201	0.494975	-1.6938	0.228959	0.337819	-3.93027	0.0112107	0.0417532	-2.23647	0.118919	0.222806
309	P39019	RPS19	22.1163	23.0963	23.3202	23.3747	23.4349	21.7916	21.5223		-0.98	0.381761	0.451839	-1.20383	0.285973	0.38516	-0.223833	0.839554	0.642408	-0.0602	0.956544	0.671788	0.0545667	0.960607	0.672722	0.114767	0.917274	0.662479	0.2693	0.807612	0.63345	-1.5286	0.180768	0.292015	-1.7979	0.119795	0.22389
315	P41240	CSK	21.0119	18.8465	22.9271	22.7034	22.1454	20.2087	21.0594		2.16543	0.0760012	0.164733	-1.9152	0.112256	0.214445	-4.08063	0.00283728	0.0149787	0.558	0.62914	0.573883	-0.223667	0.845959	0.644152	-0.781667	0.500461	0.517709	-0.850667	0.464091	0.499175	-2.71837	0.0305541	0.0867476	-1.8677	0.120645	0.224938
497	Q00839	HNRNPU	25.3673	25.199	25.4166	25.4017	25.4769	25.1134	25.1425		0.168367	0.331882	0.418895	-0.0492333	0.77313	0.623264	-0.2176	0.214907	0.325071	-0.0751667	0.660484	0.585689	-0.0148333	0.93069	0.665718	0.0603333	0.724082	0.607767	-0.0290667	0.864721	0.649164	-0.303167	0.0918241	0.187398	-0.2741	0.124035	0.229087
217	P18085	ARF4	25.5469	25.4451	25.8982	25.5888	25.5829	25.4039	25.646		0.101867	0.521186	0.527698	-0.351233	0.0396149	0.104441	-0.4531	0.0110381	0.0412774	0.00586667	0.970304	0.67493	-0.309367	0.0654727	0.148636	-0.315233	0.0610907	0.141657	-0.2421	0.140152	0.248151	-0.494267	0.00651214	0.0279039	-0.252167	0.125609	0.230996
359	P50502;Q8NFI4;Q8IZP2	ST13;ST13P5;ST13P4	24.2365	23.9173	24.415	23.4612	23.3747	24.718	24.0797		0.319167	0.144244	0.252828	-0.178533	0.40153	0.463951	-0.4977	0.0301769	0.0859767	0.0865	0.681448	0.593232	-0.9538	0.000395505	0.00337682	-1.0403	0.000180209	0.00185925	0.638233	0.00794432	0.0323518	0.302967	0.164165	0.274742	-0.335267	0.126521	0.232097
305	P36873	PPP1CC	23.3198	23.0725	24.5841	24.6043	24.6346	21.7685	22.6419		0.2473	0.840563	0.642684	-1.2643	0.312493	0.405077	-1.5116	0.230826	0.339478	-0.0303	0.980321	0.677179	0.0201667	0.986902	0.67864	0.0504667	0.96723	0.674233	-0.8734	0.481097	0.508006	-2.8156	0.0350547	0.0957224	-1.9422	0.129799	0.236028
458	P62753	RPS6	24.4907	24.0645	24.4577	24.4885	24.598	24.0727	24.1421		0.426167	0.0478002	0.119294	0.0330333	0.868894	0.650259	-0.393133	0.0651926	0.148196	-0.109467	0.586244	0.556621	0.0308333	0.877546	0.652509	0.1403	0.486937	0.510972	-0.0694333	0.729074	0.609401	-0.385	0.0702856	0.156107	-0.315567	0.130577	0.236954
802	Q9UL25	RAB21	23.1883	23.3834	21.1898	21.5045	23.1152	22.8877	22.9829		-0.195033	0.864487	0.649102	1.99853	0.0965663	0.19388	2.19357	0.0708366	0.15695	-1.61073	0.173072	0.284114	0.3147	0.783205	0.626298	1.92543	0.108175	0.209219	-0.0952	0.933582	0.666408	1.69787	0.15245	0.262022	1.79307	0.13233	0.239031
812	Q9UQ80	PA2G4	23.1902	23.2664	23.4331	23.4423	23.5492	22.2713	22.7263		-0.0762	0.865864	0.649464	-0.242933	0.591991	0.559012	-0.166733	0.712225	0.603828	-0.1069	0.812776	0.634929	0.0092	0.983721	0.677935	0.1161	0.797038	0.630386	-0.455	0.321699	0.411713	-1.16177	0.0200567	0.0639739	-0.706767	0.132865	0.239662
527	Q12846	STX4	24.5806	24.1486	24.8804	23.2569	23.7182	24.6433	24.5115		0.431967	0.0838284	0.176155	-0.299833	0.217292	0.327267	-0.7318	0.00704585	0.0295897	-0.4613	0.0667675	0.150666	-1.62353	6.29109e-06	0.000144998	-1.16223	0.000191668	0.00194838	0.131833	0.578993	0.553568	-0.237133	0.324213	0.413501	-0.368967	0.134191	0.241222
253	P26196	DDX6	22.49	21.7932	22.3627	20.8918	21.0228	22.0276	23.726		0.6968	0.432615	0.482015	0.1273	0.884753	0.654361	-0.5695	0.519733	0.52701	-0.131033	0.881401	0.653502	-1.47093	0.110151	0.21176	-1.3399	0.142564	0.250916	-1.69837	0.0690287	0.154175	-0.3351	0.703439	0.60086	1.36327	0.136246	0.243627
272	P30041	PRDX6	21.4333	21.0297	23.272	20.7941	21.3496	20.6929	21.2796		0.403567	0.754096	0.617397	-1.83867	0.167594	0.278379	-2.24223	0.0976453	0.195337	-0.5555	0.666846	0.588007	-2.47783	0.0700295	0.155714	-1.92233	0.150346	0.259687	-0.586733	0.649464	0.581612	-2.5791	0.0605069	0.140714	-1.99237	0.137085	0.244604
69	O60684;O15131	KPNA6;KPNA5	21.221	21.7364	21.7918	22.6208	23.1691	19.1897	20.4152		-0.515467	0.565117	0.547611	-0.5708	0.524684	0.529344	-0.0553333	0.950463	0.67038	-0.548267	0.54095	0.53686	0.829067	0.359379	0.437497	1.37733	0.13773	0.245353	-1.22543	0.183073	0.294347	-2.60203	0.0100523	0.0385192	-1.3766	0.137924	0.245577
110	P00488	F13A1	26.5624	26.8899	26.0602	26.7278	26.914	26.4478	23.708		-0.327433	0.829798	0.639719	0.5022	0.741915	0.613546	0.829633	0.587698	0.557228	-0.1862	0.902653	0.658877	0.667567	0.662045	0.58626	0.853767	0.577001	0.552722	2.73987	0.088202	0.182355	0.3876	0.799207	0.631018	-2.35227	0.137945	0.245602
67	O60547	GMDS	20.6305	22.3331	21.8156	22.1932	22.3601	18.6795	20.1365		-1.7026	0.134709	0.241831	-1.1851	0.287778	0.386555	0.5175	0.636886	0.576862	-0.1669	0.878553	0.652769	0.3776	0.730019	0.609709	0.5445	0.619563	0.570144	-1.457	0.195777	0.306932	-3.13603	0.0110999	0.041448	-1.67903	0.139765	0.247705
655	Q8TEQ6	GEMIN5	22.2236	21.299	23.2212	22.4611	23.8366	22.7578	20.8958		0.9246	0.54374	0.538127	-0.9976	0.512864	0.523735	-1.9222	0.216685	0.32671	-1.3755	0.370237	0.444541	-0.760067	0.616925	0.569103	0.615433	0.684986	0.594479	1.86203	0.230636	0.339309	-0.463367	0.759733	0.619153	-2.3254	0.139868	0.247824
57	O43765	SGTA	20.6285	21.5734	21.5852	25.0503	24.5707	21.334	20.5495		-0.9449	0.17572	0.286853	-0.956733	0.17072	0.281663	-0.0118333	0.986002	0.678441	0.479533	0.481107	0.508012	3.46503	0.000127389	0.00142851	2.9855	0.000493227	0.00399248	0.784567	0.256041	0.361133	-0.2512	0.710259	0.603168	-1.03577	0.14028	0.248298
334	P46778	RPL21	25.0011	23.9054	22.6818	23.3641	25.1064	23.7293	25.014		1.09567	0.475525	0.505145	2.31923	0.142963	0.25137	1.22357	0.426615	0.478617	-1.74233	0.263106	0.366961	0.682233	0.654998	0.583669	2.42457	0.126988	0.23266	-1.28467	0.404438	0.465691	1.0475	0.4948	0.51491	2.33217	0.140913	0.249026
77	O75131	CPNE3	26.5237	26.3337	25.957	24.9803	25.4618	26.8987	26.187		0.190033	0.218218	0.328117	0.5667	0.00178661	0.0105724	0.376667	0.0228787	0.070397	-0.4815	0.00562437	0.0250144	-0.9767	1.1398e-05	0.000227885	-0.4952	0.00467479	0.0217852	0.711767	0.000267736	0.00251135	0.9417	1.68615e-05	0.000306963	0.229933	0.141098	0.249238
634	Q86Y82	STX12	23.0287	23.1378	23.1146	21.7613	20.9746	22.5062	22.0572		-0.109067	0.874752	0.651786	-0.0859333	0.901146	0.658502	0.0231333	0.973318	0.675609	0.786667	0.266275	0.369543	-1.35337	0.066243	0.149845	-2.14003	0.00709255	0.0297355	0.448967	0.519443	0.526873	-0.608467	0.385603	0.454233	-1.05743	0.141913	0.250172
499	Q01130;Q9BRL6	SRSF2	25.7434	25.696	25.8623	24.4695	24.7733	25.7577	25.3439		0.0473667	0.889327	0.655527	-0.1189	0.72735	0.608838	-0.166267	0.626603	0.572899	-0.303767	0.378831	0.45	-1.3928	0.000949645	0.00655811	-1.08903	0.00571901	0.0253279	0.413767	0.236108	0.344128	-0.104633	0.758864	0.618884	-0.5184	0.14322	0.251663
463	P62847	RPS24	23.9569	22.694	23.5599	24.2388	24.4831	23.7536	21.9852		1.2629	0.238723	0.346408	0.397033	0.704648	0.601271	-0.865867	0.412986	0.470744	-0.2443	0.81528	0.635641	0.678933	0.518967	0.526647	0.923233	0.383511	0.452932	1.7684	0.106844	0.207497	0.193667	0.853018	0.646054	-1.57473	0.147182	0.256147
834	Q9Y4L1	HYOU1	23.6521	23.7891	22.7495	23.725	23.9238	23.1627	22.4925		-0.136933	0.428831	0.479877	0.9026	9.8681e-05	0.00117652	1.03953	2.37138e-05	0.00039787	-0.1988	0.256537	0.361545	0.9755	4.56686e-05	0.000654936	1.1743	6.37319e-06	0.000146435	0.670167	0.00134816	0.00854775	0.413167	0.0275902	0.0806057	-0.257	0.148482	0.257606
199	P13861	PRKAR2A	23.1394	23.3613	23.5604	23.2018	23.5054	22.4289	22.9311		-0.2219	0.598254	0.56159	-0.421033	0.323666	0.413113	-0.199133	0.635985	0.576517	-0.303567	0.472955	0.503815	-0.3586	0.398292	0.462002	-0.0550333	0.895532	0.657095	-0.502267	0.242486	0.349662	-1.13153	0.0156671	0.053411	-0.629267	0.148558	0.257691
263	P27701	CD82	22.6103	22.9502	21.5249	20.442	20.6241	24.0237	22.992		-0.3399	0.728825	0.60932	1.08537	0.277678	0.378673	1.42527	0.160185	0.270471	-0.182133	0.852394	0.645887	-1.08293	0.278711	0.379488	-0.9008	0.364441	0.440801	1.03177	0.301116	0.396682	2.4988	0.0209635	0.066066	1.46703	0.149119	0.258319
215	P17987	TCP1	24.8894	24.8927	24.8604	25.32	25.3639	24.808	24.6491		-0.00323333	0.981698	0.677486	0.0290667	0.836742	0.641637	0.0323	0.818914	0.63667	-0.0439	0.755869	0.617951	0.459633	0.00505969	0.0231132	0.503533	0.00269446	0.0144081	0.1589	0.270339	0.372825	-0.0523333	0.711114	0.603455	-0.211233	0.149367	0.258596
440	P62140	PPP1CB	22.7294	21.5419	23.7424	24.1665	23.9445	21.9271	21.5312		1.18747	0.427	0.478837	-1.01297	0.496675	0.515841	-2.20043	0.151769	0.261268	0.221967	0.88064	0.653307	0.4241	0.77443	0.623659	0.202133	0.891228	0.656008	0.395933	0.789005	0.628023	-1.81523	0.231572	0.340138	-2.21117	0.149925	0.259218
462	P62829	RPL23	25.5649	25.5019	26.1931	24.4969	26.0195	22.4782	23.9254		0.0629333	0.96704	0.67419	-0.628267	0.680898	0.593037	-0.6912	0.65117	0.582248	-1.52267	0.326045	0.414798	-1.69627	0.275909	0.377273	-0.1736	0.90927	0.660517	-1.44717	0.3498	0.431143	-3.71493	0.0263092	0.0778877	-2.26777	0.151812	0.261316
380	P52732	KIF11	20.9972	19.4165	21.8124	22.76	21.9904	19.8148	20.3475		1.5807	0.124211	0.229301	-0.8152	0.41314	0.470834	-2.3959	0.0265194	0.0783364	0.769667	0.439114	0.485648	0.947667	0.34346	0.426865	0.178	0.856517	0.64699	-0.532667	0.590222	0.558279	-1.99753	0.0577637	0.136236	-1.46487	0.151847	0.261355
783	Q9UBI6	GNG12	23.5262	21.4131	25.1181	20.6816	23.0134	23.6619	22.566		2.1131	0.231369	0.339959	-1.59197	0.361859	0.43912	-3.70507	0.0456271	0.115441	-2.33183	0.189015	0.30029	-4.43657	0.0199052	0.0636217	-2.10473	0.233128	0.341512	1.0959	0.52691	0.530387	-1.45627	0.403068	0.464873	-2.55217	0.152985	0.262613
249	P25398	RPS12	21.9953	20.68	22.4358	23.4011	23.1331	20.4237	20.5814		1.3153	0.302964	0.39806	-0.4405	0.725567	0.608254	-1.7558	0.175332	0.286452	0.268	0.830648	0.639955	0.965333	0.445599	0.489226	0.697333	0.579703	0.553869	-0.157633	0.899839	0.658175	-2.01203	0.124128	0.2292	-1.8544	0.153845	0.263561
452	P62318	SNRPD3	22.7246	23.759	24.0212	24.3352	24.1551	22.7433	22.2886		-1.03443	0.383374	0.452846	-1.2966	0.278272	0.379142	-0.262167	0.822882	0.637788	0.180067	0.877754	0.652563	0.314	0.788708	0.627935	0.133933	0.908896	0.660425	0.454733	0.698357	0.599122	-1.2779	0.284972	0.384384	-1.73263	0.153949	0.263675
224	P20042	EIF2S2	22.0546	21.5558	22.435	21.8869	22.3795	20.5494	21.2251		0.498833	0.544615	0.538522	-0.380367	0.643172	0.579249	-0.8792	0.292241	0.389979	-0.492533	0.549641	0.540783	-0.548033	0.506252	0.52054	-0.0555	0.945898	0.669316	-0.6757	0.414425	0.471586	-1.88553	0.0341523	0.0939543	-1.20983	0.154296	0.264057
550	Q13433	SLC39A6	20.2281	21.9009	21.339	20.9418	21.0343	22.8377	19.9784		-1.67277	0.0853751	0.178361	-1.11093	0.239211	0.346831	0.561833	0.544127	0.538302	-0.0924667	0.919953	0.663131	-0.397233	0.666961	0.588048	-0.304767	0.740935	0.613233	2.85927	0.00689742	0.0291244	1.49863	0.119476	0.223496	-1.36063	0.154386	0.264157
829	Q9Y3I0	RTCB	24.9559	24.818	24.8943	24.9396	24.85	24.2269	24.7197		0.1379	0.25761	0.362435	0.0616667	0.605946	0.564716	-0.0762333	0.524714	0.529358	0.0896333	0.455781	0.494749	0.0453667	0.703676	0.60094	-0.0442667	0.710498	0.603248	-0.492867	0.000860107	0.00608453	-0.6674	5.37553e-05	0.000741376	-0.174533	0.157463	0.267521
600	Q16401	PSMD5	22.0145	21.0053	21.4566	21.9046	22.183	21.1003	20.6755		1.00923	0.0743006	0.162193	0.5579	0.304392	0.399122	-0.451333	0.402943	0.464798	-0.278433	0.603006	0.563526	0.447933	0.406406	0.466862	0.726367	0.1868	0.298086	0.424767	0.430529	0.480838	-0.356333	0.507005	0.520906	-0.7811	0.157706	0.267786
241	P23526	AHCY	27.3323	27.1172	26.798	27.2857	27.4517	26.9431	26.9266		0.215133	0.026215	0.0776861	0.534333	2.42618e-05	0.000404843	0.3192	0.00243895	0.0133673	-0.166	0.0758134	0.164454	0.4877	6.16998e-05	0.000823294	0.6537	2.66539e-06	7.54405e-05	0.0165333	0.851286	0.645589	0.145167	0.115754	0.218861	0.128633	0.159488	0.269719
522	Q08722	CD47	25.2627	23.6603	25.1985	20.8236	21.2105	25.8747	26.988		1.60237	0.20517	0.315956	0.0641667	0.958316	0.672196	-1.5382	0.222865	0.332347	-0.3869	0.75307	0.617075	-4.3749	0.00274224	0.0145998	-3.988	0.0051885	0.0235517	-1.11333	0.371519	0.445361	0.676133	0.58387	0.555626	1.78947	0.159987	0.270258
809	Q9UNF1;Q12816	MAGED2	21.6081	22.0069	22.2767	22.6426	22.5288	21.5317	21.5297		-0.3988	0.441482	0.48696	-0.668633	0.205373	0.316148	-0.269833	0.600379	0.562458	0.113767	0.824481	0.638236	0.365867	0.479358	0.507117	0.2521	0.624318	0.572009	0.00203333	0.996834	0.68082	-0.745	0.161063	0.271418	-0.747033	0.160001	0.270273
679	Q96AC1	FERMT2	21.5476	21.6872	21.6733	20.6812	20.4528	22.2689	22.7991		-0.139567	0.857033	0.647127	-0.125667	0.871126	0.650842	0.0139	0.985677	0.678369	0.2284	0.768358	0.62181	-0.992033	0.213151	0.323445	-1.22043	0.130884	0.237319	-0.530167	0.49717	0.516086	0.595633	0.446586	0.489766	1.1258	0.160963	0.27131
523	Q08945	SSRP1	23.6204	23.2959	23.1874	20.6711	20.9361	22.4474	21.8341		0.324433	0.730532	0.609877	0.433	0.646311	0.580431	0.108567	0.908067	0.66022	-0.265	0.778306	0.624829	-2.51623	0.0164233	0.0552873	-2.25123	0.0286852	0.082898	0.613333	0.517302	0.525856	-0.739933	0.436292	0.484076	-1.35327	0.164831	0.275451
697	Q96T76	MMS19	21.743	20.3628	21.8072	22.2494	22.178	19.1672	20.0731		1.38027	0.264138	0.367804	-0.0642	0.957612	0.672034	-1.44447	0.243558	0.350583	0.0714	0.952864	0.670938	0.442133	0.714995	0.604755	0.370733	0.759293	0.619017	-0.905833	0.45786	0.495864	-2.64	0.043027	0.110748	-1.73417	0.165928	0.276617
151	P07947	YES1	23.4967	24.5343	24.6925	24.0203	24.1296	24.834	22.9408		-1.0376	0.401534	0.463954	-1.19583	0.335641	0.421505	-0.158233	0.896912	0.657442	-0.1093	0.928676	0.665236	-0.6722	0.584007	0.555684	-0.5629	0.646046	0.580331	1.89317	0.136764	0.24423	0.1415	0.907757	0.660143	-1.75167	0.166214	0.27692
661	Q8WWY3	PRPF31	19.9041	21.1834	21.7048	20.778	22.0452	21.1879	19.8672		-1.27927	0.32977	0.417419	-1.80067	0.17714	0.288312	-0.5214	0.686914	0.595155	-1.2672	0.334197	0.420505	-0.926833	0.476522	0.50566	0.340367	0.792121	0.628943	1.32073	0.314878	0.40681	-0.5169	0.68946	0.596044	-1.83763	0.168978	0.279836
481	P68036;A0A1B0GUS4	UBE2L3	20.9992	21.6363	19.5775	21.2382	20.3668	23.0132	20.8959		-0.637067	0.495052	0.515036	1.4217	0.140272	0.248289	2.05877	0.0399854	0.105134	0.8714	0.35419	0.434072	1.66067	0.0892184	0.183778	0.789267	0.400062	0.463069	2.11727	0.0353957	0.0963867	3.43567	0.00203696	0.0116714	1.3184	0.16914	0.280008
319	P42345	MTOR	21.235	20.7715	21.1524	20.659	22.2696	20.0615	19.8304		0.463567	0.62232	0.571227	0.0826	0.929759	0.665496	-0.380967	0.685197	0.594552	-1.6106	0.101999	0.20115	-0.4934	0.600309	0.562429	1.1172	0.244877	0.351713	0.231133	0.80536	0.632802	-1.09093	0.255616	0.360779	-1.32207	0.172839	0.283872
105	O96019	ACTL6A	20.6961	21.5555	20.1784	22.345	23.2697	21.2536	21.2454		-0.859367	0.267063	0.370182	0.517733	0.497587	0.516292	1.3771	0.0851833	0.178089	-0.9247	0.234001	0.342281	2.16667	0.0113173	0.0420458	3.09137	0.000966206	0.00664447	0.00816667	0.991391	0.679629	1.0752	0.17013	0.281046	1.06703	0.173183	0.284229
261	P27635;Q96L21	RPL10;RPL10L	25.0554	24.9594	25.0272	25.3263	25.431	24.9103	24.8259		0.096	0.505344	0.520099	0.0282	0.843722	0.643545	-0.0678	0.636672	0.57678	-0.1047	0.468229	0.501351	0.2991	0.0513893	0.125528	0.4038	0.012215	0.0444813	0.0843667	0.557563	0.544302	-0.116867	0.419228	0.474377	-0.201233	0.173783	0.284851
796	Q9UII4	HERC5	19.0991	19.3698	21.9721	22.2793	22.4033	18.7393	20.4401		-0.270667	0.807839	0.633516	-2.87297	0.0197514	0.0632631	-2.6023	0.0318869	0.0894472	-0.124033	0.911181	0.660988	0.3072	0.782582	0.626112	0.431233	0.698867	0.599297	-1.7008	0.141663	0.249885	-3.23273	0.0103316	0.0393083	-1.53193	0.182443	0.293711
173	P0DI83	RAB34	21.0185	21.3232	20.8888	20.32	21.0239	23.2482	19.8036		-0.3047	0.701941	0.600349	0.129733	0.870279	0.650621	0.434433	0.586343	0.556663	-0.703933	0.382065	0.452029	-0.5688	0.477882	0.506359	0.135133	0.864936	0.64922	3.4446	0.000586283	0.00455141	2.35947	0.00909007	0.0357534	-1.08513	0.185877	0.297164
457	P62714;P67775	PPP2CB;PPP2CA	23.583	23.117	25.2665	25.359	25.4045	22.5518	23.0382		0.466033	0.776934	0.624416	-1.68343	0.314455	0.406503	-2.14947	0.204068	0.314909	-0.0455667	0.977868	0.676631	0.0925	0.955092	0.671453	0.138067	0.933018	0.666274	-0.4864	0.767491	0.621545	-2.7147	0.114622	0.217438	-2.2283	0.188901	0.300177
297	P35579;REV__Q9UKV3	MYH9	26.0212	25.8931	25.3504	25.3057	25.5073	26.1976	25.5168		0.1281	0.305886	0.400229	0.6708	6.96569e-05	0.000902833	0.5427	0.000496973	0.00401545	-0.201567	0.116669	0.220006	-0.0447333	0.716107	0.605127	0.156833	0.214224	0.324439	0.680767	6.01549e-05	0.000807573	0.847133	5.97784e-06	0.000139472	0.166367	0.189164	0.300437
403	P56545	CTBP2	22.3249	22.2769	24.1182	23.4989	24.3157	21.4236	22.4733		0.0480667	0.968404	0.674499	-1.79323	0.154697	0.264498	-1.8413	0.144709	0.253355	-0.8168	0.504379	0.519628	-0.619267	0.61151	0.56695	0.197533	0.870748	0.650744	-1.0497	0.393384	0.459021	-2.69453	0.0402455	0.10562	-1.64483	0.189253	0.300525
577	Q15043	SLC39A14	25.1758	22.9809	23.0196	23.4395	22.6998	25.3608	25.2193		2.19487	0.19068	0.301937	2.15617	0.198143	0.309228	-0.0387	0.980998	0.67733	0.7397	0.65016	0.581872	0.419867	0.796331	0.630179	-0.319833	0.844057	0.643636	0.1415	0.930611	0.665699	2.34117	0.164517	0.275117	2.19967	0.18977	0.301038
803	Q9ULF5	SLC39A10	19.7877	20.8447	22.081	21.9044	22.1281	23.6114	23.5706		-1.05703	0.349849	0.431177	-2.2933	0.0544913	0.130794	-1.23627	0.276967	0.378111	-0.223767	0.840712	0.642725	-0.1766	0.873935	0.651573	0.0471667	0.966184	0.673995	0.0408	0.970747	0.675029	1.53043	0.183167	0.294442	1.48963	0.194385	0.305575
52	O43657	TSPAN6	27.8094	25.933	26.8668	26.8442	27.0501	28.4749	28.4046		1.87647	0.121857	0.226428	0.942633	0.421973	0.47596	-0.933833	0.426218	0.478391	-0.2059	0.859195	0.647702	-0.0225667	0.984479	0.678103	0.183333	0.874477	0.651714	0.0702667	0.951701	0.670668	1.60807	0.180011	0.291245	1.5378	0.198574	0.309644
421	P61106	RAB14	24.2706	24.0721	23.885	24.0104	24.0841	24.0594	24.0488		0.198567	0.124811	0.23003	0.385667	0.00679999	0.0288175	0.1871	0.146236	0.255083	-0.0737	0.554217	0.542822	0.125467	0.31973	0.410306	0.199167	0.123769	0.228763	0.0105667	0.931994	0.66603	0.174433	0.173453	0.284509	0.163867	0.199258	0.310303
70	O60701	UGDH	23.9912	22.5469	22.9283	24.3767	24.2387	21.6697	21.4977		1.4443	0.195345	0.306511	1.06287	0.333911	0.420306	-0.381433	0.724838	0.608015	0.137967	0.898487	0.657837	1.44837	0.194164	0.305359	1.3104	0.237564	0.3454	0.171933	0.873705	0.651514	-1.25863	0.255695	0.360845	-1.43057	0.199375	0.310416
244	P24534	EEF1B2	22.6384	23.1555	22.9123	23.7418	23.698	21.4154	21.8992		-0.517133	0.503147	0.519026	-0.273933	0.721259	0.606836	0.2432	0.751316	0.616524	0.0438667	0.954335	0.671278	0.8295	0.288882	0.387405	0.785633	0.314136	0.406272	-0.4838	0.530641	0.532124	-1.49693	0.0665625	0.150345	-1.01313	0.199558	0.310592
775	Q9NZN3	EHD3	25.2918	23.9146	21.7749	24.9574	23.601	24.9621	23.7425		1.3772	0.362427	0.439491	3.51687	0.0306236	0.0868893	2.13967	0.165634	0.276304	1.35637	0.369519	0.44408	3.1825	0.0472087	0.118251	1.82613	0.23237	0.340843	1.2196	0.418431	0.473916	3.18723	0.046924	0.117748	1.96763	0.199978	0.310997
602	Q16576	RBBP7	22.472	23.1853	20.9104	24.447	24.4992	20.3565	21.9776		-0.713333	0.388086	0.455769	1.56163	0.0714725	0.157919	2.27497	0.0130808	0.0467824	-0.0522	0.948947	0.670027	3.5366	0.000585933	0.00454936	3.5888	0.000517023	0.00413769	-1.62107	0.0624451	0.143833	-0.553833	0.500483	0.51772	1.06723	0.203896	0.314745
545	Q13330	MTA1	21.3666	18.111	21.0924	22.2529	20.2828	20.2799	19.5547		3.25553	0.0138557	0.048805	0.2742	0.816224	0.635909	-2.98133	0.022025	0.0684807	1.97007	0.110937	0.212766	1.16053	0.333188	0.419804	-0.809533	0.49589	0.515452	0.725167	0.541185	0.536968	-0.812467	0.494357	0.51469	-1.53763	0.205411	0.316184
542	Q13283	G3BP1	20.2553	20.9656	21.3023	22.9685	22.7374	21.0956	19.7777		-0.710333	0.547842	0.539976	-1.04707	0.379308	0.450301	-0.336733	0.774592	0.623708	0.231033	0.844111	0.64365	1.66613	0.170565	0.281501	1.4351	0.233809	0.342112	1.3179	0.272326	0.374419	-0.206733	0.860309	0.647998	-1.52463	0.207376	0.318042
36	O15213	WDR46	20.2026	21.1485	21.7997	23.7255	20.8394	19.1972	19.4455		-0.945933	0.605236	0.564429	-1.5971	0.387056	0.455133	-0.651167	0.72129	0.606846	2.88613	0.128968	0.235035	1.9258	0.299884	0.39576	-0.960333	0.599809	0.562225	-0.248333	0.891569	0.656095	-2.60253	0.167765	0.278559	-2.3542	0.209307	0.319857
484	P68366	TUBA4A	27.2662	27.2861	26.5074	27.1702	27.2447	27.1784	26.7753		-0.0199	0.923608	0.664016	0.758767	0.00227326	0.0126776	0.778667	0.00187438	0.0109619	-0.0745667	0.719957	0.606405	0.662767	0.00579392	0.0255751	0.737333	0.00279981	0.0148297	0.4031	0.0679966	0.152578	0.671	0.0053465	0.0240855	0.2679	0.209852	0.320369
792	Q9UHI6	DDX20	22.9428	23.2197	23.4609	22.315	22.9084	23.266	23.1285		-0.2769	0.295265	0.392278	-0.518067	0.0613214	0.142029	-0.241167	0.359704	0.43771	-0.593367	0.0352835	0.0961685	-1.14587	0.000499689	0.00403208	-0.5525	0.0477485	0.119203	0.1375	0.597735	0.561377	-0.1949	0.456793	0.495292	-0.3324	0.212856	0.32317
465	P62854;Q5JNZ5	RPS26;RPS26P11	25.203	25.0643	24.1661	25.4378	25.7462	22.8772	25.5849		0.138767	0.900714	0.658394	1.03693	0.358561	0.43696	0.898167	0.424705	0.477527	-0.308433	0.78179	0.625875	1.2717	0.26378	0.367512	1.58013	0.17002	0.28093	-2.70777	0.0265221	0.0783421	-1.28893	0.257652	0.362471	1.41883	0.214948	0.325108
330	P46379	BAG6	20.5297	21.3337	21.1607	25.69	25.1722	19.6194	20.112		-0.804033	0.337847	0.423026	-0.631	0.449046	0.491108	0.173033	0.833961	0.640871	0.517767	0.533097	0.533261	4.5293	6.65897e-05	0.000872446	4.01153	0.000212918	0.00211036	-0.492567	0.552948	0.542258	-1.54127	0.0779003	0.167545	-1.0487	0.216475	0.326516
718	Q9BSD7	NTPCR	22.2769	24.1785	24.0303	24.1026	24.1739	19.1652	22.7515		-1.90157	0.0751401	0.16345	-1.7534	0.0980389	0.195867	0.148167	0.883065	0.653929	-0.0713667	0.943504	0.668754	0.0722667	0.942792	0.668587	0.143633	0.886616	0.654837	-3.5863	0.00275479	0.01465	-4.86513	0.000226349	0.00221072	-1.27883	0.216987	0.326987
477	P63241;Q9GZV4;Q6IS14	EIF5A	25.2452	25.1945	25.5792	25.1198	23.8838	25.4444	24.4154		0.0507667	0.955839	0.671625	-0.333933	0.716312	0.605195	-0.3847	0.675723	0.591199	1.23593	0.191493	0.302738	-0.4594	0.617884	0.569482	-1.69533	0.0806933	0.171632	1.02903	0.272308	0.374405	-0.134767	0.883168	0.653956	-1.1638	0.21714	0.327128
239	P23246	SFPQ	22.0746	22.0438	23.879	23.9555	23.8931	21.9797	22.8529		0.0308333	0.969702	0.674793	-1.8044	0.040072	0.105296	-1.83523	0.0372445	0.0999529	0.0624333	0.938701	0.667623	0.0765	0.924931	0.664336	0.0140667	0.986175	0.678479	-0.873167	0.291992	0.389789	-1.8993	0.0319606	0.0895953	-1.02613	0.219021	0.328851
104	O95834	EML2	22.8816	21.9839	21.5058	23.6087	23.8599	22.1235	23.498		0.8977	0.571795	0.550497	1.3758	0.389881	0.456875	0.4781	0.762349	0.619963	-0.2512	0.873608	0.651489	2.10287	0.196478	0.307614	2.35407	0.151193	0.260629	-1.3745	0.390317	0.457143	0.617633	0.696378	0.598441	1.99213	0.219689	0.329462
117	P02751	FN1	23.5591	23.8442	22.4516	23.7366	24.0064	23.3557	22.9811		-0.285067	0.503334	0.519117	1.1075	0.018341	0.0599361	1.39257	0.00470927	0.0219053	-0.269733	0.526213	0.530061	1.28503	0.00788436	0.0321702	1.55477	0.00216761	0.0122312	0.374567	0.38199	0.451982	0.904067	0.0469425	0.11778	0.5295	0.222722	0.332218
721	Q9BV20	MRI1	21.3619	20.4298	21.4779	22.1956	22.3918	20.5286	19.9205		0.9321	0.458971	0.496457	-0.115933	0.92588	0.664564	-1.04803	0.406272	0.466782	-0.196233	0.874915	0.651828	0.717733	0.566942	0.548403	0.913967	0.467585	0.501014	0.608133	0.627002	0.573054	-0.949267	0.450908	0.49212	-1.5574	0.22395	0.333327
328	P45974;Q92995	USP5	22.6179	22.1251	21.6696	23.0185	22.7925	20.5857	20.8147		0.4928	0.485963	0.510479	0.948367	0.190052	0.301316	0.455567	0.518972	0.526649	0.226033	0.747576	0.615345	1.34893	0.07034	0.15619	1.1229	0.12523	0.230538	-0.229	0.74439	0.614334	-1.0839	0.137787	0.245419	-0.8549	0.234809	0.34299
302	P36507	MAP2K2	22.3231	21.9431	20.607	22.9824	22.995	19.8402	19.0994		0.38	0.76581	0.621029	1.7161	0.191767	0.303008	1.3361	0.303637	0.398561	-0.0126	0.992107	0.679786	2.37547	0.0784239	0.168315	2.38807	0.0770195	0.166244	0.7408	0.563231	0.546789	-0.766733	0.549823	0.540864	-1.50753	0.24821	0.354553
821	Q9Y295	DRG1	21.2092	20.4634	20.335	22.2039	21.9729	20.8223	19.1974		0.7458	0.446933	0.489956	0.874233	0.374518	0.447273	0.128433	0.89472	0.65689	0.230967	0.812027	0.634715	1.8689	0.070088	0.155804	1.63793	0.107706	0.208614	1.62483	0.110297	0.211947	0.487267	0.61713	0.569184	-1.13757	0.252465	0.358143
179	P11021	HSPA5	21.9536	23.4006	22.912	21.6508	22.7838	21.8314	21.7021		-1.44697	0.175608	0.286737	-0.958433	0.360705	0.438366	0.488533	0.637487	0.577091	-1.13293	0.282794	0.382689	-1.2612	0.234115	0.342381	-0.128267	0.901164	0.658506	0.1293	0.900372	0.658308	-1.0806	0.30472	0.399365	-1.2099	0.252737	0.358372
773	Q9NZB2;Q5T035	FAM120A	22.2279	21.0784	22.2457	22.101	22.3844	21.0907	20.9112		1.14953	0.322921	0.412584	-0.0177667	0.987589	0.678791	-1.1673	0.315763	0.40745	-0.2834	0.804246	0.63248	-0.1447	0.899211	0.658018	0.1387	0.903367	0.659055	0.179567	0.875125	0.651883	-1.15493	0.320733	0.411023	-1.3345	0.25403	0.359455
713	Q9BQ67	GRWD1	21.2338	20.7844	22.672	24.2939	24.35	20.8536	20.9643		0.4494	0.761459	0.619688	-1.43817	0.338678	0.423597	-1.88757	0.214533	0.324725	-0.0561	0.969721	0.674798	1.62197	0.282696	0.382613	1.67807	0.267073	0.37019	-0.1107	0.940297	0.668	-1.81837	0.230896	0.33954	-1.70767	0.259099	0.363668
262	P27694	RPA1	21.6524	21.4678	22.3858	23.0926	23.0443	20.4474	21.2003		0.184667	0.857646	0.64729	-0.7334	0.480024	0.507458	-0.918067	0.379073	0.450152	0.0483333	0.962534	0.673163	0.706767	0.495835	0.515424	0.658433	0.525304	0.529635	-0.752833	0.468681	0.501588	-1.9384	0.0757607	0.164375	-1.18557	0.260366	0.364713
623	Q7L2H7	EIF3M	22.6566	21.8387	22.2103	22.0729	22.2147	21.3433	21.0872		0.817933	0.408372	0.468027	0.446267	0.649056	0.581459	-0.371667	0.704359	0.601172	-0.1418	0.884636	0.654331	-0.1374	0.888189	0.655237	0.0044	0.996406	0.680726	0.2561	0.793459	0.629337	-0.867067	0.381526	0.451692	-1.12317	0.261373	0.36554
633	Q86Y56	DNAAF5	20.9967	20.7745	21.1691	21.9748	21.6355	21.2004	20.3626		0.2222	0.754078	0.617391	-0.172433	0.80779	0.633502	-0.394633	0.579421	0.55375	0.339267	0.63324	0.575465	0.805667	0.266078	0.369383	0.4664	0.513389	0.523986	0.8378	0.248325	0.35465	0.0313	0.96474	0.673666	-0.8065	0.265605	0.368999
609	Q58FF8	HSP90AB2P	22.6207	22.8619	23.6798	24.0059	23.5817	24.8791	22.4329		-0.241267	0.825984	0.638656	-1.05917	0.342093	0.425934	-0.8179	0.460207	0.497115	0.424233	0.699594	0.599546	0.3261	0.766511	0.621244	-0.0981333	0.928692	0.66524	2.44617	0.0394418	0.104116	1.19923	0.284258	0.383829	-1.24693	0.266332	0.36959
326	P43490	NAMPT	20.0543	21.7674	21.8705	23.1384	22.7702	19.5726	20.5361		-1.7131	0.160325	0.270623	-1.8162	0.138299	0.246012	-0.1031	0.930163	0.665592	0.368133	0.754725	0.617594	1.26787	0.291019	0.389045	0.899733	0.44912	0.491149	-0.9635	0.418346	0.473867	-2.29793	0.0666329	0.150455	-1.33443	0.267453	0.370498
833	Q9Y490;Q9Y4G6	TLN1	25.0743	25.0826	24.6227	25.2697	25.3928	24.75	24.743		-0.0083	0.937766	0.667402	0.4516	0.000698764	0.00519881	0.4599	0.000599466	0.00462877	-0.123133	0.257934	0.362704	0.646933	2.33025e-05	0.00039261	0.770067	3.4826e-06	9.24632e-05	0.00696667	0.947746	0.669748	0.127233	0.243147	0.35023	0.120267	0.268678	0.371488
512	Q04917	YWHAH	23.2787	22.0821	23.8067	22.6802	22.2372	22.3312	22.8324		1.1966	0.185358	0.296644	-0.527967	0.548677	0.540351	-1.72457	0.0643947	0.146936	0.443	0.614116	0.567988	-1.12647	0.210851	0.321302	-1.56947	0.0890907	0.1836	-0.501167	0.568901	0.54925	-1.47547	0.107901	0.208865	-0.9743	0.275766	0.377159
630	Q86UX7	FERMT3	24.9788	24.8639	24.3592	25.0074	25.1425	24.5057	24.5399		0.114867	0.485918	0.510456	0.619633	0.0017297	0.0103174	0.504767	0.00715906	0.0299428	-0.1351	0.414039	0.47136	0.648233	0.00121878	0.0079202	0.783333	0.000242759	0.00233139	-0.0342667	0.834001	0.640882	0.1465	0.376773	0.448702	0.180767	0.278944	0.379671
526	Q10570	CPSF1	21.1375	21.8424	22.1349	22.6228	22.6833	20.9962	21.6354		-0.7049	0.137574	0.245172	-0.997333	0.0427569	0.110255	-0.292433	0.524081	0.529061	-0.0604333	0.89451	0.656837	0.487967	0.293988	0.391309	0.5484	0.240663	0.348089	-0.639233	0.175135	0.286249	-1.13867	0.0233783	0.0715084	-0.499433	0.283241	0.383037
451	P62280	RPS11	27.2061	27.0342	27.3349	27.3449	27.4839	26.8315	27.1394		0.171967	0.344321	0.427449	-0.128733	0.475844	0.50531	-0.3007	0.109058	0.210357	-0.139	0.442077	0.487288	0.0100333	0.955269	0.671494	0.149033	0.410587	0.469335	-0.307867	0.101601	0.200622	-0.503367	0.0124781	0.0451853	-0.1955	0.284586	0.384084
16	O00429	DNM1L	22.3508	22.4235	22.5487	23.3598	23.1011	21.7961	22.1408		-0.0726667	0.846067	0.644181	-0.1979	0.598618	0.561739	-0.125233	0.738287	0.612384	0.258767	0.492818	0.513923	0.811133	0.0444628	0.113351	0.552367	0.154973	0.2648	-0.344733	0.364031	0.440535	-0.7526	0.0597674	0.139514	-0.407867	0.285675	0.384929
605	Q16658	FSCN1	22.4687	22.6076	22.6304	23.4986	23.5093	22.1505	21.3222		-0.138967	0.908048	0.660215	-0.161733	0.893078	0.656476	-0.0227667	0.9849	0.678197	-0.0106667	0.992925	0.679965	0.8682	0.474611	0.504673	0.878867	0.469302	0.501913	0.828267	0.494809	0.514915	-0.4799	0.690777	0.596503	-1.30817	0.286903	0.385879
760	Q9NS86	LANCL2	20.2186	20.6058	21.3447	21.8944	20.7557	19.5373	19.9729		-0.3872	0.760405	0.619362	-1.12617	0.381056	0.451398	-0.738967	0.562325	0.546393	1.13873	0.375913	0.448158	0.549667	0.665628	0.587565	-0.589067	0.643437	0.579349	-0.4356	0.731665	0.610245	-1.80743	0.168652	0.279494	-1.37183	0.289147	0.387609
815	Q9Y224	C14orf166	23.1433	23.2435	21.9224	20.1123	20.3695	20.7204	22.7844		-0.100167	0.900317	0.658295	1.22093	0.142317	0.250634	1.3211	0.114671	0.2175	-0.257233	0.74809	0.615507	-1.8101	0.0369989	0.0994824	-1.55287	0.0680261	0.152624	-2.06407	0.0198488	0.0634902	-1.202	0.148138	0.257222	0.862067	0.29083	0.3889
349	P49368	CCT3	24.6772	24.6385	24.7449	24.77	24.9359	24.5533	24.5621		0.0387333	0.819662	0.636882	-0.0676667	0.690998	0.596579	-0.1064	0.533681	0.533531	-0.1659	0.336625	0.422184	0.0251667	0.882177	0.653702	0.191067	0.27103	0.37338	-0.00886667	0.958341	0.672202	-0.1916	0.269752	0.372354	-0.182733	0.291591	0.389482
687	Q96IJ6	GMPPA	21.3333	22.1905	22.5213	23.075	23.0919	19.9928	21.7541		-0.8572	0.245005	0.351822	-1.18803	0.114753	0.217603	-0.330833	0.646739	0.580592	-0.0169333	0.981213	0.677378	0.553633	0.446234	0.489573	0.570567	0.43275	0.482091	-1.76127	0.0257938	0.0767824	-2.52853	0.00301823	0.0156913	-0.767267	0.295734	0.392634
529	Q12907	LMAN2	22.5639	23.1031	23.6793	21.5586	23.0649	24.5947	24.5403		-0.539133	0.51907	0.526696	-1.11537	0.192748	0.303972	-0.576233	0.491195	0.513112	-1.50627	0.0858401	0.179022	-2.1207	0.0209045	0.0659306	-0.614433	0.463448	0.498835	0.0544	0.947732	0.669744	0.9154	0.280299	0.380736	0.861	0.308707	0.402308
129	P05198	EIF2S1	21.148	22.4866	22.6679	23.4349	23.3683	22.6655	21.8619		-1.3386	0.102634	0.201988	-1.51987	0.0673542	0.15158	-0.181267	0.816478	0.635981	0.0665333	0.932058	0.666045	0.766967	0.333989	0.420361	0.700433	0.376282	0.448392	0.8036	0.312208	0.40487	-0.00243333	0.997512	0.680967	-0.806033	0.310799	0.403841
756	Q9NR31	SAR1A	22.5927	21.9232	20.2825	24.3385	24.2617	23.6303	21.22		0.669567	0.471529	0.503074	2.3102	0.022974	0.0706096	1.64063	0.0912891	0.186658	0.0768	0.93356	0.666403	4.05597	0.000516094	0.00413205	3.97917	0.000607459	0.00467547	2.41033	0.0185202	0.060363	3.3478	0.00237754	0.0131132	0.937467	0.317728	0.408868
530	Q12933	TRAF2	21.4597	19.7021	20.5343	24.9374	21.1844	20.6708	19.3767		1.75753	0.142386	0.250713	0.925333	0.426834	0.478742	-0.8322	0.47386	0.504284	3.753	0.00506364	0.0231267	4.40307	0.00161986	0.009819	0.650067	0.574449	0.551634	1.29417	0.271555	0.373801	0.1365	0.905623	0.659615	-1.15767	0.323248	0.412817
613	Q68D85	NCR3LG1	21.7711	21.5503	21.7132	21.0911	20.6507	23.4172	22.5996		0.2208	0.802492	0.631973	0.0579333	0.947619	0.669718	-0.162867	0.853548	0.646196	0.440367	0.619079	0.569953	-0.6221	0.484429	0.509702	-1.06247	0.240184	0.347674	0.817567	0.361224	0.438706	1.70403	0.0692809	0.154563	0.886467	0.323452	0.412961
508	Q02878	RPL6	25.7393	25.4657	25.9074	25.7216	25.7822	25.5825	25.6985		0.273533	0.201681	0.312631	-0.168133	0.424041	0.477147	-0.441667	0.0483146	0.120197	-0.0606667	0.770728	0.622534	-0.185833	0.378136	0.449562	-0.125167	0.54968	0.5408	-0.116	0.578937	0.553544	-0.324933	0.133827	0.240796	-0.208933	0.323516	0.413007
134	P06280	GLA	24.7045	24.3398	23.9031	24.2553	24.5436	24.1746	24.0977		0.364767	0.0763005	0.165178	0.801433	0.000881828	0.00620049	0.436667	0.0379817	0.101359	-0.288267	0.152645	0.262237	0.3522	0.0858406	0.179023	0.640467	0.00466565	0.0217533	0.0768667	0.69281	0.597208	0.2715	0.176198	0.287344	0.194633	0.324468	0.413682
436	P61981	YWHAG	22.0611	21.1309	23.3158	21.8155	21.9162	22.1054	22.2674		0.9302	0.383085	0.452666	-1.25477	0.24457	0.351451	-2.18497	0.0528258	0.12798	-0.1007	0.923724	0.664044	-1.5003	0.168434	0.279265	-1.3996	0.196907	0.30803	-0.161933	0.87767	0.652541	-1.2104	0.260851	0.365112	-1.04847	0.32733	0.415705
362	P50750;Q9NYV4;Q14004;Q00536;Q00534;Q00537;O94921;Q07002;Q96Q40	CDK9	21.5601	21.9299	22.4938	21.0262	22.4207	19.2961	21.1689		-0.3698	0.78155	0.625803	-0.933667	0.487119	0.511063	-0.563867	0.672999	0.590224	-1.39453	0.304441	0.399159	-1.4676	0.280777	0.381111	-0.0730667	0.956246	0.671719	-1.8728	0.174187	0.28527	-3.1977	0.0283441	0.0821869	-1.3249	0.328331	0.416409
732	Q9H0D6	XRN2	22.6454	22.0464	21.83	23.5179	23.4063	22.0582	20.692		0.599	0.604546	0.56415	0.815367	0.482668	0.508807	0.216367	0.850981	0.645507	0.111567	0.922792	0.663819	1.6879	0.157646	0.26772	1.57633	0.184975	0.29626	1.3662	0.246911	0.353449	0.2282	0.842945	0.643333	-1.138	0.33123	0.41844
115	P01574	IFNB1	20.9148	20.8249	20.1374	24.7252	24.1947	21.3973	20.8753		0.0899333	0.904572	0.659354	0.777367	0.309192	0.402664	0.687433	0.366561	0.442174	0.5305	0.483303	0.50913	4.58777	2.20876e-05	0.000376941	4.05727	7.71931e-05	0.000976168	0.522067	0.490162	0.512594	1.2599	0.109282	0.210645	0.737833	0.333551	0.420057
81	O75351;Q6PIW4	VPS4B	20.5644	20.7777	20.8691	22.9327	21.1992	22.6319	19.6631		-0.213333	0.862405	0.648553	-0.3047	0.8046	0.632582	-0.0913667	0.940803	0.668119	1.7335	0.173401	0.284455	2.0636	0.109778	0.211282	0.3301	0.788723	0.627939	2.9688	0.0276872	0.0808099	1.76277	0.166723	0.277459	-1.20603	0.335226	0.421218
811	Q9UNZ2	NSFL1C	19.8987	21.0105	19.9836	20.7424	21.1244	22.7417	20.9846		-1.11177	0.288289	0.386948	-0.0848667	0.934044	0.666518	1.0269	0.325239	0.414228	-0.381967	0.710207	0.60315	0.7588	0.463714	0.498975	1.14077	0.276408	0.377669	1.75713	0.102966	0.202426	2.7581	0.0160072	0.0542581	1.00097	0.33719	0.422574
516	Q07666;O75525;Q5VWX1;Q9UBC1;Q9H6N6	KHDRBS1	23.3794	24.698	24.8708	25.155	25.2071	24.3706	24.1806		-1.31857	0.0795325	0.16994	-1.4914	0.0505781	0.124132	-0.172833	0.807859	0.633521	-0.0520667	0.94154	0.668293	0.2842	0.689781	0.596156	0.336267	0.63712	0.576951	0.190067	0.789179	0.628075	-0.5002	0.485005	0.509994	-0.690267	0.339064	0.423863
255	P26639;A2RTX5	TARS	20.6193	21.5802	21.9818	22.6267	21.2962	20.9899	20.9703		-0.960867	0.366381	0.442058	-1.36247	0.20682	0.317517	-0.4016	0.702287	0.600467	1.3305	0.21707	0.327064	0.6449	0.541046	0.536904	-0.6856	0.516188	0.525325	0.0195667	0.985102	0.678241	-0.991933	0.351555	0.432317	-1.0115	0.342436	0.426168
777	Q9P258	RCC2	20.9628	19.9794	22.2821	22.9136	22.0667	20.5392	21.2104		0.983333	0.388113	0.455786	-1.3193	0.251903	0.357671	-2.30263	0.0557738	0.13294	0.846867	0.455744	0.49473	0.6315	0.576362	0.55245	-0.215367	0.848125	0.644738	-0.6712	0.552919	0.542245	-1.7429	0.136701	0.244158	-1.0717	0.348122	0.430017
782	Q9UBE0	SAE1	21.2776	20.4083	20.4066	22.1957	21.8005	20.9351	19.6345		0.869333	0.306183	0.400448	0.871	0.305292	0.399789	0.00166667	0.998404	0.681161	0.395267	0.636633	0.576765	1.78913	0.0463179	0.116672	1.39387	0.110677	0.212433	1.30057	0.134404	0.241473	0.5285	0.528936	0.531332	-0.772067	0.361556	0.438923
367	P51114	FXR1	21.2965	21.4194	22.4726	22.6722	23.3403	21.0115	21.6049		-0.1229	0.896254	0.657276	-1.1761	0.224549	0.333868	-1.0532	0.274259	0.375962	-0.668133	0.482261	0.5086	0.199567	0.832397	0.640439	0.8677	0.364403	0.440777	-0.593367	0.531822	0.532671	-1.46107	0.136757	0.244222	-0.8677	0.364403	0.440777
375	P52209	PGD	24.3063	24.0824	22.2262	24.2305	24.2947	23.9251	23.1686		0.2239	0.827765	0.639153	2.08003	0.0585591	0.137542	1.85613	0.0874156	0.181249	-0.0641667	0.950243	0.670329	2.0043	0.067167	0.151289	2.06847	0.0598047	0.139575	0.756433	0.466297	0.500337	1.69883	0.114733	0.217577	0.9424	0.366607	0.442204
642	Q8N1F7	NUP93	20.6912	20.7015	22.1089	22.2772	22.7636	20.5007	21.2295		-0.0103333	0.991417	0.679634	-1.4177	0.155193	0.265042	-1.40737	0.158012	0.268118	-0.486467	0.614211	0.568026	0.168267	0.861021	0.648186	0.654733	0.49911	0.517044	-0.7288	0.452734	0.493109	-1.60817	0.110403	0.212083	-0.879367	0.367159	0.442561
186	P11441	UBL4A	21.2963	21.0021	20.6619	24.8869	24.4993	19.9761	21.1379		0.2942	0.575089	0.551907	0.6344	0.236181	0.344192	0.3402	0.517649	0.526021	0.387533	0.46214	0.498143	4.22497	9.65234e-07	3.48314e-05	3.83743	2.93731e-06	8.12275e-05	-1.16177	0.0397889	0.104767	-0.685767	0.202249	0.313174	0.476	0.368797	0.443616
582	Q15269	PWP2	22.4569	22.1559	22.7062	22.8679	23.0857	20.3412	22.0947		0.301033	0.655046	0.583687	-0.249333	0.711039	0.60343	-0.550367	0.417977	0.473653	-0.2178	0.746088	0.614874	0.1617	0.809861	0.634096	0.3795	0.57411	0.551489	-1.7535	0.0186986	0.0607866	-2.36507	0.00297815	0.0155344	-0.611567	0.369449	0.444035
787	Q9UBV8	PEF1	26.4711	26.0988	25.5785	24.5459	24.9987	26.6065	25.767		0.372233	0.0904928	0.185553	0.892567	0.000653595	0.00494216	0.520333	0.0234985	0.0717747	-0.4528	0.0441214	0.112735	-1.03257	0.000179439	0.00185321	-0.579767	0.0133175	0.0474038	0.8395	0.001081	0.00723343	1.028	0.000186999	0.00191223	0.1885	0.372786	0.446171
574	Q15019	SEPT2	23.6921	23.6596	23.0593	23.9436	23.8931	23.3228	23.2479		0.0325333	0.876156	0.65215	0.632767	0.00803587	0.0326283	0.600233	0.0110071	0.0411919	0.0505	0.808968	0.63384	0.8843	0.000713615	0.00528229	0.8338	0.00115227	0.00759122	0.0749333	0.720144	0.606467	0.2635	0.21946	0.329253	0.188567	0.373173	0.446417
92	O76074	PDE5A	21.185	21.486	21.5349	21.7808	22.7677	20.0138	20.6317		-0.301033	0.764905	0.620751	-0.3499	0.728298	0.609148	-0.0488667	0.961221	0.672863	-0.986933	0.334417	0.420657	0.2459	0.806913	0.633249	1.23283	0.232217	0.340708	-0.617933	0.541429	0.537079	-1.5211	0.14566	0.254432	-0.903167	0.375754	0.448057
649	Q8NBZ7	UXS1	22.9176	22.7208	20.771	22.6185	23.0298	20.4511	21.47		0.196767	0.800551	0.631409	2.1466	0.0139313	0.0490007	1.94983	0.0230498	0.0707784	-0.411333	0.59885	0.561834	1.84747	0.0298475	0.0853011	2.2588	0.0104251	0.0395709	-1.0189	0.203718	0.314576	-0.319933	0.681818	0.593363	0.698967	0.375858	0.448123
575	Q15021	NCAPD2	20.6788	19.5174	21.0332	22.6414	22.2133	20.8203	20.1554		1.16137	0.246873	0.353417	-0.354433	0.717784	0.605684	-1.5158	0.137047	0.244559	0.4281	0.662791	0.586532	1.6082	0.116424	0.2197	1.1801	0.239697	0.347253	0.664933	0.500307	0.517633	-0.212867	0.827898	0.63919	-0.8778	0.376486	0.44852
617	Q6PHR2	ULK3	21.1351	21.1034	20.095	23.1132	22.5676	21.9666	20.8386		0.0317	0.9696	0.67477	1.04007	0.223771	0.333167	1.00837	0.237465	0.345313	0.545567	0.51517	0.524839	3.01817	0.00240605	0.0132314	2.4726	0.00906769	0.0356882	1.128	0.189057	0.300332	1.87157	0.038021	0.101433	0.743567	0.378197	0.449601
539	Q13243	SRSF5	24.91	23.2287	24.7356	21.3753	20.5837	25.0906	23.6035		1.68127	0.198469	0.309542	0.1744	0.890633	0.655858	-1.50687	0.246358	0.352978	0.791567	0.535318	0.534284	-3.3603	0.017324	0.0574895	-4.15187	0.00492232	0.0226424	1.48707	0.252324	0.358025	0.354967	0.779813	0.625282	-1.1321	0.378748	0.449948
222	P18858	LIG1	20.2748	21.1722	21.0706	21.984	21.1002	20.841	20.1207		-0.897433	0.415644	0.472297	-0.795767	0.469283	0.501903	0.101667	0.925637	0.664506	0.883767	0.422613	0.476329	0.9134	0.407599	0.467569	0.0296333	0.978293	0.676726	0.7203	0.511729	0.523189	-0.229533	0.833211	0.640664	-0.949833	0.389628	0.45672
612	Q5ZPR3	CD276	22.7688	21.9686	21.0255	21.183	20.9532	24.1417	22.334		0.800267	0.598866	0.56184	1.7433	0.260561	0.364873	0.943033	0.536139	0.534662	0.2298	0.879376	0.652981	0.157433	0.917175	0.662455	-0.0723667	0.961868	0.673011	1.80777	0.244143	0.351084	3.1162	0.0547497	0.131228	1.30843	0.393706	0.459217
568	Q14839;Q8TDI0	CHD4	21.077	21.1245	22.14	22.4683	22.4605	19.5696	21.8178		-0.0475	0.898714	0.657894	-1.06297	0.0116285	0.042896	-1.01547	0.0150134	0.0517676	0.00773333	0.983462	0.677878	0.3283	0.385475	0.454153	0.320567	0.396468	0.460897	-2.24817	2.58506e-05	0.000424854	-2.57033	6.11265e-06	0.000141858	-0.322167	0.394176	0.459504
752	Q9NNW5	WDR6	23.6403	23.5488	23.8697	21.1532	21.3323	23.8233	22.9697		0.0914667	0.930125	0.665583	-0.229433	0.826035	0.638671	-0.3209	0.758728	0.618842	-0.179067	0.863752	0.648908	-2.71647	0.0189739	0.0614382	-2.5374	0.0266381	0.0785894	0.853533	0.418766	0.47411	-0.0464333	0.96449	0.67361	-0.899967	0.394532	0.459721
4	A6NHR9	SMCHD1	20.3854	19.411	20.6326	21.8734	22.0361	20.894	19.8481		0.9744	0.297874	0.39425	-0.247267	0.787807	0.627668	-1.22167	0.196697	0.307826	-0.1627	0.85932	0.647735	1.2408	0.190188	0.301451	1.4035	0.1417	0.249928	1.04597	0.265203	0.368672	0.2614	0.776027	0.624142	-0.784567	0.398672	0.462231
743	Q9H7D7	WDR26	19.3252	20.9226	19.771	21.9723	20.8093	19.5375	20.7829		-1.59737	0.191687	0.30293	-0.4458	0.707568	0.60226	1.15157	0.339448	0.424126	1.16303	0.334819	0.420936	2.2013	0.0795648	0.169987	1.03827	0.387625	0.455484	-1.24543	0.302884	0.398001	-0.233533	0.843922	0.643599	1.0119	0.399473	0.462714
572	Q15003	NCAPH	20.2029	20.2537	21.8562	22.4761	21.408	20.7867	21.0373		-0.0508	0.958238	0.672178	-1.65327	0.104697	0.204699	-1.60247	0.114798	0.21766	1.06803	0.281226	0.381463	0.6199	0.525882	0.529906	-0.448133	0.6454	0.580088	-0.250567	0.796421	0.630205	-1.06947	0.280607	0.380978	-0.8189	0.404615	0.465796
66	O60506	SYNCRIP	23.1154	22.3009	23.0215	22.3981	22.2429	23.0546	23.7051		0.8145	0.323533	0.413019	0.0939667	0.907703	0.66013	-0.720533	0.380663	0.451151	0.155267	0.848145	0.644743	-0.623333	0.44661	0.489779	-0.7786	0.344591	0.427632	-0.650467	0.427505	0.479124	0.0331333	0.967385	0.674268	0.6836	0.404904	0.465969
17	O00487	PSMD14	24.4059	24.5583	23.4802	24.6851	24.7528	24.4178	23.9325		-0.1524	0.776943	0.624418	0.925633	0.101235	0.200136	1.07803	0.0603385	0.140441	-0.0677	0.899732	0.658148	1.2049	0.0385329	0.102404	1.2726	0.0301758	0.0859744	0.485267	0.373312	0.446506	0.937567	0.0973098	0.194885	0.4523	0.405766	0.466481
111	P00558;P07205	PGK1	25.3686	25.2182	25.1061	25.34	25.461	25.1208	25.2481		0.1504	0.379755	0.450581	0.262533	0.135691	0.24298	0.112133	0.509914	0.522314	-0.120967	0.477725	0.506279	0.233933	0.180149	0.291386	0.3549	0.0504241	0.123867	-0.127367	0.455193	0.494433	0.0147	0.930616	0.665701	0.142067	0.406013	0.466629
229	P21281	ATP6V1B2	21.966	21.9564	20.5819	21.9116	20.1257	19.6026	19.642		0.00953333	0.993215	0.680029	1.38407	0.229363	0.338178	1.37453	0.232422	0.34089	1.78593	0.12714	0.232843	1.3297	0.247241	0.353729	-0.456233	0.684927	0.594458	-0.0393667	0.971987	0.67531	-0.9793	0.388865	0.45625	-0.939933	0.407719	0.467641
758	Q9NRR5	UBQLN4	20.5944	20.8821	21.0858	24.4535	23.8586	18.936	21.6072		-0.287733	0.645005	0.57994	-0.491433	0.434739	0.483207	-0.2037	0.743823	0.614154	0.5949	0.346832	0.429148	3.36773	7.67178e-05	0.000971596	2.77283	0.000464716	0.00381621	-2.67123	0.000639343	0.00486028	-2.1498	0.00341163	0.0172039	0.521433	0.407873	0.467732
363	P50914	RPL14	22.1892	21.134	23.4402	25.1927	23.8261	22.3447	21.8327		1.0552	0.585041	0.556118	-1.251	0.518322	0.526341	-2.3062	0.242041	0.349278	1.3666	0.481066	0.50799	1.75253	0.368982	0.443735	0.385933	0.840964	0.642793	0.511967	0.790208	0.628379	-1.09553	0.570941	0.55013	-1.6075	0.408835	0.468301
672	Q92878	RAD50	19.9225	20.1674	21.8095	22.5467	22.8538	21.3217	20.8089		-0.244967	0.83851	0.642122	-1.88703	0.132048	0.238697	-1.64207	0.185707	0.296994	-0.307067	0.79845	0.630798	0.7372	0.542131	0.537398	1.04427	0.391054	0.457596	0.512867	0.670411	0.589294	-0.487767	0.685563	0.594681	-1.00063	0.410642	0.469367
312	P40429;Q6NVV1	RPL13A;RPL13AP3	24.5364	22.748	24.9949	24.5047	24.6742	24.503	24.2748		1.7884	0.0539026	0.129803	-0.458467	0.598052	0.561507	-2.24687	0.0192627	0.0621186	-0.169567	0.844726	0.643817	-0.4902	0.57324	0.551117	-0.320633	0.71163	0.603629	0.228233	0.792194	0.628965	-0.491833	0.571978	0.550575	-0.720067	0.411101	0.469637
668	Q92743	HTRA1	23.3096	22.6997	21.2441	22.0878	22.5036	22.3218	20.4498		0.6099	0.527498	0.530661	2.0655	0.045578	0.115353	1.4556	0.144303	0.252895	-0.415767	0.665446	0.587499	0.8437	0.385223	0.453997	1.25947	0.202206	0.313133	1.87203	0.0666287	0.150449	1.0777	0.271427	0.373699	-0.794333	0.412915	0.470702
785	Q9UBQ5	EIF3K	20.3217	22.177	19.8832	23.3091	19.822	21.9576	20.8314		-1.85537	0.121838	0.226404	0.438433	0.70301	0.600713	2.2938	0.0611261	0.141714	3.4871	0.00790679	0.0322382	3.42587	0.00880761	0.0349263	-0.0612333	0.957423	0.67199	1.1262	0.334448	0.420679	2.0744	0.0868641	0.180471	0.9482	0.414132	0.471414
674	Q92922	SMARCC1	18.0132	21.5446	20.4475	21.8024	22.1823	19.7789	19.5186		-3.53137	0.00652124	0.0279329	-2.43423	0.045065	0.114434	1.09713	0.338151	0.423236	-0.379833	0.736437	0.611788	1.35497	0.240851	0.348251	1.7348	0.13916	0.247008	0.260233	0.81743	0.636251	-0.6686	0.55526	0.543285	-0.928833	0.415231	0.472056
696	Q96S44	TP53RK	20.5782	21.1242	21.167	22.4564	23.0154	21.6244	20.6767		-0.546033	0.367991	0.443097	-0.588767	0.332841	0.419563	-0.0427333	0.942991	0.668634	-0.559	0.357064	0.435973	1.28943	0.0453709	0.114983	1.84843	0.00710319	0.0297687	0.9477	0.128702	0.234717	0.4574	0.448792	0.49097	-0.4903	0.417563	0.473412
277	P30825	SLC7A1	23.2204	23.1885	23.3856	21.0142	22.4513	24.767	24.3876		0.0319	0.979373	0.676967	-0.165233	0.893498	0.656582	-0.197133	0.873114	0.65136	-1.43713	0.255441	0.360633	-2.37143	0.0706338	0.15664	-0.9343	0.453583	0.493567	0.379333	0.758902	0.618896	1.38133	0.273515	0.375369	1.002	0.422243	0.476116
555	Q13642	FHL1	22.0379	21.6377	20.8383	22.7439	21.9629	21.2038	19.847		0.4002	0.745027	0.614537	1.19967	0.336936	0.422399	0.799467	0.518327	0.526343	0.781	0.527893	0.530846	1.90563	0.13655	0.243981	1.12463	0.36706	0.442496	1.35673	0.279702	0.380267	0.3655	0.766389	0.621207	-0.991233	0.425089	0.477747
209	P16152	CBR1	23.7704	23.7382	22.1539	22.8246	23.1996	22.2144	23.0684		0.0321667	0.977362	0.676517	1.61647	0.16862	0.27946	1.5843	0.176685	0.287845	-0.374933	0.741323	0.613356	0.6707	0.556578	0.543868	1.04563	0.36362	0.440268	-0.854	0.455846	0.494784	0.0604667	0.95746	0.671999	0.914467	0.425262	0.477846
567	Q14766	LTBP1	21.2843	22.3475	20.8876	22.1813	22.285	22.2252	20.2803		-1.06317	0.173117	0.284161	0.396733	0.6006	0.562548	1.4599	0.0688085	0.153835	-0.103667	0.890679	0.655869	1.29373	0.102568	0.2019	1.3974	0.0801087	0.170781	1.9449	0.0199429	0.0637092	1.33763	0.09245	0.188261	-0.607267	0.426002	0.478268
279	P31146	CORO1A	24.1191	22.7782	22.9513	22.8331	24.5	22.321	24.0848		1.34087	0.356137	0.435362	1.16783	0.419855	0.47474	-0.173033	0.903744	0.659149	-1.6669	0.255246	0.360471	-0.1182	0.934152	0.666544	1.5487	0.288971	0.387473	-1.7638	0.229932	0.338684	-0.630267	0.660623	0.585739	1.13353	0.433325	0.482414
396	P55072	VCP	23.4822	23.9581	23.2749	20.8057	21.3816	26.9199	22.843		-0.4759	0.397555	0.461556	0.207367	0.709459	0.602899	0.683267	0.230747	0.339408	-0.5759	0.308822	0.402392	-2.46913	0.000473352	0.00386987	-1.89323	0.00373951	0.0184302	4.0769	2.98552e-06	8.22398e-05	3.645	1.03704e-05	0.000212081	-0.4319	0.441574	0.487011
607	Q3ZCW2	LGALSL	21.6802	23.1502	21.4989	22.1576	22.8496	20.8412	20.5169		-1.47	0.255615	0.360778	0.181267	0.885876	0.654648	1.65127	0.204299	0.315129	-0.692033	0.585645	0.55637	0.658633	0.603682	0.5638	1.35067	0.294497	0.391696	0.324267	0.797536	0.630531	-0.657733	0.604172	0.563999	-0.982	0.441668	0.487063
692	Q96PU5;P46934	NEDD4L	22.6106	22.7755	21.6845	21.1101	21.112	22.6494	22.028		-0.164933	0.71079	0.603347	0.9261	0.0518866	0.126379	1.09103	0.0253053	0.0757287	-0.00193333	0.996523	0.680752	-0.574433	0.208664	0.319254	-0.5725	0.210114	0.320613	0.621467	0.17581	0.286945	0.964933	0.0439343	0.112396	0.343467	0.443802	0.488239
101	O95602	POLR1A	21.0875	21.1605	19.4471	22.5083	22.4297	19.7539	20.305		-0.0729667	0.947567	0.669706	1.6404	0.154501	0.264282	1.71337	0.138239	0.245943	0.0785667	0.94355	0.668765	3.06113	0.0139366	0.0490144	2.98257	0.0160583	0.0543849	-0.551133	0.620933	0.570683	0.306733	0.782483	0.626083	0.857867	0.444315	0.488521
138	P06737	PYGL	25.1587	25.003	24.4017	25.2575	25.4145	24.455	24.5861		0.155733	0.517099	0.525759	0.756967	0.00604337	0.0263922	0.601233	0.0224183	0.0693663	-0.156967	0.513837	0.524201	0.8558	0.00261335	0.0140806	1.01277	0.000702873	0.00522195	-0.1311	0.584672	0.555963	0.0533	0.823352	0.63792	0.1844	0.444431	0.488585
417	P61019;Q8WUD1	RAB2A;RAB2B	23.4012	23.4028	23.4032	23.3815	23.4177	23.3776	23.5326		-0.00156667	0.992535	0.67988	-0.00203333	0.990312	0.679391	-0.000466667	0.997776	0.681025	-0.0362	0.828992	0.639495	-0.0217	0.896924	0.657445	0.0145	0.931006	0.665794	-0.154967	0.362119	0.43929	-0.0256	0.878546	0.652767	0.129367	0.444706	0.488736
116	P01889	HLA-B	21.0307	20.6745	21.5322	23.4171	23.5522	20.4095	20.7065		0.3562	0.741677	0.61347	-0.501567	0.643183	0.579253	-0.857767	0.431661	0.481477	-0.1351	0.900335	0.658299	1.8849	0.0969047	0.194338	2.02	0.0772799	0.166629	-0.296967	0.783328	0.626335	-1.12273	0.307168	0.401175	-0.825767	0.448667	0.490902
794	Q9UI30	TRMT112	19.8284	19.0531	22.1336	23.5162	20.9379	17.9699	21.3655		0.775233	0.447689	0.490369	-2.3052	0.0357565	0.0970875	-3.08043	0.00776756	0.0318154	2.57827	0.0210533	0.0662717	1.3826	0.185267	0.296553	-1.19567	0.248219	0.35456	-3.39557	0.0041303	0.019856	-4.16363	0.00089796	0.00628615	-0.768067	0.451811	0.492609
543	Q13308	PTK7	22.8294	23.4142	23.4177	20.1527	22.4992	23.9945	23.8396		-0.584733	0.304381	0.399114	-0.588267	0.301579	0.397028	-0.00353333	0.994951	0.680408	-2.3465	0.000764685	0.0055662	-3.26497	3.52791e-05	0.000538208	-0.918467	0.116176	0.21939	0.154933	0.781694	0.625846	0.576833	0.310716	0.40378	0.4219	0.454513	0.494068
640	Q8N0X7	SPG20	20.5738	20.8745	20.5038	23.5777	23.6266	21.1703	19.8539		-0.3007	0.727586	0.608916	0.07	0.935234	0.666801	0.3707	0.667972	0.588414	-0.0489	0.954728	0.671369	3.07393	0.00271413	0.0144871	3.12283	0.00242042	0.0132908	1.3164	0.142048	0.250326	0.666467	0.444	0.488348	-0.649933	0.455151	0.494411
29	O14929	HAT1	23.37	22.3354	22.375	21.2905	23.8818	20.3652	21.4884		1.03463	0.389433	0.4566	0.995067	0.40735	0.467422	-0.0395667	0.973383	0.675624	-2.5913	0.0430672	0.110821	-1.08443	0.367649	0.442877	1.50687	0.216734	0.326755	-1.12317	0.351299	0.432147	-2.00977	0.10646	0.206998	-0.8866	0.45921	0.496585
321	P42771;P42772	CDKN2A;CDKN2B	20.1708	20.9265	21.3496	19.9152	20.1265	23.7571	20.4953		-0.755733	0.511877	0.52326	-1.17883	0.31157	0.404404	-0.4231	0.711967	0.603742	-0.211333	0.853413	0.64616	-1.43443	0.222208	0.331753	-1.2231	0.294426	0.391642	3.2618	0.0115296	0.0426266	2.40747	0.0500685	0.123252	-0.854333	0.459367	0.496668
216	P18077	RPL35A	27.1215	26.764	27.1001	27.0534	27.1858	26.8294	26.8891		0.357533	0.224316	0.333658	0.0213667	0.940512	0.66805	-0.336167	0.251792	0.357579	-0.132433	0.64495	0.579919	-0.0467333	0.870391	0.650651	0.0857	0.765046	0.620794	-0.0597	0.834942	0.641142	-0.270733	0.35203	0.432634	-0.211033	0.465429	0.499881
27	O14818;Q8TAA3	PSMA7;PSMA8	20.5017	21.9279	20.6482	21.4643	20.3125	23.3658	21.3348		-1.42617	0.152688	0.262285	-0.146433	0.878816	0.652837	1.27973	0.196238	0.307381	1.15187	0.242078	0.34931	0.816167	0.401362	0.46385	-0.3357	0.72716	0.608776	2.031	0.0491753	0.121701	2.71763	0.0120672	0.0440838	0.686633	0.478541	0.506698
248	P25325	MPST	22.555	22.5616	22.2707	25.3443	26.0265	22.7478	20.9637		-0.00656667	0.997184	0.680896	0.284333	0.878605	0.652782	0.2909	0.875826	0.652064	-0.6822	0.714574	0.604615	3.07367	0.114816	0.217682	3.75587	0.0590587	0.138359	1.78413	0.345593	0.428311	0.477167	0.797854	0.630624	-1.30697	0.486349	0.510674
799	Q9UKS6	PACSIN3	21.7827	21.7673	22.9497	20.6001	21.567	23.3385	22.3383		0.0154333	0.986087	0.67846	-1.16697	0.200865	0.311849	-1.1824	0.195317	0.306484	-0.9669	0.2848	0.384251	-2.3496	0.0171694	0.0571139	-1.3827	0.134059	0.241068	1.0002	0.269223	0.371928	0.388867	0.66151	0.586064	-0.611333	0.493475	0.514251
820	Q9Y287	ITM2B	22.8809	22.0655	20.7703	21.1095	20.8072	23.0227	20.2759		0.815433	0.266985	0.370119	2.11063	0.00969623	0.0375048	1.2952	0.0876351	0.181558	0.3023	0.674739	0.590848	0.339233	0.637976	0.577278	0.0369333	0.958979	0.672348	2.74683	0.00161951	0.00981736	2.25247	0.00650407	0.0278781	-0.494367	0.494849	0.514935
842	Q9Y6W3	CAPN7	21.582	20.9066	20.839	23.1659	22.5721	21.3948	21.2688		0.675433	0.290982	0.389016	0.743033	0.247344	0.353817	0.0676	0.914102	0.661704	0.5938	0.351033	0.431969	2.3269	0.00202708	0.0116287	1.7331	0.0137454	0.0485192	0.125967	0.840782	0.642744	0.555833	0.38176	0.451838	0.429867	0.496355	0.515682
683	Q96FN4;Q96A23;Q9UBL6;O95741	CPNE2	24.9161	24.5115	23.2751	22.509	22.6782	24.6766	23.4622		0.4046	0.1567	0.26669	1.64097	2.88752e-05	0.000462156	1.23637	0.000434027	0.0036235	-0.169233	0.541398	0.537064	-0.766133	0.0132649	0.0472658	-0.5969	0.0444376	0.113305	1.21437	0.000507028	0.0040769	1.40143	0.000138631	0.00152332	0.187067	0.500286	0.517623
422	P61158;Q9P1U1;Q9C0K3	ACTR3	21.189	21.4665	22.1865	22.338	22.8901	21.2257	21.5045		-0.277433	0.782752	0.626163	-0.997433	0.329362	0.417133	-0.72	0.477729	0.506281	-0.552133	0.58472	0.555983	0.1515	0.880197	0.653193	0.703633	0.487615	0.511314	-0.278833	0.781687	0.625844	-0.9608	0.346842	0.429155	-0.681967	0.50089	0.51792
420	P61088;Q5JXB2	UBE2N;UBE2NL	22.3011	22.0845	23.7733	22.2036	20.73	24.5419	24.361		0.216567	0.809129	0.633886	-1.47227	0.116422	0.219698	-1.68883	0.0755193	0.164016	1.47367	0.116105	0.219301	-1.5697	0.0960689	0.193206	-3.04337	0.00383335	0.018776	0.180867	0.840076	0.642551	0.768567	0.397075	0.461266	0.5877	0.514987	0.524752
610	Q5T4S7	UBR4	20.865	20.8514	21.3673	23.3618	22.2175	19.2951	20.4063		0.0136	0.992637	0.679902	-0.5023	0.733789	0.610933	-0.5159	0.726896	0.60869	1.14427	0.442495	0.487519	1.9945	0.189936	0.301202	0.850233	0.566371	0.548155	-1.11127	0.45549	0.494593	-2.07223	0.174276	0.285361	-0.960967	0.517626	0.52601
161	P08754	GNAI3	24.4042	23.2472	25.1164	21.2492	23.056	24.1441	24.4277		1.15697	0.285438	0.384746	-0.7122	0.50534	0.520097	-1.86917	0.0943817	0.19091	-1.8068	0.104793	0.204825	-3.86713	0.00232042	0.0128752	-2.06033	0.0679789	0.152551	-0.283667	0.789363	0.628129	-0.9723	0.366456	0.442106	-0.688633	0.519311	0.52681
736	Q9H2H9	SLC38A1	24.7656	24.4699	25.0073	22.054	23.1174	25.3488	25.4909		0.295667	0.694282	0.597718	-0.241733	0.747714	0.615389	-0.5374	0.477822	0.506328	-1.0634	0.170964	0.281918	-2.9533	0.00129534	0.00829346	-1.8899	0.0224592	0.069458	-0.1421	0.849845	0.645201	0.341467	0.650183	0.58188	0.483567	0.522288	0.528217
832	Q9Y450	HBS1L	20.4601	20.0179	21.4424	22.5486	22.7461	21.1269	20.597		0.4422	0.737123	0.612009	-0.9823	0.45949	0.496734	-1.4245	0.288599	0.387187	-0.1975	0.880633	0.653305	1.10623	0.406084	0.466671	1.30373	0.329841	0.417469	0.529933	0.687758	0.59545	-0.315467	0.810557	0.634295	-0.8454	0.523313	0.5287
681	Q96EK5	KIAA1279	22.2275	20.5402	20.4785	22.2227	22.8917	19.9007	21.1601		1.68733	0.127675	0.233487	1.74907	0.115406	0.218424	0.0617333	0.953594	0.671107	-0.668967	0.531242	0.532403	1.74423	0.116328	0.21958	2.4132	0.0362376	0.098018	-1.25943	0.246805	0.353358	-0.577767	0.587999	0.557354	0.681667	0.523589	0.52883
181	P11166	SLC2A1	23.9669	22.527	23.3595	22.3452	22.2803	24.0837	24.0359		1.43987	0.1881	0.299382	0.607333	0.568733	0.549178	-0.832533	0.437028	0.484487	0.0649667	0.951099	0.670528	-1.0143	0.346219	0.428734	-1.07927	0.317223	0.408504	0.0477333	0.964059	0.673511	0.724133	0.497876	0.516435	0.6764	0.526192	0.530051
491	P81605	DCD	21.2986	23.7362	24.4275	23.234	24.9101	21.1619	22.9708		-2.43757	0.297875	0.39425	-3.12887	0.186876	0.298162	-0.6913	0.763635	0.62036	-1.67613	0.469493	0.502012	-1.1935	0.604829	0.564264	0.482633	0.833573	0.640764	-1.80887	0.435764	0.483781	-3.26557	0.169508	0.280393	-1.4567	0.528642	0.531195
450	P62277	RPS13	25.5516	25.3652	25.7577	25.6004	25.4601	25.3528	25.6331		0.1864	0.36081	0.438435	-0.206067	0.313987	0.406164	-0.392467	0.0665896	0.150388	0.1403	0.488706	0.511863	-0.1573	0.438617	0.485371	-0.2976	0.153697	0.263398	-0.2803	0.177301	0.288478	-0.4049	0.0593415	0.138821	-0.1246	0.537877	0.535458
518	Q07955	SRSF1	26.2825	26.3346	26.0492	24.7557	24.7464	26.3521	25.8314		-0.0521	0.882437	0.653768	0.233233	0.511166	0.522918	0.285333	0.423317	0.476732	0.00933333	0.978857	0.676852	-1.2935	0.00220049	0.0123707	-1.30283	0.00208619	0.0118834	0.520733	0.154481	0.26426	0.302867	0.396084	0.460665	-0.217867	0.538984	0.535964
584	Q15365;P57721	PCBP1	23.4533	23.3471	23.6324	21.1775	22.1922	24.339	24.1417		0.1062	0.897552	0.657602	-0.179033	0.82826	0.639291	-0.285233	0.729976	0.609695	-1.0147	0.230825	0.339476	-2.4549	0.00898624	0.0354502	-1.4402	0.0971145	0.194621	0.197333	0.811056	0.634438	0.706633	0.397709	0.461649	0.5093	0.539623	0.536256
37	O15260	SURF4	21.5955	20.6968	21.3012	20.7266	20.9478	21.463	21.7735		0.898667	0.252683	0.358327	0.294333	0.701868	0.600324	-0.604333	0.435796	0.483799	-0.221167	0.773363	0.623335	-0.574567	0.458262	0.496078	-0.3534	0.646179	0.580382	-0.310433	0.686494	0.595008	0.161867	0.832954	0.640593	0.4723	0.540747	0.536768
64	O60306	AQR	21.2608	19.0797	21.8737	22.4981	22.1332	19.8061	21.0723		2.18117	0.112894	0.215255	-0.612867	0.641942	0.578784	-2.79403	0.0480062	0.119656	0.364867	0.781368	0.625749	0.6244	0.635739	0.576423	0.259533	0.843395	0.643456	-1.26623	0.342816	0.426427	-2.0676	0.13118	0.237669	-0.801367	0.544312	0.538385
140	P06858	LPL	23.4285	23.4075	21.1614	22.5643	23.3678	19.5627	21.9073		0.0210667	0.986292	0.678505	2.2671	0.0807422	0.171703	2.24603	0.0833014	0.175399	-0.8035	0.515533	0.525013	1.40287	0.263571	0.367341	2.20637	0.0883206	0.182521	-2.3446	0.0719231	0.158604	-1.59877	0.205606	0.316369	0.745833	0.545696	0.53901
268	P29401	TKT	21.4359	21.1386	21.3321	22.8102	22.837	20.4373	20.6853		0.297333	0.781358	0.625746	0.1038	0.922715	0.663801	-0.193533	0.856522	0.646991	-0.0267667	0.980038	0.677116	1.4781	0.181358	0.292614	1.50487	0.174074	0.285152	-0.248067	0.816802	0.636073	-0.894867	0.408784	0.468271	-0.6468	0.548097	0.540091
150	P07910;O60812;B7ZW38;B2RXH8;P0DMR1	HNRNPC;HNRNPCL1;HNRNPCL3;HNRNPCL2;HNRNPCL4	23.8748	23.7206	24.2341	23.9172	23.955	23.524	24.1206		0.1542	0.419576	0.474579	-0.359267	0.0731129	0.160406	-0.513467	0.015065	0.051898	-0.0378667	0.841119	0.642835	-0.3169	0.109494	0.210918	-0.279033	0.154577	0.264366	-0.596633	0.00619765	0.0268931	-0.7101	0.00183971	0.0108086	-0.113467	0.550382	0.541114
519	Q08170	SRSF4	23.9498	23.9928	23.3291	21.0842	22.2907	23.8922	22.7241		-0.0430333	0.966111	0.673978	0.6207	0.542744	0.537676	0.663733	0.515538	0.525015	-1.20653	0.24531	0.352083	-2.24487	0.0405662	0.106217	-1.03833	0.314336	0.406417	1.16813	0.259938	0.36436	0.563167	0.580324	0.554132	-0.604967	0.552886	0.542231
509	Q04323	UBXN1	21.1355	20.0718	19.7466	21.2957	21.2473	24.5471	20.2939		1.06363	0.258363	0.36306	1.38883	0.146242	0.255089	0.3252	0.724059	0.607759	0.0483667	0.958031	0.67213	1.54903	0.108225	0.209284	1.50067	0.118675	0.222504	4.25317	0.000334049	0.00297068	4.80047	0.000108679	0.00126606	0.5473	0.55406	0.542752
119	P02794	FTH1	23.8501	21.2986	22.1089	20.9434	22.7924	24.0676	21.2536		2.5515	0.0930501	0.189086	1.7412	0.238972	0.346624	-0.8103	0.576132	0.552352	-1.84907	0.212545	0.322881	-1.1655	0.424137	0.477202	0.683567	0.636652	0.576772	2.814	0.0667549	0.150646	1.9587	0.188138	0.299419	-0.8553	0.555388	0.543341
588	Q15435	PPP1R7	21.4965	21.8094	20.5251	21.7872	21.9328	20.3716	19.7539		-0.3129	0.810248	0.634206	0.971433	0.460057	0.497036	1.28433	0.332251	0.419152	-0.145533	0.911006	0.660945	1.26213	0.340399	0.424777	1.40767	0.289549	0.387918	0.6177	0.636532	0.576726	-0.1535	0.906159	0.659748	-0.7712	0.5561	0.543656
360	P50552	VASP	20.7584	21.6734	20.1075	21.8406	23.106	21.3213	19.4966		-0.915	0.382076	0.452036	0.6509	0.531257	0.53241	1.5659	0.144779	0.253435	-1.26537	0.232489	0.340949	1.7331	0.109447	0.210857	2.99847	0.0103929	0.0394804	1.8247	0.0934893	0.189689	1.21383	0.251105	0.357	-0.610867	0.556477	0.543823
228	P20645	M6PR	23.2366	24.3901	23.4641	23.4537	22.6391	24.5123	24.0829		-1.1535	0.283629	0.38334	-0.227433	0.829169	0.639544	0.926067	0.385841	0.454381	0.8146	0.444174	0.488444	-0.0104	0.992121	0.679789	-0.825	0.438505	0.485309	0.4294	0.684387	0.594268	1.0482	0.328153	0.416284	0.6188	0.5593	0.545068
109	P00374;Q86XF0	DHFR	18.5132	22.3513	22.8624	20.9819	21.094	23.2674	21.8752		-3.83813	0.0374674	0.100379	-4.3492	0.020799	0.0656885	-0.511067	0.76408	0.620497	-0.1121	0.947429	0.669674	-1.88047	0.27907	0.37977	-1.76837	0.307556	0.401461	1.39213	0.418482	0.473945	0.404967	0.811908	0.634681	-0.987167	0.563853	0.54706
456	P62701;Q8TD47;P22090	RPS4X;RPS4Y2	26.9809	26.8562	27.1491	26.9853	27.072	26.9324	27.0537		0.1247	0.487127	0.511067	-0.1682	0.352034	0.432637	-0.2929	0.115833	0.21896	-0.0867333	0.627301	0.57317	-0.1638	0.364387	0.440766	-0.0770667	0.665881	0.587657	-0.121267	0.498993	0.516986	-0.216667	0.235321	0.343439	-0.0954	0.593644	0.559696
314	P41091;Q2VIR3	EIF2S3;EIF2S3L	22.6625	21.2699	20.9356	23.0961	23.3059	20.1115	21.3984		1.39267	0.123411	0.228327	1.7269	0.0614931	0.142305	0.334233	0.699926	0.59966	-0.209767	0.808554	0.633721	2.1605	0.0234257	0.0716134	2.37027	0.0144595	0.0503588	-1.2869	0.152061	0.261591	-0.8241	0.348476	0.430255	0.4628	0.594483	0.560041
423	P61160	ACTR2	21.87	23.3868	22.0773	22.2646	23.6898	21.8776	21.3999		-1.51683	0.245629	0.352356	-0.207367	0.870785	0.650753	1.30947	0.313208	0.405598	-1.42523	0.273954	0.375719	0.187267	0.883205	0.653965	1.6125	0.218536	0.328408	0.4777	0.708453	0.602559	-0.199733	0.875497	0.651979	-0.677433	0.596864	0.56102
449	P62269	RPS18	27.3008	27.2124	27.5137	27.5808	27.7203	27.2091	27.4369		0.0883667	0.54334	0.537946	-0.2129	0.155611	0.265499	-0.301267	0.0519921	0.12656	-0.1395	0.342101	0.42594	0.0671	0.64349	0.579369	0.2066	0.167335	0.278106	-0.227767	0.130666	0.23706	-0.304533	0.0498133	0.12281	-0.0767667	0.596901	0.561035
121	P04114	APOB	25.7192	25.3783	24.9739	24.744	25.0444	25.3582	25.0516		0.3409	0.0328489	0.0913733	0.745333	0.000140574	0.00153951	0.404433	0.0139389	0.0490203	-0.300367	0.0557582	0.132914	-0.229867	0.132721	0.239493	0.0705	0.631992	0.574985	0.3066	0.0514625	0.125653	0.3843	0.0183393	0.059932	0.0777	0.597942	0.561462
99	O95445	APOM	20.1851	24.7203	22.3855	23.3165	26.2303	21.719	23.7113		-4.53517	0.0885829	0.182889	-2.20037	0.389547	0.45667	2.3348	0.362044	0.439241	-2.9138	0.259239	0.363783	0.931033	0.712748	0.604004	3.84483	0.143054	0.251475	-1.99227	0.434832	0.483259	-0.666433	0.791892	0.628875	1.32583	0.601004	0.562712
685	Q96FX7	TRMT61A	23.6681	23.6102	23.6719	20.63	21.9466	21.9202	24.3819		0.0579	0.966451	0.674056	-0.00376667	0.997817	0.681034	-0.0616667	0.96427	0.673559	-1.3166	0.346753	0.429094	-3.04187	0.0410911	0.107191	-1.72527	0.222762	0.332254	-2.4617	0.0901251	0.185042	-1.75167	0.216136	0.326205	0.710033	0.607741	0.565439
741	Q9H583	HEATR1	21.0935	20.9978	22.1891	22.6614	22.6528	19.1935	21.8711		0.0957	0.880974	0.653392	-1.09563	0.102734	0.20212	-1.19133	0.0784626	0.168372	0.00856667	0.989301	0.679169	0.472267	0.464195	0.49923	0.4637	0.472184	0.503415	-2.67757	0.00078258	0.00566456	-2.99557	0.000297117	0.00271792	-0.318	0.620239	0.57041
746	Q9H9T3	ELP3	21.7381	21.3516	20.6671	22.1911	22.2089	20.301	20.1922		0.3865	0.690552	0.596424	1.07107	0.278944	0.379671	0.684567	0.483424	0.509192	-0.0178667	0.985274	0.67828	1.524	0.131317	0.237832	1.54187	0.127211	0.232928	0.1088	0.910531	0.660828	-0.366033	0.706071	0.601754	-0.474833	0.625287	0.572387
250	P25685	DNAJB1	21.09	22.2681	20.8831	20.8546	21.8872	22.7386	21.2964		-1.1781	0.178744	0.289954	0.2069	0.807269	0.633352	1.385	0.118277	0.222009	-1.0326	0.235072	0.343221	-0.0285	0.973164	0.675575	1.0041	0.247599	0.354034	1.4422	0.105059	0.205173	1.85543	0.0426686	0.110093	0.413233	0.627213	0.573136
586	Q15382	RHEB	23.2545	22.4011	24.4755	24.0802	21.8253	24.1979	25.102		0.853367	0.510756	0.522721	-1.221	0.350632	0.431701	-2.07437	0.123177	0.228041	2.25497	0.0962267	0.19342	-0.395267	0.759203	0.618989	-2.65023	0.0547508	0.13123	-0.904133	0.486357	0.510679	-0.277633	0.829384	0.639604	0.6265	0.627969	0.573429
294	P35250	RFC2	21.09	20.3467	21.2188	22.8313	22.0951	21.2801	21.5469		0.743267	0.29239	0.390092	-0.128833	0.852314	0.645865	-0.8721	0.220084	0.329822	0.7362	0.296822	0.393456	1.6125	0.0324709	0.0906187	0.8763	0.217989	0.327907	-0.266833	0.700404	0.599824	0.0612667	0.92942	0.665414	0.3281	0.636594	0.57675
598	Q16181;Q6ZU15;O43236	SEPT7	23.9637	23.965	23.5128	24.1173	24.2441	23.6754	23.5882		-0.00133333	0.993319	0.680051	0.4509	0.0120486	0.0440337	0.452233	0.0118474	0.0434904	-0.126733	0.431376	0.481317	0.604533	0.00171671	0.0102589	0.731267	0.00035771	0.00312904	0.0872	0.586008	0.556522	0.162633	0.31609	0.407687	0.0754333	0.637082	0.576936
313	P40938	RFC3	21.7097	21.3718	22.3393	22.1374	22.6077	21.589	22.5887		0.337833	0.531656	0.532594	-0.629667	0.251796	0.357582	-0.9675	0.0875708	0.181467	-0.4703	0.38704	0.455123	-0.201933	0.707215	0.602141	0.268367	0.618357	0.569669	-0.999667	0.0785398	0.168485	-0.750333	0.176224	0.287371	0.249333	0.643267	0.579285
790	Q9UHD8	SEPT9	22.45	21.9895	21.5998	22.8145	22.4967	22.1776	21.3796		0.4605	0.341661	0.42564	0.850267	0.0906067	0.185712	0.389767	0.418757	0.474105	0.3178	0.508022	0.521399	1.2147	0.0211231	0.0664314	0.8969	0.0758576	0.16452	0.798033	0.110119	0.211719	0.577833	0.237108	0.345002	-0.2202	0.645117	0.579982
266	P28066	PSMA5	22.3266	22.4041	22.6997	23.5495	21.1371	23.7555	21.8936		-0.0775	0.96477	0.673673	-0.373033	0.83177	0.640265	-0.295533	0.866308	0.649581	2.41243	0.183367	0.294643	0.849833	0.629601	0.574062	-1.5626	0.379943	0.450699	1.8619	0.298272	0.394549	1.05583	0.549962	0.540926	-0.806067	0.647207	0.580767
797	Q9UJA5	TRMT6	20.6146	20.8484	20.0492	22.4938	22.6674	20.3213	19.7017		-0.2338	0.757759	0.61854	0.5654	0.459502	0.49674	0.7992	0.300486	0.396211	-0.1736	0.818722	0.636616	2.4446	0.00538217	0.0242055	2.6182	0.00338254	0.0170936	0.619633	0.418512	0.473963	0.272067	0.719832	0.606364	-0.347567	0.647283	0.580796
108	P00352;P05091	ALDH1A1	20.9802	23.1361	20.8984	23.2469	21.9643	20.8223	20.4194		-2.15587	0.0546624	0.131081	0.0818667	0.937665	0.667378	2.23773	0.0471411	0.118132	1.28253	0.232728	0.34116	2.3485	0.0384936	0.102329	1.06597	0.317435	0.408657	0.4029	0.701069	0.600051	-0.0761	0.942047	0.668412	-0.479	0.648479	0.581244
638	Q8IWA0	WDR75	21.0441	20.7401	21.2437	21.1039	22.2512	21.5979	21.6179		0.304033	0.714906	0.604726	-0.199567	0.810253	0.634208	-0.5036	0.546853	0.539531	-1.14733	0.181323	0.292578	-0.139833	0.866327	0.649586	1.0075	0.23706	0.34496	-0.02	0.980783	0.677282	0.3542	0.670709	0.589402	0.3742	0.653424	0.583086
748	Q9HBI1	PARVB	23.1787	22.9553	22.1267	22.4507	23.9291	21.5338	21.5526		0.223433	0.861971	0.648438	1.052	0.418382	0.473887	0.828567	0.522006	0.528085	-1.4784	0.260836	0.365099	0.323967	0.801085	0.631565	1.80237	0.175057	0.286169	-0.0188667	0.98828	0.678944	-0.592933	0.645619	0.580171	-0.574067	0.656079	0.584068
506	Q02543	RPL18A	25.4521	25.2807	25.6661	25.6028	25.6277	25.5722	25.5841		0.171367	0.358172	0.436703	-0.214	0.255175	0.360411	-0.385367	0.0507685	0.124461	-0.0249333	0.892021	0.656209	-0.0632667	0.730983	0.610023	-0.0383333	0.834756	0.64109	-0.0119	0.948329	0.669883	-0.0938333	0.611025	0.566756	-0.0819333	0.656602	0.584261
637	Q8IV08	PLD3	22.213	19.3846	19.9256	20.4901	20.0478	22.9614	20.3966		2.82847	0.0163408	0.0550839	2.2874	0.0445952	0.113589	-0.541067	0.609957	0.566328	0.4423	0.676185	0.591364	0.5645	0.594722	0.56014	0.1222	0.907859	0.660169	2.5648	0.0268011	0.0789362	3.03573	0.0110213	0.041231	0.470933	0.656663	0.584284
793	Q9UI26	IPO11	20.1054	21.7053	20.7919	21.8693	21.8314	20.3233	20.322		-1.59987	0.163924	0.274485	-0.686467	0.538624	0.5358	0.9134	0.415717	0.472339	0.0379333	0.972705	0.675472	1.07747	0.339272	0.424005	1.03953	0.356001	0.435272	0.00126667	0.999088	0.68131	-0.4686	0.673536	0.590417	-0.469867	0.67271	0.590121
39	O15372	EIF3H	22.96	23.1864	23.0717	20.5687	21.4757	21.6669	22.5022		-0.2264	0.86742	0.649873	-0.1117	0.934333	0.666587	0.1147	0.932574	0.666168	-0.907	0.506878	0.520845	-2.50303	0.0811088	0.172235	-1.59603	0.250564	0.356544	-0.8353	0.540548	0.536677	-1.40487	0.30926	0.402714	-0.569567	0.67534	0.591062
89	O75934	BCAS2	22.7248	21.7402	22.4008	23.9297	24.0375	21.2398	21.8804		0.984633	0.432076	0.481711	0.324	0.793972	0.629488	-0.660633	0.59583	0.560596	-0.107767	0.930703	0.665721	1.5289	0.229632	0.338417	1.63667	0.200119	0.311132	-0.640567	0.606935	0.565114	-1.161	0.356339	0.435495	-0.520433	0.675463	0.591106
201	P14550	AKR1A1	20.952	23.0028	21.7737	21.7109	21.5203	21.0925	22.305		-2.05083	0.122684	0.227439	-0.8217	0.521075	0.527645	1.22913	0.341536	0.425554	0.1906	0.88083	0.653355	-0.0627667	0.96061	0.672723	-0.253367	0.842088	0.6431	-1.21243	0.347923	0.429883	-0.681133	0.593916	0.559808	0.5313	0.676873	0.591609
702	Q99613;B5ME19	EIF3C;EIF3CL	24.0305	24.1101	24.1542	23.2661	23.7159	23.8264	24.0254		-0.0796333	0.800919	0.631516	-0.1237	0.69576	0.598228	-0.0440667	0.888937	0.655427	-0.449833	0.168615	0.279455	-0.888133	0.0124447	0.045096	-0.4383	0.179065	0.290282	-0.198967	0.531171	0.53237	-0.327767	0.30806	0.401832	-0.1288	0.683951	0.594115
470	P62917	RPL8	24.491	23.5101	24.3555	24.2461	24.5579	24.5204	24.5747		0.980833	0.0858236	0.178998	0.1355	0.802198	0.631887	-0.845333	0.133531	0.240448	-0.3118	0.56623	0.548094	-0.1094	0.839656	0.642436	0.2024	0.708661	0.602629	-0.0542333	0.920058	0.663157	0.164967	0.76051	0.619394	0.2192	0.685852	0.594782
631	Q86VP6	CAND1	23.7531	23.3701	20.6382	20.3711	21.6765	20.0738	19.9624		0.383	0.819913	0.636952	3.11483	0.0801285	0.17081	2.73183	0.120236	0.224435	-1.3054	0.442332	0.487429	-0.267133	0.873777	0.651532	1.03827	0.539566	0.53623	0.1114	0.947159	0.66961	-0.564433	0.737528	0.61214	-0.675833	0.688483	0.595703
157	P08567	PLEK	24.0092	21.608	21.9974	22.3773	20.3037	22.9304	21.4703		2.4012	0.0902666	0.185239	2.0118	0.149648	0.25891	-0.3894	0.772263	0.623001	2.07353	0.138435	0.24617	0.3799	0.777655	0.624633	-1.69363	0.220185	0.329914	1.46017	0.287163	0.38608	0.933067	0.49113	0.513079	-0.5271	0.695605	0.598175
604	Q16629	SRSF7	25.362	25.1877	25.1248	23.9604	23.3718	25.2578	24.9112		0.1743	0.753968	0.617357	0.237167	0.670253	0.589238	0.0628667	0.909857	0.660662	0.588567	0.298691	0.394864	-1.16443	0.0508875	0.124665	-1.753	0.00623624	0.0270179	0.346567	0.535332	0.534291	0.132967	0.810897	0.634392	-0.2136	0.701178	0.600088
340	P48059;Q7Z4I7	LIMS1	24.0631	23.4125	21.0567	22.3862	25.1762	24.9654	21.759		0.650667	0.726576	0.608585	3.0064	0.121499	0.225989	2.35573	0.21737	0.327339	-2.79	0.148332	0.257438	1.32943	0.478039	0.50644	4.11943	0.0403772	0.105865	3.20637	0.100553	0.19923	3.90863	0.0501458	0.123385	0.702267	0.705969	0.601719
33	O15145	ARPC3	24.1083	24.1193	23.1807	24.3131	24.3481	23.8247	22.9292		-0.0110333	0.986799	0.678617	0.927533	0.17864	0.289848	0.938567	0.173856	0.284927	-0.0349667	0.958183	0.672165	1.1324	0.105834	0.206184	1.16737	0.096422	0.193685	0.895533	0.193132	0.304349	0.644	0.342224	0.426024	-0.251533	0.706751	0.601984
517	Q07864	POLE	21.676	19.8317	20.1746	21.3231	21.2227	21.5865	20.5643		1.8443	0.0958788	0.192949	1.50147	0.16814	0.278955	-0.342833	0.744901	0.614497	0.1004	0.923953	0.6641	1.1485	0.284957	0.384372	1.0481	0.327511	0.415832	1.02223	0.339188	0.423948	1.41197	0.193227	0.304442	0.389733	0.711627	0.603628
742	Q9H6R4	NOL6	20.4956	19.7292	20.5625	22.4596	22.3147	21.5013	20.9241		0.766367	0.439276	0.485738	-0.0669	0.945579	0.669241	-0.833267	0.401313	0.463821	0.144867	0.88253	0.653792	1.8971	0.0688672	0.153925	1.75223	0.0901734	0.185109	0.5772	0.558366	0.544656	0.938767	0.346028	0.428605	0.361567	0.712854	0.604039
468	P62906	RPL10A	22.6388	22.1583	22.2281	23.5375	23.4534	20.6004	21.7512		0.4805	0.716202	0.605158	0.4107	0.755852	0.617946	-0.0698	0.957783	0.672073	0.0841	0.949146	0.670074	1.30937	0.329198	0.417018	1.22527	0.360189	0.438028	-1.1508	0.389277	0.456504	-1.62767	0.229428	0.338236	-0.476867	0.718246	0.605838
594	Q15773	MLF2	19.6305	24.6771	20.6181	20.9896	21.4649	24.952	20.4086		-5.04663	5.23805e-07	2.1877e-05	-0.9876	0.111521	0.21351	4.05903	6.44142e-06	0.000147626	-0.4753	0.427379	0.479053	0.371533	0.533161	0.53329	0.846833	0.167344	0.278115	4.54337	1.79968e-06	5.5954e-05	4.33387	3.09019e-06	8.44244e-05	-0.2095	0.724001	0.60774
553	Q13595	TRA2A	24.0569	23.9114	24.0549	22.1465	22.5455	24.1786	23.8798		0.145533	0.770309	0.622406	0.00203333	0.99674	0.680799	-0.1435	0.77342	0.623353	-0.399	0.428073	0.479447	-1.90843	0.00158992	0.00968169	-1.50943	0.00802767	0.0326036	0.298733	0.550947	0.541367	0.123667	0.803972	0.632401	-0.175067	0.725607	0.608267
337	P46782	RPS5	24.5413	25.9961	26.5319	26.8856	24.8642	24.6123	26.0362		-1.45477	0.311735	0.404525	-1.99057	0.172965	0.284003	-0.5358	0.704915	0.601361	2.02147	0.166824	0.277566	0.353733	0.80229	0.631914	-1.66773	0.248881	0.355122	-1.42397	0.321718	0.411727	-1.91963	0.187774	0.299057	-0.495667	0.725993	0.608394
571	Q14C86	GAPVD1	21.2983	21.1734	21.2399	22.6262	22.0212	20.8432	20.9508		0.124933	0.882309	0.653735	0.0584	0.944811	0.669061	-0.0665333	0.937142	0.667254	0.605	0.477365	0.506093	1.38633	0.116513	0.219811	0.781333	0.361718	0.439028	-0.1076	0.898532	0.657848	-0.396733	0.639491	0.577854	-0.289133	0.732339	0.610464
432	P61353	RPL27	23.9532	22.6323	24.3295	22.7962	23.0914	24.0024	23.9526		1.32083	0.249273	0.355454	-0.376333	0.737066	0.611991	-1.69717	0.14475	0.253402	-0.2952	0.792112	0.62894	-1.53333	0.184616	0.2959	-1.23813	0.278766	0.379531	0.0497333	0.964538	0.67362	-0.327133	0.77029	0.6224	-0.376867	0.736709	0.611876
776	Q9NZZ3	CHMP5	22.2937	21.9679	21.2563	26.8575	26.4707	24.4906	22.0088		0.325833	0.887178	0.65498	1.03743	0.652562	0.582766	0.7116	0.757005	0.618305	0.386767	0.866283	0.649574	5.6012	0.0262801	0.0778254	5.21443	0.0364948	0.0985139	2.48183	0.289671	0.388011	3.2343	0.17348	0.284536	0.752467	0.743579	0.614076
699	Q99459	CDC5L	20.6545	20.3615	20.444	22.0457	22.8452	20.0505	20.8025		0.292967	0.79057	0.628486	0.210533	0.848553	0.644853	-0.0824333	0.940363	0.668015	-0.799533	0.47225	0.503449	1.6017	0.161028	0.27138	2.40123	0.0435413	0.111683	-0.751967	0.498538	0.516762	-0.393467	0.721614	0.606953	0.3585	0.745358	0.614642
504	Q01813	PFKP	21.7844	24.0488	23.2562	24.556	24.513	23.8438	23.5864		-2.2644	0.0399533	0.105074	-1.4718	0.163194	0.273704	0.7926	0.441236	0.486824	0.043	0.966309	0.674024	1.29987	0.21464	0.324824	1.25687	0.229365	0.33818	0.257367	0.80064	0.631435	0.5876	0.566158	0.548063	0.330233	0.746113	0.614882
563	Q14204	DYNC1H1	25.3001	25.215	24.8034	25.4247	25.4374	24.9751	24.7601		0.0851	0.533218	0.533317	0.496733	0.00224405	0.0125547	0.411633	0.00798512	0.0324751	-0.0127	0.925393	0.664447	0.621267	0.000365211	0.0031787	0.633967	0.000304993	0.00277244	0.215067	0.128706	0.234722	0.171733	0.2182	0.3281	-0.0433333	0.749751	0.616032
133	P06241;P06239	FYN	22.7633	21.1767	21.0229	20.7677	21.2632	21.2163	21.347		1.58663	0.139334	0.247209	1.74043	0.107569	0.208436	0.1538	0.881404	0.653503	-0.495533	0.632046	0.575005	-0.2552	0.80462	0.632588	0.240333	0.815768	0.63578	-0.130733	0.899076	0.657984	0.1934	0.851223	0.645572	0.324133	0.753539	0.617223
267	P28340	POLD1	21.9023	21.6262	20.0483	22.7239	22.9241	21.4745	20.3803		0.2761	0.798499	0.630812	1.854	0.102487	0.201795	1.5779	0.15918	0.269386	-0.200233	0.853035	0.646059	2.6756	0.0244297	0.0738238	2.87583	0.0169151	0.0564942	1.09423	0.319925	0.410445	1.4262	0.200304	0.311311	0.331967	0.759008	0.618929
15	O00425	IGF2BP3	22.5547	22.4336	21.8006	21.5743	21.2585	21.8351	22.1543		0.121133	0.916933	0.662396	0.7541	0.519269	0.52679	0.632967	0.587706	0.557232	0.3158	0.785933	0.627111	-0.226267	0.845609	0.644057	-0.542067	0.641953	0.578788	-0.3192	0.783691	0.626444	0.0345	0.976298	0.676279	0.3537	0.761062	0.619565
8	O00154	ACOT7	20.8075	20.9898	21.8376	23.5552	23.5167	21.4952	21.4917		-0.182267	0.874996	0.651849	-1.0301	0.380517	0.45106	-0.847833	0.468428	0.501455	0.0385333	0.973457	0.675641	1.7176	0.153316	0.262978	1.67907	0.162084	0.272515	0.00356667	0.997543	0.680974	-0.342367	0.767871	0.621661	-0.345933	0.765531	0.620943
534	Q13126	MTAP	22.8731	23.1214	22.5403	22.5113	22.9773	21.9809	22.4053		-0.2483	0.595314	0.560384	0.332833	0.478273	0.50656	0.581133	0.224059	0.333426	-0.465967	0.325027	0.414079	-0.0289333	0.950395	0.670365	0.437033	0.354964	0.434585	-0.424367	0.36866	0.443528	-0.559333	0.24101	0.348389	-0.134967	0.771992	0.622919
717	Q9BRS2	RIOK1	18.2562	19.6778	22.1853	23.4044	22.9495	20.6694	21.7354		-1.42163	0.374022	0.446958	-3.92913	0.0236635	0.0721395	-2.5075	0.1276	0.233396	0.4549	0.773195	0.623284	1.2191	0.444142	0.488426	0.7642	0.629227	0.573917	-1.066	0.502349	0.518635	-1.51587	0.344125	0.427316	-0.449867	0.77563	0.624022
669	Q92769;O15379	HDAC2	22.9174	23.7228	24.1324	24.1641	24.1017	23.0615	23.9477		-0.805433	0.231437	0.340019	-1.21507	0.0800378	0.170678	-0.409633	0.534884	0.534085	0.0624333	0.924124	0.664141	0.0317	0.961427	0.67291	-0.0307333	0.962602	0.673178	-0.8862	0.1903	0.301562	-1.07093	0.118453	0.222228	-0.184733	0.778371	0.624849
689	Q96KP4	CNDP2	22.0074	20.8158	20.3239	21.6604	23.9858	19.9935	20.0467		1.1916	0.24723	0.35372	1.68347	0.110088	0.211679	0.491867	0.625911	0.57263	-2.3254	0.0335458	0.0927573	1.33643	0.197095	0.308212	3.66183	0.00232707	0.012903	-0.0532	0.957768	0.67207	-0.330467	0.742676	0.613789	-0.277267	0.78284	0.626189
406	P57737	CORO7	21.3874	21.2815	21.5373	23.1486	23.2124	21.3886	21.752		0.105867	0.892024	0.65621	-0.149933	0.8476	0.644596	-0.2558	0.743324	0.613995	-0.0638333	0.934754	0.666687	1.61123	0.0539476	0.129879	1.67507	0.0461947	0.116453	-0.3634	0.642456	0.578978	-0.148767	0.84877	0.644912	0.214633	0.78338	0.626351
184	P11234	RALB	21.5045	22.05	23.41	20.6307	21.5833	21.8636	23.8534		-0.5455	0.738946	0.612595	-1.90553	0.254792	0.360092	-1.36003	0.410949	0.469548	-0.9526	0.562223	0.546349	-2.7793	0.105237	0.205405	-1.8267	0.274075	0.375815	-1.98973	0.235371	0.343483	-1.5464	0.351557	0.432319	0.443333	0.786373	0.627242
227	P20618	PSMB1	20.4247	20.4616	20.7048	20.8423	21.0779	24.1813	20.4597		-0.0368667	0.968141	0.67444	-0.2801	0.761933	0.619835	-0.243233	0.792413	0.629029	-0.2356	0.79877	0.630891	0.1375	0.881629	0.653561	0.3731	0.686946	0.595166	3.72157	0.00107275	0.00719166	3.47647	0.0018237	0.0107376	-0.2451	0.79086	0.628571
554	Q13630	TSTA3	20.5242	20.7663	20.7101	21.9964	22.7518	19.4992	20.492		-0.2421	0.772137	0.622963	-0.185933	0.823894	0.638072	0.0561667	0.946359	0.669423	-0.755433	0.37251	0.445995	1.28623	0.139059	0.246891	2.04167	0.0259695	0.07716	-0.9928	0.246032	0.3527	-1.21093	0.161874	0.27229	-0.218133	0.794101	0.629525
734	Q9H0H5	RACGAP1	23.713	23.1065	22.0323	19.8958	20.1973	22.783	21.8124		0.6065	0.49423	0.514627	1.6807	0.0721238	0.158909	1.0742	0.234205	0.34246	-0.301567	0.732272	0.610442	-2.13657	0.0268428	0.0790247	-1.835	0.0519972	0.126568	0.970633	0.28018	0.380643	0.750667	0.399619	0.462802	-0.219967	0.802752	0.632048
665	Q92597	NDRG1	20.0492	19.6416	21.5247	21.1264	21.4154	22.7488	21.8559		0.4076	0.760189	0.619295	-1.4755	0.278786	0.379547	-1.8831	0.172404	0.28342	-0.289033	0.828498	0.639357	-0.398267	0.765499	0.620934	-0.109233	0.934702	0.666675	0.892867	0.506469	0.520646	1.2241	0.365748	0.441648	0.331233	0.803988	0.632406
619	Q6UXN9	WDR82	21.2929	21.4909	20.762	23.277	23.2516	20.2227	20.5695		-0.198	0.803203	0.632179	0.5309	0.50698	0.520894	0.7289	0.365647	0.441583	0.0254	0.974468	0.675868	2.515	0.00609626	0.0265643	2.4896	0.00650439	0.0278791	-0.346767	0.663259	0.586703	-0.539333	0.500366	0.517662	-0.192567	0.808486	0.633701
473	P63010	AP2B1	22.6298	21.2761	21.1796	22.415	22.8492	22.5105	21.4082		1.35367	0.168821	0.279671	1.45023	0.142377	0.250702	0.0965667	0.919027	0.662906	-0.434133	0.648842	0.581379	1.23547	0.206621	0.31733	1.6696	0.0951602	0.191972	1.1023	0.257067	0.361985	1.3309	0.17562	0.286749	0.2286	0.809986	0.634131
120	P04075;P05062	ALDOA	22.416	23.5183	24.0157	22.5573	22.5505	23.7	23.8426		-1.10223	0.143132	0.251564	-1.59967	0.0409447	0.10692	-0.497433	0.495334	0.515176	0.0068	0.992499	0.679872	-1.45843	0.0592916	0.138739	-1.46523	0.0582572	0.137047	-0.142667	0.843748	0.643552	-0.315733	0.663566	0.586815	-0.173067	0.81109	0.634447
767	Q9NV31	IMP3	21.9104	21.4057	22.2514	23.5126	22.2496	18.8484	22.5987		0.5047	0.735095	0.611356	-0.341	0.818969	0.636686	-0.8457	0.572188	0.550666	1.263	0.402261	0.464389	1.26123	0.402903	0.464773	-0.00176667	0.999053	0.681303	-3.75027	0.0224597	0.0694592	-3.403	0.0354585	0.096509	0.347267	0.815708	0.635763
551	Q13509	TUBB3	23.3446	22.8805	21.5908	22.6028	23.0885	21.9688	21.9227		0.4641	0.744987	0.614524	1.7538	0.230486	0.339176	1.2897	0.372181	0.445785	-0.485667	0.733625	0.61088	1.01203	0.481323	0.508121	1.4977	0.302451	0.397679	0.0460667	0.974195	0.675807	0.378	0.790942	0.628595	0.331933	0.815877	0.635811
373	P51812;Q15349;Q9UK32	RPS6KA3	20.3426	21.3757	21.1431	23.0872	23.7459	21.0647	21.343		-1.03307	0.242725	0.349867	-0.800533	0.360605	0.438301	0.232533	0.787677	0.627629	-0.658633	0.449733	0.491482	1.9441	0.0376828	0.10079	2.60273	0.0082646	0.0333155	-0.2783	0.747338	0.61527	-0.0784667	0.9275	0.664954	0.199833	0.816899	0.636101
149	P07900;Q14568;Q58FG0;Q58FG1	HSP90AA1	25.9056	25.7343	25.7074	25.5203	25.6602	26.7732	25.6892		0.171267	0.0441125	0.112718	0.198133	0.0227272	0.0700586	0.0268667	0.733776	0.610929	-0.139867	0.0924092	0.188204	-0.187133	0.0298956	0.0854	-0.0472667	0.551364	0.541553	1.084	1.26435e-09	2.23108e-07	1.06573	1.5799e-09	2.64327e-07	-0.0182667	0.816924	0.636108
621	Q76LX8	ADAMTS13	20.5223	21.2291	19.8234	22.9723	21.9941	19.7515	20.0856		-0.7068	0.539909	0.536386	0.6989	0.544387	0.538419	1.4057	0.231924	0.340449	0.978167	0.399205	0.462553	3.14887	0.0142015	0.0496972	2.1707	0.0741641	0.161988	-0.3341	0.770824	0.622563	-0.0719	0.94994	0.670259	0.2622	0.819067	0.636714
188	P11766	ADH5	21.0231	21.7176	21.292	24.2179	22.4111	21.5079	20.8583		-0.694533	0.720911	0.606721	-0.268933	0.889762	0.655637	0.4256	0.826468	0.638792	1.8068	0.359057	0.437285	2.9259	0.146905	0.255836	1.1191	0.566312	0.54813	0.649567	0.73822	0.612362	0.215867	0.911403	0.661042	-0.4337	0.823225	0.637884
47	O43399	TPD52L2	20.0266	20.9134	20.8078	23.1211	22.8013	21.4538	20.5847		-0.886867	0.386637	0.454874	-0.7812	0.444325	0.488526	0.105667	0.91672	0.662344	0.3198	0.75204	0.616752	2.3133	0.0352232	0.0960511	1.9935	0.0642668	0.146733	0.869067	0.395986	0.460605	0.646	0.525646	0.529795	-0.223067	0.825412	0.638497
210	P17302	GJA1	22.9859	22.0478	20.5716	21.2223	20.9412	20.7951	20.2768		0.938133	0.486405	0.510703	2.4143	0.0870816	0.180778	1.47617	0.279525	0.380128	0.281133	0.833445	0.640729	0.650733	0.627653	0.573307	0.3696	0.782322	0.626035	0.5183	0.698807	0.599276	0.2235	0.867192	0.649813	-0.2948	0.82549	0.638518
601	Q16555	DPYSL2	23.9208	23.5952	22.8978	23.9905	24.256	23.3254	22.9606		0.325533	0.273209	0.375124	1.023	0.0029915	0.0155867	0.697467	0.0283926	0.0822881	-0.2655	0.36804	0.443129	1.09277	0.00184407	0.0108279	1.35827	0.000305406	0.00277528	0.364767	0.222045	0.331604	0.4276	0.156312	0.266267	0.0628333	0.828942	0.639481
769	Q9NVI1	FANCI	21.0722	20.5218	21.3838	21.201	21.08	17.2794	21.0858		0.550367	0.698053	0.599017	-0.311633	0.825807	0.638607	-0.862	0.545042	0.538715	0.121	0.93185	0.665995	-0.182833	0.897202	0.657515	-0.303833	0.830092	0.6398	-3.80637	0.0159874	0.0542089	-4.1044	0.0104746	0.0397097	-0.298033	0.833283	0.640684
355	P49841	GSK3B	20.9692	20.5629	21.2958	22.5972	23.2032	20.096	21.1122		0.406267	0.643052	0.579204	-0.326633	0.709062	0.602765	-0.7329	0.407237	0.467355	-0.606	0.491464	0.513247	1.30137	0.151467	0.260933	1.90737	0.0431371	0.110948	-1.0162	0.25584	0.360966	-1.1998	0.183636	0.294914	-0.1836	0.833593	0.64077
236	P22352	GPX3	21.5984	24.8693	24.3393	25.0551	25.2782	23.1843	24.6227		-3.27087	0.0269388	0.0792286	-2.74093	0.0573686	0.135585	0.529933	0.694961	0.597953	-0.2231	0.868574	0.650175	0.715733	0.597226	0.561169	0.938833	0.489835	0.51243	-1.43833	0.295589	0.392523	-1.155	0.397648	0.461612	0.283333	0.833605	0.640773
507	Q02790	FKBP4	22.7131	22.2268	21.8174	21.2758	22.618	22.6167	21.6661		0.4863	0.511826	0.523236	0.895767	0.235391	0.3435	0.409467	0.579841	0.553927	-1.3422	0.0843461	0.176895	-0.541533	0.465918	0.500138	0.800667	0.286421	0.385507	0.9506	0.209379	0.319925	0.799367	0.287173	0.386088	-0.151233	0.837203	0.641764
730	Q9C0H2	TTYH3	24.0394	23.5878	23.0501	20.9525	22.3012	23.8858	23.1641		0.4516	0.427651	0.479207	0.989267	0.0951719	0.191988	0.537667	0.347247	0.429427	-1.3487	0.0286017	0.0827243	-2.09763	0.00197189	0.0113892	-0.748933	0.19694	0.308062	0.721667	0.212777	0.323097	0.835667	0.152851	0.262464	0.114	0.839586	0.642417
171	P09914;Q5T764	IFIT1	20.3319	21.669	21.0056	25.4577	25.3916	19.3306	21.1523		-1.3371	0.0934247	0.1896	-0.673633	0.37981	0.450616	0.663467	0.386846	0.455003	0.0661	0.930352	0.665637	4.4521	3.2902e-05	0.0005104	4.386	3.83656e-05	0.000573655	-1.8217	0.0279099	0.0812779	-1.67493	0.0406762	0.106421	0.146767	0.846208	0.644219
382	P53350	PLK1	20.2492	21.3664	21.6258	22.1984	24.2597	21.088	21.5027		-1.11723	0.0983279	0.196255	-1.37663	0.0466351	0.117236	-0.2594	0.687165	0.595243	-2.06123	0.00561599	0.0249866	0.5726	0.379427	0.450375	2.63383	0.000935028	0.00648157	-0.414767	0.521552	0.52787	-0.537867	0.40824	0.467949	-0.1231	0.848096	0.64473
366	P50995;P27216	ANXA11	26.4314	26.1419	25.5933	24.4694	24.9628	26.5499	25.5577		0.289467	0.159442	0.269668	0.8381	0.000729984	0.00537382	0.548633	0.0137272	0.0484718	-0.493467	0.0238786	0.072614	-1.12393	4.85221e-05	0.000685827	-0.630467	0.00596975	0.026152	0.992167	0.00016366	0.00172806	0.9566	0.000229598	0.00223477	-0.0355667	0.85774	0.647315
813	Q9UQE7	SMC3	20.7492	20.363	21.5659	22.4517	21.9815	21.1018	21.3762		0.3862	0.735992	0.611645	-0.816733	0.478975	0.50692	-1.20293	0.302134	0.397442	0.470267	0.681699	0.593321	0.8858	0.443324	0.487976	0.415533	0.716863	0.605378	-0.274433	0.810456	0.634266	-0.464167	0.685582	0.594688	-0.189733	0.868231	0.650085
203	P14678;P63162	SNRPB;SNRPN	23.5136	21.7921	23.8704	23.923	22.6714	23.8494	24.0398		1.72143	0.108462	0.20959	-0.356833	0.727578	0.608913	-2.07827	0.0574282	0.135683	1.25163	0.232979	0.341381	0.0526333	0.958932	0.672337	-1.199	0.252229	0.357945	-0.1904	0.852312	0.645865	-0.0210333	0.983582	0.677904	0.169367	0.868451	0.650143
564	Q14344;Q03113	GNA13	24.5202	22.4926	24.7668	22.6921	23.8269	24.7717	24.9916		2.02763	0.157888	0.267984	-0.2466	0.858611	0.647547	-2.27423	0.116426	0.219702	-1.1348	0.41773	0.473509	-2.0747	0.149125	0.258326	-0.9399	0.500494	0.517725	-0.219933	0.87375	0.651525	0.00486667	0.997193	0.680898	0.2248	0.870983	0.650805
808	Q9UNE7	STUB1	26.1429	24.2651	24.1233	26.0312	25.8276	28.5751	23.7741		1.8778	0.399056	0.462463	2.01953	0.36539	0.441417	0.141733	0.948581	0.669942	0.2036	0.926198	0.664641	1.90787	0.391746	0.458019	1.70427	0.443011	0.487804	4.801	0.0431191	0.110915	4.45177	0.0582623	0.137056	-0.349233	0.873796	0.651538
603	Q16625	OCLN	21.6607	22.2659	21.7024	20.6513	20.8927	22.521	21.8496		-0.6052	0.551001	0.541391	-0.0417	0.967015	0.674184	0.5635	0.578446	0.553336	-0.241333	0.811043	0.634434	-1.05107	0.306599	0.400755	-0.809733	0.427352	0.479037	0.671433	0.508914	0.521831	0.8186	0.422425	0.47622	0.147167	0.884009	0.654171
56	O43760	SYNGR2	23.6062	22.3116	21.3087	20.5938	22.6415	23.5931	21.0796		1.2946	0.427074	0.478879	2.29757	0.168627	0.279468	1.00297	0.536486	0.534821	-2.0477	0.216667	0.326693	-0.7149	0.658404	0.584925	1.3328	0.41388	0.471267	2.51343	0.134589	0.24169	2.2844	0.170918	0.28187	-0.229033	0.887001	0.654935
591	Q15714;Q9Y3Q8;O75157	TSC22D1;TSC22D4;TSC22D2	20.8452	20.7432	20.2867	20.3789	20.4215	31.2011	20.4162		0.102	0.912563	0.661327	0.5585	0.550218	0.541041	0.4565	0.624571	0.572107	-0.0426	0.963415	0.673364	0.0922333	0.920903	0.663362	0.134833	0.884609	0.654325	10.7849	1.13298e-08	1.18346e-06	10.9144	9.72185e-09	1.05335e-06	0.129567	0.889084	0.655465
645	Q8N684	CPSF7	20.4461	21.4534	21.1238	22.117	22.3684	20.4825	21.0111		-1.00727	0.26677	0.369945	-0.677633	0.449445	0.491325	0.329633	0.710723	0.603324	-0.2514	0.777054	0.624452	0.993233	0.273198	0.375116	1.24463	0.174874	0.285979	-0.528533	0.553622	0.542558	-0.641233	0.473688	0.504195	-0.1127	0.898871	0.657933
835	Q9Y5B9	SUPT16H	23.678	23.632	23.3653	22.5029	22.7412	23.7558	23.339		0.046	0.834027	0.640889	0.312667	0.168794	0.279644	0.266667	0.236221	0.344227	-0.238367	0.287263	0.386157	-0.862467	0.00130916	0.00836022	-0.6241	0.0117245	0.0431571	0.416767	0.0735624	0.161083	0.390467	0.0914614	0.186896	-0.0263	0.904588	0.659358
698	Q99436	PSMB7	21.2558	22.807	20.2876	21.1651	20.9951	21.0198	20.1438		-1.55113	0.218599	0.328466	0.968233	0.434819	0.483252	2.51937	0.0551315	0.131868	0.169967	0.889768	0.655639	0.877467	0.478223	0.506534	0.7075	0.566213	0.548087	0.876	0.478945	0.506905	0.732233	0.552888	0.542232	-0.143767	0.906666	0.659874
733	Q9H0E2	TOLLIP	25.0152	24.9644	21.7148	20.6054	21.5169	25.267	21.5471		0.0508333	0.972659	0.675461	3.30047	0.0398779	0.104933	3.24963	0.0425891	0.109948	-0.9115	0.541615	0.537163	-1.10937	0.45902	0.496483	-0.197867	0.893902	0.656684	3.7199	0.0229701	0.0706009	3.55227	0.0286856	0.0828989	-0.167633	0.91003	0.660704
226	P20340;Q9NRW1;Q53S08;Q14964	RAB6A;RAB6B	24.9232	27.0413	27.0911	27.0706	27.0029	23.6342	27.3448		-2.1181	0.382186	0.452105	-2.16783	0.371424	0.445301	-0.0497333	0.983397	0.677863	0.0677	0.977401	0.676526	-0.0204667	0.993167	0.680018	-0.0881667	0.970572	0.67499	-3.71057	0.136293	0.243682	-3.45687	0.163002	0.273499	0.2537	0.915475	0.66204
703	Q99615	DNAJC7	23.5477	23.5698	24.4218	23.6958	23.7824	24.772	24.4346		-0.0220667	0.856992	0.647116	-0.874033	4.09191e-06	0.000104531	-0.851967	5.44756e-06	0.000129955	-0.0866333	0.482988	0.50897	-0.726	3.04344e-05	0.000481017	-0.639367	0.000108475	0.00126425	0.337333	0.0140124	0.0492101	0.3502	0.0113449	0.0421216	0.0128667	0.916284	0.662238
729	Q9BZJ0	CRNKL1	22.1551	21.7925	22.0788	22.3686	22.9827	19.4609	22.1839		0.362533	0.721283	0.606844	0.0763	0.940016	0.667933	-0.286233	0.778012	0.624741	-0.614133	0.547363	0.539761	0.289833	0.775302	0.623923	0.903967	0.379412	0.450366	-2.72307	0.016137	0.0545799	-2.6179	0.0198397	0.0634689	0.105167	0.9174	0.66251
60	O60231	DHX16	20.7965	21.5014	20.6463	22.3431	21.2229	19.6486	20.5336		-0.704867	0.550124	0.540999	0.1502	0.898039	0.657724	0.855067	0.469864	0.502206	1.1202	0.346986	0.429252	1.69677	0.162594	0.273063	0.576567	0.624232	0.571975	-0.885033	0.454748	0.494194	-0.997767	0.400662	0.46343	-0.112733	0.923371	0.663959
500	Q01518	CAP1	21.3936	20.8739	21.2647	22.3992	22.708	20.7519	21.1509		0.519667	0.664372	0.587108	0.1289	0.914017	0.661684	-0.390767	0.743855	0.614164	-0.308833	0.796074	0.630104	1.1345	0.34965	0.431043	1.44333	0.238589	0.346291	-0.398933	0.738716	0.612521	-0.512733	0.668553	0.588624	-0.1138	0.924054	0.664124
38	O15371	EIF3D	23.9386	22.8779	24.0188	23.6211	23.8738	23.9166	24.092		1.06073	0.184723	0.296008	-0.0802333	0.917457	0.662524	-1.14097	0.155664	0.265558	-0.2527	0.744544	0.614383	-0.397733	0.609079	0.565977	-0.145033	0.851459	0.645636	-0.1754	0.820893	0.637228	-0.1022	0.894987	0.656958	0.0732	0.924667	0.664272
304	P36871	PGM1	23.2241	22.4489	20.3015	22.5292	23.4098	20.1471	20.3584		0.775267	0.232195	0.340689	2.9226	0.000336105	0.00298455	2.14733	0.00383474	0.0187811	-0.8806	0.177909	0.289101	2.22767	0.00296545	0.0154846	3.10827	0.000191998	0.00195093	-0.211267	0.738665	0.612505	-0.154433	0.807149	0.633317	0.0568333	0.928352	0.665158
768	Q9NVA2	SEPT11	22.8553	22.784	21.167	23.1132	23.0508	20.6879	21.2408		0.0713333	0.93228	0.666098	1.68837	0.0598254	0.139608	1.61703	0.0700529	0.15575	0.0624	0.940742	0.668105	1.94623	0.0332892	0.0922488	1.88383	0.0384392	0.102226	-0.5529	0.513391	0.523988	-0.479033	0.570475	0.549929	0.0738667	0.929882	0.665525
177	P10586	PTPRF	22.2272	22.6742	23.0331	21.0744	22.0734	22.419	23.1293		-0.447	0.684403	0.594274	-0.805833	0.466714	0.500556	-0.358833	0.743938	0.61419	-0.999	0.369346	0.443969	-1.95863	0.0904258	0.18546	-0.959633	0.387975	0.455701	-0.710267	0.520287	0.527272	-0.614033	0.577625	0.552988	0.0962333	0.930067	0.665569
632	Q86X29	LSR	24.4713	24.3791	24.2255	22.233	22.1368	24.344	24.2956		0.0921667	0.909404	0.66055	0.2458	0.761868	0.619814	0.153633	0.849624	0.645142	0.0961667	0.905492	0.659583	-1.9925	0.0252287	0.0755628	-2.08867	0.0199509	0.0637281	0.0484667	0.952277	0.670801	0.118567	0.883636	0.654075	0.0701	0.931025	0.665798
778	Q9P265;Q14689	DIP2B	23.2577	23.0279	21.9511	20.7546	21.9762	23.1071	21.8825		0.2298	0.774708	0.623743	1.3066	0.1193	0.223278	1.0768	0.193055	0.304274	-1.22163	0.143134	0.251566	-1.19653	0.15091	0.260315	0.0251	0.975023	0.675993	1.22457	0.142248	0.250555	1.15597	0.164231	0.274812	-0.0686	0.931816	0.665987
88	O75891	ALDH1L1	21.4168	22.0581	20.3693	23.4912	23.4557	22.1275	20.2812		-0.641267	0.551976	0.541826	1.0475	0.33636	0.422001	1.68877	0.130799	0.237218	0.0355	0.973561	0.675664	3.1219	0.0101946	0.0389221	3.0864	0.0108987	0.0408918	1.8463	0.10115	0.200024	1.7582	0.11691	0.220307	-0.0881	0.934455	0.666616
35	O15162	PLSCR1	23.8773	24.5105	21.492	23.9189	25.8165	26.148	21.6479		-0.633233	0.770413	0.622438	2.3853	0.281211	0.381451	3.01853	0.177949	0.289141	-1.89753	0.387652	0.455501	2.42697	0.273242	0.375151	4.3245	0.0615721	0.142433	4.50013	0.0528843	0.128079	4.65607	0.0461369	0.11635	0.155933	0.942626	0.668548
335	P46779	RPL28	26.3315	26.0185	26.2433	23.9322	24.3936	24.1598	26.3652		0.313033	0.862788	0.648654	0.0882333	0.961128	0.672841	-0.2248	0.9012	0.658515	-0.4614	0.799051	0.630973	-2.3111	0.214714	0.324892	-1.8497	0.315886	0.407539	-2.2054	0.235281	0.343405	-2.0835	0.260888	0.365142	0.1219	0.946317	0.669414
490	P78527	PRKDC	30.6893	30.5511	30.1449	30.5384	30.6378	30.3091	30.151		0.1382	0.218209	0.328108	0.544367	0.000168301	0.00176516	0.406167	0.00199352	0.0114832	-0.0994	0.369492	0.444063	0.3935	0.00251852	0.0136943	0.4929	0.000413917	0.00349542	0.158133	0.162293	0.27274	0.164233	0.147779	0.256819	0.0061	0.955425	0.67153
238	P22694;P17612	PRKACB;PRKACA	21.6911	21.7203	19.0757	22.9207	23.0692	20.7047	19.0192		-0.0292	0.97743	0.676533	2.61543	0.0218234	0.0680249	2.64463	0.0206343	0.0653097	-0.1485	0.885639	0.654588	3.84497	0.00198034	0.011426	3.99347	0.00148389	0.00919006	1.68547	0.118645	0.222466	1.62897	0.130433	0.236782	-0.0565	0.956346	0.671742
178	P10599	TXN	24.6647	23.7687	23.2687	24.3955	23.0295	23.5917	23.3713		0.896	0.643623	0.579419	1.396	0.473481	0.504088	0.5	0.795736	0.630005	1.366	0.482866	0.508908	1.12683	0.561572	0.546064	-0.239167	0.90136	0.658555	0.220433	0.909047	0.660462	0.323033	0.867081	0.649784	0.1026	0.957586	0.672028
762	Q9NT62	ATG3	20.0911	21.3298	20.7216	22.4304	20.8615	20.6984	20.6783		-1.2387	0.237636	0.345462	-0.6305	0.540153	0.536498	0.6082	0.554389	0.542898	1.56893	0.140471	0.248519	1.70883	0.110867	0.212676	0.1399	0.891173	0.655995	0.0201667	0.984259	0.678055	-0.0231667	0.981918	0.677534	-0.0433333	0.966186	0.673996
87	O75695	RP2	22.0305	22.871	23.3733	20.9286	20.9905	23.3263	23.4138		-0.8405	0.440628	0.486488	-1.34277	0.225491	0.334715	-0.502267	0.642608	0.579036	-0.0619	0.954215	0.67125	-2.4447	0.0367522	0.0990091	-2.3828	0.0410495	0.107114	-0.0875667	0.93527	0.66681	-0.0470333	0.965202	0.673772	0.0405333	0.970009	0.674863
503	Q01780	EXOSC10	21.3168	19.6411	21.5686	21.2267	22.2684	21.5145	21.5907		1.67563	0.0505517	0.124087	-0.251867	0.752582	0.616922	-1.9275	0.0274886	0.0803917	-1.0417	0.204876	0.315677	-0.3419	0.669184	0.588852	0.6998	0.386809	0.45498	-0.0762	0.923893	0.664085	-0.0541333	0.945888	0.669313	0.0220667	0.977926	0.676644
754	Q9NQW7	XPNPEP1	22.4589	22.1079	21.2364	22.298	22.6291	21.8734	21.2228		0.351033	0.504035	0.51946	1.22253	0.0315602	0.0887888	0.8715	0.110726	0.212495	-0.331067	0.528226	0.531001	1.06163	0.0569967	0.134971	1.3927	0.0165647	0.0556353	0.6506	0.224419	0.333751	0.637033	0.233725	0.342038	-0.0135667	0.979229	0.676935
711	Q99961	SH3GL1	23.3194	22.2772	23.6849	21.4852	21.4884	22.7204	23.66		1.0422	0.291701	0.389566	-0.3655	0.706559	0.601919	-1.4077	0.161033	0.271386	-0.00316667	0.997391	0.680941	-2.1997	0.0364676	0.0984615	-2.19653	0.0366988	0.0989064	-0.939567	0.340019	0.424518	-0.9645	0.327781	0.416023	-0.0249333	0.979457	0.676986
144	P07355;A6NMY6	ANXA2;ANXA2P2	23.0609	23.0654	23.5671	20.6847	19.9803	23.1556	23.5846		-0.00453333	0.996028	0.680644	-0.506233	0.580371	0.554151	-0.5017	0.583728	0.555566	0.7044	0.444103	0.488404	-2.88237	0.00613933	0.0267042	-3.58677	0.00129039	0.0082695	-0.428967	0.638925	0.577639	-0.411467	0.652562	0.582766	0.0175	0.984666	0.678145
556	Q13885	TUBB2A	24.879	24.7399	24.6733	27.2345	27.1883	26.5246	24.6362		0.139167	0.948024	0.669812	0.2057	0.923246	0.663929	0.0665333	0.975136	0.676018	0.0462	0.982733	0.677716	2.56113	0.242109	0.349337	2.51493	0.250296	0.356318	1.8884	0.383052	0.452646	1.85127	0.392224	0.458312	-0.0371333	0.986121	0.678467

## Sheet: Results SET2
sFEATURE	Protein_IDs	Gene_names	eDHFR	PAIP1	PAIP1_PR	UBXN6	UBXN6_PR	ZFAND1	ZFAND1_PR		PAIP1 vs PAIP1_PR	pvalue	FDR	PAIP1 vs eDHFR	pvalue	FDR	PAIP1_PR vs eDHFR	pvalue	FDR	UBXN6 vsUBXN6_PR	pvalue	FDR	UBXN6 vs eDHFR	pvalue	FDR	UBXN6_PR vs eDHFR	pvalue	FDR	ZFAND1 vs ZFAND1_PR	pvalue	FDR	ZFAND1 vs eDHFR	pvalue	FDR	ZFAND1_PR vs eDHFR	pvalue	FDR
514	Q8TCF1	ZFAND1	19.8496	21.2322	20.879	21.618	20.8695	30.7446	31.3519		0.353233	0.648568	0.572144	1.3826	0.0897331	0.207922	1.02937	0.196192	0.324511	0.748467	0.340468	0.429832	1.76833	0.0351795	0.115629	1.01987	0.200108	0.327964	-0.6073	0.436673	0.482901	10.8949	9.00896e-10	4.18508e-07	11.5022	4.40103e-10	2.49315e-07
213	P28070	PSMB4	19.2811	19.6298	20.6259	24.5315	24.3872	26.0186	25.7104		-0.9961	0.0458636	0.137191	0.3487	0.455817	0.492335	1.3448	0.0103791	0.0508745	0.1443	0.75562	0.607371	5.25037	1.52726e-08	3.23971e-06	5.10607	2.17705e-08	4.18624e-06	0.308167	0.508915	0.516884	6.73743	5.97127e-10	3.10857e-07	6.42927	1.10664e-09	4.85618e-07
9	O00232	PSMD12	23.7139	23.5927	23.6454	24.4422	24.3191	25.4785	25.0232		-0.0527333	0.59008	0.550453	-0.121233	0.225628	0.349471	-0.0685	0.485639	0.506401	0.1231	0.218936	0.343991	0.7283	2.42061e-06	0.000126234	0.6052	1.86656e-05	0.000552619	0.4553	0.000304404	0.00414517	1.76453	3.20201e-11	3.74817e-08	1.30923	1.69625e-09	6.61316e-07
438	Q13200	PSMD2	24.2764	24.2865	24.4522	25.2794	24.9993	26.2939	26.022		-0.1657	0.227041	0.350614	0.0101	0.939701	0.657142	0.1758	0.201423	0.329114	0.280167	0.0507916	0.146387	1.00307	2.30076e-06	0.000121684	0.7229	7.65278e-05	0.00153137	0.2719	0.0570783	0.157553	2.01753	3.6403e-10	2.17348e-07	1.74563	2.44516e-09	8.61476e-07
316	P54727	RAD23B	23.9278	24.9311	25.3861	26.3468	26.6166	25.6877	27.1437		-0.455	0.122156	0.249247	1.00337	0.00274024	0.0199985	1.45837	0.000117672	0.00208905	-0.269767	0.345862	0.433094	2.41907	4.76865e-07	3.90013e-05	2.68883	1.32111e-07	1.54177e-05	-1.45603	0.000119492	0.00211231	1.75993	1.75633e-05	0.000528837	3.21597	1.39768e-08	3.03853e-06
243	P35998	PSMC2	24.5801	24.3182	24.4944	25.2113	25.1021	26.1594	25.9174		-0.1762	0.172656	0.302786	-0.261967	0.0507637	0.146336	-0.0857667	0.495683	0.510976	0.109267	0.387884	0.457265	0.6312	0.000147991	0.00246479	0.521933	0.000797296	0.00828268	0.242	0.0684767	0.176428	1.57923	3.7499e-09	1.17361e-06	1.33723	3.15565e-08	5.47512e-06
34	O43242	PSMD3	24.4058	23.9623	24.1455	24.9509	24.728	25.925	25.6634		-0.183233	0.136059	0.2651	-0.4435	0.00184536	0.0150962	-0.260267	0.0413227	0.128323	0.2229	0.0749264	0.186442	0.5451	0.000337892	0.0044687	0.3222	0.0147166	0.0646391	0.261567	0.0404573	0.126586	1.5192	2.97121e-09	9.91818e-07	1.25763	3.3485e-08	5.71506e-06
358	P62195	PSMC5	24.5691	24.6788	24.643	25.32	25.0666	26.1839	25.8582		0.0358	0.776627	0.613688	0.1097	0.390405	0.458651	0.0739	0.559982	0.538511	0.2534	0.0598659	0.162322	0.750933	2.90004e-05	0.000759805	0.497533	0.00126568	0.0115329	0.325667	0.0197371	0.0788525	1.6148	3.17337e-09	1.04016e-06	1.28913	5.62685e-08	8.31777e-06
369	P62333	PSMC6	24.1349	23.8577	23.9908	24.7384	24.5149	25.7271	25.4333		-0.1331	0.321243	0.417889	-0.277167	0.0503224	0.145529	-0.144067	0.284439	0.393494	0.223533	0.106158	0.229708	0.603533	0.000366102	0.00473423	0.38	0.0108463	0.0524425	0.293833	0.0395256	0.124698	1.5922	6.80093e-09	1.80496e-06	1.29837	8.99073e-08	1.16726e-05
541	Q99460	PSMD1	23.5059	23.6913	23.7386	24.7312	24.5453	25.7973	25.4369		-0.0473333	0.809544	0.623231	0.1854	0.352346	0.436963	0.232733	0.247179	0.366419	0.185933	0.351006	0.436168	1.22537	1.77292e-05	0.000532443	1.03943	9.46817e-05	0.00178573	0.360367	0.0825438	0.197736	2.2914	1.05233e-08	2.47483e-06	1.93103	9.10995e-08	1.17843e-05
442	Q13308	PTK7	19.311	23.4547	23.7137	23.2576	23.6752	23.2776	23.3844		-0.259	0.53944	0.530027	4.14363	8.63055e-08	1.13326e-05	4.40263	4.04797e-08	6.55527e-06	-0.417633	0.327624	0.42191	3.94657	1.5742e-07	1.75009e-05	4.3642	4.51906e-08	7.0984e-06	-0.1068	0.799105	0.62025	3.96657	1.47953e-07	1.67333e-05	4.07337	1.06659e-07	1.32075e-05
459	Q15008	PSMD6	23.8917	23.6274	23.8642	24.8877	24.7254	26.0956	25.6285		-0.236833	0.202131	0.329732	-0.264367	0.157401	0.287716	-0.0275333	0.878582	0.641939	0.1623	0.374609	0.449855	0.995933	6.2318e-05	0.00132029	0.833633	0.000334377	0.00443518	0.467167	0.01941	0.0779706	2.2039	5.80027e-09	1.60875e-06	1.73673	1.17831e-07	1.41938e-05
3	eDHFR	eDHFR	32.3674	19.8522	20.042	19.3785	20.2337	20.6809	20.4323		-0.189833	0.881006	0.642565	-12.5152	8.77321e-08	1.14677e-05	-12.3254	1.06006e-07	1.3149e-05	-0.8552	0.503429	0.514451	-12.9889	5.52411e-08	8.20767e-06	-12.1337	1.28618e-07	1.51219e-05	0.248533	0.844669	0.632963	-11.6866	2.03772e-07	2.10911e-05	-11.9351	1.57532e-07	1.75098e-05
317	P55036	PSMD4	19.4033	20.5698	20.6497	23.4101	23.213	24.0261	24.5621		-0.0798667	0.888333	0.644447	1.16653	0.0554949	0.154796	1.2464	0.0425059	0.130673	0.197067	0.729473	0.59925	4.00683	4.75489e-06	0.000205662	3.80977	8.31187e-06	0.000307958	-0.535933	0.35357	0.437688	4.62287	9.197e-07	6.27077e-05	5.1588	2.47591e-07	2.42807e-05
435	Q13049	TRIM32	27.2928	20.668	21.7969	21.5551	22.3463	24.0743	21.5544		-1.12893	0.0923286	0.211496	-6.62477	4.50423e-08	7.08154e-06	-5.49583	4.46556e-07	3.71928e-05	-0.791233	0.226061	0.349821	-5.7377	2.65662e-07	2.55496e-05	-4.94647	1.54698e-06	9.13273e-05	2.51983	0.00123402	0.0113258	-3.2185	0.000147219	0.0024555	-5.73833	2.65307e-07	2.55248e-05
612	Q9UNM6	PSMD13	23.7775	23.9506	24.028	24.9588	24.7281	25.9733	25.651		-0.0774667	0.712459	0.593805	0.173033	0.414947	0.471781	0.2505	0.243989	0.363974	0.2307	0.281502	0.391452	1.18123	5.15528e-05	0.0011513	0.950533	0.000400711	0.0050522	0.322367	0.13985	0.269261	2.1958	4.20169e-08	6.73432e-06	1.87343	2.97984e-07	2.7761e-05
357	P62191	PSMC1	24.4785	24.3799	24.3259	25.4364	25.2436	26.497	26.2493		0.0539667	0.795682	0.619264	-0.0986	0.637111	0.568043	-0.152567	0.467932	0.498138	0.192833	0.361642	0.442419	0.957967	0.000351032	0.00459313	0.765133	0.00218811	0.0170436	0.247767	0.245676	0.36527	2.01857	1.09567e-07	1.34669e-05	1.7708	5.37737e-07	4.25406e-05
198	P25788	PSMA3	23.1304	20.2256	20.7123	24.4564	24.3973	26.0266	25.6906		-0.486733	0.135618	0.264612	-2.90477	1.87268e-07	1.98417e-05	-2.41803	1.66396e-06	9.62699e-05	0.0591	0.850286	0.634477	1.32607	0.000713603	0.00764911	1.26697	0.0010367	0.00999791	0.336033	0.292733	0.39918	2.89623	1.94121e-07	2.0364e-05	2.5602	8.53507e-07	5.94111e-05
299	P51665	PSMD7	23.7796	23.5694	23.6899	24.5446	24.3977	25.6416	25.1722		-0.1205	0.485717	0.506437	-0.2102	0.2321	0.35467	-0.0897	0.602361	0.555168	0.1469	0.39741	0.462463	0.765	0.000457128	0.00555436	0.6181	0.00250745	0.0187769	0.4694	0.0144782	0.0639235	1.862	2.63024e-08	4.79961e-06	1.3926	9.21223e-07	6.27828e-05
333	P60900	PSMA6	20.5603	19.8131	20.4922	24.8124	24.7513	26.3589	25.7152		-0.6791	0.295036	0.400739	-0.747233	0.251187	0.36946	-0.0681333	0.914639	0.651054	0.0610667	0.92346	0.65322	4.25207	8.44193e-06	0.000311434	4.191	9.88619e-06	0.000349093	0.643733	0.319936	0.417058	5.79863	2.31117e-07	2.31015e-05	5.1549	9.45169e-07	6.39585e-05
35	O43396	TXNL1	20.2548	19.6434	20.5896	20.7541	22.0768	24.7785	24.2431		-0.946167	0.0938614	0.213582	-0.611333	0.264914	0.379633	0.334833	0.534982	0.528149	-1.32273	0.024844	0.0919725	0.499333	0.358918	0.440832	1.82207	0.00381714	0.0252872	0.5354	0.326357	0.421116	4.52377	5.89336e-07	4.54543e-05	3.98837	2.56339e-06	0.000131574
134	P0DMV8;P0DMV9	HSPA1A;HSPA1B	29.3755	29.4223	28.7222	29.005	29.6129	28.5929	28.349		0.700033	0.000169365	0.00271666	0.0467667	0.739617	0.602435	-0.653267	0.000318864	0.00428604	-0.6079	0.000596793	0.00672763	-0.3705	0.0177388	0.0733757	0.2374	0.10726	0.231103	0.2439	0.0988124	0.220202	-0.7826	5.7489e-05	0.00124558	-1.0265	3.1465e-06	0.000152589
8	O00231	PSMD11	23.5351	23.6555	24.0343	24.9286	24.897	26.0721	25.5412		-0.378767	0.201419	0.329112	0.120467	0.676331	0.581801	0.499233	0.0990292	0.220487	0.0316	0.912539	0.650535	1.39353	0.000220723	0.00328824	1.36193	0.000272067	0.00382306	0.530833	0.0812645	0.195877	2.537	3.48539e-07	3.10917e-05	2.00617	5.33506e-06	0.00022351
179	P20618	PSMB1	19.267	20.5412	20.5852	23.8267	24.3847	25.969	25.256		-0.044	0.959415	0.661793	1.27423	0.155743	0.286026	1.31823	0.142939	0.272604	-0.557967	0.521857	0.522538	4.55977	9.90329e-05	0.00184459	5.11773	3.11393e-05	0.000799891	0.712967	0.415313	0.471972	6.702	1.60572e-06	9.38218e-05	5.98903	5.7586e-06	0.0002362
543	Q99615	DNAJC7	25.5603	24.2354	24.0569	24.4539	25.3107	23.1374	23.7792		0.178533	0.492874	0.509704	-1.32493	0.000128391	0.00222468	-1.50347	3.67252e-05	0.000901154	-0.8568	0.00449343	0.0283697	-1.10647	0.0006481	0.00713821	-0.249667	0.341468	0.43044	-0.6418	0.0239668	0.0897985	-2.42297	1.63329e-07	1.79734e-05	-1.78117	6.00332e-06	0.000243415
196	P25786	PSMA1	21.245	21.366	21.249	24.4381	24.4616	26.2009	25.8328		0.116967	0.864076	0.638148	0.120967	0.859481	0.636932	0.004	0.995327	0.669963	-0.0235	0.972549	0.664826	3.19307	0.000304695	0.00414802	3.21657	0.000285254	0.00395565	0.3681	0.591835	0.551132	4.95587	3.41619e-06	0.000161936	4.58777	8.07481e-06	0.000301584
288	P50148	GNAQ	18.7591	22.7393	22.7496	22.6531	22.9905	22.5434	22.8714		-0.0103	0.986725	0.668041	3.9802	1.30088e-05	0.000425699	3.9905	1.26518e-05	0.000417223	-0.3374	0.587754	0.54955	3.89393	1.64484e-05	0.000504357	4.23133	6.67433e-06	0.000262791	-0.327967	0.598129	0.553553	3.7843	2.22508e-05	0.000627431	4.11227	9.13211e-06	0.000329636
262	P43686	PSMC4	23.5178	24.1325	24.204	24.7409	24.5175	25.5325	25.3407		-0.0715333	0.794598	0.61895	0.6147	0.0387697	0.123152	0.686233	0.0233123	0.0881563	0.223333	0.421296	0.475078	1.22307	0.000464988	0.00562288	0.999733	0.002337	0.0178606	0.191767	0.488531	0.507726	2.01467	2.99634e-06	0.000147289	1.8229	9.13609e-06	0.00032974
454	Q14204	DYNC1H1	24.3552	24.7902	24.8083	24.8915	24.7407	24.7909	24.8896		-0.0181	0.823907	0.627266	0.435033	8.56251e-05	0.00166072	0.453133	5.71953e-05	0.00124099	0.150867	0.0796599	0.193524	0.536333	9.80575e-06	0.000347038	0.385467	0.000267755	0.00377931	-0.0987333	0.2365	0.35815	0.4357	8.43514e-05	0.00164285	0.534433	1.01917e-05	0.000356858
614	Q9UNZ2	NSFL1C	20.7457	20.0947	20.6999	25.6241	26.5728	23.0748	25.1756		-0.6052	0.382289	0.454166	-0.651	0.348357	0.434589	-0.0458	0.94654	0.658769	-0.948667	0.179216	0.309017	4.87843	4.08693e-06	0.000184343	5.8271	5.1947e-07	4.14907e-05	-2.10077	0.00736184	0.0400929	2.32913	0.00374077	0.0249288	4.4299	1.18405e-05	0.00039771
414	Q04323	UBXN1	21.098	21.5201	20.2368	25.293	26.872	22.1369	24.8807		1.28333	0.042605	0.130868	0.422133	0.475282	0.501599	-0.8612	0.156676	0.286979	-1.579	0.0158255	0.0679143	4.19507	3.96652e-06	0.0001804	5.77407	8.94794e-08	1.16324e-05	-2.74373	0.000299899	0.00410089	1.03897	0.0925182	0.211755	3.7827	1.24119e-05	0.00041149
286	P49721	PSMB2	21.3376	19.629	20.6321	24.0838	23.9573	25.6471	25.2993		-1.00313	0.118561	0.244985	-1.70863	0.0133062	0.0603429	-0.7055	0.26174	0.377314	0.126533	0.836887	0.630846	2.7462	0.000451786	0.0055076	2.61967	0.000675748	0.00735558	0.3478	0.573412	0.543909	4.30947	4.98508e-06	0.000212812	3.96167	1.25544e-05	0.000414899
219	P30050	RPL12	19.6782	24.0022	24.1545	24.217	23.8775	23.2555	24.2641		-0.152233	0.835151	0.63037	4.32403	3.1336e-05	0.000803539	4.47627	2.18459e-05	0.000619159	0.339533	0.643595	0.570372	4.53883	1.88696e-05	0.000556977	4.1993	4.2309e-05	0.000998166	-1.0086	0.181913	0.311538	3.5773	0.000201081	0.00307458	4.5859	1.69127e-05	0.000514605
125	P08670;P17661;P14136;P41219;P12036	VIM	26.5952	24.7378	24.6809	25.019	25.0503	25.6555	25.5863		0.0569667	0.725708	0.598056	-1.85737	1.33485e-08	2.93916e-06	-1.91433	9.06529e-09	2.22184e-06	-0.0313333	0.846742	0.633523	-1.57623	1.05161e-07	1.30731e-05	-1.5449	1.34703e-07	1.56358e-05	0.0691667	0.670456	0.579789	-0.9397	3.83548e-05	0.000929865	-1.00887	1.83014e-05	0.000544806
215	P28074	PSMB5	21.227	20.3461	20.5043	23.8638	23.9546	25.7286	25.1749		-0.158233	0.808031	0.622802	-0.880967	0.189657	0.31865	-0.722733	0.277072	0.388345	-0.0907667	0.889076	0.644636	2.63677	0.00102837	0.00994031	2.72753	0.000780212	0.00815497	0.553733	0.400822	0.464301	4.5016	5.82597e-06	0.000238195	3.94787	2.4029e-05	0.000663275
497	Q7Z2W4	ZC3HAV1	25.0404	24.0173	23.6435	23.3554	23.0659	22.7854	23.8517		0.373867	0.0757864	0.187745	-1.02303	0.000123427	0.00216228	-1.3969	4.82021e-06	0.0002077	0.289467	0.159773	0.290116	-1.68497	5.5088e-07	4.32898e-05	-1.97443	7.98385e-08	1.0712e-05	-1.06633	8.26188e-05	0.00161842	-2.25497	1.49804e-08	3.19478e-06	-1.18863	2.75746e-05	0.000732627
214	P28072	PSMB6	20.1459	20.595	20.6265	23.7171	25.0283	26.569	26.3049		-0.0315667	0.976617	0.665755	0.449033	0.677692	0.582264	0.4806	0.656589	0.574974	-1.31123	0.23556	0.35741	3.57117	0.00452732	0.0285201	4.8824	0.000400833	0.00505331	0.264133	0.806469	0.622358	6.4231	2.87994e-05	0.000755998	6.15897	4.43214e-05	0.00103224
23	O14818;Q8TAA3	PSMA7	22.4511	20.795	20.5452	24.5409	24.5371	26.1652	25.7545		0.249767	0.670992	0.579974	-1.65617	0.0121844	0.0568094	-1.90593	0.0051502	0.0312261	0.0038	0.994826	0.669852	2.0898	0.00272987	0.0199447	2.086	0.00276584	0.0201308	0.410733	0.487267	0.507148	3.71407	1.51825e-05	0.000475995	3.30333	5.12886e-05	0.00114704
274	P48556	PSMD8	20.1125	23.1922	22.7546	21.7256	23.8541	25.3541	24.6127		0.437533	0.590572	0.550644	3.07963	0.00168054	0.0141219	2.6421	0.00500698	0.0306135	-2.12853	0.0179916	0.0740808	1.61303	0.0618117	0.165589	3.74157	0.000335664	0.00444746	0.7414	0.366619	0.445297	5.2416	1.19646e-05	0.000400718	4.5002	5.85198e-05	0.00126167
613	Q9UNN5	FAF1	20.5388	20.2324	20.4065	25.3769	25.7707	21.0921	24.3479		-0.174067	0.811403	0.623758	-0.306433	0.675105	0.581383	-0.132367	0.855949	0.635993	-0.393833	0.59087	0.550759	4.83807	9.18978e-06	0.00033114	5.2319	3.85668e-06	0.000176775	-3.2558	0.000455198	0.00553748	0.553267	0.452434	0.490691	3.80907	0.000107944	0.00196293
298	P51570	GALK1	18.5369	24.1936	24.1399	23.2233	22.6376	23.2376	24.4534		0.0537333	0.962144	0.662428	5.65673	0.000165655	0.00267361	5.603	0.000181114	0.00285127	0.585667	0.60667	0.556801	4.6864	0.00086616	0.0087897	4.10073	0.00243633	0.0183969	-1.2158	0.292708	0.399163	4.70073	0.000844746	0.00863333	5.91653	0.000108076	0.00196467
169	P17980	PSMC3	21.6182	23.8505	23.8513	24.7114	24.4334	25.7831	25.4741		-0.0008	0.999137	0.670807	2.23223	0.008264	0.0434499	2.23303	0.00824595	0.043384	0.277967	0.707718	0.592264	3.09313	0.000795494	0.00826925	2.81517	0.001681	0.0141246	0.308933	0.677089	0.582059	4.16483	5.17205e-05	0.00115401	3.8559	0.000110514	0.00199655
13	O00487	PSMD14	23.2742	23.5487	23.6939	24.5555	24.4676	25.3217	25.1299		-0.1452	0.685863	0.585028	0.274467	0.447991	0.488518	0.419667	0.252437	0.370402	0.0879667	0.806061	0.622241	1.2813	0.00265383	0.0195489	1.19333	0.00436244	0.0277846	0.191767	0.594028	0.551978	2.04743	4.41737e-05	0.00102975	1.85567	0.000116709	0.0020767
17	O14545	TRAFD1	20.1531	23.076	20.2372	24.1755	24.2874	20.804	24.4786		2.83877	0.00457387	0.0287262	2.92283	0.00375033	0.0249739	0.0840667	0.921909	0.652841	-0.111867	0.896226	0.646453	4.0224	0.000295726	0.00405972	4.13427	0.00023056	0.0033932	-3.6746	0.000649686	0.00715075	0.6509	0.452484	0.490716	4.3255	0.000151428	0.00250594
531	Q92900	UPF1	22.5625	23.9187	23.6059	23.4724	22.0985	22.5143	23.8694		0.312733	0.248023	0.367062	1.35617	0.000128051	0.00222043	1.04343	0.00126091	0.0115018	1.37393	0.000113043	0.00202942	0.9099	0.00348539	0.0237136	-0.464033	0.0953345	0.21557	-1.35513	0.000128985	0.0022321	-0.0482	0.85528	0.635814	1.30693	0.000181471	0.00285533
44	O60506	SYNCRIP	19.5944	22.1785	21.6938	20.8302	21.2604	20.8575	22.073		0.4847	0.347904	0.434318	2.58413	0.000140076	0.00236897	2.09943	0.000878686	0.00888066	-0.430233	0.403152	0.465549	1.23577	0.0266609	0.0963821	1.666	0.00487546	0.0300461	-1.21547	0.0288322	0.101499	1.2631	0.0239832	0.0898393	2.47857	0.000206954	0.00313905
319	P55072	VCP	24.4449	24.5337	19.4291	30.2872	29.5029	25.9115	27.6863		5.10457	1.85401e-06	0.000104099	0.0887667	0.894124	0.645921	-5.0158	2.26852e-06	0.000120449	0.784333	0.250987	0.36931	5.8423	3.7734e-07	3.29287e-05	5.05797	2.06059e-06	0.000112361	-1.77477	0.0169319	0.0711002	1.46657	0.041903	0.129479	3.24133	0.000213911	0.00321476
122	P08238;Q58FF7	HSP90AB1	27.4242	26.5522	26.8091	27.3477	27.9687	27.3552	26.9779		-0.2569	0.0161155	0.0687568	-0.872033	2.32721e-07	2.32173e-05	-0.615133	1.29405e-05	0.000424082	-0.621033	1.16744e-05	0.000393668	-0.0765	0.42905	0.479051	0.544533	4.62754e-05	0.00106491	0.3773	0.00127378	0.0115856	-0.0690333	0.474523	0.501244	-0.446333	0.000309533	0.00419535
130	P08962	CD63	27.3766	27.7637	27.713	27.7825	28.1277	27.7197	28.2831		0.0507333	0.794479	0.618916	0.3871	0.0622669	0.166347	0.336367	0.100155	0.221966	-0.345267	0.0922945	0.211449	0.405833	0.0519715	0.148528	0.7511	0.00150704	0.0130651	-0.563367	0.0105781	0.0515455	0.343067	0.0941848	0.21402	0.906433	0.000314016	0.00423902
140	P11142	HSPA8	30.3385	30.3708	29.7764	30.0684	30.5821	29.6334	29.532		0.594467	0.00385818	0.0254789	0.0323667	0.853445	0.635324	-0.5621	0.00560988	0.0331567	-0.5137	0.00981103	0.0489353	-0.2701	0.138672	0.267976	0.2436	0.178578	0.308417	0.101433	0.56479	0.540457	-0.705067	0.00108423	0.0103241	-0.8065	0.000348559	0.00456981
485	Q5VVQ6	YOD1	20.3671	21.5376	19.806	23.3949	23.7731	20.5431	24.0016		1.73157	0.0472704	0.139859	1.1705	0.163627	0.293968	-0.561067	0.492546	0.509555	-0.3782	0.642092	0.569834	3.02777	0.00193947	0.0156409	3.40597	0.000765486	0.00804424	-3.4585	0.000673796	0.00734032	0.176	0.828237	0.628467	3.6345	0.000440879	0.00541163
285	P49720	PSMB3	21.0478	19.1667	20.4178	23.0277	24.344	25.9592	25.5169		-1.25113	0.223529	0.347764	-1.8811	0.0761587	0.188307	-0.629967	0.531688	0.526752	-1.31637	0.201574	0.329246	1.9799	0.0634655	0.168329	3.29627	0.00471154	0.0293321	0.4423	0.659419	0.575965	4.91143	0.000194594	0.00300275	4.46913	0.00045411	0.00552796
603	Q9UL15	BAG5	23.0672	23.0666	22.2387	22.4865	23.5425	21.4298	21.7312		0.827867	0.0151079	0.0658048	-0.0006	0.998428	0.67065	-0.828467	0.0150485	0.0656284	-1.056	0.0033274	0.0229481	-0.5807	0.0726079	0.182893	0.4753	0.134368	0.263223	-0.301433	0.330662	0.423804	-1.6374	8.19175e-05	0.00160849	-1.33597	0.000532285	0.00619674
212	P28066	PSMA5	21.6367	20.2661	20.2726	24.5752	24.5108	26.0077	25.4582		-0.00646667	0.994163	0.669704	-1.37057	0.136765	0.26588	-1.3641	0.138483	0.267768	0.0644333	0.941893	0.657665	2.93857	0.00444835	0.0281689	2.87413	0.0051561	0.0312513	0.549467	0.537038	0.529017	4.371	0.000182562	0.0028677	3.82153	0.000603189	0.00677936
588	Q9NWM3;O75618	CUEDC1	20.9857	23.3055	21.8359	23.2556	23.487	19.8852	23.7982		1.46967	0.0406423	0.126959	2.31987	0.00313763	0.0220136	0.8502	0.213029	0.339062	-0.2314	0.727803	0.598721	2.26993	0.00365355	0.0245168	2.50133	0.00180796	0.0148775	-3.91307	3.22705e-05	0.000820781	-1.1005	0.113391	0.238728	2.81257	0.000710983	0.00762894
162	P15529	CD46	20.6004	24.3419	23.982	24.0054	24.0343	21.6066	24.3895		0.359833	0.69052	0.586589	3.74147	0.000845511	0.00863893	3.38163	0.00187453	0.0152659	-0.0289333	0.974387	0.665246	3.405	0.00177942	0.0147097	3.43393	0.00166842	0.0140491	-2.78287	0.00717977	0.0393993	1.00623	0.27473	0.386687	3.7891	0.000761732	0.00801592
388	P63104	YWHAZ	25.3484	24.4532	24.3383	24.5812	24.7343	25.091	24.7649		0.114933	0.415575	0.472109	-0.8952	1.32385e-05	0.000431119	-1.01013	3.49046e-06	0.000164473	-0.1531	0.282551	0.392183	-0.767233	6.53941e-05	0.00136703	-0.614133	0.000515695	0.00605729	0.326067	0.0320609	0.10883	-0.257433	0.0811962	0.195777	-0.5835	0.000793548	0.00825473
421	Q07020	RPL18	24.9402	25.0622	25.0703	25.334	25.0868	25.212	25.4451		-0.0081	0.946904	0.658856	0.122	0.324486	0.41994	0.1301	0.294548	0.400409	0.247233	0.0574872	0.158259	0.3938	0.00530162	0.0318679	0.146567	0.240121	0.360981	-0.233167	0.0712744	0.180826	0.271733	0.0391973	0.124028	0.5049	0.000846338	0.00864499
341	P61163;P42025	ACTR1A	21.5442	23.4432	23.6635	23.6601	23.336	23.8817	23.7155		-0.220367	0.68102	0.583394	1.89893	0.00280085	0.0203113	2.1193	0.0012239	0.0112593	0.3241	0.546897	0.533139	2.11583	0.00123983	0.0113639	1.79173	0.00420222	0.0270615	0.1662	0.756223	0.607555	2.33747	0.000546629	0.00631631	2.17127	0.00100865	0.00980338
238	P35241	RDX	24.9826	24.7028	24.1735	24.5839	25.1164	24.4894	24.4289		0.5293	0.00154566	0.0133033	-0.279733	0.0573522	0.158026	-0.809033	3.3179e-05	0.000837411	-0.532533	0.00147461	0.0128636	-0.3987	0.0105175	0.0513417	0.133833	0.338649	0.428724	0.0605	0.661115	0.576556	-0.493133	0.0026228	0.0193863	-0.553633	0.00108585	0.0103351
562	Q9H000;Q9UHC7	MKRN2	19.4318	22.4857	21.4704	20.7953	21.703	19.205	21.9257		1.0153	0.118647	0.245087	3.0539	0.000194394	0.00300052	2.0386	0.00487981	0.0300649	-0.907733	0.159372	0.289712	1.36353	0.0424224	0.130508	2.27127	0.00229011	0.017605	-2.72077	0.000544281	0.0062968	-0.2268	0.715934	0.594927	2.49397	0.00111753	0.0105501
232	P31948	STIP1	23.6346	20.7697	21.4865	21.6615	24.9925	22.3733	21.6483		-0.716733	0.164941	0.29527	-2.86487	4.16886e-05	0.000987571	-2.14813	0.000614685	0.00687193	-3.33103	8.46165e-06	0.000311959	-1.9731	0.00123181	0.0113113	1.35793	0.0148621	0.065074	0.725033	0.160432	0.290779	-1.26127	0.0218731	0.0844814	-1.9863	0.00116844	0.0108919
116	P07900;Q14568;Q58FG0;Q58FG1	HSP90AA1	25.8574	24.928	25.1328	25.7727	26.4755	25.7797	25.3407		-0.204867	0.131569	0.260085	-0.9294	4.12282e-06	0.000185512	-0.724533	5.84446e-05	0.0012605	-0.702833	7.90122e-05	0.0015671	-0.0847	0.518629	0.521139	0.618133	0.000265944	0.00376088	0.439067	0.00404349	0.0263366	-0.0776333	0.553631	0.535918	-0.5167	0.00121844	0.0112234
635	Q9Y5K5	UCHL5	21.8481	19.573	20.681	23.0083	22.8573	24.5024	24.2249		-1.10803	0.08221	0.197252	-2.2751	0.00178772	0.0147585	-1.16707	0.0687	0.176782	0.150933	0.802406	0.621198	1.1602	0.0701606	0.179085	1.00927	0.110204	0.234794	0.277433	0.646443	0.571388	2.6543	0.000513758	0.00604093	2.37687	0.00127491	0.011593
95	P04899;P63096;P09471;P19087;A8MTJ3;P11488	GNAI2	24.2053	23.8142	23.672	23.6962	23.8422	23.9222	23.6044		0.1422	0.358787	0.440755	-0.3911	0.0205857	0.0811151	-0.5333	0.00314713	0.0220608	-0.146	0.346485	0.433468	-0.509067	0.0043401	0.0276843	-0.363067	0.0295586	0.103176	0.317733	0.0523444	0.149201	-0.283133	0.0797489	0.193655	-0.600867	0.00129205	0.0117043
195	P25685	DNAJB1	23.3486	23.2158	22.3823	21.523	21.6326	21.165	20.8841		0.8335	0.197614	0.325771	-0.132833	0.832434	0.629624	-0.966333	0.139152	0.2685	-0.109633	0.861337	0.637424	-1.82563	0.0102839	0.0505522	-1.716	0.0146111	0.064323	0.280933	0.655447	0.574573	-2.1836	0.0032417	0.0225282	-2.46453	0.00131725	0.011867
88	P04114	APOB	25.1463	25.1695	25.1785	25.1746	25.3408	25.4692	25.418		-0.00896667	0.896976	0.646643	0.0232667	0.737333	0.601722	0.0322333	0.642817	0.570094	-0.166233	0.0283455	0.100366	0.0283	0.683611	0.58427	0.194533	0.0125843	0.0580816	0.0512667	0.463419	0.495991	0.322967	0.00031093	0.00420898	0.2717	0.00132821	0.0119375
199	P25789	PSMA4	22.4744	20.9958	20.5974	24.9795	24.7853	26.2596	25.7969		0.3984	0.639883	0.569041	-1.4786	0.0976673	0.218686	-1.877	0.0408219	0.12732	0.194233	0.819025	0.625903	2.5051	0.00942113	0.0475821	2.31087	0.0149306	0.0652778	0.462667	0.58742	0.54942	3.78517	0.000459427	0.00557443	3.3225	0.00134719	0.0120593
248	P37802	TAGLN2	23.1841	23.1373	22.8822	22.9651	23.0406	22.7632	22.6291		0.2551	0.0937843	0.213478	-0.0468	0.746404	0.604542	-0.3019	0.0516095	0.147874	-0.0755	0.60299	0.555407	-0.219067	0.144898	0.274701	-0.143567	0.328782	0.422634	0.134067	0.360741	0.441896	-0.420967	0.0101986	0.0502623	-0.555033	0.001565	0.0134219
141	P11166	SLC2A1	21.9496	23.5024	23.5044	23.3985	23.439	23.1559	23.5103		-0.00196667	0.996139	0.670143	1.55287	0.00163308	0.0138361	1.55483	0.00161732	0.0137407	-0.0405	0.920625	0.652527	1.44893	0.00273216	0.0199566	1.48943	0.00223474	0.0173012	-0.3544	0.389634	0.458227	1.2063	0.00914452	0.0466106	1.5607	0.00157121	0.0134599
590	Q9NZI8	IGF2BP1	25.2369	25.1529	25.2529	25.2131	24.5851	25.0008	25.7063		-0.1	0.421082	0.474967	-0.084	0.497666	0.51187	0.016	0.896381	0.646492	0.628033	0.00013321	0.00228462	-0.0238333	0.846238	0.633387	-0.651867	9.30794e-05	0.00176387	-0.705467	4.23774e-05	0.000999331	-0.2361	0.0705963	0.179768	0.469367	0.0016321	0.0138302
433	Q12907	LMAN2	22.2869	23.978	23.8512	24.0607	24.0044	23.9893	24.3242		0.126833	0.815975	0.625047	1.6911	0.00692463	0.0384175	1.56427	0.0110842	0.0532319	0.0563333	0.917607	0.651786	1.7738	0.00509111	0.0309741	1.71747	0.00627799	0.0358747	-0.3349	0.541266	0.530793	1.70237	0.00664057	0.0373104	2.03727	0.00191553	0.0155031
361	P62258	YWHAE	26.7744	26.1406	26.012	26.0534	26.4636	26.7407	26.3618		0.128567	0.257167	0.373938	-0.633867	4.41419e-05	0.00102922	-0.762433	6.19569e-06	0.000249028	-0.410233	0.00207294	0.0164001	-0.721067	1.14133e-05	0.000387286	-0.310833	0.0126995	0.0584456	0.3789	0.00366856	0.0245879	-0.0337	0.761396	0.609126	-0.4126	0.00198576	0.015906
240	P35580;REV__Q8IYT3	MYH10	21.6595	21.5707	20.9719	21.6986	22.6805	22.055	23.9308		0.598833	0.348849	0.434883	-0.0888	0.887759	0.6443	-0.687633	0.284441	0.393496	-0.9819	0.134305	0.263153	0.0390667	0.950474	0.659699	1.02097	0.120659	0.247481	-1.87587	0.00888745	0.0456988	0.395433	0.532469	0.527084	2.2713	0.00249109	0.0186897
231	P31946	YWHAB	23.844	23.0612	22.9321	23.003	23.2856	23.4738	23.3678		0.1291	0.336117	0.427174	-0.7828	3.0401e-05	0.000786145	-0.9119	5.90404e-06	0.000240498	-0.2826	0.0467844	0.138941	-0.841067	1.42679e-05	0.000455093	-0.558467	0.00072104	0.00770624	0.105967	0.427285	0.478152	-0.370267	0.0126782	0.0583782	-0.476233	0.00250091	0.018742
50	O60784	TOM1	19.3893	22.6078	20.7886	22.6875	22.938	21.0644	22.7546		1.81923	0.0677996	0.175351	3.21847	0.00352415	0.0238998	1.39923	0.150192	0.28029	-0.2505	0.789189	0.61738	3.29817	0.00296664	0.0211567	3.54867	0.00173024	0.0144185	-1.69027	0.0872253	0.204418	1.67503	0.089823	0.208047	3.3653	0.0025666	0.0190904
400	P78527	PRKDC	28.3359	28.9747	28.9719	28.9979	28.9273	28.9166	29.0449		0.00273333	0.988964	0.668543	0.638733	0.00536365	0.0321291	0.636	0.00551604	0.0327668	0.0706333	0.721395	0.596681	0.661967	0.00422713	0.0271745	0.591333	0.00871471	0.0450811	-0.1283	0.519385	0.521467	0.580633	0.00972125	0.0486253	0.708933	0.00261426	0.0193415
218	P29966	MARCKS	25.3368	23.9728	23.7986	24.2291	24.676	24.9773	24.6908		0.174133	0.343205	0.431492	-1.36407	2.17821e-06	0.000116963	-1.5382	5.33198e-07	4.22806e-05	-0.4469	0.0246023	0.0913766	-1.10773	2.15918e-05	0.000613948	-0.660833	0.00227074	0.0174989	0.286467	0.128838	0.256987	-0.359533	0.0623019	0.166405	-0.646	0.00267952	0.019683
53	O75083	WDR1	24.0922	24.6516	24.6679	24.5644	24.5165	24.5737	24.7693		-0.0163333	0.931335	0.655132	0.559433	0.00946141	0.0477228	0.575767	0.0079498	0.0422952	0.0479	0.800708	0.620711	0.4722	0.0237424	0.0892375	0.4243	0.0388686	0.123355	-0.195667	0.311083	0.411364	0.4815	0.0215486	0.0836402	0.677167	0.00269266	0.0197514
418	Q05086	UBE3A	19.2768	21.2161	20.1059	19.9387	20.947	21.6324	23.9243		1.11023	0.402302	0.465094	1.93927	0.153618	0.283845	0.829033	0.529387	0.525772	-1.00833	0.445854	0.487466	0.661867	0.614654	0.5598	1.6702	0.214816	0.340562	-2.29187	0.0962789	0.216837	2.3556	0.0882207	0.205815	4.64747	0.00281062	0.0203616
633	Q9Y4L1	HYOU1	21.6789	22.8607	23.0306	22.6205	22.9751	22.8753	23.229		-0.1699	0.700224	0.589808	1.1818	0.0161505	0.0688582	1.3517	0.007426	0.0403359	-0.354633	0.425762	0.477373	0.9416	0.0469831	0.139317	1.29623	0.00957974	0.0481348	-0.3537	0.426953	0.477982	1.1964	0.0151142	0.0658233	1.5501	0.00298153	0.0212319
7	O00186	STXBP3	23.8361	23.4476	23.5038	23.5002	23.7037	23.565	23.3677		-0.0562333	0.674673	0.581235	-0.3885	0.0103048	0.0506231	-0.332267	0.0238922	0.0896122	-0.203533	0.143062	0.272735	-0.3359	0.0226429	0.0864582	-0.132367	0.330056	0.423428	0.1973	0.154778	0.285039	-0.2711	0.057778	0.15876	-0.4684	0.0030715	0.0216839
540	Q99436	PSMB7	20.6405	20.311	20.2955	21.8048	22.442	25.9755	25.487		0.0155333	0.991088	0.669019	-0.329467	0.81292	0.624187	-0.345	0.804293	0.621737	-0.6372	0.648082	0.571971	1.1643	0.408408	0.468344	1.8015	0.208433	0.335166	0.488467	0.726007	0.598151	5.33497	0.00158544	0.0135469	4.8465	0.00321595	0.0224013
451	Q14126	DSG2	23.0696	23.3184	23.3338	23.7591	23.882	23.5021	24.0439		-0.0154	0.956606	0.661138	0.248767	0.385993	0.456222	0.264167	0.358104	0.440356	-0.1229	0.665177	0.577968	0.689467	0.0264634	0.0959086	0.812367	0.011142	0.0534231	-0.541833	0.0716152	0.181356	0.432433	0.14213	0.271733	0.974267	0.00350316	0.0237991
518	Q8WV92	MITD1	22.7195	25.0082	24.4119	24.5836	25.1371	24.0453	24.0484		0.5963	0.140057	0.269487	2.2887	3.23167e-05	0.00082163	1.6924	0.000560242	0.00642896	-0.553533	0.168505	0.298768	1.8641	0.000238599	0.00347807	2.41763	1.82135e-05	0.000542914	-0.00303333	0.993763	0.669615	1.32587	0.0036913	0.0246955	1.3289	0.00363337	0.024421
413	Q02878	RPL6	25.4428	25.2104	25.4267	25.0142	24.8879	25.4731	24.9053		-0.216233	0.18394	0.313418	-0.232367	0.155301	0.285574	-0.0161333	0.91842	0.651986	0.126333	0.427816	0.478423	-0.4286	0.0150269	0.0655642	-0.554933	0.00297334	0.0211906	0.567767	0.00252233	0.0188559	0.0303	0.847532	0.633736	-0.537467	0.00372089	0.0248352
108	P06737	PYGL	23.5498	24.4952	24.4268	24.6041	24.511	24.536	24.7804		0.0684	0.849856	0.634361	0.945467	0.0184608	0.0753797	0.877067	0.0268453	0.096823	0.0931333	0.796708	0.61956	1.05433	0.0100875	0.0498836	0.9612	0.0169259	0.071083	-0.2444	0.502066	0.513842	0.986267	0.0147335	0.0646897	1.23067	0.00375558	0.0249985
332	P60891;P11908;P21108	PRPS1	19.1547	22.7496	22.4698	20.3447	21.639	20.9751	22.2321		0.279767	0.757841	0.608047	3.5949	0.0012165	0.0112106	3.31513	0.00225931	0.0174363	-1.29433	0.167819	0.298099	1.19	0.202418	0.329982	2.48433	0.0144045	0.0637016	-1.257	0.179591	0.309369	1.82047	0.0600258	0.162592	3.07747	0.00383825	0.0253859
345	P61225	RAP2B	19.658	21.0985	21.9368	21.7144	21.8126	19.5247	23.0605		-0.838233	0.410155	0.469266	1.4405	0.166626	0.296929	2.27873	0.0367845	0.11903	-0.0982	0.922181	0.652907	2.05637	0.0560857	0.155829	2.15457	0.0466215	0.138633	-3.53583	0.00300794	0.021365	-0.133333	0.894496	0.646015	3.4025	0.00393367	0.0258298
575	Q9HD42	CHMP1A	21.452	26.1025	25.5026	25.4073	25.6043	23.7386	23.3924		0.5999	0.304821	0.407266	4.65053	9.4538e-07	6.39688e-05	4.05063	4.62035e-06	0.000201438	-0.196933	0.731789	0.599981	3.95533	6.02458e-06	0.000244037	4.15227	3.4959e-06	0.000164659	0.346167	0.548647	0.533864	2.28657	0.00117015	0.0109033	1.9404	0.00394095	0.0258635
527	Q92743	HTRA1	19.851	22.5522	22.2323	21.9705	21.3461	21.2647	22.1357		0.3199	0.63962	0.568947	2.70123	0.001214	0.0111941	2.38133	0.00312181	0.0219349	0.624467	0.366017	0.44495	2.11953	0.00680248	0.0379433	1.49507	0.0420958	0.129862	-0.870933	0.213609	0.33955	1.41373	0.0528427	0.150096	2.28467	0.0041613	0.0268754
161	P15311	EZR	25.5787	25.4176	24.7835	25.355	25.8424	25.0647	24.9135		0.6341	0.00701348	0.0387607	-0.161067	0.436212	0.482669	-0.795167	0.00143161	0.0125945	-0.487467	0.0293757	0.102755	-0.223733	0.284286	0.393388	0.263733	0.210474	0.336903	0.1512	0.46425	0.496388	-0.513967	0.0227732	0.0867901	-0.665167	0.00515679	0.0312542
81	P00488	F13A1	26.1034	26.2731	26.3441	26.3427	26.4531	26.1995	21.7666		-0.0710667	0.957689	0.661391	0.1697	0.899213	0.647207	0.240767	0.857433	0.636388	-0.1104	0.93432	0.655852	0.239333	0.858272	0.636611	0.349733	0.794267	0.618855	4.43293	0.00458662	0.0287826	0.0961333	0.94279	0.657879	-4.3368	0.00530427	0.0318791
591	Q9NZZ3	CHMP5	19.7706	26.6623	26.0703	24.7574	26.5091	21.7728	25.2026		0.592	0.729347	0.59921	6.89167	0.00106249	0.0101754	6.29967	0.00212639	0.0167	-1.7517	0.313948	0.41322	4.98683	0.0100652	0.0498075	6.73853	0.00127025	0.0115627	-3.42987	0.0601105	0.162735	2.00217	0.252369	0.370351	5.43203	0.00594096	0.0345159
581	Q9NRX5	SERINC1	24.7314	25.823	26.4199	25.9533	25.7034	24.8934	25.4163		-0.596967	0.0136107	0.0612835	1.09157	0.000145364	0.00243314	1.68853	1.4125e-06	8.55157e-05	0.249933	0.257276	0.374019	1.2219	4.81914e-05	0.00109658	0.971967	0.000418161	0.00520955	-0.522967	0.0269247	0.0970125	0.161967	0.456782	0.492801	0.684933	0.00597108	0.0346383
206	P27348	YWHAQ	25.4226	24.9045	24.9638	24.6961	24.8579	25.0632	24.9496		-0.0592333	0.692082	0.58711	-0.5181	0.00328764	0.0227537	-0.458867	0.00734675	0.0400356	-0.161833	0.287924	0.395897	-0.726567	0.000209696	0.00316898	-0.564733	0.00175069	0.0145399	0.1136	0.450985	0.489984	-0.359433	0.0278564	0.0992192	-0.473033	0.00606164	0.0350052
56	O75190;Q8NHS0;Q8WWF6	DNAJB6	24.4694	25.937	24.5061	25.1053	24.9783	24.8658	24.0231		1.4309	6.0886e-08	8.80588e-06	1.4676	4.43476e-08	7.0024e-06	0.0367	0.794521	0.618928	0.127	0.373842	0.44942	0.6359	0.0004127	0.00516051	0.5089	0.00246819	0.0185675	0.842667	2.76454e-05	0.000733986	0.396367	0.0124244	0.0575747	-0.4463	0.00606969	0.0350377
189	P23526	AHCY	26.0954	26.5418	26.6042	26.5564	26.3659	26.4853	26.626		-0.0624333	0.710512	0.593173	0.446433	0.0169649	0.071194	0.508867	0.00802906	0.0425879	0.190567	0.266927	0.381095	0.461067	0.0142505	0.0632364	0.2705	0.123012	0.250252	-0.1407	0.407648	0.467941	0.389933	0.0329494	0.110794	0.530633	0.00617529	0.0354632
480	Q16629	SRSF7	19.3715	20.67	21.3219	22.2192	23.8605	22.1053	23.2288		-0.651867	0.59563	0.552595	1.29857	0.297615	0.402474	1.95043	0.126481	0.254283	-1.64127	0.193079	0.321735	2.84777	0.0325409	0.109894	4.48903	0.00219755	0.0170959	-1.12353	0.365141	0.444446	2.7338	0.0389778	0.123579	3.85733	0.00625071	0.0357656
544	Q99741	CDC6	22.6784	20.6114	22.5327	20.8717	20.0926	18.5936	20.1461		-1.92127	0.0296939	0.103486	-2.067	0.0208217	0.0817379	-0.145733	0.856973	0.636266	0.779067	0.343051	0.431399	-1.80677	0.0390864	0.123801	-2.58583	0.00572761	0.0336429	-1.55247	0.0707641	0.18003	-4.0848	0.000148668	0.00247292	-2.53233	0.00654926	0.0369513
82	P00558;P07205	PGK1	23.4619	24.9073	24.6982	24.4788	24.6468	24.6334	24.7231		0.209133	0.611483	0.558613	1.44537	0.0029517	0.0210811	1.23623	0.00829226	0.0435531	-0.167933	0.682852	0.584013	1.0169	0.024201	0.090382	1.18483	0.0106809	0.0518903	-0.0897333	0.826809	0.628071	1.17147	0.011406	0.0542907	1.2612	0.00733105	0.039976
484	Q5TDH0	DDI2	21.7195	20.8567	19.8698	22.1813	20.6554	21.1459	24.9708		0.986933	0.358314	0.440479	-0.862767	0.420292	0.474559	-1.8497	0.0967576	0.217476	1.5259	0.164071	0.294409	0.4618	0.663522	0.577394	-1.0641	0.323164	0.419106	-3.82497	0.00246788	0.0185659	-0.573633	0.589611	0.550271	3.25133	0.00739295	0.0402108
107	P06733;P13929;P09104	ENO1	24.8637	24.7614	24.5187	24.4958	24.8315	24.7671	24.5962		0.242667	0.0143105	0.0634178	-0.102367	0.257971	0.374534	-0.345033	0.00138343	0.0122902	-0.335667	0.00171048	0.0143009	-0.367933	0.000826633	0.00850017	-0.0322667	0.715689	0.594848	0.170867	0.0691664	0.17752	-0.0966667	0.28423	0.393349	-0.267533	0.00812062	0.0429248
488	Q68D85	NCR3LG1	19.7823	20.986	22.1723	22.9311	22.6824	22.5641	22.7224		-1.18627	0.234246	0.356373	1.20373	0.227776	0.351207	2.39	0.0252464	0.0929598	0.248767	0.798131	0.61997	3.14883	0.00526557	0.0317157	2.90007	0.00884062	0.0455318	-0.158267	0.870647	0.639874	2.7818	0.0113004	0.0539443	2.94007	0.0081349	0.0429772
113	P07737	PFN1	23.7585	23.8592	23.6581	23.6306	24.0187	23.7313	22.2936		0.201133	0.681144	0.583436	0.100767	0.836526	0.630747	-0.100367	0.837165	0.630922	-0.3881	0.431688	0.48039	-0.127867	0.793548	0.618646	0.260233	0.59574	0.552637	1.4377	0.00956453	0.0480819	-0.0271667	0.955605	0.660904	-1.46487	0.00854763	0.0444798
66	O75954	TSPAN9	22.0584	23.8679	23.878	23.3977	24.14	23.6553	23.6286		-0.0101	0.984666	0.667578	1.80957	0.00349713	0.0237701	1.81967	0.00336379	0.0231254	-0.7423	0.172419	0.302558	1.3393	0.0212048	0.0827435	2.0816	0.00123502	0.0113324	0.0266667	0.959531	0.66182	1.59693	0.00793348	0.0422348	1.57027	0.00879019	0.0453515
227	P31153	MAT2A	20.1022	23.2264	22.6344	22.8927	21.0426	22.8899	22.5674		0.592	0.478071	0.502901	3.12417	0.00177904	0.0147074	2.53217	0.0075603	0.0408425	1.85013	0.0389376	0.123497	2.79053	0.00401552	0.0262079	0.9404	0.266278	0.380624	0.3225	0.697291	0.58884	2.7877	0.00404347	0.0263365	2.4652	0.00890501	0.0457614
200	P26038	MSN	25.118	24.9905	24.4325	25.0069	25.4306	24.7758	24.3786		0.558033	0.0394652	0.124575	-0.127467	0.612055	0.558827	-0.6855	0.0144726	0.0639067	-0.423667	0.106688	0.23038	-0.1111	0.658109	0.575506	0.312567	0.2241	0.348229	0.3972	0.12831	0.256384	-0.342167	0.185509	0.314864	-0.739367	0.00938553	0.0474576
501	Q86UX7	FERMT3	23.4095	24.3495	24.5226	24.2767	24.277	24.2962	24.4654		-0.173033	0.629996	0.565461	0.940067	0.0180965	0.0743723	1.1131	0.00683933	0.0380866	-0.0003	0.999331	0.67085	0.8672	0.0270723	0.097364	0.8675	0.0270278	0.0972581	-0.1692	0.637535	0.568196	0.8867	0.0243204	0.0906786	1.0559	0.00944955	0.0476814
448	Q13418	ILK	21.3375	24.5326	24.2847	24.2684	24.0765	23.8456	24.3244		0.247867	0.806759	0.62244	3.19513	0.0062512	0.0357676	2.94727	0.0102545	0.0504525	0.191867	0.849757	0.634335	2.9309	0.0105942	0.0515994	2.73903	0.0155004	0.0669631	-0.4788	0.637571	0.568209	2.5081	0.024384	0.0908364	2.9869	0.00947583	0.0477731
375	P62820;Q92928	RAB1A	26.0223	25.9472	25.7469	25.9989	26.0482	25.725	25.7527		0.2003	0.0430085	0.131662	-0.0751667	0.417691	0.473211	-0.275467	0.00847322	0.0442107	-0.0493667	0.592018	0.551203	-0.0234667	0.798111	0.619964	0.0259	0.777758	0.614022	-0.0276667	0.763085	0.609636	-0.297333	0.00522756	0.0315547	-0.269667	0.00962837	0.0483037
197	P25787	PSMA2	22.0863	18.6064	20.583	21.8446	24.094	25.6865	24.6898		-1.97657	0.0403415	0.126352	-3.47987	0.00137516	0.0122377	-1.5033	0.107762	0.231736	-2.24947	0.022185	0.0852854	-0.2417	0.786376	0.616558	2.00777	0.0377101	0.120963	0.9967	0.27371	0.385963	3.60027	0.00105044	0.0100927	2.60357	0.0100174	0.0496442
328	P60660;P14649	MYL6	24.6766	24.2549	24.0819	24.3899	24.648	24.533	24.9755		0.173067	0.107859	0.231859	-0.4217	0.000915743	0.00914756	-0.594767	3.84496e-05	0.000931525	-0.258167	0.0225647	0.0862585	-0.286767	0.0129427	0.0592099	-0.0286	0.780662	0.61488	-0.442433	0.000614858	0.00687331	-0.1436	0.175975	0.305956	0.298833	0.0102146	0.050317
576	Q9NNW5	WDR6	21.4288	23.0875	23.3009	22.3831	23.1131	22.5211	23.3006		-0.2134	0.74087	0.602825	1.65867	0.0200996	0.0798234	1.87207	0.0103539	0.0507893	-0.729967	0.267858	0.381768	0.954333	0.153641	0.283869	1.6843	0.0185712	0.0756837	-0.779467	0.238186	0.359471	1.0923	0.106216	0.229782	1.87177	0.0103636	0.0508222
395	P68366	TUBA4A	26.1974	26.6847	26.417	26.4667	26.539	26.4201	26.6293		0.2677	0.0897405	0.207932	0.487333	0.00507225	0.0308934	0.219633	0.156959	0.287266	-0.0723333	0.629964	0.565449	0.2693	0.0880265	0.205543	0.341633	0.0355281	0.116373	-0.2092	0.176197	0.306167	0.2227	0.151651	0.28181	0.4319	0.0107351	0.0520715
349	P61353	RPL27	18.9349	23.0987	23.2456	23.5395	23.2026	22.4805	23.5369		-0.1469	0.927536	0.654212	4.16383	0.0199949	0.0795438	4.31073	0.016684	0.0703931	0.3369	0.834886	0.630298	4.60467	0.0115846	0.0548738	4.26777	0.0175929	0.0729672	-1.05643	0.516291	0.520121	3.5456	0.0422365	0.13014	4.60203	0.0116227	0.0549977
58	O75351;Q6PIW4	VPS4B	18.4969	23.653	23.5145	21.7956	23.3255	20.5228	21.4551		0.138433	0.894253	0.645953	5.15603	0.000180079	0.00283952	5.0176	0.000231565	0.00340387	-1.52983	0.15688	0.287186	3.2987	0.00610281	0.0351714	4.82853	0.00032766	0.00437085	-0.932267	0.377417	0.45144	2.0259	0.0675914	0.175018	2.95817	0.0118149	0.0556211
565	Q9H223	EHD4	25.2174	24.6706	24.3812	24.6501	24.8109	24.8048	24.8347		0.289367	0.0471999	0.139726	-0.546767	0.00105908	0.010152	-0.836133	1.99942e-05	0.000580773	-0.160733	0.246861	0.366176	-0.567233	0.000785111	0.00819168	-0.4065	0.00854072	0.0444549	-0.0299333	0.825182	0.62762	-0.412567	0.00780121	0.0417438	-0.382633	0.0121845	0.0568097
384	P62917	RPL8	23.7867	23.8554	23.8036	23.9587	23.9195	24.0962	24.1888		0.0517667	0.717187	0.595331	0.0687	0.631349	0.565954	0.0169333	0.90548	0.64878	0.0392	0.783645	0.615758	0.172	0.239639	0.360606	0.1328	0.359089	0.440932	-0.0926667	0.518923	0.521267	0.3095	0.0442672	0.134119	0.402167	0.0123133	0.057221
620	Q9Y263	PLAA	20.859	19.494	21.0219	23.0912	23.2233	20.2018	23.2659		-1.52787	0.0925735	0.21183	-1.365	0.129083	0.257267	0.162867	0.850162	0.634444	-0.132067	0.878224	0.641846	2.2322	0.0194988	0.0782107	2.36427	0.0143613	0.0635711	-3.06407	0.00278341	0.0202215	-0.657167	0.45038	0.489689	2.4069	0.0130046	0.0594036
574	Q9HCE1	MOV10	24.0756	23.4672	23.2453	24.4107	24.0027	23.473	24.6711		0.2219	0.308648	0.409778	-0.608433	0.0117177	0.0553063	-0.830333	0.00144274	0.0126644	0.408	0.072473	0.182684	0.3351	0.132943	0.26163	-0.0729	0.733698	0.600582	-1.19803	5.44941e-05	0.00119838	-0.6026	0.0123783	0.0574283	0.595433	0.0132401	0.0601377
496	Q7LBR1	CHMP1B	23.9087	26.3115	25.9627	26.1884	26.1743	25.4242	25.4818		0.348733	0.539858	0.530203	2.40277	0.000692644	0.00748716	2.05403	0.00237133	0.0180467	0.0141333	0.980041	0.666533	2.2797	0.00106554	0.0101963	2.26557	0.00111988	0.010566	-0.0576333	0.918759	0.652069	1.51547	0.0162456	0.0691332	1.5731	0.0132446	0.0601516
157	P14625;Q58FF3	HSP90B1	19.7246	20.1481	20.4123	21.2991	21.9096	22.1031	22.3054		-0.264167	0.777086	0.613823	0.423533	0.650639	0.572878	0.6877	0.464849	0.496673	-0.610467	0.515601	0.51982	1.57453	0.107374	0.231246	2.185	0.0316207	0.107849	-0.202333	0.828223	0.628463	2.37847	0.0210255	0.0822739	2.5808	0.0136353	0.0613592
20	O14672	ADAM10	23.2996	24.3684	24.4131	24.7446	24.6972	24.6703	24.7455		-0.0447667	0.932326	0.655372	1.06873	0.0580579	0.159241	1.1135	0.0494683	0.143958	0.0473667	0.928407	0.654424	1.44493	0.014444	0.0638206	1.39757	0.0172851	0.072101	-0.0751667	0.886645	0.644015	1.37067	0.0191332	0.0772202	1.44583	0.0143947	0.0636719
513	Q8TAT6	NPLOC4	19.8948	20.8552	21.1984	25.0117	25.5332	21.4708	21.849		-0.343167	0.634302	0.567027	0.960367	0.195069	0.323513	1.30353	0.0859723	0.202648	-0.521467	0.472165	0.500137	5.1169	4.21969e-06	0.000188653	5.63837	1.39044e-06	8.45482e-05	-0.3782	0.600433	0.554433	1.57593	0.0423826	0.130429	1.95413	0.0150717	0.0656973
190	P23528;Q9Y281	CFL1	26.4526	26.2264	26.1071	26.122	26.3687	25.8979	26.0026		0.1193	0.47637	0.502108	-0.226133	0.187096	0.316318	-0.345433	0.0524647	0.149417	-0.246633	0.152559	0.282751	-0.330533	0.0620897	0.166052	-0.0839	0.61483	0.559865	-0.1047	0.5311	0.526502	-0.554667	0.00429289	0.0274718	-0.449967	0.0153376	0.0664837
239	P35579;REV__Q9UKV3	MYH9	25.406	25.2711	24.989	25.4159	25.916	25.2114	25.9744		0.282133	0.195103	0.323544	-0.134867	0.525926	0.52429	-0.417	0.0639694	0.169156	-0.500067	0.030178	0.104593	0.00993333	0.962466	0.662502	0.51	0.027524	0.0984352	-0.763	0.00247367	0.0185968	-0.1946	0.363871	0.443712	0.5684	0.0159117	0.0681654
487	Q5ZPR3	CD276	18.6292	23.2473	21.5096	22.9292	22.6104	21.6779	21.4463		1.7377	0.11556	0.241372	4.6181	0.000540097	0.00626197	2.8804	0.0147174	0.0646415	0.318767	0.762783	0.609545	4.29997	0.00097826	0.00959088	3.9812	0.00178874	0.0147646	0.231633	0.826262	0.62792	3.0487	0.0106803	0.051888	2.81707	0.0165949	0.0701381
94	P04792	HSPB1	19.9735	24.5957	23.61	23.9027	23.868	23.9571	22.9914		0.985733	0.392665	0.459886	4.62223	0.00100902	0.00980595	3.6365	0.00576841	0.0338106	0.0347333	0.975646	0.665533	3.92923	0.00342613	0.0234278	3.8945	0.00364439	0.0244733	0.965767	0.402073	0.464972	3.98363	0.0031104	0.0218781	3.01787	0.0172462	0.0719912
87	P04075;P09972;P05062	ALDOA	24.1151	23.1028	22.9008	22.332	23.6482	23.7809	22.4644		0.202033	0.751315	0.606054	-1.0123	0.127649	0.255627	-1.21433	0.0724483	0.182646	-1.31613	0.053782	0.151772	-1.78307	0.0127867	0.0587201	-0.466933	0.467432	0.497902	1.3165	0.0537236	0.151669	-0.334167	0.601321	0.554772	-1.65067	0.0193782	0.0778847
123	P08243	ASNS	22.9232	23.8445	23.8481	23.8695	23.1573	23.8024	23.8193		-0.00363333	0.991651	0.669144	0.921267	0.0172227	0.0719246	0.9249	0.016867	0.0709154	0.712233	0.0555365	0.154869	0.9463	0.0149127	0.0652246	0.234067	0.503766	0.514601	-0.0169333	0.961106	0.662187	0.879167	0.0219126	0.0845834	0.8961	0.0198941	0.0792738
371	P62701;Q8TD47;P22090	RPS4X	26.4107	26.4851	26.6975	26.3504	26.294	26.8144	25.9878		-0.212467	0.210027	0.336523	0.0743667	0.652678	0.573598	0.286833	0.0978589	0.218941	0.0564667	0.732157	0.600097	-0.0602667	0.714976	0.594618	-0.116733	0.482276	0.504851	0.826633	0.000158272	0.00258712	0.4037	0.0256472	0.0939371	-0.422933	0.0203626	0.0805237
424	Q08170	SRSF4	20.7325	23.2386	22.5534	23.1537	23.6791	22.394	23.02		0.685167	0.448092	0.488568	2.5061	0.0127288	0.0585377	1.82093	0.0569744	0.157373	-0.525433	0.559038	0.538127	2.42123	0.0153972	0.0666595	2.94667	0.00470117	0.0292866	-0.626033	0.487477	0.507244	1.66153	0.0792558	0.192928	2.28757	0.0207395	0.0815213
168	P17858	PFKL	22.1745	24.292	24.4482	23.1877	24.0361	24.0489	24.238		-0.156133	0.848283	0.633938	2.1175	0.0192891	0.0776434	2.27363	0.0131592	0.0598861	-0.848367	0.30756	0.409066	1.0132	0.226636	0.350286	1.86157	0.0357142	0.116769	-0.189067	0.816856	0.625295	1.8744	0.0346422	0.114476	2.06347	0.0219965	0.0848001
365	P62277	RPS13	24.9106	24.6789	24.9264	24.47	24.3805	25.1217	24.4463		-0.247467	0.192581	0.321288	-0.231633	0.220885	0.345598	0.0158333	0.931445	0.655159	0.0894667	0.628338	0.564855	-0.4406	0.0287362	0.101276	-0.530067	0.0109233	0.0526985	0.6754	0.00221302	0.0171814	0.211167	0.262259	0.377694	-0.464233	0.0223216	0.0856363
499	Q7Z5G4;Q2TAP0	GOLGA7	19.7895	22.9074	23.0296	21.7221	23.2251	20.3416	21.6039		-0.1222	0.868014	0.639184	3.11793	0.000707556	0.00760253	3.24013	0.00051088	0.00601659	-1.50303	0.0561861	0.156004	1.9326	0.0180565	0.0742612	3.43563	0.000305401	0.00415494	-1.26227	0.102283	0.224738	0.552133	0.457112	0.492961	1.8144	0.0248287	0.0919348
447	Q13409	DYNC1I2	21.7415	23.6694	23.9949	23.2883	22.6605	23.9401	23.9575		-0.325467	0.717763	0.595516	1.92787	0.0464029	0.138218	2.25333	0.0229548	0.0872518	0.6278	0.48848	0.507703	1.54673	0.101483	0.2237	0.918933	0.315337	0.414115	-0.0174667	0.984487	0.667537	2.19853	0.0258865	0.0945175	2.216	0.0249151	0.0921473
77	P00003	Flag-VSVG	32.946	32.7202	32.8959	32.5664	32.7429	32.74	32.6131		-0.175733	0.211942	0.338146	-0.225833	0.114947	0.240627	-0.0501	0.714809	0.594565	-0.176467	0.210147	0.336625	-0.379633	0.0134819	0.0608867	-0.203167	0.152727	0.282925	0.1269	0.360917	0.441998	-0.206033	0.147429	0.277389	-0.332933	0.0265689	0.0961618
381	P62879;Q9HAV0;Q9BRK4	GNB2;GNB4	26.6483	26.2695	26.3194	26.4534	26.4406	26.529	26.3443		-0.0499333	0.691721	0.58699	-0.378833	0.00829095	0.0435483	-0.3289	0.0184248	0.0752807	0.0127333	0.919241	0.652187	-0.194967	0.136275	0.265339	-0.2077	0.114354	0.239906	0.1847	0.156483	0.286782	-0.119333	0.349721	0.435403	-0.304033	0.0272503	0.0977869
221	P30153;P30154	PPP2R1A	21.3744	22.8605	23.2865	23.051	22.7615	23.1074	23.062		-0.425967	0.544465	0.532129	1.4861	0.0479594	0.141153	1.91207	0.0145099	0.0640191	0.289433	0.679381	0.582838	1.67657	0.0283206	0.100307	1.38713	0.0626231	0.166937	0.0454333	0.948112	0.659141	1.733	0.0241621	0.0902851	1.68757	0.0274597	0.0982831
578	Q9NQX7	ITM2C	20.4099	20.7751	20.2256	21.1589	22.5813	21.7043	21.6363		0.549433	0.293701	0.399837	0.3652	0.480302	0.503937	-0.184233	0.719967	0.596223	-1.42233	0.0135192	0.0610017	0.749067	0.159088	0.289425	2.1714	0.000717243	0.00767709	0.0679667	0.894567	0.646033	1.29443	0.0222253	0.0853892	1.22647	0.0288467	0.101532
532	Q969P0	IGSF8	27.1485	27.2007	26.9073	27.1394	27.5608	27.4241	27.6236		0.2934	0.155959	0.286247	0.0522333	0.793401	0.618604	-0.241167	0.238048	0.359364	-0.4214	0.0491824	0.143429	-0.0091	0.963563	0.662757	0.4123	0.0536207	0.151485	-0.199533	0.325143	0.420353	0.2756	0.1808	0.310501	0.475133	0.0292408	0.102444
154	P13861	PRKAR2A	22.1381	22.3109	21.9095	21.0828	21.6959	22.4298	19.8127		0.401467	0.682607	0.583931	0.172867	0.859891	0.637041	-0.2286	0.815512	0.624917	-0.613033	0.534026	0.527744	-1.05523	0.290932	0.397955	-0.4422	0.652636	0.573583	2.61703	0.0165319	0.0699573	0.2917	0.766056	0.610531	-2.32533	0.0297931	0.103714
458	Q14974	KPNB1	21.0419	22.5472	22.5518	21.3011	22.099	22.3878	22.85		-0.00463333	0.995157	0.669925	1.50523	0.0644306	0.169912	1.50987	0.0637078	0.168727	-0.7979	0.305329	0.407601	0.259167	0.73478	0.600922	1.05707	0.180479	0.3102	-0.462233	0.547527	0.5334	1.34583	0.094317	0.214199	1.80807	0.0302204	0.10469
49	O60779	SLC19A2	22.9237	24.7511	24.2188	24.4556	24.7758	23.5738	24.892		0.532267	0.530322	0.526171	1.82737	0.0443348	0.13425	1.2951	0.139744	0.269146	-0.320167	0.704536	0.591225	1.53187	0.0852433	0.201612	1.85203	0.041918	0.129509	-1.31817	0.133356	0.262092	0.650067	0.445039	0.487064	1.96823	0.0321086	0.108936
486	Q5VW32	BROX	25.709	27.035	26.5855	26.6546	26.765	25.9452	26.32		0.449467	0.102762	0.225357	1.32597	0.000147513	0.00245904	0.8765	0.00427662	0.0273983	-0.110433	0.674513	0.58118	0.945533	0.00251108	0.0187962	1.05597	0.00107944	0.0102914	-0.3748	0.167534	0.29782	0.2362	0.374478	0.449781	0.611	0.0325011	0.109805
43	O60462	NRP2	20.3993	21.6736	21.8307	21.7172	22.7618	22.106	22.7905		-0.1571	0.878919	0.642026	1.2743	0.228802	0.352033	1.4314	0.179321	0.309116	-1.04457	0.319753	0.416942	1.3179	0.214086	0.33995	2.36247	0.035073	0.115401	-0.684467	0.510076	0.517397	1.70673	0.114034	0.239515	2.3912	0.0332269	0.111403
604	Q9UL25	RAB21	21.008	23.964	22.3561	21.442	23.6187	21.9471	22.8616		1.60787	0.0601536	0.162808	2.95597	0.00211455	0.0166338	1.3481	0.108491	0.232653	-2.1767	0.0150959	0.0657691	0.434	0.589697	0.550304	2.6107	0.00505579	0.0308229	-0.914467	0.264284	0.379174	0.9391	0.252207	0.370229	1.85357	0.0334976	0.111995
290	P50502;Q8NFI4;Q8IZP2	ST13;ST13P5;ST13P4	25.4519	24.8582	24.4298	25.1891	26.1409	24.3333	24.6796		0.4284	0.213589	0.339533	-0.593633	0.0925226	0.211761	-1.02203	0.00769934	0.0413638	-0.951767	0.0117599	0.055443	-0.262767	0.437506	0.483318	0.689	0.0547705	0.153522	-0.346233	0.310127	0.410743	-1.11853	0.00429456	0.0274793	-0.7723	0.0340262	0.113145
31	O15498	YKT6	23.5474	24.3102	23.8807	24.2545	24.458	23.9144	24.48		0.429533	0.299281	0.403589	0.762833	0.0762354	0.188422	0.3333	0.416958	0.47283	-0.2035	0.617522	0.560868	0.707133	0.0977023	0.218733	0.910633	0.038406	0.122404	-0.5656	0.17766	0.307552	0.366967	0.372687	0.448765	0.932567	0.0345948	0.114374
608	Q9UMS4	PRPF19	24.7807	26.7752	27.1065	26.8153	26.3603	26.9492	26.6731		-0.3313	0.690883	0.58671	1.9945	0.0283595	0.100398	2.3258	0.0128454	0.0589045	0.455033	0.585906	0.54883	2.03467	0.0257933	0.0942916	1.57963	0.073353	0.184039	0.2761	0.74012	0.602592	2.16853	0.0187541	0.0761855	1.89243	0.0360204	0.117419
265	P46459	NSF	21.5148	22.3492	22.7942	22.2182	22.3402	22.6599	22.4082		-0.445033	0.267868	0.381775	0.834433	0.0482866	0.141764	1.27947	0.00508347	0.0309414	-0.122	0.756427	0.607617	0.703467	0.0895762	0.207704	0.825467	0.0504239	0.145715	0.2517	0.524584	0.523714	1.1451	0.0101567	0.0501198	0.8934	0.0362067	0.117813
47	O60701	UGDH	19.481	22.8515	23.5999	23.6581	22.4598	23.4467	22.8067		-0.7484	0.610853	0.558377	3.3705	0.0343479	0.113841	4.1189	0.0124853	0.057768	1.19827	0.418631	0.473699	4.17713	0.0115255	0.0546812	2.97887	0.0572454	0.157842	0.640067	0.663017	0.577218	3.96577	0.0153984	0.0666629	3.3257	0.0364447	0.118315
322	P56192	MARS	21.5669	23.3506	23.5809	22.9168	22.4099	23.3079	22.939		-0.230267	0.704684	0.591273	1.78377	0.00961328	0.0482513	2.01403	0.00445594	0.0282028	0.5069	0.408769	0.468534	1.3499	0.0396943	0.125041	0.843	0.178565	0.308405	0.368933	0.545338	0.532492	1.74107	0.0110804	0.0532195	1.37213	0.0369841	0.119449
210	P27701	CD82	20.5571	24.4424	24.0776	24.1356	24.6672	24.5699	23.4094		0.364767	0.772735	0.612531	3.88527	0.00728735	0.0398098	3.5205	0.013058	0.0595705	-0.531567	0.674383	0.581136	3.5785	0.0119055	0.0559137	4.11007	0.00507949	0.0309244	1.1605	0.364747	0.444218	4.01273	0.00593896	0.0345078	2.85223	0.0371804	0.11986
183	P21926	CD9	27.964	28.6991	28.7758	28.5519	29.0292	28.5847	28.8742		-0.0767	0.849512	0.634269	0.735133	0.0851447	0.201471	0.811833	0.0600375	0.162612	-0.4773	0.248998	0.367803	0.5879	0.160622	0.290969	1.0652	0.0177944	0.0735312	-0.2895	0.477698	0.502727	0.620733	0.140073	0.269504	0.910233	0.0377918	0.121133
417	Q04917	YWHAH	20.5061	20.2086	21.0085	22.4387	22.0476	22.5477	22.8677		-0.7999	0.456306	0.492571	-0.2975	0.779853	0.614642	0.5024	0.637803	0.568292	0.391067	0.713592	0.594171	1.93253	0.0853765	0.201801	1.54147	0.16196	0.292309	-0.319967	0.763757	0.609839	2.0416	0.0707872	0.180066	2.36157	0.0401385	0.125942
19	O14654	IRS4	26.4231	26.9098	26.9789	26.7338	26.2832	26.8963	27.0757		-0.0691667	0.814263	0.624565	0.486667	0.114243	0.23977	0.555833	0.0749444	0.186469	0.4506	0.14116	0.270684	0.310667	0.300425	0.404352	-0.139933	0.635632	0.567509	-0.179367	0.544687	0.532221	0.473233	0.123698	0.251054	0.6526	0.0403779	0.126426
91	P04350	TUBB4A	20.7233	22.8029	23.0245	20.7487	20.8114	22.2815	22.1887		-0.221567	0.738282	0.602018	2.0796	0.00643178	0.0364869	2.30117	0.00326538	0.0226445	-0.0627	0.924528	0.65348	0.0253667	0.969424	0.664109	0.0880667	0.894164	0.645931	0.0928	0.888516	0.644493	1.55813	0.0310512	0.106571	1.46533	0.0407324	0.12714
616	Q9UQN3;Q92828	CHMP2B	22.535	26.4753	26.0661	25.5945	25.689	22.3197	20.377		0.409133	0.679404	0.582846	3.94027	0.00115968	0.0108334	3.53113	0.00266395	0.0196017	-0.0945	0.923726	0.653285	3.05953	0.00700664	0.0387343	3.15403	0.00577182	0.0338246	1.94273	0.0648105	0.170532	-0.215267	0.827475	0.628256	-2.158	0.042945	0.131538
83	P00966	ASS1	24.4845	24.8634	24.715	24.6641	24.4942	24.6586	24.7599		0.148367	0.25124	0.369501	0.378867	0.00854336	0.0444644	0.2305	0.0841138	0.199998	0.169933	0.192008	0.320773	0.1796	0.16942	0.299659	0.00966667	0.938948	0.656962	-0.101367	0.427224	0.478121	0.174033	0.182143	0.311752	0.2754	0.0433092	0.132252
511	Q8NG11	TSPAN14	21.0663	19.8228	21.8115	21.7374	21.2548	21.8379	23.6373		-1.98877	0.108026	0.232068	-1.24357	0.301166	0.404846	0.7452	0.530404	0.526205	0.4826	0.683266	0.584153	0.671033	0.571587	0.543182	0.188433	0.873099	0.640514	-1.79937	0.142635	0.272277	0.771567	0.516175	0.520071	2.57093	0.0434799	0.132586
137	P10586	PTPRF	22.5255	23.0877	23.2694	23.2815	23.2177	22.8799	23.0634		-0.1817	0.471051	0.499612	0.5622	0.0379098	0.121378	0.7439	0.00894703	0.0459109	0.0637333	0.798763	0.620152	0.755967	0.00811473	0.0429032	0.692233	0.0135705	0.06116	-0.183533	0.466672	0.497541	0.3544	0.170485	0.300692	0.537933	0.0456772	0.136834
41	O43854	EDIL3	24.3608	24.6149	24.4399	24.7133	25.326	25.114	25.1833		0.175033	0.648215	0.572018	0.2541	0.509529	0.517155	0.0790667	0.836225	0.630664	-0.612633	0.124984	0.252551	0.3525	0.363668	0.443594	0.965133	0.0222006	0.0853256	-0.0693	0.856193	0.636058	0.753167	0.0645506	0.170108	0.822467	0.0458823	0.137226
38	O43633	CHMP2A	22.944	27.2917	26.5195	26.6225	26.9574	25.9166	25.7523		0.772133	0.562488	0.539527	4.34763	0.0048568	0.0299652	3.5755	0.0157353	0.067651	-0.334933	0.800667	0.620699	3.67847	0.0134678	0.060843	4.0134	0.00809317	0.0428239	0.164267	0.901363	0.647748	2.97253	0.0385141	0.122626	2.80827	0.0488209	0.142759
2	A5D8V6	VPS37C	24.124	24.4198	23.7919	24.1429	24.7012	24.552	24.653		0.6279	0.0232284	0.0879445	0.295733	0.250105	0.368642	-0.332167	0.199167	0.327139	-0.5583	0.039897	0.125453	0.0189	0.939962	0.657205	0.5772	0.0344964	0.114162	-0.100967	0.688266	0.585835	0.427967	0.104443	0.227521	0.528933	0.0498873	0.14473
111	P07355;A6NMY6	ANXA2;ANXA2P2	23.9393	23.4984	22.8195	22.9586	23.2603	23.0961	23.1055		0.678833	0.103471	0.226272	-0.440933	0.276919	0.388236	-1.11977	0.0122779	0.0571083	-0.301767	0.451651	0.49031	-0.980733	0.0246747	0.0915552	-0.678967	0.103409	0.226192	-0.0094	0.981099	0.666772	-0.843233	0.0482821	0.141756	-0.833833	0.0505009	0.145856
507	Q8N9N7	LRRC57	20.5894	23.0555	21.2279	22.8109	23.1267	21.9975	23.1005		1.82753	0.143225	0.272911	2.4661	0.0550576	0.154028	0.638567	0.596397	0.552889	-0.315733	0.792649	0.618386	2.22157	0.0803128	0.194484	2.5373	0.0492171	0.143494	-1.10297	0.365126	0.444437	1.40817	0.251925	0.370017	2.51113	0.0512933	0.1473
226	P31146	CORO1A	19.2752	22.465	23.6444	23.3354	20.1148	21.6434	21.5221		-1.17937	0.28294	0.392454	3.18983	0.00917639	0.046723	4.3692	0.00100704	0.00979217	3.2206	0.00866114	0.0448888	4.06023	0.00178745	0.0147569	0.839633	0.439893	0.484511	0.121267	0.91022	0.64996	2.36817	0.0416594	0.128995	2.2469	0.0516414	0.147931
315	P54725	RAD23A	21.3161	19.5892	20.5074	24.4584	23.9779	21.7053	24.2351		-0.918133	0.514293	0.519248	-1.72683	0.228787	0.35202	-0.8087	0.564997	0.54054	0.480533	0.731392	0.599856	3.14233	0.0380555	0.12168	2.6618	0.072807	0.1832	-2.5298	0.0864906	0.203382	0.389233	0.780813	0.614925	2.91903	0.0516438	0.147936
512	Q8NHG7	SVIP	19.375	21.2854	22.0656	24.1772	22.225	21.1595	21.7886		-0.7802	0.50829	0.516608	1.9104	0.118675	0.245121	2.6906	0.0345416	0.114259	1.9522	0.111489	0.236387	4.8022	0.000928602	0.00923945	2.85	0.0264775	0.0959424	-0.6291	0.592729	0.551478	1.78453	0.142789	0.272442	2.41363	0.0543186	0.152724
131	P09543	CNP	28.073	28.4754	27.7472	28.3837	28.7372	27.8537	28.6549		0.7282	0.0198579	0.0791769	0.402333	0.168523	0.298786	-0.325867	0.25917	0.375421	-0.353467	0.222821	0.347185	0.310667	0.281052	0.391138	0.664133	0.0310512	0.106571	-0.8012	0.0118364	0.0556906	-0.2193	0.441869	0.485494	0.5819	0.0543194	0.152726
255	P41252	IARS	23.3746	24.1116	24.3244	24.0401	23.727	24.1852	24.0333		-0.212867	0.513302	0.518815	0.736967	0.0358117	0.116976	0.949833	0.00968686	0.0485064	0.313167	0.340499	0.429851	0.665533	0.054628	0.153271	0.352367	0.285575	0.394279	0.151867	0.639662	0.568962	0.8106	0.0229309	0.0871911	0.658733	0.0568327	0.157127
502	Q86VN1	VPS36	20.6634	22.8591	22.2957	21.4338	22.9332	21.6093	22.2407		0.563467	0.47091	0.499546	2.19573	0.0119272	0.0559835	1.63227	0.0498225	0.144611	-1.4994	0.0687048	0.17679	0.770433	0.328132	0.422227	2.26983	0.00983566	0.0490202	-0.631433	0.420227	0.474526	0.945867	0.233935	0.356126	1.5773	0.0569628	0.157353
36	O43447	PPIH	21.2357	22.8742	22.4965	22.8425	23.2475	21.1042	22.8025		0.377633	0.62513	0.56368	1.63847	0.0479216	0.141082	1.26083	0.11752	0.243738	-0.405067	0.600458	0.554443	1.60677	0.051813	0.148242	2.01183	0.0186063	0.0757802	-1.69827	0.0413121	0.128302	-0.131467	0.864418	0.638238	1.5668	0.0571366	0.157654
571	Q9H4M9;Q9NZN4	EHD1	24.8944	24.6412	24.3214	24.4745	24.8248	24.6772	24.6252		0.319767	0.0275432	0.0984805	-0.253233	0.0717979	0.18164	-0.573	0.000596714	0.00672699	-0.350333	0.017445	0.0725516	-0.419967	0.00604848	0.034952	-0.0696333	0.600669	0.554524	0.052	0.695238	0.588159	-0.217233	0.116962	0.243066	-0.269233	0.0573531	0.158028
593	Q9P2B2	PTGFRN	27.3886	27.5633	27.5929	27.5752	27.8951	27.5914	27.957		-0.0295333	0.916791	0.651585	0.1747	0.539307	0.529971	0.204233	0.474091	0.501041	-0.319967	0.268406	0.382163	0.186533	0.512588	0.518501	0.5065	0.0895005	0.207599	-0.3656	0.209024	0.335669	0.202733	0.477283	0.502534	0.568333	0.0598942	0.162369
63	O75674	TOM1L1	23.2568	21.6707	22.0544	23.0208	23.3399	23.374	21.7609		-0.3837	0.608645	0.557546	-1.5861	0.0481496	0.141509	-1.2024	0.123005	0.250243	-0.319067	0.669821	0.579571	-0.236	0.752107	0.606296	0.0830667	0.911335	0.650237	1.61317	0.0449344	0.135408	0.117233	0.875149	0.641048	-1.49593	0.0604673	0.163337
481	Q16658	FSCN1	20.9996	22.8877	22.9512	21.6797	22.7392	22.6251	22.9112		-0.0635	0.946957	0.658868	1.8881	0.0636512	0.168634	1.9516	0.0562075	0.156041	-1.05947	0.277436	0.388601	0.6801	0.480146	0.503865	1.73957	0.0847011	0.200838	-0.286033	0.764784	0.610148	1.62553	0.104899	0.228103	1.91157	0.0608008	0.163898
1	A2A3N6	PIPSL	21.7266	23.4079	23.7413	23.7909	22.1952	23.9015	23.3891		-0.3334	0.689445	0.586229	1.6813	0.0587639	0.160449	2.0147	0.0272194	0.0977136	1.59573	0.0711332	0.180606	2.06437	0.0242047	0.0903911	0.468633	0.575408	0.544702	0.5124	0.540716	0.530563	2.1749	0.0186046	0.0757755	1.6625	0.0612989	0.164733
311	P53990	IST1	25.5802	27.4846	26.8836	26.9714	27.2742	26.3247	26.1246		0.601067	0.0418972	0.129468	1.90447	5.37992e-06	0.000224867	1.3034	0.000254537	0.00364395	-0.302767	0.278308	0.389215	1.39123	0.000138863	0.00235415	1.694	1.92017e-05	0.000564045	0.200133	0.468257	0.498293	0.744533	0.0149337	0.0652871	0.5444	0.0620205	0.165937
449	Q13530	SERINC3	20.5877	23.9019	24.1795	23.0138	21.6026	21.4205	22.8999		-0.277567	0.811529	0.623794	3.31423	0.0116075	0.0549483	3.5918	0.00716956	0.0393602	1.41117	0.237	0.358542	2.4261	0.0519729	0.148531	1.01493	0.389262	0.458023	-1.47943	0.216203	0.341721	0.8328	0.477968	0.502853	2.31223	0.062456	0.166661
636	Q9Y5K6	CD2AP	23.371	23.1039	23.8718	21.5939	23.3985	22.9639	22.4106		-0.767933	0.128948	0.257113	-0.267133	0.583493	0.547887	0.5008	0.310525	0.411002	-1.80457	0.00198389	0.0158953	-1.77713	0.0022233	0.0172381	0.0274333	0.954851	0.660727	0.553267	0.264487	0.379323	-0.407167	0.40669	0.467433	-0.960433	0.0631873	0.16787
522	Q92499	DDX1	20.9858	24.0064	24.1898	21.0729	21.0063	21.4565	22.3147		-0.183333	0.785592	0.616329	3.0206	0.000437542	0.00538214	3.20393	0.00025904	0.00369028	0.0665333	0.921264	0.652683	0.0870333	0.897136	0.646683	0.0205	0.9757	0.665546	-0.8582	0.215221	0.340901	0.470633	0.488228	0.507588	1.32883	0.0641062	0.169381
563	Q9H074	PAIP1	21.0815	31.4571	30.972	21.7476	21.3791	20.8268	22.2508		0.485067	0.419034	0.473908	10.3756	5.14798e-11	5.28352e-08	9.89057	9.78723e-11	8.40758e-08	0.3685	0.537231	0.529098	0.666167	0.272012	0.384752	0.297667	0.617349	0.560803	-1.424	0.0283521	0.100381	-0.2547	0.668637	0.579163	1.1693	0.0644458	0.169936
323	P56537	EIF6	19.0492	22.1336	22.6552	21.233	20.7337	21.6983	20.9929		-0.521533	0.599237	0.553977	3.08447	0.00668105	0.0374691	3.606	0.00229555	0.0176347	0.4993	0.614748	0.559835	2.18387	0.0409378	0.127552	1.68457	0.104374	0.227432	0.705367	0.479081	0.50337	2.64913	0.0162336	0.0690984	1.94377	0.0648177	0.170543
452	Q14152	EIF3A	23.4299	23.7787	23.8208	24.1384	23.9054	23.8901	24.0992		-0.0421	0.902693	0.648082	0.348867	0.31973	0.416927	0.390967	0.266972	0.381127	0.233	0.502077	0.513847	0.708567	0.0548057	0.153584	0.475567	0.181438	0.311095	-0.2091	0.546283	0.532885	0.4602	0.195059	0.323504	0.6693	0.0678067	0.175362
467	Q15366	PCBP2	25.2193	25.3005	25.0684	25.3315	24.8607	24.6436	25.4979		0.232133	0.122249	0.249356	0.0812333	0.57401	0.544147	-0.1509	0.303033	0.406085	0.4708	0.00489773	0.0301425	0.112267	0.439591	0.48436	-0.358533	0.0235444	0.0887407	-0.854333	2.96785e-05	0.000772601	-0.575667	0.00112709	0.0106146	0.278667	0.0683727	0.176263
336	P61019;Q8WUD1	RAB2A;RAB2B	20.6782	23.1751	22.9481	23.2321	23.2681	21.6824	22.4262		0.226933	0.801572	0.620959	2.49687	0.0136822	0.0615035	2.26993	0.0225845	0.0863091	-0.0360333	0.968133	0.663812	2.5539	0.0120508	0.0563812	2.58993	0.0111201	0.0533507	-0.7438	0.415289	0.47196	1.00423	0.276058	0.387628	1.74803	0.0685792	0.176591
630	Q9Y3I0	RTCB	24.2526	24.8054	24.8801	23.7667	23.2435	23.8227	23.9359		-0.0747	0.650034	0.572664	0.5528	0.00405471	0.0263881	0.6275	0.00161865	0.0137488	0.5232	0.00584379	0.0341196	-0.485867	0.00926056	0.0470193	-1.00907	2.08105e-05	0.000597812	-0.1132	0.493827	0.510136	-0.429867	0.0183704	0.0751306	-0.316667	0.0695222	0.178082
106	P06730	EIF4E	21.2288	22.7297	22.4857	22.9375	20.498	18.8951	23.047		0.243967	0.798079	0.619955	1.50083	0.131005	0.259449	1.25687	0.200529	0.328333	2.43947	0.0206807	0.0813661	1.70863	0.0892179	0.207206	-0.730833	0.44774	0.488395	-4.15193	0.000562619	0.00644855	-2.33373	0.0257482	0.0941823	1.8182	0.0723634	0.182515
525	Q92616	GCN1L1	21.5609	23.0696	23.3705	22.3977	21.9406	22.6549	22.553		-0.3009	0.565504	0.540744	1.5087	0.0105203	0.051351	1.8096	0.00326626	0.0226488	0.457133	0.386321	0.456403	0.836833	0.123911	0.251302	0.3797	0.469916	0.499077	0.1019	0.84487	0.633017	1.094	0.0504461	0.145756	0.9921	0.0727065	0.183045
22	O14786	NRP1	21.6524	23.1639	23.0333	21.7172	22.8756	22.5716	23.6023		0.130567	0.898797	0.647102	1.51153	0.156005	0.286294	1.38097	0.192322	0.321055	-1.1584	0.269798	0.383165	0.0648667	0.949608	0.659495	1.22327	0.245064	0.3648	-1.03063	0.323982	0.419622	0.919267	0.377295	0.451371	1.9499	0.0735738	0.184378
148	P12268	IMPDH2	26.1961	25.798	25.7085	25.8111	25.3811	25.7273	25.6534		0.0894333	0.755152	0.607228	-0.398167	0.178657	0.308491	-0.4876	0.104878	0.228077	0.43	0.148507	0.278524	-0.385	0.192529	0.321242	-0.815	0.0116826	0.0551922	0.0738667	0.796624	0.619536	-0.468833	0.117673	0.243921	-0.5427	0.0741338	0.185235
278	P49189	ALDH9A1	20.8458	23.4743	23.6982	22.7901	22.5302	22.5821	23.7223		-0.223967	0.883107	0.643106	2.62847	0.100697	0.222675	2.85243	0.077243	0.189935	0.259867	0.864556	0.638275	1.94427	0.214633	0.340409	1.6844	0.279034	0.389725	-1.14023	0.458514	0.493637	1.7363	0.265113	0.379778	2.87653	0.0750376	0.186611
39	O43657	TSPAN6	25.0919	28.1152	28.1354	28.0328	28.4121	28.1926	28.1457		-0.0202	0.990055	0.668788	3.02333	0.0783605	0.191601	3.04353	0.0765962	0.188965	-0.3793	0.815138	0.624812	2.94093	0.0859417	0.202604	3.32023	0.0558035	0.155336	0.0468333	0.976947	0.66583	3.1007	0.0717963	0.181637	3.05387	0.0757076	0.187626
84	P01112	HRAS	23.6777	25.0463	25.1897	25.0746	25.2289	25.1406	25.0619		-0.143333	0.846961	0.633582	1.36867	0.0814623	0.196165	1.512	0.0570087	0.157432	-0.1543	0.835431	0.630447	1.3969	0.0760006	0.188068	1.5512	0.0516101	0.147875	0.0786667	0.915602	0.651292	1.4629	0.0645044	0.170032	1.38423	0.0784088	0.191673
334	P60953	CDC42	25.3909	25.2414	24.9546	25.2294	25.1616	24.843	25.0869		0.286867	0.0957367	0.21611	-0.149467	0.367801	0.445976	-0.436333	0.0166964	0.0704284	0.0678333	0.679172	0.582767	-0.1615	0.331677	0.424435	-0.229333	0.175231	0.305249	-0.243933	0.151053	0.281188	-0.5479	0.00421519	0.0271203	-0.303967	0.0792646	0.192941
584	Q9NTK5	OLA1	20.6226	22.8691	22.7351	22.2506	21.585	22.5864	21.7928		0.134	0.831961	0.629494	2.2465	0.00276185	0.0201103	2.1125	0.00424346	0.0272485	0.665633	0.301033	0.404757	1.62807	0.0199179	0.0793376	0.962433	0.142797	0.272451	0.793533	0.221269	0.345913	1.9638	0.00683887	0.0380848	1.17027	0.0799248	0.193914
16	O00571;O15523;Q9NQI0	DDX3X;DDX3Y	24.6552	24.5969	24.5971	24.1214	23.5999	24.1202	24.1845		-0.000133333	0.999581	0.670905	-0.0582333	0.818869	0.625859	-0.0581	0.819276	0.625973	0.521567	0.0553503	0.154542	-0.533733	0.0505675	0.145978	-1.0553	0.000842257	0.00861508	-0.0643333	0.80032	0.620599	-0.535	0.0500922	0.145107	-0.470667	0.0802136	0.194338
54	O75131;Q96A23;Q9UBL6;O95741	CPNE3	25.9376	25.6936	25.4163	25.6519	25.9596	26.2796	26.1794		0.277367	0.0487358	0.142601	-0.244	0.0783876	0.191641	-0.521367	0.00117609	0.0109428	-0.307733	0.0311745	0.106848	-0.285767	0.0431213	0.131884	0.0219667	0.866709	0.638842	0.100267	0.448207	0.488624	0.342	0.0186053	0.0757774	0.241733	0.080902	0.195347
90	P04259	KRT6B	27.6456	24.8459	27.0994	23.0397	23.4419	26.2176	24.2308		-2.2535	0.237201	0.3587	-2.79963	0.147279	0.277229	-0.546133	0.769131	0.611454	-0.402267	0.828715	0.628599	-4.6059	0.0243148	0.0906646	-4.20363	0.0371031	0.119698	1.98683	0.294652	0.400479	-1.42797	0.446957	0.48801	-3.4148	0.082358	0.197467
506	Q8N5I2	ARRDC1	25.3032	24.8757	24.5327	24.6521	25.2816	25.3743	25.113		0.342933	0.00474589	0.0294823	-0.427533	0.000928017	0.00923527	-0.770467	2.74792e-06	0.000138356	-0.6295	2.50653e-05	0.000683822	-0.651067	1.75772e-05	0.000529139	-0.0215667	0.836083	0.630626	0.261333	0.022924	0.0871736	0.0711333	0.498263	0.512138	-0.1902	0.0841641	0.20007
182	P21399	ACO1	21.9721	24.621	24.4075	24.4314	24.5295	24.5203	24.5174		0.213567	0.878677	0.641963	2.64897	0.0743548	0.185572	2.4354	0.0980107	0.219142	-0.0981	0.944082	0.658186	2.45937	0.0950572	0.215197	2.55747	0.0837767	0.199514	0.0029	0.998345	0.670632	2.5482	0.0847884	0.200963	2.5453	0.0851073	0.201418
568	Q9H3Z4	DNAJC5	22.4885	23.3861	23.4305	22.4152	24.2013	20.758	24.0805		-0.0443333	0.959622	0.661841	0.8976	0.314377	0.413497	0.941933	0.291957	0.398653	-1.78603	0.05675	0.156984	-0.0733	0.933294	0.655605	1.71273	0.0663409	0.173012	-3.32253	0.0017236	0.0143791	-1.73053	0.0638842	0.169017	1.592	0.0854009	0.201836
557	Q9BV86	NTMT1	21.4195	21.7745	21.6654	21.291	21.3276	21.3983	20.4628		0.109067	0.836095	0.630629	0.354967	0.503912	0.514666	0.2459	0.641956	0.569785	-0.0366333	0.94456	0.6583	-0.1285	0.807478	0.622645	-0.0918667	0.861627	0.637501	0.9355	0.0921415	0.21124	-0.0212333	0.967847	0.663746	-0.956733	0.0856867	0.202242
432	Q12846	STX4	24.3167	23.7223	23.9051	23.7106	23.9377	24.0567	23.9392		-0.1828	0.386036	0.456246	-0.5944	0.0114262	0.0543567	-0.4116	0.0635603	0.168484	-0.2271	0.28503	0.393903	-0.606067	0.0102055	0.0502857	-0.378967	0.0847795	0.20095	0.1175	0.574325	0.544272	-0.259933	0.223984	0.348134	-0.377433	0.085918	0.202571
359	P62241	RPS8	21.1165	23.6588	23.777	22.671	22.2224	23.1204	23.6563		-0.118167	0.932935	0.655518	2.54233	0.0865435	0.203456	2.6605	0.0742481	0.185409	0.4486	0.749789	0.605585	1.55457	0.278616	0.389432	1.10597	0.436009	0.482567	-0.535867	0.70346	0.590872	2.00397	0.168262	0.298531	2.53983	0.0868223	0.20385
264	P46087	NOP2	23.1186	23.1791	23.4392	22.1873	20.9736	23.2991	21.4699		-0.2601	0.77885	0.614345	0.0605333	0.94782	0.659072	0.320633	0.729407	0.599229	1.21367	0.202901	0.330402	-0.9313	0.322713	0.418821	-2.14497	0.0332623	0.11148	1.82927	0.0637051	0.168723	0.180567	0.845317	0.633138	-1.6487	0.0910486	0.20974
478	Q16555;Q14195;Q14194	DPYSL2	21.2245	22.945	23.149	22.2615	22.5603	22.6362	22.8012		-0.204	0.818934	0.625878	1.7205	0.0692894	0.177714	1.9245	0.0450541	0.135639	-0.298833	0.737653	0.601822	1.03697	0.25547	0.372675	1.3358	0.148932	0.278971	-0.164967	0.85309	0.635229	1.4117	0.12879	0.256932	1.57667	0.0929762	0.21238
100	P05388;Q8NHW5	RPLP0;RPLP0P6	24.8522	25.2123	25.2826	25.0849	24.8671	24.9871	25.269		-0.0703333	0.76665	0.61071	0.360133	0.143592	0.273305	0.430467	0.0852306	0.201594	0.217833	0.364555	0.444107	0.232733	0.333681	0.425674	0.0149	0.949794	0.659538	-0.281967	0.245164	0.364877	0.1349	0.570886	0.542902	0.416867	0.0945194	0.214472
427	Q08431	MFGE8	27.7553	27.9362	27.7205	27.8124	28.4713	28.1815	28.3043		0.215633	0.493531	0.510002	0.1809	0.564702	0.540421	-0.0347333	0.911441	0.650263	-0.658833	0.0496875	0.144362	0.0571667	0.854809	0.635689	0.716	0.0349777	0.115197	-0.1228	0.694909	0.58805	0.426233	0.186307	0.315596	0.549033	0.0950726	0.215218
133	P0CG48;P0CG47;P62979;P62987	UBC;UBB;RPS27A;UBA52	31.5612	31.9391	31.7141	32.2369	32.4043	31.4924	31.8473		0.225	0.18239	0.311981	0.377867	0.0335592	0.112129	0.152867	0.356639	0.439496	-0.167433	0.314143	0.413345	0.675667	0.000867837	0.0088019	0.8431	0.00012121	0.00213419	-0.3549	0.0440083	0.133616	-0.0688	0.674437	0.581154	0.2861	0.0960964	0.216592
251	P39019	RPS19	20.3267	22.5533	22.6363	21.2993	22.0405	21.9541	22.0428		-0.0830667	0.932494	0.655412	2.2266	0.0365254	0.118485	2.30967	0.0309865	0.106425	-0.741233	0.454334	0.491616	0.972633	0.329705	0.423209	1.71387	0.0968785	0.217637	-0.0887	0.927929	0.654308	1.6274	0.113229	0.23853	1.7161	0.0964854	0.217113
146	P11940;Q4VXU2;Q96DU9	PABPC1	24.715	30.4261	29.5928	24.1859	24.0577	23.0326	25.1399		0.8333	0.0035964	0.0242451	5.71113	9.33996e-13	2.9099e-09	4.87783	8.01972e-12	1.37745e-08	0.128167	0.599703	0.554155	-0.529133	0.0436874	0.132991	-0.6573	0.0155238	0.0670316	-2.10733	4.2662e-07	3.59847e-05	-1.6824	5.78336e-06	0.000236934	0.424933	0.0967155	0.21742
526	Q92734	TFG	22.4163	22.6464	20.9556	21.2204	22.8697	23.5811	23.3802		1.69077	0.00755345	0.0408167	0.2301	0.677745	0.582282	-1.46067	0.0174645	0.0726064	-1.6493	0.00879206	0.0453582	-1.19587	0.0446363	0.134833	0.453433	0.417054	0.47288	0.200867	0.716588	0.595138	1.16477	0.0496872	0.144362	0.9639	0.0971714	0.218027
24	O14828	SCAMP3	24.6861	24.635	24.1996	24.7053	25.2418	24.8936	25.1219		0.4354	0.0991688	0.220671	-0.0511	0.838781	0.631363	-0.4865	0.0685307	0.176514	-0.536533	0.047146	0.139624	0.0192	0.939026	0.656981	0.555733	0.0407316	0.127138	-0.2283	0.370115	0.447301	0.2075	0.41412	0.471349	0.4358	0.0988876	0.220301
440	Q13247	SRSF6	25.9838	25.6033	25.2459	26.2226	26.1838	25.8025	26.5457		0.357367	0.281652	0.391557	-0.380533	0.252935	0.370777	-0.7379	0.0365002	0.118432	0.0388	0.904963	0.64865	0.238833	0.46663	0.49752	0.200033	0.540887	0.530634	-0.7432	0.0353663	0.116028	-0.1813	0.578975	0.546112	0.5619	0.100113	0.221912
441	Q13263	TRIM28	23.0986	23.7726	24.0502	23.229	22.48	23.5647	21.8887		-0.277533	0.694242	0.587829	0.674033	0.346264	0.433335	0.951567	0.190436	0.319355	0.748933	0.297115	0.402138	0.130367	0.853179	0.635253	-0.618567	0.386192	0.456332	1.676	0.0295065	0.103056	0.466067	0.51132	0.517944	-1.20993	0.102064	0.224454
347	P61254;Q9UNX3	RPL26;RPL26L1	21.9309	23.6925	23.9188	22.273	22.5907	23.9374	23.6221		-0.226267	0.819956	0.626164	1.76167	0.0925097	0.211743	1.98793	0.0609512	0.16415	-0.317733	0.74949	0.605493	0.342133	0.731048	0.599747	0.659867	0.509837	0.517291	0.315333	0.751312	0.606053	2.00657	0.058851	0.160597	1.69123	0.104965	0.228189
509	Q8NCA5;Q52LJ0	FAM98A	21.2765	23.7465	23.7731	21.4075	19.9038	20.7282	22.4401		-0.0266333	0.969081	0.66403	2.47	0.00257545	0.0191371	2.49663	0.00238181	0.0181033	1.50373	0.0427945	0.131242	0.131033	0.848854	0.634092	-1.3727	0.0613756	0.164861	-1.7119	0.0237361	0.0892216	-0.548267	0.430205	0.479638	1.16363	0.106697	0.230391
368	P62330	ARF6	21.9463	24.6495	24.3573	24.1832	24.5525	24.162	23.8772		0.292233	0.798042	0.619945	2.70323	0.0301394	0.104505	2.411	0.0493624	0.143762	-0.369333	0.746575	0.604594	2.23687	0.0657328	0.17203	2.6062	0.035559	0.116439	0.2848	0.803061	0.621385	2.2157	0.0680308	0.175719	1.9309	0.106852	0.230587
276	P48729;Q8N752	CSNK1A1	20.3646	20.8323	23.1272	20.9124	20.5964	20.138	21.5812		-2.29493	0.00586338	0.0341996	0.4677	0.519063	0.521327	2.76263	0.00157958	0.0135111	0.315933	0.661845	0.57681	0.5478	0.451385	0.49018	0.231867	0.747825	0.60498	-1.44317	0.0605705	0.163511	-0.226533	0.753414	0.606697	1.21663	0.107331	0.231193
474	Q15773	MLF2	22.8317	25.315	21.0613	23.2041	23.4141	21.6151	20.5397		4.25373	0.00652106	0.0368401	2.48337	0.0834823	0.199091	-1.77037	0.205242	0.332427	-0.209933	0.877066	0.641546	0.372467	0.783936	0.615844	0.5824	0.668735	0.579197	1.07537	0.433162	0.481134	-1.2166	0.376703	0.451037	-2.29197	0.107451	0.231344
533	Q96AC1	FERMT2	20.2515	22.9865	22.1112	22.7423	22.8523	21.6168	21.3529		0.875233	0.193515	0.322125	2.73493	0.000780233	0.00815512	1.8597	0.0115905	0.0548929	-0.109967	0.866197	0.638707	2.4908	0.00164283	0.0138951	2.60077	0.001173	0.0109223	0.2639	0.686691	0.585306	1.3653	0.0513288	0.147365	1.1014	0.107665	0.231614
272	P48444	ARCN1	20.3566	21.3484	21.5294	22.2634	21.2892	22.4182	22.1069		-0.181	0.862206	0.637654	0.991767	0.349136	0.435055	1.17277	0.271211	0.384179	0.974167	0.357488	0.439995	1.90673	0.0836688	0.199359	0.932567	0.37778	0.451643	0.311333	0.765532	0.610374	2.0616	0.0636836	0.168687	1.75027	0.10941	0.233804
211	P27708;P31327	CAD	22.6489	23.8522	24.119	23.1168	23.0081	23.7342	23.3228		-0.266733	0.511984	0.518236	1.2033	0.0089025	0.0457524	1.47003	0.00233833	0.0178678	0.108633	0.788054	0.617049	0.467833	0.257594	0.374255	0.3592	0.380198	0.452999	0.411333	0.317024	0.415198	1.08523	0.0160289	0.068506	0.6739	0.111228	0.236064
160	P14868	DARS	23.143	24.2379	24.4869	24.3217	23.9666	24.3827	24.101		-0.249	0.666143	0.578302	1.09497	0.0730517	0.183576	1.34397	0.032148	0.109023	0.355133	0.539747	0.530156	1.17877	0.0557181	0.155187	0.823633	0.166958	0.297255	0.281767	0.625721	0.563897	1.23977	0.0455803	0.136649	0.958	0.112069	0.237104
412	Q02790	FKBP4	19.995	20.8289	21.1196	21.007	22.9211	19.8793	21.6814		-0.290667	0.774733	0.613125	0.833867	0.416617	0.472652	1.12453	0.277933	0.388951	-1.91407	0.0752776	0.186975	1.01197	0.326934	0.421478	2.92603	0.0108153	0.0523391	-1.80207	0.0919734	0.21101	-0.115733	0.909162	0.649697	1.68633	0.112618	0.237779
560	Q9BZV1	UBXN6	21.0426	19.1041	19.9369	31.4595	31.7637	20.5951	19.7017		-0.832767	0.310946	0.411276	-1.93853	0.0281988	0.100023	-1.10577	0.184492	0.313927	-0.304167	0.70677	0.591955	10.4169	2.86529e-09	9.66125e-07	10.721	1.96855e-09	7.36479e-07	0.893433	0.278344	0.38924	-0.447533	0.581048	0.546928	-1.34097	0.112619	0.237781
222	P30419;O60551	NMT1	20.5196	22.215	21.1139	20.9848	21.273	22.2183	22.1901		1.10103	0.284243	0.393358	1.6954	0.108459	0.232612	0.594367	0.557383	0.537453	-0.2882	0.77497	0.613196	0.465267	0.645219	0.570952	0.753467	0.458706	0.49373	0.0281667	0.977677	0.665996	1.69873	0.107828	0.231819	1.67057	0.113262	0.23857
172	P18085	ARF4	20.3237	24.9824	24.7	24.4798	24.5839	24.452	23.0756		0.282433	0.865436	0.638507	4.6587	0.0129259	0.0591572	4.37627	0.0181428	0.0745007	-0.104133	0.950158	0.659624	4.15607	0.0235773	0.0888233	4.2602	0.0208359	0.0817753	1.37643	0.414395	0.471492	4.12827	0.0243659	0.0907914	2.75183	0.11479	0.240436
74	O95490	LPHN2	19.5756	21.8072	23.039	21.8965	21.9266	22.0941	21.4375		-1.23187	0.286896	0.395191	2.23153	0.0646286	0.170235	3.4634	0.00763728	0.0411315	-0.0300667	0.978823	0.666256	2.3209	0.0557693	0.155276	2.35097	0.0530501	0.150467	0.656667	0.56448	0.540332	2.5185	0.0400231	0.125708	1.86183	0.116454	0.242453
373	P62753	RPS6	22.9726	22.7498	23.6718	22.6028	22.62	20.6832	21.1976		-0.922067	0.399529	0.463606	-0.222833	0.836696	0.630793	0.699233	0.520619	0.522002	-0.0171667	0.987321	0.668175	-0.3698	0.732653	0.600253	-0.352633	0.744573	0.603975	-0.5144	0.63534	0.567403	-2.2894	0.0488294	0.142775	-1.775	0.116567	0.242589
259	P43121	MCAM	21.599	20.1682	21.831	21.3844	20.9945	20.0386	20.1038		-1.66283	0.0842637	0.200213	-1.43077	0.13213	0.260716	0.232067	0.799133	0.620258	0.3899	0.669658	0.579515	-0.2146	0.813931	0.624472	-0.6045	0.510305	0.517497	-0.0652	0.942942	0.657915	-1.56033	0.103093	0.225785	-1.49513	0.116921	0.243016
104	P06493;Q9NYV4;Q14004;Q00536;Q00534;Q00537;O94921;Q07002;Q96Q40	CDK1	25.0974	24.8997	25.1147	24.9044	24.5119	24.8008	24.7217		-0.214933	0.359667	0.441269	-0.197667	0.398454	0.463026	0.0172667	0.94043	0.657317	0.392433	0.105752	0.229192	-0.193033	0.409322	0.468827	-0.585467	0.0218201	0.0843442	0.0790667	0.732729	0.600277	-0.2966	0.212301	0.338448	-0.375667	0.120097	0.246814
619	Q9Y262	EIF3L	23.9014	23.9843	23.9692	24.3857	24.3221	23.7715	24.3248		0.0151	0.953797	0.66048	0.0829	0.750847	0.60591	0.0678	0.794983	0.619062	0.0636333	0.807298	0.622594	0.484267	0.0793969	0.193136	0.420633	0.122612	0.249783	-0.553267	0.0484882	0.14214	-0.129933	0.619658	0.56166	0.423333	0.120427	0.247206
597	Q9UBV8	PEF1	26.017	25.4676	25.0182	25.0967	26.0178	26.0762	25.635		0.449333	0.0725586	0.182816	-0.5494	0.0324274	0.109642	-0.998733	0.000711102	0.00762985	-0.921067	0.00136756	0.0121893	-0.920267	0.00137687	0.0122486	0.0008	0.99729	0.670398	0.441267	0.0772591	0.189959	0.0592667	0.801581	0.620961	-0.382	0.121018	0.247906
628	Q9Y3E7	CHMP3	21.3417	24.7868	24.2349	24.417	24.3301	22.1995	22.2452		0.5519	0.333295	0.425436	3.4451	2.1075e-05	0.000603293	2.8932	0.000122109	0.00214559	0.0869333	0.87683	0.641485	3.07533	6.73492e-05	0.00139642	2.9884	8.93046e-05	0.00171194	-0.0456667	0.93509	0.656037	0.857833	0.141639	0.271202	0.9035	0.123162	0.250427
102	P06241;P06239	FYN	19.6556	21.841	21.1486	20.2627	22.4795	20.0795	21.5304		0.692333	0.555185	0.536555	2.18537	0.0770996	0.18972	1.49303	0.213396	0.33937	-2.21673	0.0733913	0.184098	0.607133	0.604346	0.555921	2.82387	0.0272145	0.097702	-1.45093	0.225878	0.349673	0.4239	0.716833	0.595217	1.87483	0.123909	0.2513
585	Q9NU22	MDN1	21.544	23.0751	23.054	22.0009	21.1903	22.4217	22.7138		0.0211667	0.976841	0.665806	1.53113	0.0506575	0.146142	1.50997	0.0535136	0.151295	0.8106	0.276747	0.388115	0.456867	0.533849	0.527669	-0.353733	0.629048	0.565115	-0.292133	0.689534	0.586259	0.8777	0.240623	0.361371	1.16983	0.12468	0.252198
335	P61006	RAB8A	22.9109	24.6433	24.4348	24.6645	24.6155	24.4158	24.6067		0.208567	0.844351	0.632877	1.73243	0.118866	0.245349	1.52387	0.166005	0.296319	0.0490333	0.963161	0.662663	1.75363	0.114796	0.240443	1.7046	0.124401	0.251873	-0.190933	0.857347	0.636365	1.50487	0.17099	0.301181	1.6958	0.126196	0.253955
444	Q13332	PTPRS	20.9093	22.2042	22.0791	21.7606	21.8722	21.054	22.7359		0.1251	0.913022	0.650655	1.29487	0.268939	0.382548	1.16977	0.315984	0.414531	-0.1116	0.922374	0.652955	0.851333	0.461681	0.49516	0.962933	0.406369	0.467263	-1.68187	0.157051	0.28736	0.144733	0.899447	0.647266	1.8266	0.126689	0.254523
366	P62280	RPS11	26.6381	26.4684	26.6467	26.5597	26.0435	26.7332	26.2557		-0.1783	0.465109	0.496797	-0.169667	0.486599	0.506841	0.00863333	0.971507	0.664587	0.516167	0.0473493	0.140007	-0.0783667	0.746237	0.60449	-0.594533	0.0252675	0.0930114	0.4775	0.0639744	0.169165	0.0951	0.694802	0.588015	-0.3824	0.129575	0.257827
287	P49915	GMPS	20.365	22.7675	22.743	22.3706	21.8659	22.4172	21.9622		0.0245333	0.980677	0.666677	2.4025	0.0300216	0.104236	2.37797	0.0314736	0.107519	0.5047	0.619892	0.561747	2.00557	0.063455	0.168311	1.50087	0.153689	0.283918	0.455067	0.65444	0.574219	2.05223	0.0582255	0.159528	1.59717	0.130771	0.259184
246	P36873	PPP1CC	19.7257	23.7221	22.7477	21.848	21.905	21.4415	21.8249		0.9744	0.469771	0.499009	3.9964	0.00869617	0.0450146	3.022	0.0370463	0.119579	-0.057	0.965946	0.663308	2.12233	0.127897	0.255911	2.17933	0.118778	0.245244	-0.383333	0.774347	0.613011	1.71587	0.21182	0.338042	2.0992	0.131767	0.260308
538	Q96QD8	SLC38A2	23.7348	25.1499	25.3219	24.9319	25.5668	24.9261	24.7984		-0.171967	0.799581	0.620387	1.41513	0.0514495	0.147584	1.5871	0.0315751	0.107747	-0.634933	0.355575	0.438871	1.19707	0.0932284	0.212723	1.832	0.0154404	0.0667866	0.127733	0.85034	0.634492	1.1913	0.0946627	0.214666	1.06357	0.131826	0.260374
596	Q9UBP0	SPAST	21.3296	23.636	23.2336	21.4975	21.7385	21.532	20.4287		0.402467	0.486586	0.506836	2.30643	0.00109203	0.0103772	1.90397	0.00448159	0.028317	-0.241	0.675217	0.581421	0.167933	0.769942	0.611697	0.408933	0.479737	0.503675	1.1033	0.0703334	0.179356	0.2024	0.72467	0.597726	-0.9009	0.131992	0.260562
279	P49207	RPL34	22.5816	21.8114	21.1704	23.3769	23.3438	22.3836	24.5315		0.641	0.608213	0.557383	-0.770133	0.538824	0.529769	-1.41113	0.267654	0.38162	0.0330667	0.978801	0.666251	0.7953	0.525829	0.524249	0.762233	0.54294	0.531493	-2.14793	0.100724	0.222711	-0.197967	0.873658	0.64066	1.94997	0.132981	0.261673
460	Q15019	SEPT2	21.2576	22.393	20.7952	22.6692	22.3702	22.5921	22.7556		1.59773	0.11315	0.238432	1.1354	0.249671	0.368314	-0.462333	0.632379	0.566329	0.299033	0.756431	0.607618	1.41163	0.157573	0.287891	1.1126	0.258858	0.375191	-0.163533	0.86514	0.638429	1.3345	0.179899	0.309658	1.49803	0.135379	0.264346
21	O14744	PRMT5	26.7983	26.7759	26.613	26.9206	26.9765	26.6437	26.9337		0.1629	0.0782003	0.191363	-0.0224	0.797672	0.619838	-0.1853	0.0484675	0.142102	-0.0558667	0.525164	0.523963	0.1223	0.17561	0.30561	0.178167	0.056557	0.156649	-0.29	0.00446295	0.028234	-0.154633	0.0928206	0.212168	0.135367	0.13665	0.265753
489	Q6FI13;P0C0S8;Q99878;Q9BTM1;Q16777;Q93077;Q7L7L0;P04908;Q96KK5;P20671;P16104;Q96QV6;Q8IUE6	HIST2H2AA3;HIST1H2AG;HIST1H2AJ;H2AFJ;HIST2H2AC;HIST1H2AC;HIST3H2A;HIST1H2AB;HIST1H2AH;HIST1H2AD;H2AFX;HIST1H2AA	26.93	26.7551	26.4239	26.4301	26.3538	26.7993	26.5371		0.3312	0.20471	0.331968	-0.174833	0.49407	0.510246	-0.506033	0.0615339	0.165126	0.0763	0.763774	0.609844	-0.4999	0.0643692	0.169811	-0.5762	0.0363561	0.118129	0.262233	0.310076	0.41071	-0.130667	0.607931	0.557277	-0.3929	0.136881	0.266008
163	P15880	RPS2	25.6438	25.5944	25.7595	25.4858	25.2767	25.5782	25.2672		-0.165133	0.500783	0.513269	-0.0494667	0.838966	0.631413	0.115667	0.635801	0.56757	0.209067	0.396335	0.461881	-0.158067	0.518997	0.521299	-0.367133	0.146689	0.276605	0.311	0.214054	0.339924	-0.0656	0.787668	0.616936	-0.3766	0.137305	0.266475
351	P61769	B2M	20.1341	20.9422	21.3327	20.6084	22.4343	20.7786	21.8975		-0.390467	0.734449	0.600818	0.808167	0.485621	0.506392	1.19863	0.306083	0.408097	-1.8259	0.127918	0.255935	0.4743	0.680611	0.583255	2.3002	0.0608445	0.163971	-1.11893	0.338196	0.428448	0.644533	0.576907	0.545295	1.76347	0.140398	0.269857
498	Q7Z4S6	KIF21A	24.9263	27.2399	23.1493	20.7225	26.6556	20.1975	22.2714		4.09057	0.0304597	0.105234	2.31353	0.194918	0.323378	-1.77703	0.313443	0.412894	-5.93313	0.00359778	0.0242517	-4.20383	0.0267971	0.0967078	1.7293	0.326151	0.420987	-2.0739	0.242498	0.362824	-4.72883	0.0146759	0.0645175	-2.65493	0.140553	0.270025
468	Q15382	RHEB	22.9009	24.3528	23.235	24.4167	24.4191	24.098	24.4187		1.1178	0.26946	0.382923	1.45187	0.157493	0.28781	0.334067	0.736216	0.601372	-0.00243333	0.998038	0.670564	1.5158	0.141242	0.270772	1.51823	0.140652	0.270133	-0.3207	0.74636	0.604528	1.1971	0.238441	0.359671	1.5178	0.140757	0.270247
92	P04406	GAPDH	27.2626	27.4779	27.5556	27.3474	27.0505	27.2454	27.0509		-0.0777	0.576038	0.544951	0.2153	0.134958	0.263879	0.293	0.0486947	0.142525	0.296833	0.0461918	0.137816	0.0847333	0.542431	0.53128	-0.2121	0.140398	0.269857	0.194533	0.173688	0.303775	-0.0172333	0.900758	0.647596	-0.211767	0.140975	0.270484
523	Q92530	PSMF1	20.2315	21.0785	20.3072	22.1149	23.1794	21.2725	21.3977		0.771233	0.322278	0.418545	0.847	0.278758	0.389531	0.0757667	0.92114	0.652653	-1.0645	0.178584	0.308423	1.88347	0.0251873	0.092815	2.94797	0.00153423	0.013233	-0.125233	0.870062	0.639721	1.041	0.18775	0.316915	1.16623	0.143082	0.272758
577	Q9NP79	VTA1	22.9314	25.302	24.9941	24.9298	25.0109	23.8537	23.8472		0.3079	0.610531	0.558256	2.3706	0.00128782	0.0116768	2.0627	0.00360548	0.0242884	-0.0811	0.89281	0.645587	1.99843	0.00447585	0.0282914	2.07953	0.00340709	0.0233356	0.00643333	0.991469	0.669103	0.922267	0.140961	0.270468	0.915833	0.143543	0.273253
546	Q99808	SLC29A1	24.0751	25.0131	25.1792	25.1277	25.2605	24.9462	24.9938		-0.1661	0.783705	0.615776	0.937933	0.136404	0.265482	1.10403	0.0840341	0.199883	-0.132767	0.826247	0.627916	1.05257	0.0979372	0.219044	1.18533	0.0656594	0.171911	-0.0476333	0.937177	0.656538	0.871033	0.16437	0.294705	0.918667	0.144009	0.273752
383	P62913	RPL11	25.7401	25.6263	25.8896	23.9052	25.2098	25.909	22.8757		-0.263267	0.889035	0.644626	-0.113767	0.951908	0.660036	0.1495	0.936833	0.656456	-1.30467	0.492892	0.509712	-1.83493	0.338821	0.428829	-0.530267	0.778924	0.614367	3.03337	0.123874	0.251259	0.168933	0.928645	0.654481	-2.86443	0.144414	0.274185
483	Q53EZ4	CEP55	22.6362	23.1925	23.6033	23.1039	23.3943	23.9357	23.819		-0.4108	0.600436	0.554434	0.556367	0.479918	0.503759	0.967167	0.227669	0.351121	-0.290367	0.710523	0.593177	0.467733	0.551522	0.535051	0.7581	0.339463	0.42922	0.116667	0.881204	0.642616	1.2995	0.112144	0.237195	1.18283	0.145114	0.274932
340	P61106	RAB14	22.7903	24.0344	24.0642	24.1499	24.1543	24.0991	24.0222		-0.0298667	0.970745	0.664412	1.24407	0.142214	0.271823	1.27393	0.13359	0.262354	-0.0044	0.995689	0.670043	1.35963	0.111297	0.23615	1.36403	0.110246	0.234846	0.0769667	0.924714	0.653526	1.30883	0.124084	0.251504	1.23187	0.145871	0.275738
234	P33991;Q9UJA3	MCM4	22.1694	23.7162	24.0648	23.413	22.6472	23.4858	23.1756		-0.348567	0.6023	0.555145	1.54687	0.0329458	0.110786	1.89543	0.0116631	0.0551288	0.765733	0.261066	0.376818	1.2436	0.0779348	0.190968	0.477867	0.476894	0.502352	0.310167	0.642527	0.56999	1.3164	0.0637056	0.168723	1.00623	0.146084	0.275964
261	P43487;Q9C010	RANBP1	23.9596	23.7215	23.53	23.7617	23.7947	23.7063	23.7448		0.1915	0.192125	0.320878	-0.238067	0.110525	0.235192	-0.429567	0.00824555	0.0433825	-0.033	0.81673	0.625259	-0.197867	0.178638	0.308474	-0.164867	0.257723	0.37435	-0.0385	0.786943	0.616724	-0.2533	0.0913725	0.210186	-0.2148	0.146539	0.276446
329	P60709;P63261;Q6S8J3;A5A3E0;P0CG38;P0CG39;Q9BYX7	ACTB;ACTG1	28.6688	28.6496	28.5287	28.4804	28.6304	28.5406	28.548		0.120967	0.145884	0.275752	-0.0191333	0.811103	0.623673	-0.1401	0.0962007	0.216732	-0.149967	0.0769714	0.189528	-0.188367	0.0309965	0.106448	-0.0384	0.632538	0.566386	-0.0074	0.926285	0.653908	-0.128133	0.125152	0.252746	-0.120733	0.146606	0.276518
602	Q9UKS6	PACSIN3	22.8901	22.7213	22.4714	21.647	23.1511	22.9459	22.0795		0.2499	0.643728	0.57042	-0.168833	0.754182	0.606932	-0.418733	0.441564	0.485342	-1.50403	0.0129817	0.0593319	-1.2431	0.0338809	0.112829	0.260933	0.629279	0.565199	0.8664	0.123531	0.250859	0.0557667	0.917491	0.651757	-0.810633	0.147488	0.277451
244	P36578	RPL4	23.4679	23.5419	23.5873	23.7446	23.7865	23.8458	23.995		-0.0454	0.897517	0.646779	0.0740333	0.833726	0.62998	0.119433	0.735197	0.601053	-0.0419333	0.9053	0.648734	0.276667	0.437485	0.483307	0.3186	0.372945	0.448912	-0.149167	0.673079	0.580689	0.3779	0.293383	0.399621	0.527067	0.150107	0.280201
387	P63092;Q5JWF2;P38405	GNAS	25.6527	25.3093	25.2453	25.3743	25.5878	25.5869	25.4548		0.0640333	0.631155	0.565884	-0.343333	0.0197213	0.0788101	-0.407367	0.00748974	0.0405767	-0.2135	0.124007	0.251415	-0.278367	0.0510406	0.146841	-0.0648667	0.626757	0.564277	0.132067	0.328565	0.422498	-0.0658	0.621849	0.562471	-0.197867	0.1516	0.281757
289	P50395	GDI2	23.933	24.628	23.694	24.1059	24.4569	23.5756	23.5202		0.934	0.00420996	0.0270966	0.695067	0.023604	0.0888904	-0.238933	0.397451	0.462485	-0.351033	0.220523	0.3453	0.172933	0.537718	0.529303	0.523967	0.0762618	0.188462	0.0553333	0.84271	0.632432	-0.3574	0.212711	0.338794	-0.412733	0.153831	0.284064
609	Q9UN37	VPS4A	24.4116	25.992	25.5902	25.5514	25.8686	25.0499	24.8644		0.401833	0.20458	0.331856	1.58047	0.000126594	0.00220217	1.17863	0.00159265	0.0135908	-0.317233	0.311291	0.4115	1.13983	0.00205194	0.0162817	1.45707	0.00026966	0.00379867	0.1855	0.548896	0.533967	0.6383	0.0529773	0.150337	0.4528	0.15598	0.286269
10	O00299	CLIC1	23.1218	24.6045	24.6258	24.5918	24.9361	24.7691	24.5801		-0.0213667	0.982893	0.667178	1.4827	0.152084	0.28226	1.50407	0.146686	0.276602	-0.344267	0.730296	0.59951	1.47003	0.155363	0.285638	1.8143	0.0849994	0.201264	0.188967	0.849692	0.634318	1.64733	0.114545	0.240138	1.45837	0.158435	0.288765
494	Q6Y7W6	GIGYF2	21.613	20.0419	23.8306	21.1574	20.1283	20.2111	20.3759		-3.7887	0.000445989	0.00545667	-1.57113	0.0795628	0.193381	2.21757	0.0183564	0.0750918	1.02913	0.235942	0.35771	-0.455633	0.592143	0.551251	-1.48477	0.095661	0.216009	-0.164867	0.845595	0.633213	-1.40197	0.113747	0.239164	-1.2371	0.158765	0.289099
348	P61313	RPL15	21.9521	23.2443	19.9098	22.3494	23.1056	21.9747	24.4243		3.33457	0.0651023	0.171007	1.29227	0.450843	0.489915	-2.0423	0.240462	0.361246	-0.756133	0.656881	0.575076	0.397367	0.814935	0.624755	1.1535	0.500019	0.512927	-2.44957	0.163582	0.293924	0.0226333	0.989352	0.66863	2.4722	0.159988	0.290332
12	O00429	DNM1L	20.4668	21.9726	22.3272	22.0848	21.651	21.6072	21.327		-0.354667	0.550666	0.534698	1.50577	0.0211332	0.0825562	1.86043	0.00632289	0.0360539	0.4338	0.466872	0.497636	1.61803	0.0144688	0.0638952	1.18423	0.0604812	0.16336	0.280267	0.636404	0.567788	1.14043	0.0694135	0.17791	0.860167	0.160213	0.290559
477	Q16181;Q6ZU15	SEPT7	23.244	23.1989	23.2419	23.3655	23.11	23.3368	23.4506		-0.043	0.76335	0.609716	-0.0451333	0.752026	0.606272	-0.00213333	0.988062	0.668341	0.255467	0.0895635	0.207687	0.121467	0.400419	0.464084	-0.134	0.354924	0.438488	-0.1138	0.430092	0.47958	0.0928	0.518356	0.521021	0.2066	0.162315	0.292663
76	O95819	MAP4K4	20.4879	22.4694	22.4108	20.4373	22.8836	22.8233	22.7483		0.0586	0.970107	0.664266	1.98147	0.217962	0.343184	1.92287	0.231146	0.353909	-2.44623	0.133583	0.262347	-0.0505667	0.974203	0.665204	2.39567	0.141163	0.270687	0.0749667	0.961764	0.66234	2.33537	0.150678	0.280798	2.2604	0.163259	0.293603
208	P27635;Q96L21	RPL10;RPL10L	23.2263	24.5156	24.5767	23.6839	24.5148	24.513	24.5792		-0.0610333	0.948108	0.65914	1.28937	0.183348	0.31287	1.3504	0.164737	0.295069	-0.830867	0.382307	0.454177	0.457667	0.627002	0.564366	1.28853	0.183614	0.313116	-0.0662333	0.943695	0.658094	1.28673	0.184189	0.313647	1.35297	0.16399	0.294329
422	Q07666;O75525;Q5VWX1	KHDRBS1	22.6555	23.4086	23.3947	21.245	22.2458	22.2425	21.4118		0.0139333	0.987138	0.668134	0.753133	0.390045	0.458453	0.7392	0.398643	0.463129	-1.00083	0.258134	0.374655	-1.41053	0.11887	0.245354	-0.4097	0.63688	0.567959	0.830733	0.344468	0.432254	-0.413	0.634191	0.566986	-1.24373	0.165053	0.29538
343	P61221	ABCE1	23.2496	23.9363	24.1973	23.6638	23.2576	23.8396	21.5314		-0.261033	0.827592	0.628288	0.686667	0.568683	0.542021	0.9477	0.43392	0.481517	0.406167	0.735014	0.600995	0.4142	0.729998	0.599415	0.00803333	0.994648	0.669812	2.30813	0.0699376	0.178735	0.589967	0.62379	0.563187	-1.71817	0.166196	0.296507
594	Q9P2J5	LARS	22.2646	23.9311	24.0651	23.3857	23.0396	23.334	23.0637		-0.134033	0.811367	0.623748	1.66647	0.00910875	0.0464842	1.8005	0.00561768	0.033189	0.346033	0.540174	0.530335	1.12103	0.0613315	0.164787	0.775	0.181441	0.311098	0.2703	0.631391	0.56597	1.06933	0.072745	0.183104	0.799033	0.169114	0.299361
14	O00560	SDCBP	29.6709	30.0397	30.2711	29.8705	30.3381	30.0053	29.994		-0.2314	0.318529	0.416161	0.368767	0.121542	0.248524	0.600167	0.0178544	0.0736987	-0.467667	0.0553108	0.154473	0.199567	0.38746	0.457032	0.667233	0.00989104	0.0492107	0.0112667	0.960548	0.662057	0.334367	0.157229	0.287542	0.3231	0.170693	0.300894
270	P46782	RPS5	21.779	22.0063	25.2489	20.1451	20.4578	21.0362	19.9978		-3.24257	0.0199005	0.079291	0.2273	0.856534	0.636149	3.46987	0.0138708	0.0620813	-0.3127	0.803686	0.621564	-1.63397	0.206776	0.333747	-1.32127	0.302518	0.405743	1.03833	0.414355	0.471472	-0.742867	0.556893	0.537253	-1.7812	0.170995	0.301185
237	P34932	HSPA4	22.5911	21.562	22.1184	21.4275	21.5262	22.1735	21.4905		-0.556367	0.478477	0.50309	-1.02913	0.199368	0.327315	-0.472767	0.545982	0.53276	-0.0986667	0.89908	0.647174	-1.1636	0.150013	0.280103	-1.06493	0.18508	0.314469	0.682967	0.386466	0.456483	-0.417667	0.593202	0.55166	-1.10063	0.171679	0.301846
598	Q9UHD8	SEPT9	21.6591	21.9202	22.0916	22.2263	21.7901	22.1424	21.9794		-0.171367	0.453837	0.491374	0.2611	0.260021	0.37605	0.432467	0.072228	0.182306	0.436167	0.0700867	0.178969	0.567133	0.0231267	0.0876875	0.130967	0.565364	0.540688	0.163067	0.475573	0.501735	0.4833	0.047448	0.140193	0.320233	0.171923	0.30208
40	O43684	BUB3	22.4944	23.4829	23.7273	23.9251	23.3456	23.7213	23.596		-0.244433	0.754154	0.606923	0.988533	0.2174	0.342717	1.23297	0.129484	0.257723	0.579467	0.461519	0.495082	1.43073	0.0826247	0.197853	0.851267	0.284751	0.39371	0.1253	0.872292	0.640304	1.2269	0.13123	0.259702	1.1016	0.172028	0.302182
450	Q13885	TUBB2A	20.5419	24.1756	22.9143	22.2179	23.7973	24.5532	22.5813		1.26137	0.389406	0.458102	3.63373	0.0227218	0.0866593	2.37237	0.116988	0.243097	-1.57943	0.284764	0.393719	1.67597	0.257573	0.374239	3.2554	0.037887	0.121331	1.9719	0.186643	0.315904	4.0113	0.0135048	0.0609572	2.0394	0.172924	0.303043
69	O94991;Q9H5Y7;Q9H156	SLITRK5	23.443	23.3135	24.0646	23.86	24.0846	23.7131	23.9047		-0.7511	0.0355605	0.116442	-0.129467	0.69454	0.587928	0.621633	0.074798	0.186247	-0.2246	0.498126	0.512076	0.416967	0.217551	0.342843	0.641567	0.0668909	0.173897	-0.191567	0.562504	0.539533	0.270133	0.416925	0.472812	0.4617	0.174736	0.304777
180	P20645	M6PR	22.5269	23.7659	22.4246	21.0873	21.2899	22.4995	24.1745		1.34127	0.265749	0.38024	1.239	0.30235	0.405632	-0.102267	0.930821	0.655008	-0.202667	0.863461	0.637986	-1.4396	0.233844	0.356054	-1.23693	0.303126	0.406146	-1.67503	0.16972	0.29995	-0.0273667	0.981464	0.666855	1.64767	0.176336	0.306299
542	Q99613;B5ME19	EIF3C;EIF3CL	22.8833	23.3028	23.025	23.8276	23.7302	23.1992	23.5043		0.277867	0.535294	0.528281	0.419533	0.353517	0.437657	0.141667	0.750692	0.605862	0.0974333	0.826856	0.628084	0.944333	0.0485965	0.142342	0.8469	0.073165	0.183751	-0.3051	0.496676	0.511424	0.3159	0.481829	0.504644	0.621	0.177354	0.307263
89	P04156	PRNP	24.8944	24.814	24.4852	24.7212	25.1294	25.012	25.3107		0.328867	0.281736	0.391616	-0.0804	0.788306	0.617122	-0.409267	0.185263	0.314637	-0.408267	0.186273	0.315565	-0.173267	0.564687	0.540415	0.235	0.437067	0.483098	-0.298667	0.326517	0.421216	0.1176	0.694943	0.588062	0.416267	0.17832	0.308174
504	Q86YQ8;Q9HCH3;Q8IYJ1	CPNE8	26.8296	26.7327	26.5547	26.8751	27.345	27.2581	27.1099		0.177967	0.386182	0.456327	-0.0969667	0.633541	0.566751	-0.274933	0.188669	0.317752	-0.4699	0.033209	0.111363	0.0454333	0.822673	0.626922	0.515333	0.0213839	0.0832114	0.148267	0.468473	0.498395	0.4285	0.0491771	0.14342	0.280233	0.180804	0.310504
297	P51153	RAB13	19.8582	21.6759	23.5067	22.5562	23.903	21.4454	21.1543		-1.8308	0.0683233	0.176184	1.8177	0.0700971	0.178986	3.6485	0.00149249	0.0129749	-1.3468	0.168296	0.298564	2.698	0.011402	0.0542774	4.0448	0.00064895	0.00714493	0.2911	0.758127	0.608134	1.5872	0.108903	0.233169	1.2961	0.183809	0.313296
65	O75934	BCAS2	21.2485	22.4921	23.1492	21.5496	21.9953	21.9282	22.4736		-0.657167	0.466997	0.497695	1.2436	0.178929	0.308748	1.90077	0.0483577	0.141897	-0.445733	0.619937	0.561764	0.301133	0.736965	0.601606	0.746867	0.409738	0.469046	-0.545367	0.544883	0.532302	0.679733	0.452143	0.49055	1.2251	0.185068	0.314458
606	Q9ULF5	SLC39A10	22.4064	22.7528	22.8988	22.4716	22.8042	21.7518	23.0926		-0.146033	0.773017	0.612615	0.346433	0.496833	0.511495	0.492467	0.338175	0.428434	-0.332567	0.513941	0.519094	0.0652667	0.897305	0.646726	0.397833	0.43644	0.482784	-1.34077	0.0172579	0.0720243	-0.654567	0.208619	0.335325	0.6862	0.188675	0.317758
105	P06702	S100A9	20.9035	20.0012	20.7231	20.9625	20.1841	25.8962	19.857		-0.721867	0.358725	0.440719	-0.9023	0.255289	0.372539	-0.180433	0.815936	0.625036	0.7784	0.32352	0.419331	0.0589667	0.939308	0.657048	-0.719433	0.360298	0.441637	6.03927	1.49613e-06	8.91471e-05	4.99273	1.26259e-05	0.000416606	-1.04653	0.190495	0.319409
391	P67809;Q9Y2T7	YBX1	24.5682	23.9593	24.3478	23.8917	22.957	23.1944	24.9258		-0.3885	0.159717	0.290059	-0.6089	0.0354563	0.11622	-0.2204	0.413703	0.471131	0.934733	0.00305898	0.0216213	-0.676467	0.0215705	0.0836971	-1.6112	2.48266e-05	0.000679111	-1.73137	1.15521e-05	0.000390685	-1.37377	0.00012263	0.0021522	0.3576	0.193217	0.321858
139	P11021	HSPA5	23.3511	21.8686	22.3265	21.9912	22.4471	23.1032	22.7418		-0.457967	0.323013	0.41901	-1.48257	0.00509418	0.0309872	-1.0246	0.0379281	0.121416	-0.4559	0.325125	0.420342	-1.3599	0.00878946	0.0453489	-0.904	0.062702	0.167068	0.361433	0.432338	0.480718	-0.2479	0.587972	0.549635	-0.609333	0.194402	0.322918
397	P68431;P84243;Q71DI3;Q16695;Q6NXT2	HIST1H3A;H3F3A;HIST2H3A;HIST3H3;H3F3C	22.4568	25.1591	22.722	21.9252	21.9904	24.4823	25.1437		2.43713	0.237783	0.359156	2.7023	0.193038	0.321698	0.265167	0.895168	0.646185	-0.0652	0.974146	0.665191	-0.531633	0.791837	0.61815	-0.466433	0.816828	0.625287	-0.6614	0.742822	0.603432	2.0255	0.322763	0.418852	2.6869	0.195436	0.323839
426	Q08357	SLC20A2	18.5949	20.2438	22.6167	19.9668	20.3466	21.8503	20.4749		-2.3729	0.110533	0.235202	1.64887	0.256196	0.373216	4.02177	0.0119343	0.0560064	-0.379833	0.789062	0.617343	1.3719	0.341359	0.430374	1.75173	0.229085	0.35226	1.3754	0.340169	0.429651	3.2554	0.0347997	0.114815	1.88	0.198514	0.326564
599	Q9UHI6	DDX20	22.0497	22.7642	22.7693	22.6222	22.813	22.0118	23.2366		-0.00516667	0.995399	0.669979	0.714433	0.430505	0.47979	0.7196	0.427254	0.478136	-0.1908	0.831494	0.629366	0.572433	0.525945	0.524298	0.763233	0.400437	0.464094	-1.22473	0.185756	0.31509	-0.0379	0.966259	0.66338	1.18683	0.198893	0.326898
434	Q12974	PTP4A2	22.5041	23.6232	21.5971	21.7419	21.8677	21.8307	20.907		2.02617	0.112349	0.237448	1.11913	0.365255	0.444511	-0.907033	0.460778	0.494727	-0.1258	0.917719	0.651813	-0.762233	0.534186	0.527812	-0.636433	0.602962	0.555396	0.923733	0.452731	0.490836	-0.673367	0.582315	0.547425	-1.5971	0.203045	0.330526
374	P62805	HIST1H4A	26.8667	26.4097	26.3769	26.505	26.3519	26.87	26.5608		0.0328333	0.888636	0.644524	-0.456933	0.0671487	0.17431	-0.489767	0.0516649	0.147974	0.153067	0.516978	0.520421	-0.361667	0.138548	0.267839	-0.514733	0.0421826	0.130034	0.3092	0.200662	0.328449	0.0033	0.988767	0.668499	-0.3059	0.20523	0.332417
377	P62829	RPL23	21.491	22.5461	25.4146	23.3954	23.7163	25.389	23.5191		-2.86857	0.0834698	0.199072	1.05507	0.504235	0.51481	3.92363	0.0231539	0.0877561	-0.320967	0.837817	0.6311	1.90437	0.236337	0.358021	2.22533	0.170245	0.300459	1.86993	0.244496	0.364364	3.898	0.0239134	0.0896651	2.02807	0.20878	0.335461
587	Q9NUU7;Q9UHL0	DDX19A	21.0045	27.1974	26.4304	21.1031	21.037	21.5208	21.6361		0.767	0.131986	0.260554	6.1929	3.61775e-09	1.14355e-06	5.4259	1.97826e-08	3.90622e-06	0.0660667	0.892368	0.645475	0.0985667	0.840083	0.631718	0.0325	0.946917	0.658859	-0.1153	0.813449	0.624336	0.5163	0.299767	0.403914	0.6316	0.208894	0.335559
225	P30876	POLR2B	20.6507	22.6887	22.7912	21.0901	21.4495	22.9782	22.7078		-0.102533	0.948647	0.659268	2.03797	0.213505	0.339463	2.1405	0.192609	0.321313	-0.3594	0.821543	0.626607	0.439433	0.782808	0.615512	0.798833	0.617415	0.560828	0.270333	0.865222	0.63845	2.32747	0.158818	0.289152	2.05713	0.209466	0.336046
256	P41732	TSPAN7	22.4805	23.3305	22.9061	21.8278	24.9141	22.5405	25.108		0.424467	0.834849	0.630288	0.850033	0.677033	0.58204	0.425567	0.834428	0.630172	-3.08633	0.144778	0.274574	-0.652733	0.748774	0.605273	2.4336	0.243422	0.363537	-2.56743	0.219718	0.344636	0.0600333	0.976458	0.665718	2.62747	0.209699	0.336244
556	Q9BUF5	TUBB6	23.1221	23.6166	23.8779	23.8127	23.1673	23.7766	23.6983		-0.261333	0.560563	0.538747	0.494433	0.278287	0.389201	0.755767	0.106676	0.230364	0.645467	0.162998	0.293343	0.6906	0.137461	0.266647	0.0451333	0.919451	0.652239	0.0783333	0.860729	0.637263	0.6545	0.157589	0.287908	0.576167	0.209824	0.336351
6	O00161	SNAP23	22.8818	24.0616	23.3867	24.0732	24.2115	23.7744	23.9021		0.674867	0.400738	0.464256	1.1798	0.151996	0.282168	0.504933	0.527198	0.524836	-0.138333	0.861545	0.637479	1.1914	0.148296	0.278302	1.32973	0.109772	0.234255	-0.127633	0.872148	0.640266	0.892633	0.270878	0.38394	1.02027	0.21121	0.337526
301	P52209	PGD	21.293	23.2101	23.5321	21.093	19.4457	22.2728	22.7839		-0.322	0.78199	0.615271	1.9171	0.115206	0.240943	2.2391	0.0699963	0.178827	1.64727	0.17097	0.301161	-0.2	0.863415	0.637974	-1.84727	0.127876	0.255887	-0.511067	0.661185	0.576581	0.9798	0.405124	0.466601	1.49087	0.212551	0.338659
515	Q8TCZ2	CD99L2	22.7982	24.0072	24.0708	24.1077	24.1386	22.7893	23.9426		-0.0635667	0.943247	0.657988	1.20903	0.189669	0.318661	1.2726	0.168813	0.299068	-0.0309333	0.972362	0.664783	1.3095	0.157606	0.287924	1.34043	0.148699	0.278726	-1.1533	0.209646	0.3362	-0.00893333	0.992017	0.669226	1.14437	0.213001	0.339038
364	P62269	RPS18	26.7765	26.7494	26.9203	26.7978	26.5808	27.1264	26.5439		-0.170933	0.353982	0.437932	-0.0270667	0.881507	0.642694	0.143867	0.43323	0.481169	0.217067	0.243564	0.363647	0.0213667	0.906316	0.648988	-0.1957	0.290901	0.397934	0.582467	0.00562182	0.0332061	0.3499	0.069903	0.178681	-0.232567	0.213147	0.339161
75	O95630	STAMBP	21.0598	23.0536	22.5531	23.1196	23.0093	21.277	22.0214		0.5005	0.509902	0.51732	1.99373	0.0174667	0.0726126	1.49323	0.0632273	0.167936	0.1103	0.883655	0.643247	2.05973	0.0146627	0.0644778	1.94943	0.0196341	0.0785756	-0.744433	0.331561	0.424362	0.217133	0.773537	0.61277	0.961567	0.214858	0.340597
621	Q9Y265	RUVBL1	24.2758	24.7316	24.9028	24.6418	24.3293	24.7188	24.6234		-0.171167	0.533587	0.527558	0.455767	0.111309	0.236164	0.626933	0.0347572	0.114723	0.3125	0.263354	0.378495	0.366	0.193837	0.322414	0.0535	0.844736	0.632981	0.0954333	0.727238	0.598542	0.443	0.120782	0.247626	0.347567	0.2159	0.341468
117	P07910;O60812;B7ZW38;B2RXH8;P0DMR1	HNRNPC;HNRNPCL1;HNRNPCL3;HNRNPCL2;HNRNPCL4	22.9274	23.283	23.1825	22.4162	22.9676	23.1759	21.9		0.100533	0.902329	0.647991	0.355667	0.665174	0.577967	0.255133	0.755824	0.607433	-0.551367	0.504314	0.514845	-0.511133	0.535454	0.528348	0.0402333	0.960821	0.66212	1.27593	0.135063	0.263996	0.248533	0.761926	0.609286	-1.0274	0.222354	0.346803
306	P53350	PLK1	21.3425	21.9489	23.6382	20.8469	20.9568	20.6234	19.7728		-1.68927	0.191155	0.320004	0.606433	0.629573	0.565307	2.2957	0.0830204	0.198425	-0.109933	0.930037	0.654818	-0.4956	0.693038	0.587429	-0.385667	0.758446	0.608231	0.850567	0.500476	0.513131	-0.719067	0.568049	0.541767	-1.56963	0.2226	0.347005
567	Q9H2J7	SLC6A15	22.2699	21.5129	22.5861	22.7782	22.9577	22.7984	22.9414		-1.07327	0.0610958	0.164393	-0.757	0.172897	0.303017	0.316267	0.55806	0.537729	-0.179433	0.738581	0.602112	0.508367	0.35115	0.436254	0.6878	0.212947	0.338993	-0.143	0.790109	0.617648	0.528567	0.33295	0.425223	0.671567	0.223349	0.347617
471	Q15435	PPP1R7	21.0781	20.9608	21.3833	20.1199	19.9183	20.1235	19.9571		-0.4225	0.638739	0.56863	-0.1173	0.895912	0.646374	0.3052	0.734022	0.600684	0.201533	0.822262	0.626807	-0.958233	0.294832	0.400601	-1.15977	0.208918	0.335579	0.1664	0.852813	0.635155	-0.954567	0.296611	0.4018	-1.12097	0.223699	0.347902
552	Q9BQ67	GRWD1	20.0426	21.8806	22.9182	20.9181	20.7992	19.801	21.8152		-1.0376	0.468663	0.498484	1.83807	0.208162	0.334934	2.87567	0.0580211	0.159178	0.1189	0.933186	0.655579	0.8755	0.539787	0.530173	0.7566	0.595565	0.55257	-2.01417	0.170203	0.300419	-0.241533	0.864823	0.638345	1.77263	0.223902	0.348068
324	P57678	GEMIN4	22.7892	23.1147	23.0829	22.668	23.0751	23.0556	23.326		0.0318333	0.94124	0.65751	0.325567	0.455531	0.492196	0.293733	0.499974	0.512906	-0.407133	0.353443	0.437613	-0.1212	0.779275	0.614471	0.285933	0.511243	0.51791	-0.270433	0.534067	0.527762	0.266433	0.540049	0.530283	0.536867	0.2263	0.350015
235	P33992	MCM5	23.1895	24.1247	24.2254	23.6226	23.3218	24.0849	23.6909		-0.1007	0.803521	0.621517	0.9352	0.0336534	0.112334	1.0359	0.0206383	0.0812541	0.300733	0.461462	0.495054	0.433067	0.293925	0.399988	0.132333	0.743912	0.60377	0.394	0.337995	0.428325	0.895433	0.0406933	0.127061	0.501433	0.227358	0.35087
305	P52907;P47755	CAPZA1	25.758	21.4972	24.9156	23.7143	25.6263	25.4029	23.818		-3.41843	0.0431965	0.132031	-4.26083	0.015019	0.0655408	-0.8424	0.592453	0.551371	-1.91197	0.234161	0.356305	-2.04367	0.205107	0.332311	-0.1317	0.932963	0.655525	1.58493	0.320171	0.417208	-0.3551	0.820719	0.626377	-1.94003	0.227711	0.351154
615	Q9UQ80	PA2G4	22.2594	21.5489	22.57	22.1213	20.1625	22.415	20.8332		-1.02107	0.390347	0.458619	-0.710433	0.547285	0.5333	0.310633	0.79134	0.618006	1.95873	0.111133	0.235946	-0.1381	0.906271	0.648977	-2.09683	0.0901385	0.208484	1.58177	0.191273	0.320111	0.155633	0.894444	0.646002	-1.42613	0.236032	0.357781
120	P08195	SLC3A2	26.0078	26.3437	26.357	26.3577	26.6147	26.0714	26.289		-0.0132333	0.954364	0.660613	0.335933	0.161289	0.291638	0.349167	0.146521	0.276428	-0.257067	0.276745	0.388113	0.349867	0.145773	0.275634	0.606933	0.0182251	0.0747288	-0.217567	0.354383	0.438168	0.0636	0.783567	0.615735	0.281167	0.236121	0.357852
508	Q8NBJ4	GOLM1	25.0349	24.4086	24.7447	24.5668	24.4102	24.9022	24.9049		-0.336067	0.00652928	0.0368725	-0.626267	3.56279e-05	0.00088162	-0.2902	0.0154627	0.0668521	0.156667	0.15897	0.289306	-0.468067	0.00055456	0.00638204	-0.624733	3.65356e-05	0.000897789	-0.0027	0.979905	0.666502	-0.132667	0.228299	0.351628	-0.129967	0.23742	0.358871
443	Q13310;P0CB38	PABPC4	22.2342	28.1122	26.2434	22.4411	21.3337	20.0376	23.1022		1.86877	0.0193012	0.0776762	5.87797	8.74361e-07	6.04571e-05	4.0092	5.78737e-05	0.0012516	1.10747	0.139635	0.269027	0.2069	0.774128	0.612945	-0.900567	0.223563	0.347791	-3.0646	0.000687117	0.00744422	-2.19663	0.00773367	0.0414921	0.867967	0.239895	0.360805
144	P11234	RALB	23.0103	22.4757	23.3883	21.8098	22.5685	20.7679	21.619		-0.912667	0.437669	0.4834	-0.534667	0.646956	0.571571	0.378	0.745621	0.6043	-0.758733	0.517359	0.520587	-1.20053	0.311087	0.411367	-0.4418	0.704757	0.591297	-0.851167	0.468533	0.498423	-2.24247	0.0698249	0.178558	-1.3913	0.243376	0.363502
505	Q8IX04	UEVLD	21.2626	22.5641	21.6339	21.9113	22.6544	20.9599	20.638		0.9302	0.099665	0.221324	1.30153	0.0271356	0.0975146	0.371333	0.493052	0.509785	-0.7431	0.180781	0.310482	0.6487	0.239097	0.360183	1.3918	0.0194723	0.0781392	0.321967	0.551443	0.535018	-0.302633	0.575304	0.54466	-0.6246	0.256143	0.373176
202	P26373	RPL13	24.7126	24.6645	24.7753	24.9105	24.9275	24.9076	24.8526		-0.110867	0.3651	0.444422	-0.0481333	0.69059	0.586612	0.0627333	0.604635	0.556031	-0.0169667	0.888131	0.644395	0.1979	0.11693	0.243027	0.214867	0.0911328	0.209856	0.055	0.649514	0.572479	0.195	0.121927	0.248977	0.14	0.256868	0.373716
327	P60228	EIF3E	23.3503	23.423	23.5414	23.823	23.5685	22.9871	23.6765		-0.1184	0.677385	0.58216	0.0727333	0.797891	0.619901	0.191133	0.503991	0.514701	0.254533	0.376501	0.450924	0.4727	0.111946	0.236951	0.218167	0.446736	0.487901	-0.689433	0.0267766	0.0966588	-0.3632	0.213487	0.339447	0.326233	0.261267	0.376966
500	Q86UK7	ZNF598	20.0316	21.0431	23.4292	21.8006	20.3512	20.5924	20.8265		-2.3861	0.00346245	0.0236032	1.01147	0.158903	0.289238	3.39757	0.000195039	0.00300769	1.44933	0.0511768	0.147088	1.76897	0.0208744	0.0818767	0.319633	0.645419	0.571023	-0.234033	0.735728	0.601219	0.560833	0.423148	0.476032	0.794867	0.261758	0.377327
138	P10599	TXN	23.6761	24.8613	24.4522	23.7991	24.5876	21.855	22.1068		0.409067	0.766476	0.610658	1.18513	0.395111	0.461218	0.776067	0.574739	0.544436	-0.7885	0.568698	0.542028	0.122967	0.928758	0.654509	0.911467	0.510828	0.517728	-0.251767	0.854821	0.635692	-1.82113	0.199016	0.327006	-1.56937	0.264748	0.379512
191	P23921	RRM1	23.2966	23.6839	23.8176	23.671	23.169	23.5741	23.6366		-0.133667	0.660002	0.576168	0.387333	0.213818	0.339726	0.521	0.101679	0.223955	0.501933	0.113619	0.239007	0.374367	0.228709	0.351958	-0.127567	0.674509	0.581179	-0.0624667	0.836668	0.630786	0.277533	0.366556	0.445261	0.34	0.272132	0.384837
5	O00148;Q13838	DDX39A;DDX39B	20.8709	21.2753	22.7867	21.788	21.3874	22.8169	19.8014		-1.51143	0.132853	0.261529	0.404433	0.675868	0.581643	1.91587	0.0626254	0.166941	0.400633	0.678724	0.582615	0.917167	0.349297	0.435151	0.516533	0.594086	0.552001	3.0155	0.00663055	0.0372711	1.94607	0.0590687	0.160969	-1.06943	0.277819	0.388871
378	P62834	RAP1A	27.2469	27.1349	27.1735	27.1045	27.151	27.2819	27.1208		-0.0386	0.739064	0.602263	-0.112	0.340917	0.430105	-0.0734	0.528655	0.525459	-0.0465	0.688496	0.585912	-0.1424	0.230552	0.353435	-0.0959	0.412765	0.470639	0.1611	0.178032	0.307903	0.035	0.762548	0.609474	-0.1261	0.285693	0.394361
437	Q13151	HNRNPA0	23.4267	23.3165	23.5144	23.1192	22.4615	23.539	23.1514		-0.197933	0.441667	0.485394	-0.110267	0.66586	0.578204	0.0876667	0.731026	0.59974	0.657633	0.0197529	0.0788949	-0.307567	0.23881	0.359959	-0.9652	0.00172862	0.0144089	0.387567	0.143335	0.273029	0.112267	0.660216	0.576243	-0.2753	0.28932	0.396854
362	P62263	RPS14	23.4317	24.2505	24.3991	24.1871	23.0395	24.541	24.2973		-0.1486	0.852765	0.635142	0.818767	0.315224	0.414042	0.967367	0.238707	0.359879	1.1476	0.166362	0.29667	0.755433	0.352818	0.437243	-0.392167	0.62558	0.563845	0.243667	0.761128	0.609045	1.1093	0.179997	0.309749	0.865633	0.289346	0.396872
207	P27361;P28482	MAPK3	20.7338	21.3098	20.9005	21.0811	19.7376	21.6224	21.5518		0.4093	0.5931	0.551621	0.576	0.454353	0.491625	0.1667	0.826973	0.628117	1.34347	0.0942796	0.214148	0.347267	0.649809	0.572584	-0.9962	0.204473	0.331763	0.0705333	0.926258	0.653902	0.888567	0.254919	0.372263	0.818033	0.292877	0.399278
314	P54709	ATP1B3	25.0495	25.3677	25.3909	25.4158	25.5769	25.1686	25.2454		-0.0231667	0.900107	0.647432	0.318167	0.10102	0.223097	0.341333	0.0806012	0.194907	-0.1611	0.389089	0.457929	0.366267	0.0628457	0.167306	0.527367	0.0114197	0.0543354	-0.0768333	0.678059	0.582389	0.119067	0.521865	0.522541	0.1959	0.298015	0.402742
423	Q07955	SRSF1	25.5691	24.8891	24.7022	25.668	26.0524	25.2042	25.9356		0.1869	0.591147	0.550866	-0.68	0.0652653	0.171272	-0.8669	0.0231196	0.0876694	-0.384367	0.277219	0.388448	0.0989	0.775385	0.613319	0.483267	0.17706	0.306985	-0.731433	0.0493807	0.143796	-0.364933	0.301227	0.404886	0.3665	0.299236	0.403559
143	P11233	RALA	24.4363	24.3011	24.5548	24.4965	24.6915	24.5278	24.5869		-0.2537	0.0932332	0.212729	-0.135167	0.3535	0.437647	0.118533	0.414168	0.471374	-0.194967	0.187949	0.317097	0.0602333	0.675408	0.581486	0.2552	0.0914995	0.21036	-0.0591333	0.680972	0.583377	0.0915	0.526438	0.52451	0.150633	0.302941	0.406023
393	P68133;P68032;P62736;P63267	ACTA1;ACTC1;ACTA2;ACTG2	25.0872	27.3391	27.6377	27.1441	27.3288	26.8063	26.2899		-0.298633	0.795036	0.619077	2.2519	0.0656898	0.17196	2.55053	0.040179	0.126024	-0.184667	0.872281	0.640301	2.05697	0.0895972	0.207733	2.24163	0.0667874	0.17373	0.516333	0.654117	0.574105	1.7191	0.149717	0.279793	1.20277	0.304274	0.406905
582	Q9NSD9	FARSB	20.5656	22.6817	23.2266	22.0585	21.6722	22.7495	21.9314		-0.544933	0.677368	0.582154	2.11607	0.121198	0.248119	2.661	0.056916	0.157272	0.386333	0.767663	0.611014	1.4929	0.263854	0.378861	1.10657	0.402775	0.465347	0.818033	0.53387	0.527678	2.18383	0.110694	0.235402	1.3658	0.304918	0.40733
101	P05556	ITGB1	24.4572	24.6573	24.7843	24.6245	24.8255	24.5589	24.7557		-0.127	0.659602	0.576028	0.200033	0.4901	0.508442	0.327033	0.265932	0.380373	-0.201	0.488041	0.507502	0.167267	0.562852	0.539674	0.368267	0.212976	0.339018	-0.196867	0.496878	0.511515	0.101633	0.724136	0.597555	0.2985	0.308113	0.409428
233	P32969	RPL9	24.5045	24.8066	24.9713	24.514	24.2924	24.8553	24.1956		-0.164767	0.582891	0.547651	0.302067	0.320192	0.417221	0.466833	0.133527	0.262284	0.221533	0.462268	0.495441	0.00946667	0.974689	0.665315	-0.212067	0.481257	0.50438	0.6597	0.0409898	0.127657	0.3508	0.25122	0.369486	-0.3089	0.30976	0.410503
159	P14866	HNRNPL	22.1181	22.7602	23.3044	21.9062	21.2433	23.0386	22.8374		-0.5442	0.438746	0.483938	0.6421	0.362953	0.443181	1.1863	0.104248	0.227271	0.662833	0.348136	0.434457	-0.2119	0.760871	0.608967	-0.874733	0.220966	0.345665	0.201167	0.772604	0.612492	0.920533	0.199004	0.326995	0.719367	0.309922	0.410609
194	P25205	MCM3	23.3203	24.7799	24.9033	24.0887	23.5686	24.3452	24.0379		-0.123333	0.859796	0.637016	1.4596	0.051467	0.147615	1.58293	0.0367075	0.118869	0.520167	0.460552	0.494618	0.7684	0.281176	0.391225	0.248233	0.722671	0.597088	0.307267	0.660842	0.576461	1.02483	0.157108	0.287419	0.717567	0.312938	0.412567
216	P29317;Q06187;P29323;P54762;P29322;Q9UF33	EPHA2	21.4205	21.0984	20.7132	22.2765	21.0898	21.2379	22.2324		0.385267	0.631543	0.566025	-0.322067	0.688127	0.585788	-0.707333	0.383289	0.454723	1.1867	0.153252	0.283467	0.855967	0.29444	0.400336	-0.330733	0.680242	0.58313	-0.9945	0.226337	0.350045	-0.1826	0.819618	0.626069	0.8119	0.319043	0.416489
18	O14579	COPE	21.9464	23.2866	23.5319	23.0144	21.6729	23.1582	22.9088		-0.245267	0.796394	0.619469	1.3402	0.172685	0.302814	1.58547	0.11123	0.236066	1.3415	0.172296	0.30244	1.06793	0.271373	0.384295	-0.273567	0.773574	0.612781	0.249333	0.793102	0.618517	1.21173	0.214841	0.340583	0.9624	0.319604	0.416847
380	P62854;Q5JNZ5	RPS26;RPS26P11	23.908	23.4806	24.8868	25.1055	24.6715	24.9318	24.8342		-1.4062	0.139791	0.269197	-0.4274	0.641551	0.56964	0.9788	0.294263	0.400216	0.434	0.636455	0.567806	1.19753	0.203765	0.331151	0.763533	0.409621	0.468985	0.0975333	0.915077	0.651163	1.0238	0.273512	0.385822	0.926267	0.319942	0.417062
465	Q15233	NONO	24.7702	25.3095	25.3904	25.3617	24.653	25.384	25.0984		-0.0808667	0.803808	0.621599	0.5393	0.113461	0.238814	0.620167	0.0725806	0.18285	0.7087	0.0435348	0.132693	0.591467	0.0852595	0.201635	-0.117233	0.719078	0.595938	0.285533	0.386454	0.456477	0.613767	0.0752505	0.186934	0.328233	0.321542	0.418079
86	P02786	TFRC	24.9239	24.6562	24.3191	24.8882	25.1853	25.0393	25.1042		0.337133	0.076933	0.189471	-0.2677	0.151748	0.281911	-0.604833	0.00410049	0.0265979	-0.297033	0.114688	0.240312	-0.0357	0.842683	0.632424	0.261333	0.161015	0.291363	-0.0649	0.718704	0.595818	0.115333	0.524227	0.52356	0.180233	0.324697	0.420073
350	P61586	RHOA	26.2025	26.6253	26.0728	26.3323	26.3656	25.9294	25.995		0.552433	0.0167468	0.0705725	0.4228	0.0565728	0.156676	-0.129633	0.534295	0.527858	-0.0333333	0.8722	0.64028	0.129833	0.533674	0.527595	0.163167	0.43596	0.482543	-0.0656667	0.751645	0.606155	-0.2731	0.200849	0.328613	-0.207433	0.325225	0.420405
263	P45974	USP5	21.2044	23.0111	21.5826	21.1759	21.4565	21.9343	22.4371		1.4285	0.258214	0.374714	1.80663	0.158265	0.288593	0.378133	0.759658	0.608599	-0.280567	0.820293	0.626258	-0.0285333	0.981551	0.666874	0.252033	0.838273	0.631224	-0.5028	0.684555	0.584588	0.7299	0.556673	0.537163	1.2327	0.326395	0.42114
572	Q9H7P6	MVB12B	24.8641	24.7672	24.4665	24.5707	25.1343	24.9242	25.0605		0.300767	0.141596	0.271156	-0.0969	0.623551	0.563099	-0.397667	0.0585304	0.16005	-0.5636	0.0112107	0.0536493	-0.293467	0.150775	0.280898	0.270133	0.183538	0.313046	-0.136267	0.491905	0.509264	0.0600667	0.760303	0.608794	0.196333	0.326458	0.421179
103	P06280	GLA	23.4836	23.5573	23.6953	23.6125	23.4973	23.729	23.1061		-0.138033	0.716693	0.595172	0.0737333	0.846038	0.633333	0.211767	0.578952	0.546103	0.1152	0.761832	0.609257	0.128933	0.734562	0.600853	0.0137333	0.97113	0.664501	0.622933	0.116878	0.242965	0.245467	0.520882	0.522116	-0.377467	0.328405	0.422398
516	Q8WTV0	SCARB1	23.2436	23.5663	22.4689	23.6397	20.6542	22.6174	24.2474		1.0974	0.289382	0.396897	0.3227	0.750864	0.605915	-0.7747	0.449873	0.489441	2.98547	0.00963152	0.0483146	0.3961	0.697015	0.588749	-2.58937	0.0210462	0.082328	-1.63003	0.124183	0.25162	-0.626233	0.53986	0.530204	1.0038	0.330895	0.423949
390	P63244	GNB2L1	25.951	25.9416	26.0956	25.9162	25.4916	25.9851	25.6486		-0.153933	0.619026	0.561426	-0.00936667	0.975753	0.665558	0.144567	0.640339	0.569205	0.4246	0.182521	0.312103	-0.0348	0.910113	0.649934	-0.4594	0.151381	0.281529	0.336467	0.285091	0.393945	0.0341	0.911912	0.65038	-0.302367	0.334835	0.426386
165	P17302	GJA1	21.617	21.3668	20.07	19.4686	21.2282	23.1668	22.9331		1.29683	0.342352	0.430976	-0.250167	0.852343	0.635029	-1.547	0.26057	0.376454	-1.75967	0.203608	0.331015	-2.1484	0.125753	0.253442	-0.388733	0.772607	0.612492	0.233633	0.861989	0.637597	1.5498	0.259747	0.375848	1.31617	0.33544	0.426758
228	P31689	DNAJA1	25.8479	27.1384	27.0243	26.1577	26.367	25.7634	25.999		0.114033	0.4646	0.496555	1.2905	6.63598e-07	4.95268e-05	1.17647	1.95846e-06	0.000108307	-0.2093	0.189241	0.318273	0.309867	0.0603503	0.16314	0.519167	0.00412042	0.026689	-0.235567	0.1427	0.272346	-0.0844333	0.586533	0.549075	0.151133	0.335945	0.427068
401	P81605	DCD	26.7845	24.182	25.2318	24.1533	25.0972	25.1714	25.3974		-1.04987	0.464475	0.496495	-2.6025	0.0833881	0.198955	-1.55263	0.284782	0.393731	-0.9439	0.509963	0.517347	-2.6312	0.0803845	0.194589	-1.6873	0.246806	0.366134	-0.226	0.873704	0.640672	-1.6131	0.267216	0.381304	-1.3871	0.337268	0.42788
266	P46777	RPL5	23.9756	24.5328	24.5606	24.3089	23.988	24.4562	24.2116		-0.0278	0.908973	0.64965	0.557133	0.0350705	0.115396	0.584933	0.0280666	0.0997129	0.320833	0.200454	0.328268	0.333233	0.184601	0.314028	0.0124	0.959319	0.661771	0.244533	0.323177	0.419114	0.480533	0.0638307	0.168929	0.236	0.339771	0.429408
171	P18077	RPL35A	26.196	26.0687	26.1781	26.1094	25.8347	26.2846	26.0358		-0.109433	0.510834	0.51773	-0.127333	0.445477	0.48728	-0.0179	0.913685	0.650819	0.2747	0.112439	0.237558	-0.0866667	0.601474	0.55483	-0.361367	0.0427839	0.131221	0.248767	0.147356	0.277311	0.0885667	0.593609	0.551817	-0.1602	0.340041	0.429572
277	P49006	MARCKSL1	23.8385	21.9429	21.8627	19.9769	22.1149	25.3844	21.9028		0.0802333	0.968297	0.66385	-1.89563	0.35531	0.438715	-1.97587	0.335957	0.427076	-2.138	0.299177	0.403519	-3.86167	0.0718274	0.181685	-1.72367	0.399375	0.463523	3.4816	0.100974	0.223037	1.5459	0.448611	0.488822	-1.9357	0.34555	0.432906
72	O95297	MPZL1	24.3423	24.2013	24.2152	24.3206	24.5395	24.3855	24.5478		-0.0139333	0.94831	0.659188	-0.140967	0.515151	0.519624	-0.127033	0.556962	0.537281	-0.2189	0.317352	0.415408	-0.0217	0.919586	0.652272	0.1972	0.366073	0.444983	-0.162233	0.454966	0.491922	0.0432667	0.84056	0.631848	0.2055	0.346855	0.43369
25	O14965	AURKA	20.9354	20.5894	22.6485	21.7256	20.7742	21.1751	20.136		-2.05913	0.0257858	0.0942734	-0.346	0.681576	0.583582	1.71313	0.0569471	0.157326	0.951433	0.268548	0.382266	0.790233	0.354826	0.43843	-0.1612	0.848034	0.633871	1.0391	0.228855	0.352075	0.239733	0.775834	0.613452	-0.799367	0.349465	0.435251
462	Q15043	SLC39A14	20.6424	24.6073	26.4809	25.1325	24.5004	24.1415	22.3376		-1.8736	0.303264	0.406237	3.96483	0.0401627	0.125991	5.83843	0.00495361	0.0303838	0.632133	0.723793	0.597446	4.4901	0.022618	0.0863947	3.85797	0.0450435	0.135619	1.8039	0.320934	0.417692	3.49907	0.0657721	0.172093	1.69517	0.349971	0.435552
622	Q9Y285	FARSA	23.5456	24.4199	24.4156	23.9247	23.7688	24.2373	23.9319		0.0043	0.991609	0.669135	0.874267	0.0471106	0.139558	0.869967	0.0480621	0.141345	0.1559	0.703742	0.590964	0.379067	0.361285	0.442212	0.223167	0.587234	0.549348	0.305467	0.459553	0.494138	0.6917	0.107048	0.230835	0.386233	0.352554	0.437087
617	Q9Y224	C14orf166	21.9257	23.7074	23.5356	20.3885	20.8916	20.6792	20.9975		0.171867	0.861391	0.637439	1.78177	0.0864834	0.203371	1.6099	0.117937	0.244238	-0.503167	0.61073	0.55833	-1.5372	0.134	0.262812	-1.03403	0.302712	0.405872	-0.318267	0.746773	0.604656	-1.24643	0.218017	0.343229	-0.928167	0.353118	0.437421
339	P61088;Q5JXB2	UBE2N;UBE2NL	23.2269	24.1581	22.8068	22.774	24.0731	21.0227	22.0132		1.35133	0.303022	0.406077	0.931167	0.473395	0.500715	-0.420167	0.744456	0.603939	-1.29907	0.321407	0.417993	-0.452933	0.725388	0.597954	0.846133	0.514042	0.519139	-0.990567	0.446199	0.487636	-2.20427	0.103024	0.225696	-1.2137	0.353151	0.43744
550	Q99880;Q93079;Q99877;P62807;P58876;O60814;Q5QNW6;Q99879;P57053;P33778;Q16778;P23527;Q8N257;P06899;Q96A08;A0A2R8Y619	HIST1H2BL;HIST1H2BH;HIST1H2BN;HIST1H2BC;HIST1H2BD;HIST1H2BK;HIST2H2BF;HIST1H2BM;H2BFS;HIST1H2BB;HIST2H2BE;HIST1H2BO;HIST3H2BB;HIST1H2BJ;HIST1H2BA	26.3793	25.9641	25.8943	26.0576	25.9622	26.4542	26.1176		0.0697333	0.803616	0.621544	-0.4152	0.153537	0.283762	-0.484933	0.099807	0.22151	0.0953667	0.73405	0.600692	-0.3217	0.261856	0.377399	-0.417067	0.151828	0.281994	0.336533	0.241488	0.362043	0.0749	0.789432	0.617451	-0.261633	0.357801	0.440178
166	P17812;Q9NRF8	CTPS1	22.9769	23.6599	24.0474	23.6418	23.3109	23.7917	23.435		-0.387467	0.437686	0.483408	0.682967	0.180889	0.310583	1.07043	0.044503	0.134576	0.3309	0.506196	0.515681	0.6649	0.191968	0.320737	0.334	0.502285	0.51394	0.3567	0.474192	0.501089	0.814733	0.115146	0.240869	0.458033	0.360973	0.442031
554	Q9BRG1	VPS25	21.8139	23.6071	23.2891	23.5327	23.762	22.6521	22.6946		0.318	0.738311	0.602027	1.79317	0.0752298	0.186903	1.47517	0.13621	0.265267	-0.229333	0.80942	0.623196	1.71877	0.086751	0.203749	1.9481	0.0555723	0.154931	-0.0425	0.964314	0.662931	0.838133	0.384247	0.455255	0.880633	0.361283	0.442211
60	O75533	SF3B1	20.4794	22.7253	23.3048	22.6115	22.2447	22.3627	21.6407		-0.579467	0.646403	0.571374	2.2459	0.0906611	0.209206	2.82537	0.0383575	0.122304	0.366833	0.770978	0.612006	2.1321	0.106514	0.230159	1.76527	0.175147	0.305169	0.722033	0.56839	0.541904	1.8833	0.149837	0.279919	1.16127	0.363371	0.443423
360	P62249	RPS16	25.7224	25.7726	25.9946	25.7947	25.4779	26.0085	25.5086		-0.221967	0.346016	0.433186	0.0502667	0.828404	0.628513	0.272233	0.251546	0.369732	0.316867	0.185604	0.31495	0.0723667	0.755226	0.60725	-0.2445	0.300902	0.40467	0.499867	0.0454298	0.136361	0.286133	0.229284	0.352419	-0.213733	0.363641	0.443579
632	Q9Y490	TLN1	24.0359	24.2838	24.2329	24.1519	24.0562	24.0984	24.1911		0.0509	0.764588	0.610089	0.247833	0.159242	0.289581	0.196933	0.257111	0.373896	0.0957	0.574998	0.544539	0.115933	0.498126	0.512076	0.0202333	0.905113	0.648688	-0.0927333	0.586775	0.549169	0.0624333	0.713611	0.594177	0.155167	0.367698	0.445917
[truncated: 263 more rows]

## Sheet: Results SET3
sFEATURE	PROTEIN_ID	Gene_names	eDHFR	SPAST	SPAST_PR1	SPAST_PR2	UCHL1	UCHL1_PR1	UCHL1_PR2		SPAST_PR1 vs SPAST	pvalue_COMP1	FDR_COMP1	SPAST_PR2 vs SPAST	pvalue_COMP2	FDR_COMP2	SPAST vs eDHFR	pvalue_COMP3	FDR_COMP3	SPAST_PR1 vs eDHFR	pvalue_COMP4	FDR_COMP4	SPAST_PR2 vs eDHFR	pvalue_COMP5	FDR_COMP5	UCHL1_PR1 vs UCHL1	pvalue_COMP6	FDR_COMP6	UCHL1_PR2 vs UCHL1	pvalue_COMP7	FDR_COMP7	UCHL1 vs eDHFR	pvalue_COMP8	FDR_COMP8	UCHL1_PR1 vs eDHFR	pvalue_COMP9	FDR_COMP9	UCHL1_PR2 vs eDHFR	pvalue_COMP10	FDR_COMP10	SPAST_PR2 vs SPAST_PR1	pvalue_COMP11	FDR_COMP11	UCHL1_PR2 vs UCHL1_PR1	pvalue_COMP12	FDR_COMP12
[truncated: 810 more rows]

[truncated: 4 more sheets: Results SET4, Results SET5, Results SET6, Results SET7]
